# Supplementary material for: Functional phylogenomics analysis of bacteria and archaea using consistent genome annotation with UniFam
Source: BMC Evol Biol. 2014 Oct 9;14:207. doi: 10.1186/s12862-014-0207-y (PMC4194380; doi:10.1186/s12862-014-0207-y)
Supplement: Additional file 1 — Metadata for the studied prokaryotic genomes. [file 12862_2014_207_MOESM1_ESM.xlsx]

## Sheet: NCBI_summary.txt
Metadata for the studied prokaryotic genomes
Organism Name	Number of Proteins	Annotated Percentage	Number of Contigs	Number of Pathways	BioProject ID	GenBank Identifier
Rhodococcus_opacus_B4	8204	0.654071	6	341	13791	gi|226315872|ref|NC_006969.2|;gi|226316799|ref|NC_006970.2|;gi|226349237|ref|NC_012520.1|;gi|226349831|ref|NC_012521.1|;gi|226359415|ref|NC_012522.1|;gi|226334772|ref|NC_012523.1|
Desulfosporosinus_acidiphilus_SJ4	4658	0.655217	3	232	156759	gi|392423388|ref|NC_018066.1|;gi|391738065|ref|NC_018067.1|;gi|392423459|ref|NC_018068.1|
Candidatus_Rickettsia_amblyommii_str_GAT30V	1694	0.528335	4	74	156845	gi|383327248|ref|NC_017020.1|;gi|383327284|ref|NC_017021.1|;gi|383311892|ref|NC_017028.1|;gi|381214373|ref|NC_017029.1|
Pasteurella_multocida_subsp_multocida_str_HN06	2253	0.865069	2	202	156881	gi|383309625|ref|NC_017027.1|;gi|383311884|ref|NC_017035.1|
Rickettsia_rhipicephali_str_37female6CWPP	1511	0.563865	2	70	156977	gi|383480870|ref|NC_017042.1|;gi|381356294|ref|NC_017055.1|
Selenomonas_ruminantium_subsp_lactilytica_TAM6421	3468	0.622261	10	193	157247	gi|383752828|ref|NC_017068.1|;gi|383755655|ref|NC_017069.1|;gi|383080676|ref|NC_017070.1|;gi|383080708|ref|NC_017071.1|;gi|383080713|ref|NC_017072.1|;gi|383755757|ref|NC_017073.1|;gi|383080718|ref|NC_017074.1|;gi|383760553|ref|NC_017076.1|;gi|383760671|ref|NC_017077.1|;gi|383760688|ref|NC_017078.1|
Phycisphaera_mikurensis_NBRC_102666	3126	0.545106	2	195	157331	gi|383765075|ref|NC_017080.1|;gi|383087767|ref|NC_017081.1|
Mycobacterium_tuberculosis_RGTB327	4709	0.619027	1	246	157907	gi|383305933|ref|NC_017026.1|
Corynebacterium_pseudotuberculosis_P54B96	2148	0.706238	1	187	157909	gi|383313191|ref|NC_017031.1|
Methanocella_conradii_HZ254	2514	0.648369	1	113	157911	gi|383318453|ref|NC_017034.1|
Synechocystis_sp_PCC_6803_substr_GTI	3300	0.607879	1	199	157913	gi|383320909|ref|NC_017038.1|
Corallococcus_coralloides_DSM_2259	8131	0.468454	1	276	157997	gi|383452024|ref|NC_017030.1|
Flavobacterium_indicum_GPTSA1009	2738	0.564646	1	173	157999	gi|383449352|ref|NC_017025.1|
Streptococcus_pyogenes_MGAS15252	1630	0.8	1	134	158037	gi|383479207|ref|NC_017040.1|
Rickettsia_australis_str_Cutlack	1485	0.584512	2	75	158039	gi|383479184|ref|NC_017041.1|;gi|383500935|ref|NC_017058.1|
Rickettsia_montanensis_str_OSU_85930	1416	0.612288	1	72	158043	gi|383482123|ref|NC_017043.1|
Rickettsia_parkeri_str_Portsmouth	1462	0.589603	1	70	158045	gi|383483341|ref|NC_017044.1|
Salmonella_enterica_subsp_enterica_serovar_Typhimurium_str_798	4697	0.875665	2	308	158047	gi|383494824|ref|NC_017046.1|;gi|383499151|ref|NC_017054.1|
Rahnella_aquatilis_HX2	5203	0.826062	4	328	158049	gi|384255905|ref|NC_017047.1|;gi|384527587|ref|NC_017060.1|;gi|386844997|ref|NC_017773.1|;gi|386844947|ref|NC_017807.1|
Rickettsia_prowazekii_str_GvV257	886	0.874718	1	74	158051	gi|383486602|ref|NC_017048.1|
Rickettsia_prowazekii_str_Chernikova	880	0.886364	1	74	158053	gi|383487432|ref|NC_017049.1|
Rickettsia_prowazekii_str_Katsinyian	883	0.884485	1	74	158055	gi|383488278|ref|NC_017050.1|
Rickettsia_prowazekii_str_Dachau	891	0.873176	1	74	158057	gi|383489123|ref|NC_017051.1|
Synechocystis_sp_PCC_6803_substr_PCCN	3301	0.607998	1	199	158059	gi|383489963|ref|NC_017052.1|
Streptococcus_pyogenes_MGAS1882	1675	0.784478	1	134	158061	gi|383493132|ref|NC_017053.1|
Rickettsia_prowazekii_str_BuV67CWPP	883	0.883352	1	74	158063	gi|383499256|ref|NC_017056.1|
Rickettsia_prowazekii_str_RpGvF24	882	0.884354	1	74	158065	gi|383500100|ref|NC_017057.1|
Yersinia_pestis_D106004	4360	0.78578	4	268	158071	gi|384120524|ref|NC_017153.1|;gi|384120592|ref|NC_017154.1|;gi|384124222|ref|NC_017155.1|;gi|384124299|ref|NC_017156.1|
Yersinia_pestis_D182038	4407	0.774223	4	266	158073	gi|384124319|ref|NC_017157.1|;gi|384124388|ref|NC_017158.1|;gi|384124309|ref|NC_017159.1|;gi|384124469|ref|NC_017160.1|
Yersinia_pestis_A1122	4145	0.800724	3	266	158119	gi|384137007|ref|NC_017168.1|;gi|384141139|ref|NC_017169.1|;gi|384136996|ref|NC_017170.1|
Bacillus_amyloliquefaciens_LL3	4080	0.884314	2	243	158133	gi|384162394|ref|NC_017189.1|;gi|384162404|ref|NC_017190.1|
Arcobacter_sp_L	2879	0.681139	2	175	158135	gi|384170815|ref|NC_017192.1|;gi|383505584|ref|NC_017193.1|
Bacillus_thuringiensis_serovar_chinensis_CT43	6321	0.676792	11	258	158151	gi|384183674|ref|NC_017202.1|;gi|384183816|ref|NC_017203.1|;gi|384183548|ref|NC_017204.1|;gi|384189584|ref|NC_017205.1|;gi|384189671|ref|NC_017206.1|;gi|384183624|ref|NC_017207.1|;gi|384184088|ref|NC_017208.1|;gi|384183635|ref|NC_017209.1|;gi|384183658|ref|NC_017210.1|;gi|384183665|ref|NC_017211.1|;gi|384189578|ref|NC_017212.1|
Helicobacter_pylori_ELS37	1564	0.654731	2	140	158157	gi|383749063|ref|NC_017063.1|;gi|383750634|ref|NC_017064.1|
Rickettsia_slovaca_str_DCWPP	1466	0.594134	1	71	158159	gi|383750641|ref|NC_017065.1|
Rickettsia_typhi_str_TH1527	868	0.87212	1	74	158161	gi|383751989|ref|NC_017066.1|
Rubrivivax_gelatinosus_IL144	4587	0.71877	1	289	158163	gi|383755859|ref|NC_017075.1|
Caldilinea_aerophila_DSM_14535_NBRC_104270	4162	0.647285	1	268	158165	gi|383760955|ref|NC_017079.1|
Bradyrhizobium_sp_S23321	6834	0.659497	1	293	158167	gi|383768277|ref|NC_017082.1|
Actinoplanes_missouriensis_431	8078	0.579475	1	290	158169	gi|383775170|ref|NC_017093.1|
Leptospirillum_ferrooxidans_C23	2450	0.623673	1	172	158171	gi|383783295|ref|NC_017094.1|
Caldisericum_exile_AZM16c01	1516	0.748021	1	122	158173	gi|383787661|ref|NC_017096.1|
Rickettsia_typhi_str_B9991CWPP	867	0.873126	1	74	158357	gi|383842824|ref|NC_017062.1|
Clostridium_difficile_CF5	3723	0.734891	1	180	158359	gi|383843664|ref|NC_017173.1|
Clostridium_difficile_M120	3595	0.739082	1	179	158361	gi|383843665|ref|NC_017174.1|
Clostridium_difficile_BI1	4010	0.701496	3	183	158363	gi|383843667|ref|NC_017176.1|;gi|383843668|ref|NC_017177.1|;gi|383843669|ref|NC_017179.1|
Clostridium_difficile_2007855	3715	0.745626	1	183	158365	gi|383843666|ref|NC_017178.1|
Brachyspira_intermedia_PWS_A	2890	0.603114	2	173	158369	gi|384207492|ref|NC_017242.1|;gi|384207496|ref|NC_017243.1|
Acetobacter_pasteurianus_IFO_328303	3156	0.651458	7	228	158373	gi|384049541|ref|NC_017100.1|;gi|384049357|ref|NC_017101.1|;gi|384049535|ref|NC_017109.1|;gi|384052169|ref|NC_017118.1|;gi|384052344|ref|NC_017119.1|;gi|384049538|ref|NC_017120.1|;gi|384052408|ref|NC_017142.1|
Acetobacter_pasteurianus_IFO_328332	3153	0.651443	7	228	158375	gi|384064450|ref|NC_017102.1|;gi|384064444|ref|NC_017103.1|;gi|384061818|ref|NC_017111.1|;gi|384064447|ref|NC_017112.1|;gi|384061576|ref|NC_017134.1|;gi|384061754|ref|NC_017135.1|;gi|384064454|ref|NC_017149.1|
Acetobacter_pasteurianus_IFO_32830142C	3081	0.653035	7	226	158377	gi|384117540|ref|NC_017104.1|;gi|384117719|ref|NC_017105.1|;gi|384117533|ref|NC_017106.1|;gi|384117537|ref|NC_017107.1|;gi|384117894|ref|NC_017150.1|;gi|384120457|ref|NC_017151.1|;gi|384120521|ref|NC_017152.1|
Acetobacter_pasteurianus_IFO_328312	3152	0.651967	7	228	158379	gi|384041026|ref|NC_017108.1|;gi|384043652|ref|NC_017113.1|;gi|384043827|ref|NC_017114.1|;gi|384044072|ref|NC_017115.1|;gi|384044076|ref|NC_017116.1|;gi|384043891|ref|NC_017136.1|;gi|384044069|ref|NC_017137.1|
Acetobacter_pasteurianus_IFO_328307	3152	0.652284	7	228	158381	gi|384052587|ref|NC_017110.1|;gi|384052651|ref|NC_017121.1|;gi|384052412|ref|NC_017122.1|;gi|384055284|ref|NC_017123.1|;gi|384055278|ref|NC_017124.1|;gi|384055288|ref|NC_017143.1|;gi|384055281|ref|NC_017144.1|
Acetobacter_pasteurianus_IFO_328322	3199	0.642388	7	228	158383	gi|384055705|ref|NC_017117.1|;gi|384055883|ref|NC_017125.1|;gi|384055466|ref|NC_017126.1|;gi|384055641|ref|NC_017127.1|;gi|384058515|ref|NC_017128.1|;gi|384058518|ref|NC_017129.1|;gi|384058511|ref|NC_017145.1|
Stigmatella_aurantiaca_DW4_31	8287	0.484252	1	294	158509	gi|310817278|ref|NC_014623.1|
Acetobacter_pasteurianus_IFO_328326	3155	0.651664	7	228	158531	gi|384061216|ref|NC_017130.1|;gi|384061398|ref|NC_017131.1|;gi|384061394|ref|NC_017132.1|;gi|384058521|ref|NC_017133.1|;gi|384058524|ref|NC_017146.1|;gi|384061152|ref|NC_017147.1|;gi|384061573|ref|NC_017148.1|
Buchnera_aphidicola_str_Ak_Acyrthosiphon_kondoi	594	0.969697	3	85	158533	gi|384227456|ref|NC_017256.1|;gi|384228016|ref|NC_017257.1|;gi|384227452|ref|NC_017258.1|
Buchnera_aphidicola_str_Ua_Uroleucon_ambrosiae	555	0.976577	3	76	158535	gi|384228035|ref|NC_017259.1|;gi|384228024|ref|NC_017260.1|;gi|384228027|ref|NC_017261.1|
Yersinia_pestis_biovar_Medievalis_str_Harbin_35	4260	0.787559	4	266	158537	gi|384412639|ref|NC_017263.1|;gi|384412693|ref|NC_017264.1|;gi|384412706|ref|NC_017265.1|;gi|384416964|ref|NC_017266.1|
Bacillus_megaterium_QM_B1551	5598	0.777421	8	287	15862	gi|294663009|ref|NC_004604.2|;gi|294672670|ref|NC_010008.2|;gi|294672655|ref|NC_010009.2|;gi|294672678|ref|NC_010010.2|;gi|294496875|ref|NC_014019.1|;gi|294508916|ref|NC_014023.1|;gi|294509091|ref|NC_014025.1|;gi|294505704|ref|NC_014031.1|
Acinetobacter_baumannii_16562	3837	0.686734	3	242	158677	gi|384129960|ref|NC_017162.1|;gi|384133685|ref|NC_017163.1|;gi|384133676|ref|NC_017164.1|
Acinetobacter_baumannii_TCDCAB0715	4063	0.663795	3	242	158679	gi|385239402|ref|NC_017165.1|;gi|385239413|ref|NC_017166.1|;gi|385235550|ref|NC_017387.1|
Alicyclobacillus_acidocaldarius_subsp_acidocaldarius_Tc41	3121	0.703621	1	224	158681	gi|384133787|ref|NC_017167.1|
Acinetobacter_baumannii_MDRZJ06	3798	0.689573	2	241	158685	gi|384141246|ref|NC_017171.1|;gi|384145110|ref|NC_017172.1|
Amycolatopsis_mediterranei_S699	9513	0.608956	1	339	158689	gi|384145136|ref|NC_017186.1|
Pseudomonas_fluorescens_SBW25	6030	0.728192	1	305	158693	gi|229587578|ref|NC_012660.1|
Arcobacter_butzleri_ED1	2173	0.723424	1	156	158699	gi|384154712|ref|NC_017187.1|
Bacillus_amyloliquefaciens_TA208	4006	0.89341	1	244	158701	gi|384157612|ref|NC_017188.1|
Buchnera_aphidicola_str_LL01_Acyrthosiphon_pisum	606	0.943894	1	83	158843	gi|384226874|ref|NC_017255.1|
Buchnera_aphidicola_str_JF98_Acyrthosiphon_pisum	737	0.782904	1	81	158845	gi|384226396|ref|NC_017254.1|
Buchnera_aphidicola_str_JF99_Acyrthosiphon_pisum	594	0.959596	1	83	158847	gi|384226395|ref|NC_017253.1|
Buchnera_aphidicola_str_TLW03_Acyrthosiphon_pisum	612	0.931373	1	83	158849	gi|384225821|ref|NC_017252.1|
Bradyrhizobium_japonicum_USDA_6	8701	0.6097	1	319	158851	gi|384213726|ref|NC_017249.1|
Brucella_melitensis_NI	3143	0.738148	2	225	158853	gi|384444089|ref|NC_017248.1|;gi|384446171|ref|NC_017283.1|
Brucella_melitensis_M590	3164	0.733249	2	227	158855	gi|384210366|ref|NC_017246.1|;gi|384212538|ref|NC_017247.1|
Brucella_melitensis_M28	3158	0.736859	2	227	158857	gi|384407464|ref|NC_017244.1|;gi|384409638|ref|NC_017245.1|
Bordetella_pertussis_CS	3927	0.795773	1	234	158859	gi|384202563|ref|NC_017223.1|
Bifidobacterium_longum_subsp_longum_KACC_91563	1957	0.682167	3	141	158861	gi|384202547|ref|NC_017220.1|;gi|384200575|ref|NC_017221.1|;gi|384202553|ref|NC_017222.1|
Bifidobacterium_breve_ACS071VSch8b	1939	0.701392	1	139	158863	gi|384196195|ref|NC_017218.1|
Bifidobacterium_animalis_subsp_lactis_V9	1568	0.71301	1	137	158865	gi|384194622|ref|NC_017217.1|
Bifidobacterium_animalis_subsp_lactis_BLC1	1565	0.71246	1	137	158867	gi|452892165|ref|NC_017216.2|
Bifidobacterium_animalis_subsp_lactis_CNCM_I2494	1570	0.712739	1	137	158869	gi|384191411|ref|NC_017215.1|
Bifidobacterium_animalis_subsp_lactis_BB12	1574	0.710292	1	137	158871	gi|384189768|ref|NC_017214.1|
Bacillus_thuringiensis_serovar_finitimus_YBT020	5719	0.712362	3	251	158875	gi|384177763|ref|NC_017199.1|;gi|384177910|ref|NC_017200.1|;gi|384183356|ref|NC_017201.1|
Bacillus_subtilis_subsp_subtilis_str_RONN1	3957	0.949204	1	251	158879	gi|384173661|ref|NC_017195.1|
Bacillus_amyloliquefaciens_XH7	4009	0.892242	1	244	158881	gi|384166624|ref|NC_017191.1|
Bacillus_amyloliquefaciens_subsp_plantarum_YAU_B9601Y2	4150	0.884337	1	243	159001	gi|384263631|ref|NC_017061.1|
Rhodospirillum_photometricum_DSM_122	3513	0.64731	1	199	159003	gi|384260349|ref|NC_017059.1|
Shigella_flexneri_2002017	5090	0.844794	6	305	159233	gi|384545966|ref|NC_017319.1|;gi|384541569|ref|NC_017320.1|;gi|384545954|ref|NC_017321.1|;gi|384541581|ref|NC_017328.1|;gi|384541560|ref|NC_017329.1|;gi|384545959|ref|NC_017330.1|
Staphylococcus_aureus_subsp_aureus_TW20	2895	0.760622	3	220	159241	gi|387141638|ref|NC_017331.1|;gi|387144417|ref|NC_017332.1|;gi|387144420|ref|NC_017352.1|
Staphylococcus_aureus_subsp_aureus_ST398	2691	0.779636	4	218	159247	gi|387601291|ref|NC_017333.1|;gi|387603991|ref|NC_017334.1|;gi|384551502|ref|NC_017335.1|;gi|387603996|ref|NC_017336.1|
Staphylococcus_aureus_subsp_aureus_ECTR_2	2503	0.824211	3	218	159389	gi|384863396|ref|NC_017343.1|;gi|384863363|ref|NC_017344.1|;gi|384863394|ref|NC_017346.1|
Staphylococcus_aureus_subsp_aureus_LGA251	2506	0.818037	2	220	159391	gi|387781658|ref|NC_017348.1|;gi|387779217|ref|NC_017349.1|
Helicobacter_pylori_Sat464	1464	0.684426	2	139	159467	gi|384893581|ref|NC_017356.1|;gi|384893616|ref|NC_017359.1|
Helicobacter_pylori_Lithuania75_Helicobacter_pylori_Lit75	1555	0.639228	2	140	159491	gi|384896752|ref|NC_017362.1|;gi|384896665|ref|NC_017363.1|
Helicobacter_pylori_Gambia94_24_Helicobacter_pylori_Gam94_24	1589	0.638137	2	140	159493	gi|385219871|ref|NC_017364.1|;gi|385218266|ref|NC_017371.1|
Clostridium_botulinum_F_str_230613	3891	0.677461	2	186	159513	gi|384460459|ref|NC_017297.1|;gi|384463962|ref|NC_017298.1|
Clostridium_acetobutylicum_EA_2018	3889	0.698637	2	191	159515	gi|384456718|ref|NC_017295.1|;gi|384456541|ref|NC_017296.1|
Candidatus_Arthromitus_sp_SFBmouseYit	1494	0.722222	1	99	159517	gi|384455125|ref|NC_017294.1|
Chlamydia_psittaci_02DC15	996	0.687751	1	83	159521	gi|384454035|ref|NC_017292.1|
Chlamydia_psittaci_C19_98	995	0.688442	1	83	159523	gi|384453056|ref|NC_017291.1|
Chlamydia_psittaci_08DC60	1003	0.681954	1	83	159525	gi|384452082|ref|NC_017290.1|
Chlamydia_psittaci_01DC11	997	0.686058	1	83	159527	gi|384451106|ref|NC_017289.1|
Chlamydophila_pneumoniae_LPCoLN_Chlamydia_pneumoniae_LPCoLN	1040	0.656731	2	80	159529	gi|384448988|ref|NC_017285.1|;gi|384450086|ref|NC_017286.1|
Campylobacter_jejuni_subsp_jejuni_IA3902	1703	0.72754	2	148	159531	gi|384447320|ref|NC_017279.1|;gi|384448934|ref|NC_017284.1|
Campylobacter_jejuni_subsp_jejuni_S3	1815	0.697521	2	149	159533	gi|384442354|ref|NC_017281.1|;gi|384442304|ref|NC_017282.1|
Campylobacter_jejuni_subsp_jejuni_M1	1638	0.74359	1	150	159535	gi|384440681|ref|NC_017280.1|
Thermus_thermophilus_SG05JP1716	2451	0.674419	2	194	159537	gi|384430208|ref|NC_017272.1|;gi|384432129|ref|NC_017273.1|
Xanthomonas_campestris_pv_raphani_756C	4145	0.666104	1	251	159539	gi|384425691|ref|NC_017271.1|
Vibrio_cholerae_LMA39844	3449	0.76312	2	241	159541	gi|384422536|ref|NC_017269.1|;gi|384423362|ref|NC_017270.1|
Treponema_pallidum_subsp_pallidum_str_Chicago	991	0.834511	1	60	159543	gi|384421554|ref|NC_017268.1|
Helicobacter_pylori_Puno120	1533	0.662753	2	140	159611	gi|385229299|ref|NC_017377.1|;gi|385227773|ref|NC_017378.1|
Helicobacter_pylori_SNT49	1514	0.660502	2	140	159615	gi|385226252|ref|NC_017376.1|;gi|385227768|ref|NC_017380.1|
Helicobacter_pylori_v225d	1510	0.665563	2	139	159639	gi|384888657|ref|NC_017355.1|;gi|384888493|ref|NC_017383.1|
Edwardsiella_tarda_FL660	3248	0.887315	2	263	159657	gi|387866146|ref|NC_017309.1|;gi|387134041|ref|NC_017318.1|
Corynebacterium_ulcerans_809	2250	0.705333	1	193	159659	gi|384514544|ref|NC_017317.1|
Corynebacterium_pseudotuberculosis_1_06A	2160	0.693519	1	186	159665	gi|387139674|ref|NC_017308.1|
Corynebacterium_pseudotuberculosis_CIP_5297	2156	0.704082	1	187	159667	gi|387137613|ref|NC_017307.1|
Corynebacterium_pseudotuberculosis_42_02A	2140	0.710748	1	187	159669	gi|387135561|ref|NC_017306.1|
Corynebacterium_pseudotuberculosis_PAT10	2158	0.704356	1	188	159671	gi|384509884|ref|NC_017305.1|
Corynebacterium_pseudotuberculosis_I19	2145	0.707692	1	187	159673	gi|384507788|ref|NC_017303.1|
Corynebacterium_pseudotuberculosis_C231	2139	0.707807	1	187	159675	gi|384505696|ref|NC_017301.1|
Corynebacterium_pseudotuberculosis_1002	2135	0.714286	1	188	159677	gi|384503605|ref|NC_017300.1|
Sinorhizobium_meliloti_SM11	6923	0.665752	3	287	159685	gi|384534464|ref|NC_017325.1|;gi|384538250|ref|NC_017326.1|;gi|384539799|ref|NC_017327.1|
Staphylococcus_aureus_subsp_aureus_ED133	2649	0.780294	1	220	159689	gi|384546269|ref|NC_017337.1|
Staphylococcus_aureus_subsp_aureus_JKD6159	2612	0.787902	2	217	159691	gi|384548923|ref|NC_017338.1|;gi|384551479|ref|NC_017339.1|
Erwinia_pyrifoliae_DSM_12163	3751	0.77606	5	262	159693	gi|384551508|ref|NC_017388.1|;gi|387873349|ref|NC_017389.1|;gi|387869382|ref|NC_017390.1|;gi|384551513|ref|NC_017391.1|;gi|387869341|ref|NC_017392.1|
Synechocystis_sp_PCC_6803_substr_PCCP	3300	0.608182	1	199	159835	gi|383324079|ref|NC_017039.1|
Bacillus_megaterium_WSH002	5211	0.775475	4	277	159841	gi|384044176|ref|NC_017138.1|;gi|384044106|ref|NC_017139.1|;gi|384044079|ref|NC_017140.1|;gi|384044091|ref|NC_017141.1|
Chlamydia_psittaci_6BC_Chlamydophila_psittaci_6BC	1001	0.692308	2	83	159845	gi|384450095|ref|NC_017287.1|;gi|384451098|ref|NC_017288.1|
Staphylococcus_aureus_subsp_aureus_str_JKD6008	2727	0.783645	1	218	159855	gi|384860682|ref|NC_017341.1|
Riemerella_anatipestifer_ATCC_11845_DSM_15868	2025	0.604938	1	155	159857	gi|383484660|ref|NC_017045.1|
Staphylococcus_aureus_subsp_aureus_TCH60	2614	0.79036	2	217	159859	gi|384865886|ref|NC_017342.1|;gi|384868560|ref|NC_017345.1|
Staphylococcus_aureus_subsp_aureus_T0131	2709	0.782577	1	216	159861	gi|384868588|ref|NC_017347.1|
Chlamydia_trachomatis_A2497	904	0.720133	1	78	159863	gi|376282008|ref|NC_016798.1|
Bifidobacterium_longum_subsp_infantis_ATCC_15697_JCM_1222	2559	0.568972	1	148	159865	gi|384198022|ref|NC_017219.1|
Borrelia_afzelii_PKo	1392	0.509339	18	55	159867	gi|384206409|ref|NC_017224.1|;gi|384206020|ref|NC_017225.1|;gi|384206063|ref|NC_017226.1|;gi|384206106|ref|NC_017227.1|;gi|384206150|ref|NC_017228.1|;gi|384206192|ref|NC_017229.1|;gi|384206220|ref|NC_017230.1|;gi|384206262|ref|NC_017231.1|;gi|384206380|ref|NC_017232.1|;gi|384206297|ref|NC_017233.1|;gi|384206319|ref|NC_017234.1|;gi|384206451|ref|NC_017235.1|;gi|384206482|ref|NC_017236.1|;gi|384207…
Vibrio_cholerae_O395	3740	0.758021	2	242	159869	gi|227116370|ref|NC_012582.1|;gi|227119188|ref|NC_012583.1|
Brucella_suis_1330	3101	0.756853	2	222	159871	gi|384222553|ref|NC_017250.1|;gi|384223698|ref|NC_017251.1|
Synechocystis_sp_PCC_6803	3299	0.608063	1	199	159873	gi|384435229|ref|NC_017277.1|
Hydrogenobacter_thermophilus_TK6	1902	0.751314	1	172	159875	gi|384128090|ref|NC_017161.1|
Chlamydia_trachomatis_DLC	904	0.731195	2	78	159879	gi|385244958|ref|NC_017433.1|;gi|385244087|ref|NC_017436.1|
Chlamydia_trachomatis_DEC	906	0.729581	2	78	159881	gi|385243207|ref|NC_017434.1|;gi|385244078|ref|NC_017435.1|
Erwinia_sp_Ejp617	3606	0.784248	6	260	159955	gi|385785382|ref|NC_017442.1|;gi|385785441|ref|NC_017443.1|;gi|385785417|ref|NC_017444.1|;gi|385785459|ref|NC_017445.1|;gi|385785434|ref|NC_017446.1|;gi|385785424|ref|NC_017447.1|
Staphylococcus_aureus_subsp_aureus_1181997	2647	0.792218	2	218	159981	gi|385782932|ref|NC_017350.1|;gi|385780298|ref|NC_017351.1|
Helicobacter_pylori_52	1509	0.666004	1	139	159983	gi|384887043|ref|NC_017354.1|
Helicobacter_pylori_908	1511	0.65321	1	140	159985	gi|384890373|ref|NC_017357.1|
Helicobacter_pylori_Cuz20	1536	0.666667	1	139	159987	gi|384892008|ref|NC_017358.1|
Helicobacter_pylori_SouthAfrica7_Helicobacter_pylori_SAfr7	1573	0.642721	2	140	159989	gi|385221504|ref|NC_017361.1|;gi|385221474|ref|NC_017373.1|
Helicobacter_pylori_F30	1498	0.665554	2	140	159991	gi|384898367|ref|NC_017365.1|;gi|385218260|ref|NC_017369.1|
Chlamydia_trachomatis_A2497_2	912	0.722588	2	78	159993	gi|385269641|ref|NC_017437.1|;gi|385270623|ref|NC_017438.1|
Lactobacillus_amylovorus_GRL1118	1959	0.699336	3	104	160233	gi|385816611|ref|NC_017470.1|;gi|385818454|ref|NC_017471.1|;gi|385818461|ref|NC_017472.1|
Lactococcus_lactis_subsp_lactis_CV56	2494	0.701684	6	179	160253	gi|385831891|ref|NC_017483.1|;gi|385829559|ref|NC_017484.1|;gi|385831960|ref|NC_017485.1|;gi|385829589|ref|NC_017486.1|;gi|385831931|ref|NC_017487.1|;gi|385829555|ref|NC_017488.1|
Lactococcus_lactis_subsp_cremoris_A76	2701	0.684191	5	178	160937	gi|385836969|ref|NC_017492.1|;gi|385836926|ref|NC_017493.1|;gi|385836839|ref|NC_017495.1|;gi|385836852|ref|NC_017496.1|;gi|385836922|ref|NC_017497.1|
Neisseria_gonorrhoeae_TCDCNG08107	2189	0.670169	2	158	161097	gi|385334849|ref|NC_017510.1|;gi|385334895|ref|NC_017511.1|
Helicobacter_pylori_F32	1506	0.664011	2	139	161139	gi|385215269|ref|NC_017366.1|;gi|386262355|ref|NC_017370.1|
Helicobacter_pylori_F57	1530	0.652288	1	141	161143	gi|385248496|ref|NC_017367.1|
Helicobacter_pylori_F16	1508	0.656499	1	140	161145	gi|385216759|ref|NC_017368.1|
Helicobacter_pylori_India7_Helicobacter_pylori_Ind7	1572	0.64631	1	140	161149	gi|385219873|ref|NC_017372.1|
Helicobacter_pylori_2017	1503	0.654691	1	139	161151	gi|385223048|ref|NC_017374.1|
Helicobacter_pylori_83	1559	0.640154	1	139	161153	gi|385224642|ref|NC_017375.1|
Helicobacter_pylori_Puno135	1539	0.662118	1	140	161157	gi|385229315|ref|NC_017379.1|
Helicobacter_pylori_2018	1508	0.657162	1	140	161159	gi|385230889|ref|NC_017381.1|
Ketogulonicigenium_vulgare_WSH001	3164	0.743363	3	202	161161	gi|385232493|ref|NC_017384.1|;gi|385235090|ref|NC_017385.1|;gi|385235306|ref|NC_017386.1|
Borrelia_burgdorferi_JD1	1521	0.480605	21	55	161197	gi|256041951|ref|NC_013129.1|;gi|387825444|ref|NC_017393.1|;gi|387825484|ref|NC_017394.1|;gi|387825554|ref|NC_017395.1|;gi|387825581|ref|NC_017396.1|;gi|387825622|ref|NC_017397.1|;gi|387825662|ref|NC_017403.1|;gi|387826782|ref|NC_017404.1|;gi|387826795|ref|NC_017405.1|;gi|387826721|ref|NC_017406.1|;gi|387826817|ref|NC_017407.1|;gi|387826486|ref|NC_017408.1|;gi|387826517|ref|NC_017409.1|;gi|387826…
Borrelia_burgdorferi_N40	1311	0.542334	17	57	161241	gi|256055273|ref|NC_013130.1|;gi|387826859|ref|NC_017398.1|;gi|387826896|ref|NC_017399.1|;gi|387827965|ref|NC_017400.1|;gi|387827984|ref|NC_017401.1|;gi|387827867|ref|NC_017402.1|;gi|387826906|ref|NC_017414.1|;gi|387828011|ref|NC_017415.1|;gi|387828029|ref|NC_017416.1|;gi|387827839|ref|NC_017417.1|;gi|387826928|ref|NC_017418.1|;gi|387827738|ref|NC_017419.1|;gi|387827856|ref|NC_017420.1|;gi|387827…
Chlamydia_trachomatis_G_9768	898	0.729399	1	78	161353	gi|385239509|ref|NC_017429.1|
Chlamydia_trachomatis_G_11222	899	0.72525	1	78	161361	gi|385240430|ref|NC_017430.1|
Chlamydia_trachomatis_E_11023	898	0.724944	1	78	161369	gi|385241358|ref|NC_017431.1|
Chlamydia_trachomatis_G_9301	899	0.728587	1	78	161377	gi|385242285|ref|NC_017432.1|
Chlamydia_trachomatis_E_150	899	0.724138	1	78	161403	gi|385244967|ref|NC_017439.1|
Chlamydia_trachomatis_G_11074	898	0.729399	1	78	161409	gi|385245895|ref|NC_017440.1|
Fibrobacter_succinogenes_subsp_succinogenes_S85	3155	0.486212	1	155	161919	gi|385789060|ref|NC_017448.1|
Haemophilus_influenzae_R2846	1702	0.92832	1	169	161921	gi|386265029|ref|NC_017452.1|
Haemophilus_influenzae_R2866	1832	0.911026	1	169	161923	gi|386263233|ref|NC_017451.1|
Helicobacter_pylori_51	1515	0.654125	1	139	161925	gi|387781698|ref|NC_017382.1|
Shewanella_putrefaciens_200	4338	0.686953	1	256	161927	gi|386311792|ref|NC_017566.1|
Lactobacillus_delbrueckii_subsp_bulgaricus_2038	1935	0.653747	1	100	161929	gi|385814818|ref|NC_017469.1|
Escherichia_coli_str_K12_substr_W3110	4327	0.971343	1	323	161931	gi|388476123|ref|NC_007779.1|
Lactococcus_garvieae_Lg2	1949	0.747563	1	148	161935	gi|385831969|ref|NC_017490.1|
Streptococcus_suis_GZ1	1943	0.750386	1	157	161937	gi|386577002|ref|NC_017617.1|
Escherichia_coli_SE15	4447	0.93074	2	318	161939	gi|387828053|ref|NC_013654.1|;gi|281427817|ref|NC_013655.1|
Mycobacterium_tuberculosis_CCDC5180	4106	0.736727	1	260	161941	gi|385989534|ref|NC_017522.1|
Mycobacterium_tuberculosis_CCDC5079	4189	0.71831	1	256	161943	gi|385993125|ref|NC_017523.1|
Rickettsia_prowazekii_str_Rp22	881	0.885358	1	74	161945	gi|386081834|ref|NC_017560.1|
Escherichia_coli_BL21DE3	4273	0.95296	1	321	161947	gi|387825439|ref|NC_012971.2|
Escherichia_coli_BL21DE3_2	4273	0.95296	1	321	161949	gi|387823261|ref|NC_012892.2|
Escherichia_coli_DH1	4309	0.969599	1	323	161951	gi|386593590|ref|NC_017625.1|
Listeria_monocytogenes_L99	2954	0.77522	1	194	161953	gi|386006713|ref|NC_017529.1|
Pasteurella_multocida_subsp_multocida_str_3480	2216	0.868231	1	204	161955	gi|386833612|ref|NC_017764.1|
Leptospira_interrogans_serovar_Lai_str_IPAV	3788	0.49604	2	174	161957	gi|386072488|ref|NC_017551.1|;gi|386076037|ref|NC_017552.1|
Halanaerobium_praevalens_DSM_2228	2119	0.818311	1	166	161959	gi|385798917|ref|NC_017455.1|
Desulfovibrio_vulgaris_RCH1	3248	0.653017	2	192	161961	gi|387151873|ref|NC_017310.1|;gi|387133886|ref|NC_017311.1|
Escherichia_coli_LF82	4412	0.918631	1	314	161965	gi|222154829|ref|NC_011993.1|
Neisseria_meningitidis_8013	2126	0.686265	1	162	161967	gi|385323172|ref|NC_017501.1|
Staphylococcus_aureus_0402981	2586	0.809358	1	218	161969	gi|387149188|ref|NC_017340.1|
Neisseria_meningitidis_alpha710	2083	0.712914	1	161	161971	gi|385327372|ref|NC_017505.1|
Francisella_tularensis_subsp_tularensis_NE061598	2031	0.632693	1	180	161973	gi|385793751|ref|NC_017453.1|
Escherichia_coli_ABU_83972	4742	0.892872	2	316	161975	gi|386637348|ref|NC_017629.1|;gi|386637352|ref|NC_017631.1|
Geobacter_sulfurreducens_KN400	3343	0.690398	1	189	161977	gi|385795588|ref|NC_017454.1|
Streptococcus_dysgalactiae_subsp_equisimilis_ATCC_12394	2156	0.734694	1	154	161979	gi|386315972|ref|NC_017567.1|
Candidatus_Methylomirabilis_oxyfera	2716	0.650221	1	184	161981	gi|392373140|ref|NC_013260.1|
Lactobacillus_rhamnosus_GG	2826	0.698868	1	164	161983	gi|385826720|ref|NC_017482.1|
Escherichia_coli_042	5055	0.879525	2	320	161985	gi|387605479|ref|NC_017626.1|;gi|387604868|ref|NC_017627.1|
Escherichia_coli_O83H1_str_NRG_857C	4544	0.915053	2	318	161987	gi|387615344|ref|NC_017634.1|;gi|387615190|ref|NC_017659.1|
Clostridium_thermocellum_DSM_1313	3068	0.64472	1	169	161989	gi|385777386|ref|NC_017304.1|
Escherichia_coli_UMNK88	5588	0.829635	6	329	161991	gi|386611993|ref|NC_017639.1|;gi|386612081|ref|NC_017640.1|;gi|386612163|ref|NC_017641.1|;gi|386611903|ref|NC_017642.1|;gi|386617281|ref|NC_017643.1|;gi|386617342|ref|NC_017645.1|
Escherichia_coli_ETEC_H10407	5131	0.889105	5	321	161993	gi|387610477|ref|NC_017633.1|;gi|387615175|ref|NC_017721.1|;gi|387610311|ref|NC_017722.1|;gi|387615182|ref|NC_017723.1|;gi|387610385|ref|NC_017724.1|
Chlamydia_trachomatis_Sweden2	899	0.724138	1	78	161995	gi|386262357|ref|NC_017441.1|
Mycobacterium_tuberculosis_CTRI2	4073	0.741468	1	260	161997	gi|385996772|ref|NC_017524.1|
Mycoplasma_gallisepticum_str_Rhigh	808	0.65099	1	51	161999	gi|385325086|ref|NC_017502.1|
Mycoplasma_gallisepticum_str_F	782	0.69821	1	56	162001	gi|385325853|ref|NC_017503.1|
Lactobacillus_fermentum_CECT_5716	2342	0.657131	1	155	162003	gi|385811786|ref|NC_017465.1|
Lactobacillus_salivarius_CECT_5713	2188	0.681444	4	140	162005	gi|385839613|ref|NC_017479.1|;gi|385839804|ref|NC_017480.1|;gi|385839818|ref|NC_017481.1|;gi|385839642|ref|NC_017499.1|
Escherichia_coli_IHE3034	4816	0.895972	1	315	162007	gi|386597751|ref|NC_017628.1|
Escherichia_coli_W	4706	0.919252	3	320	162011	gi|386607309|ref|NC_017635.1|;gi|386607294|ref|NC_017636.1|;gi|386611788|ref|NC_017637.1|
Riemerella_anatipestifer_RAGD	2083	0.586174	1	155	162013	gi|386320386|ref|NC_017569.1|
Streptococcus_thermophilus_ND03	1941	0.685729	1	138	162015	gi|386085705|ref|NC_017563.1|
Lactobacillus_helveticus_H10	2277	0.654809	2	122	162017	gi|385812838|ref|NC_017467.1|;gi|385814792|ref|NC_017468.1|
Haloquadratum_walsbyi_C23	3099	0.515973	4	135	162019	gi|385802304|ref|NC_017457.1|;gi|385802375|ref|NC_017458.1|;gi|385802382|ref|NC_017459.1|;gi|385805044|ref|NC_017460.1|
Bacillus_anthracis_str_H9401_Bacillus_anthracis_NCCP_12889	5750	0.703652	3	254	162021	gi|386733559|ref|NC_017726.1|;gi|386733762|ref|NC_017727.1|;gi|386733873|ref|NC_017729.1|
Xylella_fastidiosa_subsp_fastidiosa_GB514	2451	0.583435	2	169	162023	gi|386085388|ref|NC_017561.1|;gi|386083114|ref|NC_017562.1|
Shewanella_baltica_OS117	4913	0.66497	4	260	162025	gi|386343408|ref|NC_017577.1|;gi|386343535|ref|NC_017578.1|;gi|386338936|ref|NC_017579.1|;gi|386343312|ref|NC_017580.1|
Mycoplasma_pneumoniae_FH	768	0.872396	1	51	162027	gi|385326614|ref|NC_017504.1|
Mycoplasma_haemofelis_Ohio2	1615	0.187616	1	27	162029	gi|385858893|ref|NC_017520.1|
Mycoplasma_leachii_99_014_6	900	0.641111	1	73	162031	gi|392388518|ref|NC_017521.1|
Halobacillus_halophilus_DSM_2266	4082	0.754042	3	245	162033	gi|386712343|ref|NC_017668.1|;gi|386716456|ref|NC_017669.1|;gi|386118364|ref|NC_017670.1|
Streptococcus_pneumoniae_INV200	2039	0.724865	1	156	162035	gi|387758384|ref|NC_017593.1|
Streptococcus_pneumoniae_OXC141	2036	0.722986	1	156	162037	gi|387756560|ref|NC_017592.1|
Streptococcus_pneumoniae_INV104	2135	0.718033	1	157	162039	gi|387625543|ref|NC_017591.1|
Spirochaeta_thermophila_DSM_6578	2312	0.705882	1	168	162041	gi|386345755|ref|NC_017583.1|
Escherichia_coli_UM146	4805	0.892404	2	315	162043	gi|386602509|ref|NC_017630.1|;gi|386602643|ref|NC_017632.1|
Gardnerella_vaginalis_HMP9231	1323	0.730159	1	115	162045	gi|385800986|ref|NC_017456.1|
Escherichia_coli_str_clone_D_i2	4609	0.905402	1	315	162047	gi|386627502|ref|NC_017651.1|
Escherichia_coli_str_clone_D_i14	4609	0.905402	1	315	162049	gi|386632422|ref|NC_017652.1|
Escherichia_coli_DH1_2	4302	0.969084	1	323	162051	gi|387619774|ref|NC_017638.1|
Mycoplasma_hyopneumoniae_168	707	0.625177	1	50	162053	gi|385334155|ref|NC_017509.1|
Pseudomonas_putida_BIRD1	5151	0.736556	1	280	162055	gi|386009639|ref|NC_017530.1|
Lactobacillus_johnsonii_DPC_6026	1872	0.735577	1	109	162057	gi|385824947|ref|NC_017477.1|
Propionibacterium_acnes_266	2325	0.676559	1	195	162059	gi|386022942|ref|NC_017534.1|
Escherichia_coli_P12b	4822	0.900041	1	322	162061	gi|386703215|ref|NC_017663.1|
Chlamydia_psittaci_RD1	1005	0.685572	2	83	162063	gi|392376213|ref|NC_014796.1|;gi|409191175|ref|NC_014797.1|
Serratia_sp_AS13	4974	0.840772	1	327	162065	gi|386326719|ref|NC_017573.1|
Sulfolobus_islandicus_HVE10_4	2930	0.569283	1	126	162067	gi|385772020|ref|NC_017275.1|
Yersinia_enterocolitica_subsp_palearctica_Y11	4252	0.829022	2	287	162069	gi|386307442|ref|NC_017564.1|;gi|386307331|ref|NC_017565.1|
Sulfolobus_islandicus_REY15A	2816	0.564631	1	118	162071	gi|385774741|ref|NC_017276.1|
Pantoea_ananatis_AJ13355	4472	0.826252	2	305	162073	gi|386014600|ref|NC_017531.1|;gi|386018361|ref|NC_017533.1|
Neisseria_meningitidis_M01240355	2113	0.689541	1	163	162075	gi|385854193|ref|NC_017517.1|
Neisseria_meningitidis_NZ05_33	2096	0.697996	1	161	162077	gi|385856165|ref|NC_017518.1|
Neisseria_meningitidis_M01240149	2056	0.703307	1	161	162079	gi|385340991|ref|NC_017514.1|
Neisseria_meningitidis_M04240196	2084	0.701056	1	164	162081	gi|385850283|ref|NC_017515.1|
Neisseria_meningitidis_H44_76	2084	0.697217	1	162	162083	gi|385852231|ref|NC_017516.1|
Neisseria_meningitidis_G2136	2065	0.705085	1	164	162085	gi|385339062|ref|NC_017513.1|
Mycoplasma_hyorhinis_MCLD	754	0.657825	1	54	162087	gi|385858114|ref|NC_017519.1|
Pseudomonas_aeruginosa_M18	5771	0.740946	1	303	162089	gi|386056071|ref|NC_017548.1|
Clostridium_botulinum_H04402_065	3658	0.709677	1	188	162091	gi|387816237|ref|NC_017299.1|
Neisseria_meningitidis_WUE_2594	2130	0.687793	1	162	162093	gi|385337120|ref|NC_017512.1|
Streptococcus_suis_JS14	2047	0.736688	1	160	162095	gi|386578980|ref|NC_017618.1|
Ignavibacterium_album_JCM_16511	3148	0.614041	1	196	162097	gi|385808586|ref|NC_017464.1|
Escherichia_coli_KO11FL	4683	0.912876	2	321	162099	gi|386698504|ref|NC_017660.1|;gi|386703202|ref|NC_017661.1|
Escherichia_coli_W_2	4697	0.919949	3	320	162101	gi|386707609|ref|NC_017662.1|;gi|386707734|ref|NC_017664.1|;gi|386707622|ref|NC_017665.1|
Streptococcus_gallolyticus_subsp_gallolyticus_ATCC_43143	2282	0.760736	1	167	162103	gi|386336689|ref|NC_017576.1|
Francisella_cf_novicida_Fx1	1792	0.751674	1	185	162105	gi|385791932|ref|NC_017450.1|
Francisella_cf_novicida_3523	1839	0.74062	1	194	162107	gi|387823583|ref|NC_017449.1|
Staphylococcus_pseudintermedius_ED99	2351	0.824755	1	208	162109	gi|386318029|ref|NC_017568.1|
Streptococcus_suis_A7	1937	0.757357	1	158	162111	gi|386587281|ref|NC_017622.1|
Pseudomonas_stutzeri_DSM_4166	4334	0.752423	1	273	162113	gi|386018640|ref|NC_017532.1|
Escherichia_coli_O7K1_str_CE10	5146	0.889429	5	323	162115	gi|386622414|ref|NC_017646.1|;gi|386627436|ref|NC_017647.1|;gi|386627431|ref|NC_017648.1|;gi|386622390|ref|NC_017649.1|;gi|386622393|ref|NC_017650.1|
Paenibacillus_mucilaginosus_K02	7220	0.684903	1	274	162117	gi|511628970|ref|NC_017672.3|
Lactobacillus_casei_BDII	3080	0.679545	2	166	162119	gi|385821700|ref|NC_017474.1|;gi|385824840|ref|NC_017476.1|
Lactobacillus_casei_LC2W	3002	0.693871	2	166	162121	gi|385818534|ref|NC_017473.1|;gi|385821656|ref|NC_017475.1|
Streptococcus_suis_SS12	2015	0.736973	1	159	162123	gi|386581047|ref|NC_017619.1|
Streptococcus_suis_D9	2107	0.722829	1	154	162125	gi|386583127|ref|NC_017620.1|
Streptococcus_suis_D12	2116	0.714556	1	157	162127	gi|386585202|ref|NC_017621.1|
Thermus_thermophilus_JL18	2459	0.684018	3	189	162129	gi|386359470|ref|NC_017587.1|;gi|386361452|ref|NC_017588.1|;gi|386361711|ref|NC_017590.1|
Listeria_monocytogenes_M7	2959	0.774248	1	194	162131	gi|386025288|ref|NC_017537.1|
Ralstonia_solanacearum_Po82	4750	0.673474	2	277	162133	gi|386331671|ref|NC_017574.1|;gi|386335008|ref|NC_017575.1|
Oligotropha_carboxidovorans_OM4	3664	0.656932	3	213	162135	gi|386031648|ref|NC_017536.1|;gi|386028266|ref|NC_017538.1|;gi|386031806|ref|NC_017539.1|
Propionibacterium_acnes_6609	2377	0.672276	1	197	162137	gi|387502364|ref|NC_017535.1|
Escherichia_coli_NA114	4709	0.885963	1	318	162139	gi|386617516|ref|NC_017644.1|
Staphylococcus_aureus_subsp_aureus_71193	2472	0.815129	1	217	162141	gi|386727822|ref|NC_017673.1|
Staphylococcus_lugdunensis_N920143	2421	0.81867	1	208	162143	gi|385782956|ref|NC_017353.1|
Streptococcus_salivarius_JIM8777	1971	0.741755	1	148	162145	gi|387783149|ref|NC_017595.1|
Klebsiella_pneumoniae_KCTC_2242	5075	0.881773	2	345	162147	gi|386032579|ref|NC_017540.1|;gi|386037709|ref|NC_017541.1|
Rhodospirillum_rubrum_F11	3845	0.717815	1	236	162149	gi|386348020|ref|NC_017584.1|
Escherichia_coli_O55H7_str_RM12579	5135	0.874197	6	316	162153	gi|387504721|ref|NC_017653.1|;gi|387504828|ref|NC_017654.1|;gi|387504924|ref|NC_017655.1|;gi|387504934|ref|NC_017656.1|;gi|387504844|ref|NC_017657.1|;gi|387504713|ref|NC_017658.1|
Streptococcus_equi_subsp_zooepidemicus_ATCC_35246	2003	0.716925	1	140	162155	gi|386345754|ref|NC_017582.1|
Streptococcus_thermophilus_JIM_8232	1998	0.691692	1	140	162157	gi|386343608|ref|NC_017581.1|
Paenibacillus_polymyxa_M1	5615	0.669279	2	257	162159	gi|386038690|ref|NC_017542.1|;gi|386037981|ref|NC_017543.1|
Azospirillum_brasilense_Sp245	6911	0.610331	7	289	162161	gi|392377157|ref|NC_016594.1|;gi|392378906|ref|NC_016595.1|;gi|392379715|ref|NC_016596.1|;gi|392380387|ref|NC_016597.1|;gi|392380513|ref|NC_016617.1|;gi|392383673|ref|NC_016618.1|;gi|392384558|ref|NC_016619.1|
Staphylococcus_aureus_subsp_aureus_HO_5096_0412	2620	0.79542	1	217	162163	gi|386829725|ref|NC_017763.1|
Borrelia_garinii_BgVir	928	0.702586	3	53	162165	gi|386853410|ref|NC_017717.1|;gi|386854243|ref|NC_017725.1|;gi|386853317|ref|NC_017804.1|
Corynebacterium_pseudotuberculosis_31	2124	0.704802	1	187	162167	gi|386739353|ref|NC_017730.1|
Lactobacillus_rhamnosus_ATCC_8530	2743	0.72366	1	165	162169	gi|385833938|ref|NC_017491.1|
Streptococcus_pyogenes_Alab49	1761	0.760363	1	134	162171	gi|386361880|ref|NC_017596.1|
Pseudomonas_aeruginosa_NCGM2S1	6226	0.710087	1	302	162173	gi|386062973|ref|NC_017549.1|
Corynebacterium_pseudotuberculosis_267	2113	0.717463	1	187	162175	gi|385806437|ref|NC_017462.1|
Propionibacterium_acnes_ATCC_11828	2315	0.685961	1	197	162177	gi|386069650|ref|NC_017550.1|
Mycobacterium_tuberculosis_RGTB423	4810	0.604366	1	251	162179	gi|386003090|ref|NC_017528.1|
Pantoea_ananatis_PA13	4517	0.823113	2	307	162181	gi|386076436|ref|NC_017553.1|;gi|386077236|ref|NC_017554.1|
Mycobacterium_tuberculosis_UT205	4188	0.702006	1	261	162183	gi|392384721|ref|NC_016934.1|
Listeria_monocytogenes_07PF0776	2814	0.805615	1	198	162185	gi|386730761|ref|NC_017728.1|
Streptomyces_cattleya_NRRL_8057_DSM_46488	7164	0.591011	2	286	162187	gi|386351899|ref|NC_017585.1|;gi|386353647|ref|NC_017586.1|
Bacillus_sp_JS	4015	0.952179	1	253	162189	gi|386756580|ref|NC_017743.1|
Streptococcus_pneumoniae_ST556	2124	0.703861	1	161	162191	gi|387787130|ref|NC_017769.1|
Providencia_stuartii_MRSN_2154	4150	0.761446	1	275	162193	gi|386741417|ref|NC_017731.1|
Salmonella_enterica_subsp_enterica_serovar_Heidelberg_str_B182	4492	0.885797	2	307	162195	gi|386589256|ref|NC_017623.1|;gi|386593545|ref|NC_017624.1|
Streptococcus_mutans_LJ23	1870	0.78984	1	152	162197	gi|387785181|ref|NC_017768.1|
Stenotrophomonas_maltophilia_D457	4320	0.659491	1	243	162199	gi|386716467|ref|NC_017671.1|
Fervidicoccus_fontis_Kam940	1354	0.692024	1	96	162201	gi|385805051|ref|NC_017461.1|
Marinobacter_hydrocarbonoclasticus_ATCC_49840	3651	0.717064	1	240	162203	gi|387812450|ref|NC_017067.1|
Helicobacter_pylori_Shi417	1545	0.655663	1	139	162205	gi|386750444|ref|NC_017739.1|
Helicobacter_pylori_Shi112	1561	0.657912	1	139	162207	gi|386753519|ref|NC_017741.1|
Helicobacter_pylori_Shi169	1516	0.669525	1	135	162209	gi|386751993|ref|NC_017740.1|
Helicobacter_pylori_PeCan18	1543	0.652625	1	140	162211	gi|386755084|ref|NC_017742.1|
Helicobacter_pylori_HUPB14	1507	0.664897	2	142	162213	gi|386745526|ref|NC_017733.1|;gi|386745517|ref|NC_017734.1|
Helicobacter_cetorum_MIT_995656	1728	0.622685	2	138	162215	gi|386747036|ref|NC_017735.1|;gi|386747020|ref|NC_017736.1|
Helicobacter_cetorum_MIT_007128	1779	0.586847	2	141	162217	gi|386748726|ref|NC_017737.1|;gi|386748711|ref|NC_017738.1|
Helicobacter_cinaedi_PAGU611	2144	0.588153	2	152	162219	gi|386760820|ref|NC_017761.1|;gi|386829695|ref|NC_017762.1|
Actinoplanes_sp_SE50_110	8275	0.533535	1	281	162333	gi|386845069|ref|NC_017803.1|
Borrelia_crocidurae_str_Achema	1530	0.52549	40	56	162335	gi|386858849|ref|NC_017774.1|;gi|386858858|ref|NC_017775.1|;gi|386644995|ref|NC_017776.1|;gi|386859037|ref|NC_017777.1|;gi|386859044|ref|NC_017778.1|;gi|386858652|ref|NC_017779.1|;gi|386859192|ref|NC_017780.1|;gi|386858626|ref|NC_017781.1|;gi|386858667|ref|NC_017782.1|;gi|386858678|ref|NC_017783.1|;gi|386858688|ref|NC_017784.1|;gi|386858702|ref|NC_017785.1|;gi|386858706|ref|NC_017786.1|;gi|386858…
Deinococcus_gobiensis_I0	4259	0.554355	7	221	162509	gi|386854276|ref|NC_017771.1|;gi|386855208|ref|NC_017790.1|;gi|386854604|ref|NC_017791.1|;gi|386858168|ref|NC_017792.1|;gi|386854559|ref|NC_017793.1|;gi|386858239|ref|NC_017805.1|;gi|386855128|ref|NC_017806.1|
Burkholderia_pseudomallei_1026b	5964	0.682093	2	305	162511	gi|386860126|ref|NC_017831.1|;gi|386863735|ref|NC_017832.1|
Bifidobacterium_animalis_subsp_animalis_ATCC_25527	1558	0.713094	1	136	162513	gi|386866198|ref|NC_017834.1|
Acinetobacter_baumannii_MDRTJ	3956	0.676694	3	242	162739	gi|387122089|ref|NC_017847.1|;gi|387125794|ref|NC_017848.1|;gi|469816145|ref|NC_020524.1|
Methylophaga_sp_JAM1	2989	0.712947	1	201	162947	gi|387125902|ref|NC_017857.1|
Methylophaga_sp_JAM7	2623	0.71788	2	184	162949	gi|387128982|ref|NC_017856.1|;gi|387128925|ref|NC_017858.1|
Prevotella_intermedia_17	2334	0.492716	2	146	163151	gi|387131618|ref|NC_017860.1|;gi|387132089|ref|NC_017861.1|
Bifidobacterium_animalis_subsp_lactis_B420	1568	0.710459	1	137	163691	gi|387819930|ref|NC_017866.1|
Bifidobacterium_animalis_subsp_lactis_Bi07	1566	0.712005	1	137	163693	gi|387821585|ref|NC_017867.1|
Escherichia_coli_Xuzhou21	5289	0.859142	3	316	163995	gi|387873357|ref|NC_017903.1|;gi|387880559|ref|NC_017906.1|;gi|387885599|ref|NC_017907.1|
Streptococcus_parasanguinis_FW213	2009	0.753609	1	147	163997	gi|387878539|ref|NC_017905.1|
Mycobacterium_sp_MOTT36Y	5177	0.710643	1	275	164001	gi|387873410|ref|NC_017904.1|
Francisella_noatunensis_subsp_orientalis_str_Toba_04	2207	0.564567	1	182	164779	gi|387885754|ref|NC_017909.1|
Shimwellia_blattae_DSM_4481_NBRC_105725	3825	0.891242	1	313	165043	gi|387887350|ref|NC_017910.1|
Pseudomonas_fluorescens_A506	5437	0.724296	2	296	165185	gi|387891255|ref|NC_017911.1|;gi|510414827|ref|NC_021361.1|
Bacillus_amyloliquefaciens_Y2	4159	0.883626	1	243	165195	gi|387896523|ref|NC_017912.1|
Helicobacter_pylori_XZ274	1702	0.601645	2	141	165869	gi|387908781|ref|NC_017919.1|;gi|387907368|ref|NC_017926.1|
Burkholderia_sp_KJ006	5796	0.718427	4	306	165871	gi|387900762|ref|NC_017920.1|;gi|387903680|ref|NC_017921.1|;gi|387905813|ref|NC_017922.1|;gi|387906744|ref|NC_017923.1|
Blattabacterium_sp_Blaberus_giganteus	589	0.872666	2	97	165873	gi|387906790|ref|NC_017924.1|;gi|387907363|ref|NC_017925.1|
Streptococcus_thermophilus_MNZLW002	1948	0.692505	1	136	166827	gi|387908808|ref|NC_017927.1|
Cronobacter_sakazakii_ES15	3897	0.862715	1	311	167045	gi|389839000|ref|NC_017933.1|
Corynebacterium_pseudotuberculosis_258	2106	0.717474	1	187	167260	gi|389849360|ref|NC_017945.1|
Pyrococcus_sp_ST04	1831	0.717094	1	100	167261	gi|389851449|ref|NC_017946.1|
Haloferax_mediterranei_ATCC_33500	3949	0.546721	4	138	167315	gi|389845493|ref|NC_017941.1|;gi|389848445|ref|NC_017942.1|;gi|389848587|ref|NC_017943.1|;gi|389848879|ref|NC_017944.1|
Lactococcus_lactis_subsp_cremoris_NZ9000	2577	0.701591	1	180	167481	gi|389853198|ref|NC_017949.1|
Streptococcus_suis_ST1	1978	0.749747	1	155	167482	gi|389855709|ref|NC_017950.1|
Chlamydia_trachomatis_E_SW3	904	0.727876	2	78	167483	gi|228404350|ref|NC_012631.1|;gi|389858571|ref|NC_017952.1|
Chlamydia_trachomatis_F_SW4	907	0.728776	2	79	167484	gi|228292900|ref|NC_012625.1|;gi|389857697|ref|NC_017951.1|
Chlamydia_trachomatis_F_SW5	906	0.728477	2	79	167485	gi|228298555|ref|NC_012626.1|;gi|389859448|ref|NC_017953.1|
Tistrella_mobilis_KA081020065	5835	0.717566	5	270	167486	gi|389875858|ref|NC_017956.1|;gi|442559580|ref|NC_017957.2|;gi|389874236|ref|NC_017958.1|;gi|389875179|ref|NC_017959.1|;gi|389879423|ref|NC_017966.1|
Modestobacter_marinus	5304	0.63914	1	286	167487	gi|389861738|ref|NC_017955.1|
Thermogladius_cellulolyticus_1633	1421	0.66221	1	91	167488	gi|389860324|ref|NC_017954.1|
Pseudomonas_putida_ND6	5704	0.710379	3	294	167583	gi|42632299|ref|NC_005244.2|;gi|395443650|ref|NC_017986.1|;gi|408669191|ref|NC_018746.1|
Bifidobacterium_bifidum_BGN4	1792	0.641183	1	131	167988	gi|390935917|ref|NC_017999.1|
Mycobacterium_intracellulare_ATCC_13950	5036	0.714059	1	274	167994	gi|379744720|ref|NC_016946.1|
Sulfolobus_solfataricus_98_2	2975	0.538824	1	119	167998	gi|384432549|ref|NC_017274.1|
Sinorhizobium_fredii_USDA_257	6722	0.666915	20	300	168059	gi|398349897|ref|NC_018000.1|;gi|400752653|ref|NC_018179.1|;gi|400752836|ref|NC_018180.1|;gi|400752883|ref|NC_018181.1|;gi|398356013|ref|NC_018182.1|;gi|398356025|ref|NC_018183.1|;gi|398356040|ref|NC_018184.1|;gi|398356048|ref|NC_018185.1|;gi|398356063|ref|NC_018186.1|;gi|398356072|ref|NC_018187.1|;gi|398356080|ref|NC_018188.1|;gi|398356087|ref|NC_018189.1|;gi|398356091|ref|NC_018190.1|;gi|398356…
Sulfurospirillum_barnesii_SES3	2515	0.718887	1	170	168117	gi|390939174|ref|NC_018002.1|
Alistipes_finegoldii_DSM_17242	3231	0.474776	1	161	168180	gi|390945347|ref|NC_018011.1|
Aequorivita_sublithincola_DSM_14238	3200	0.54625	1	189	168181	gi|390952789|ref|NC_018013.1|
Belliella_baltica_DSM_15883	3832	0.5488	1	220	168182	gi|390941666|ref|NC_018010.1|
Terriglobus_roseus_DSM_18391	4353	0.56306	1	234	168183	gi|390955930|ref|NC_018014.1|
Ornithobacterium_rhinotracheale_DSM_15997	2335	0.51349	1	179	168256	gi|392389424|ref|NC_018016.1|
Flexibacter_litoralis_DSM_6794	4060	0.43399	1	194	168257	gi|392395704|ref|NC_018018.1|
Corynebacterium_pseudotuberculosis_Cp162	2116	0.714556	1	187	168258	gi|392399583|ref|NC_018019.1|
Thermococcus_sp_CL1	2074	0.646577	1	93	168259	gi|390960176|ref|NC_018015.1|
Desulfomonile_tiedjei_DSM_6799	5627	0.586991	2	253	168320	gi|392408409|ref|NC_018025.1|;gi|392413879|ref|NC_018026.1|
Turneriella_parva_DSM_21527	4189	0.493674	2	208	168321	gi|392401586|ref|NC_018020.1|;gi|392405697|ref|NC_018021.1|
Mycobacterium_chubuense_NBB4	5994	0.666834	3	299	168322	gi|392405727|ref|NC_018022.1|;gi|392406268|ref|NC_018023.1|;gi|392413905|ref|NC_018027.1|
Anaerobaculum_mobile_DSM_13181	2052	0.79922	1	179	168323	gi|392406391|ref|NC_018024.1|
Pseudomonas_stutzeri_CCUG_29243	4356	0.727732	1	275	168379	gi|392419087|ref|NC_018028.1|
Solibacillus_silvestris_StLB046	3899	0.758913	2	225	168516	gi|393198727|ref|NC_018065.1|;gi|393202538|ref|NC_018069.1|
Streptococcus_intermedius_JTH08	1841	0.758827	1	129	168614	gi|392427891|ref|NC_018073.1|
Mycoplasma_bovis_HB0801	828	0.636473	1	49	168665	gi|392429594|ref|NC_018077.1|
Pseudomonas_aeruginosa_DK2	5871	0.722364	1	302	168996	gi|392981410|ref|NC_018080.1|
Enterobacter_cloacae_subsp_dissolvens_SDM	4597	0.880357	1	329	168997	gi|392976867|ref|NC_018079.1|
Streptococcus_mutans_GS5	1894	0.780359	1	151	169223	gi|397648808|ref|NC_018089.1|
Pyrococcus_furiosus_COM1	2103	0.687114	1	106	169620	gi|397650687|ref|NC_018092.1|
Corynebacterium_ulcerans_0102	2349	0.678161	1	193	169879	gi|397652752|ref|NC_018101.1|
Sulfuricella_denitrificans_skB26	3085	0.696596	2	198	170240	gi|543961847|ref|NC_022357.1|;gi|543966428|ref|NC_022358.1|
Taylorella_equigenitalis_ATCC_35865	1595	0.738558	1	133	170255	gi|397661013|ref|NC_018108.1|
Klebsiella_oxytoca_E718	6193	0.828193	3	352	170256	gi|397655102|ref|NC_018106.1|;gi|397660804|ref|NC_018107.1|;gi|512442353|ref|NC_021501.1|
Mycobacterium_tuberculosis_H37Rv	4078	0.744237	1	260	170532	gi|397671778|ref|NC_018143.1|
Propionibacterium_propionicum_F0230a	3064	0.640339	1	198	170533	gi|397668839|ref|NC_018142.1|
Legionella_pneumophila_subsp_pneumophila	3113	0.628975	1	195	170534	gi|397665626|ref|NC_018140.1|
Legionella_pneumophila_subsp_pneumophila_str_Lorraine	3293	0.618585	2	203	170535	gi|397662556|ref|NC_018139.1|;gi|397668686|ref|NC_018141.1|
Zymomonas_mobilis_subsp_mobilis_ATCC_29191	1781	0.754632	4	163	170612	gi|397675890|ref|NC_018145.1|;gi|397677586|ref|NC_018146.1|;gi|397677566|ref|NC_018147.1|;gi|397677555|ref|NC_018148.1|
Mycoplasma_wenyonii_str_Massachusetts	718	0.385794	1	23	170731	gi|397677603|ref|NC_018149.1|
Mycobacterium_massiliense_str_GO_06	5021	0.652659	1	279	170732	gi|397678256|ref|NC_018150.1|
Pseudomonas_stutzeri_DSM_10701	3838	0.751954	1	261	170940	gi|397685123|ref|NC_018177.1|
Melioribacter_roseus_P3M2	2905	0.661618	1	221	170941	gi|397689003|ref|NC_018178.1|
Candidatus_Mycoplasma_haemolamae_str_Purdue	1006	0.259443	1	21	171259	gi|397691844|ref|NC_018219.1|
Pseudomonas_putida_DOTT1E	5750	0.701043	1	288	171260	gi|397692770|ref|NC_018220.1|
Enterococcus_faecalis_D32	2977	0.706752	3	191	171261	gi|397698583|ref|NC_018221.1|;gi|397698492|ref|NC_018222.1|;gi|397698507|ref|NC_018223.1|
Natrinema_sp_J72	3805	0.520894	2	133	171337	gi|397771790|ref|NC_018224.1|;gi|397771726|ref|NC_018225.1|
Methanoculleus_bourgensis_MS2	2672	0.617141	1	117	171377	gi|397779166|ref|NC_018227.1|
Wolbachia_endosymbiont_of_Onchocerca_ochengi	800	0.70125	1	71	171829	gi|402496444|ref|NC_018267.1|
Amycolatopsis_mediterranei_S699_2	9518	0.609477	1	339	171830	gi|399533820|ref|NC_018266.1|
Mycobacterium_smegmatis_str_MC2_155	6671	0.719682	1	326	171958	gi|399984432|ref|NC_018289.1|
Marinobacter_sp_BSs20148	3755	0.735553	1	259	171995	gi|399543043|ref|NC_018268.1|
Enterobacter_cloacae_subsp_cloacae_ENHKU01	4398	0.883811	1	327	172463	gi|401761514|ref|NC_018405.1|
Mycoplasma_gallisepticum_VA94_799417P	765	0.677124	1	51	172624	gi|401765853|ref|NC_018406.1|
Mycoplasma_gallisepticum_NC95_1329522P	756	0.681217	1	51	172625	gi|401766621|ref|NC_018407.1|
Mycoplasma_gallisepticum_NC96_159642P	772	0.670984	1	51	172626	gi|401767376|ref|NC_018408.1|
Mycoplasma_gallisepticum_NY01_200104751P	766	0.673629	1	41	172627	gi|401768148|ref|NC_018409.1|
Mycoplasma_gallisepticum_WI01_2001043132P	750	0.685333	1	51	172628	gi|401768909|ref|NC_018410.1|
Mycoplasma_gallisepticum_NC06_200608052P	743	0.689098	1	49	172629	gi|401769656|ref|NC_018411.1|
Mycoplasma_gallisepticum_CA06_200605252P	767	0.670143	1	51	172630	gi|401770401|ref|NC_018412.1|
Mycoplasma_gallisepticum_NC08_200803143P	737	0.694708	1	49	172631	gi|401771165|ref|NC_018413.1|
secondary_endosymbiont_of_Ctenarytaina_eucalypti	925	0.718919	1	104	172737	gi|400404978|ref|NC_018419.1|
secondary_endosymbiont_of_Heteropsylla_cubana	583	0.922813	1	74	172738	gi|400406007|ref|NC_018420.1|
Mycoplasma_genitalium_M6320	553	0.886076	1	48	173370	gi|402551784|ref|NC_018497.1|
Mycoplasma_genitalium_M6282	574	0.858885	1	47	173371	gi|402551299|ref|NC_018496.1|
Mycoplasma_genitalium_M2288	536	0.91791	1	48	173372	gi|402552294|ref|NC_018498.1|
Mycoplasma_genitalium_M2321	550	0.901818	1	48	173373	gi|402550799|ref|NC_018495.1|
Bacillus_thuringiensis_HD771	6641	0.645987	9	259	173374	gi|402558636|ref|NC_018486.1|;gi|402558249|ref|NC_018487.1|;gi|402558329|ref|NC_018488.1|;gi|402558809|ref|NC_018489.1|;gi|402574993|ref|NC_018490.1|;gi|402558824|ref|NC_018500.1|;gi|402558404|ref|NC_018501.1|;gi|402558574|ref|NC_018502.1|;gi|402558241|ref|NC_018503.1|
Bacillus_cereus_FRI35	5429	0.737337	5	257	173403	gi|402552844|ref|NC_018491.1|;gi|402557992|ref|NC_018492.1|;gi|402552801|ref|NC_018493.1|;gi|402558238|ref|NC_018494.1|;gi|402558206|ref|NC_018499.1|
Burkholderia_cepacia_GG4	5846	0.735033	2	304	173858	gi|402564811|ref|NC_018513.1|;gi|402567932|ref|NC_018514.1|
Bacillus_thuringiensis_HD789	6521	0.643	7	263	173860	gi|434373506|ref|NC_018508.1|;gi|434379279|ref|NC_018509.1|;gi|434379567|ref|NC_018510.1|;gi|434379791|ref|NC_018511.1|;gi|434379816|ref|NC_018512.1|;gi|434379898|ref|NC_018516.1|;gi|434380362|ref|NC_018517.1|
Bacillus_subtilis_QB928	4138	0.9768	1	251	173926	gi|402774243|ref|NC_018520.1|
Methylocystis_sp_SC2	3622	0.609608	1	218	174072	gi|402770565|ref|NC_018485.1|
Klebsiella_pneumoniae_subsp_pneumoniae_1084	4866	0.891903	1	345	174151	gi|402778297|ref|NC_018522.1|
Campylobacter_jejuni_subsp_jejuni_NCTC_11168BN148	1658	0.743667	1	152	174152	gi|403054816|ref|NC_018521.1|
Streptococcus_suis_S735	1858	0.77395	1	159	174333	gi|403060703|ref|NC_018526.1|
Nocardiopsis_alba_ATCC_BAA2165	5147	0.620361	1	263	174334	gi|403507510|ref|NC_018524.1|
Pectobacterium_carotovorum_subsp_carotovorum_PCC21	4266	0.823957	1	297	174335	gi|403056439|ref|NC_018525.1|
Lactobacillus_helveticus_R0052	2296	0.619774	1	121	174439	gi|403514032|ref|NC_018528.1|
Burkholderia_pseudomallei_BPC006	5873	0.678529	2	305	174460	gi|403516668|ref|NC_018527.1|;gi|403521294|ref|NC_018529.1|
Arthrobacter_sp_Rue61a	4732	0.666103	3	284	174511	gi|146351220|ref|NC_009453.1|;gi|403525101|ref|NC_018531.1|;gi|403529507|ref|NC_018532.1|
Bartonella_quintana_RM11	1354	0.706795	1	109	174512	gi|403529933|ref|NC_018533.1|
Gordonia_sp_KTR9	5320	0.640789	4	281	174812	gi|404212377|ref|NC_018580.1|;gi|404212629|ref|NC_018581.1|;gi|404212535|ref|NC_018582.1|;gi|404217371|ref|NC_018583.1|
Listeria_monocytogenes_serotype_7_str_SLCC2482	2904	0.799931	2	199	174871	gi|404285367|ref|NC_018591.1|;gi|409188585|ref|NC_018888.1|
Listeria_monocytogenes_SLCC2372	2980	0.790268	2	197	174872	gi|404282430|ref|NC_018588.1|;gi|409188586|ref|NC_018889.1|
Streptococcus_pneumoniae_SPNA45	2219	0.67553	1	157	174986	gi|405759923|ref|NC_018594.1|
Listeria_monocytogenes_SLCC2378	2845	0.80703	1	198	175105	gi|405751204|ref|NC_018585.1|
Listeria_monocytogenes_SLCC2540	2879	0.804446	1	198	175106	gi|405754079|ref|NC_018586.1|
Listeria_monocytogenes_SLCC7179	2818	0.82115	1	199	175107	gi|404412106|ref|NC_018593.1|
Listeria_monocytogenes_SLCC2479	2924	0.796854	1	197	175108	gi|405756987|ref|NC_018589.1|
Listeria_monocytogenes_ATCC_19117	2844	0.811533	1	199	175109	gi|405748335|ref|NC_018584.1|
Listeria_monocytogenes_SLCC5850	2852	0.809958	1	197	175110	gi|404409239|ref|NC_018592.1|
Listeria_monocytogenes_SLCC2376	2733	0.829126	1	195	175111	gi|404406483|ref|NC_018590.1|
Brachyspira_pilosicoli_B2904	2659	0.600602	1	159	175255	gi|404474675|ref|NC_018607.1|
Brachyspira_pilosicoli_WesB	2683	0.615356	1	171	175256	gi|434380778|ref|NC_018604.1|
Staphylococcus_aureus_08BA02176	2532	0.807267	1	218	175257	gi|404477334|ref|NC_018608.1|
Riemerella_anatipestifer_RACH1	2172	0.563536	1	156	175469	gi|407450786|ref|NC_018609.1|
Mycobacterium_indicus_pranii_MTCC_9506	5183	0.712329	1	275	175523	gi|406028180|ref|NC_018612.1|
Cardinium_endosymbiont_cEper1_of_Encarsia_pergandiella	839	0.624553	2	50	175524	gi|406024901|ref|NC_018605.1|;gi|406025741|ref|NC_018606.1|
Bordetella_pertussis_18323	3863	0.796013	1	229	175569	gi|408414082|ref|NC_018518.1|
Chlamydia_psittaci_84_55	1083	0.634349	2	83	175571	gi|407453476|ref|NC_018619.1|;gi|406598874|ref|NC_018633.1|
Chlamydia_psittaci_GR9	998	0.679359	1	79	175572	gi|407454812|ref|NC_018620.1|
Chlamydia_psittaci_MN	1014	0.685404	2	83	175573	gi|406593966|ref|NC_018627.1|;gi|406598901|ref|NC_018636.1|
Chlamydia_psittaci_VS225	1067	0.641987	2	82	175574	gi|407456172|ref|NC_018621.1|;gi|406598918|ref|NC_018638.1|
Chlamydia_psittaci_WS_RT_E30	1011	0.677547	2	80	175575	gi|407457548|ref|NC_018622.1|;gi|406598936|ref|NC_018640.1|
Chlamydia_psittaci_M56	1007	0.679245	2	79	175576	gi|407458794|ref|NC_018623.1|;gi|406598892|ref|NC_018635.1|
Chlamydia_psittaci_WC	1023	0.675464	2	81	175577	gi|407460163|ref|NC_018624.1|;gi|406598927|ref|NC_018639.1|
Chlamydia_psittaci_CP3	1075	0.644651	2	83	175578	gi|406591804|ref|NC_018625.1|;gi|406598883|ref|NC_018634.1|
Chlamydia_psittaci_NJ1	1004	0.684263	2	83	175579	gi|406592921|ref|NC_018626.1|;gi|406598909|ref|NC_018637.1|
Leuconostoc_gelidum_JB7	1815	0.779614	1	158	175682	gi|406598989|ref|NC_018631.1|
Listeria_monocytogenes_L312	2802	0.81763	1	198	175768	gi|406702775|ref|NC_018642.1|
Desulfobacula_toluolica_Tol2	4569	0.649814	1	209	175777	gi|408417460|ref|NC_018645.1|
alpha_proteobacterium_HIMB59	1493	0.813128	1	162	175778	gi|406707029|ref|NC_018644.1|
alpha_proteobacterium_HIMB5	1433	0.765527	1	154	175779	gi|406705597|ref|NC_018643.1|
Streptococcus_agalactiae_GD201008001	1983	0.787191	1	162	175780	gi|406708523|ref|NC_018646.1|
Streptococcus_pneumoniae_gamPNI0373	2056	0.719358	1	157	175861	gi|410475457|ref|NC_018630.1|
Leptospirillum_ferriphilum_ML04	2358	0.611959	1	170	175904	gi|410477577|ref|NC_018649.1|
Escherichia_coli_O104H4_str_2009EL2050	5178	0.872731	4	322	175905	gi|410480139|ref|NC_018650.1|;gi|410485110|ref|NC_018651.1|;gi|410480049|ref|NC_018652.1|;gi|410480052|ref|NC_018654.1|
Exiguobacterium_antarcticum_B7	2906	0.772195	1	215	176125	gi|407475894|ref|NC_018665.1|
Clostridium_acidurici_9a	2984	0.72118	2	158	176126	gi|407472016|ref|NC_018657.1|;gi|407472532|ref|NC_018664.1|
Escherichia_coli_O104H4_str_2011C3493	5168	0.876741	4	322	176127	gi|407479587|ref|NC_018658.1|;gi|407484675|ref|NC_018659.1|;gi|407484773|ref|NC_018660.1|;gi|407484805|ref|NC_018666.1|
Escherichia_coli_O104H4_str_2009EL2071	5126	0.88451	3	321	176128	gi|407466711|ref|NC_018661.1|;gi|407471876|ref|NC_018662.1|;gi|407471978|ref|NC_018663.1|
Candidatus_Nitrosopumilus_koreensis_AR1	2031	0.512555	1	103	176129	gi|407461552|ref|NC_018655.1|
Candidatus_Nitrosopumilus_sp_AR2	2112	0.50142	1	107	176130	gi|407463877|ref|NC_018656.1|
Actinobacillus_suis_H910380	2273	0.865816	1	203	176363	gi|407691594|ref|NC_018690.1|
Alcanivorax_dieselolei_B5	4415	0.732503	1	246	176364	gi|407693844|ref|NC_018691.1|
Alteromonas_macleodii_str_Black_Sea_11	3825	0.684967	1	244	176365	gi|407698262|ref|NC_018692.1|
Alteromonas_macleodii_str_Balearic_Sea_AD45	3998	0.671586	2	248	176366	gi|407685798|ref|NC_018679.1|;gi|407689711|ref|NC_018680.1|
Alteromonas_macleodii_str_English_Channel_673	3925	0.688153	1	251	176367	gi|407681909|ref|NC_018678.1|
Cycloclasticus_sp_P1	2268	0.796737	1	206	176368	gi|407715264|ref|NC_018697.1|
Bacillus_thuringiensis_MC28	6641	0.68047	8	268	176369	gi|407708754|ref|NC_018684.1|;gi|407702035|ref|NC_018685.1|;gi|407702137|ref|NC_018686.1|;gi|407702348|ref|NC_018687.1|;gi|407702534|ref|NC_018688.1|;gi|407702824|ref|NC_018689.1|;gi|407703236|ref|NC_018693.1|;gi|407708681|ref|NC_018694.1|
Burkholderia_phenoliruptrix_BR3459a	6769	0.707638	3	309	176370	gi|407708765|ref|NC_018672.1|;gi|407711772|ref|NC_018695.1|;gi|407711055|ref|NC_018696.1|
Leuconostoc_carnosum_JB16	1704	0.798709	5	145	176371	gi|407717513|ref|NC_018673.1|;gi|407719062|ref|NC_018674.1|;gi|407719082|ref|NC_018675.1|;gi|407719128|ref|NC_018698.1|;gi|407719167|ref|NC_018699.1|
Sinorhizobium_meliloti_Rm41	6816	0.693809	4	298	176372	gi|407689766|ref|NC_018682.1|;gi|407690004|ref|NC_018683.1|;gi|407719209|ref|NC_018700.1|;gi|407722709|ref|NC_018701.1|
Amphibacillus_xylanus_NBRC_15112	2403	0.799834	1	163	176453	gi|408355363|ref|NC_018704.1|
Acinetobacter_baumannii_TYTH1	3697	0.702732	1	238	176498	gi|407930685|ref|NC_018706.1|
Campylobacter_jejuni_subsp_jejuni_PT14	1647	0.749241	1	149	176499	gi|410687359|ref|NC_018709.2|
Acidovorax_sp_KKS102	4805	0.709469	1	277	176500	gi|407936729|ref|NC_018708.1|
Propionibacterium_acnes_C1	2367	0.678496	1	195	176501	gi|407934369|ref|NC_018707.1|
Streptococcus_dysgalactiae_subsp_equisimilis_RE378	2098	0.751192	1	156	176684	gi|408400746|ref|NC_018712.1|
Candidatus_Nitrososphaera_gargensis_Ga92	3768	0.373142	1	107	176707	gi|408402624|ref|NC_018719.1|
Treponema_pallidum_subsp_pallidum_str_Mexico_A	989	0.835187	1	59	176920	gi|408501912|ref|NC_018722.1|
Bifidobacterium_asteroides_PRL2011	1696	0.71816	1	134	176921	gi|408500253|ref|NC_018720.1|
Emticicia_oligotrophica_DSM_17448	4315	0.565933	6	258	177079	gi|408671447|ref|NC_018742.1|;gi|408671740|ref|NC_018743.1|;gi|408671611|ref|NC_018744.1|;gi|408671635|ref|NC_018745.1|;gi|408671769|ref|NC_018748.1|;gi|408671659|ref|NC_018749.1|
Streptomyces_venezuelae_ATCC_10712	7393	0.597592	1	286	177080	gi|408675720|ref|NC_018750.1|
Borrelia_garinii_NMJW1	818	0.765281	1	52	177081	gi|408670633|ref|NC_018747.1|
Bordetella_parapertussis_Bpp5	4706	0.753081	2	247	177516	gi|410470815|ref|NC_018828.1|;gi|408830377|ref|NC_018830.1|
Bordetella_bronchiseptica_MO149	4695	0.821725	1	263	177517	gi|410417816|ref|NC_018829.1|
Simiduia_agarivorans_SA1_DSM_21679	3837	0.652854	1	223	177713	gi|511767220|ref|NC_018868.3|
Dehalobacter_sp_CF	2932	0.676671	1	169	177714	gi|409101469|ref|NC_018867.1|
Dehalobacter_sp_DCA	2925	0.673504	1	170	177715	gi|409101468|ref|NC_018866.1|
Thermacetogenium_phaeum_DSM_12270	2870	0.674913	1	169	177811	gi|409131816|ref|NC_018870.1|
Methanolobus_psychrophilus_R15	3004	0.609521	1	126	177925	gi|409187964|ref|NC_018876.1|
Borrelia_afzelii_HLJ01	875	0.718857	1	52	177930	gi|409187975|ref|NC_018887.1|
Bacillus_thuringiensis_Bt407	6441	0.65378	10	257	177931	gi|409187965|ref|NC_018877.1|;gi|409187969|ref|NC_018878.1|;gi|409187970|ref|NC_018879.1|;gi|409187971|ref|NC_018880.1|;gi|409187966|ref|NC_018881.1|;gi|409187972|ref|NC_018882.1|;gi|409187967|ref|NC_018883.1|;gi|409187968|ref|NC_018884.1|;gi|409187973|ref|NC_018885.1|;gi|409187974|ref|NC_018886.1|
Salmonella_enterica_subsp_enterica_serovar_Weltevreden_str	4657	0.8688	67	305	178014	gi|409248459|ref|NT_187069.1|;gi|409248461|ref|NT_187070.1|;gi|409248462|ref|NT_187071.1|;gi|409248463|ref|NT_187072.1|;gi|409248675|ref|NT_187073.1|;gi|409248756|ref|NT_187074.1|;gi|409248816|ref|NT_187075.1|;gi|409248904|ref|NT_187076.1|;gi|409249098|ref|NT_187077.1|;gi|409249099|ref|NT_187078.1|;gi|409249194|ref|NT_187079.1|;gi|409249195|ref|NT_187080.1|;gi|409249206|ref|NT_187081.1|;gi|409249…
Streptococcus_pyogenes_A20	1768	0.756787	1	134	178106	gi|409913960|ref|NC_018936.1|
Helicobacter_pylori_26695	1577	0.645529	1	139	178201	gi|410024832|ref|NC_018939.1|
Helicobacter_pylori_Rif1	1577	0.646798	1	139	178202	gi|410023236|ref|NC_018937.1|
Helicobacter_pylori_Rif2	1577	0.646798	1	139	178203	gi|410081538|ref|NC_018938.1|
Fibrella_aestuarina_BUZ_2	5774	0.477312	2	252	178352	gi|410108996|ref|NC_019012.1|;gi|436833391|ref|NC_020054.1|
Thiomonas_sp_3As	3589	0.697966	2	233	178369	gi|296112158|ref|NC_014144.1|;gi|410692016|ref|NC_014145.1|
Streptococcus_dysgalactiae_subsp_equisimilis_AC2713	2126	0.74412	1	154	178644	gi|410475456|ref|NC_019042.1|
Streptococcus_agalactiae_SA2006	1806	0.800111	1	145	178722	gi|410593712|ref|NC_019048.1|
Lactobacillus_casei_W56	3160	0.662975	2	166	178736	gi|409995665|ref|NC_018641.1|;gi|436843290|ref|NC_020057.1|
Ralstonia_solanacearum_CMR15	6613	0.636474	6	281	178852	gi|10954629|ref|NC_001399.1|;gi|300698618|ref|NC_014308.1|;gi|300696564|ref|NC_014309.1|;gi|410683901|ref|NC_017558.1|;gi|523408232|ref|NC_017559.1|;gi|410683947|ref|NC_017589.1|
Bordetella_bronchiseptica_253	4927	0.792977	1	262	178913	gi|412337338|ref|NC_019382.1|
Thermus_oshimai_JL2	2503	0.677187	3	194	178948	gi|410731267|ref|NC_019386.1|;gi|410730941|ref|NC_019387.1|;gi|410731195|ref|NC_019388.1|
Alteromonas_macleodii_AltDE1	4379	0.629367	2	240	179068	gi|410859653|ref|NC_019393.1|;gi|410863773|ref|NC_019394.1|
Propionibacterium_acidipropionici_ATCC_4875	3334	0.677265	1	229	179069	gi|410864597|ref|NC_019395.1|
Chlamydia_psittaci_01DC12	1000	0.692	2	83	179070	gi|410857988|ref|NC_019391.1|;gi|410858954|ref|NC_019392.1|
Gluconobacter_oxydans_H24	3559	0.661984	2	220	179202	gi|414341023|ref|NC_019396.1|;gi|414344521|ref|NC_019397.1|
Carnobacterium_maltaromaticum_LMA28	3468	0.673875	1	186	179370	gi|508605261|ref|NC_019425.2|
Anabaena_sp_90	4875	0.481026	5	184	179383	gi|414075311|ref|NC_019427.1|;gi|414078960|ref|NC_019428.1|;gi|414079049|ref|NC_019429.1|;gi|414079097|ref|NC_019439.1|;gi|414079804|ref|NC_019440.1|
Lactococcus_lactis_subsp_cremoris_UC5099	2538	0.696217	9	175	179384	gi|414073192|ref|NC_019430.1|;gi|414073260|ref|NC_019431.1|;gi|414073302|ref|NC_019432.1|;gi|414073314|ref|NC_019433.1|;gi|414075296|ref|NC_019434.1|;gi|414073323|ref|NC_019435.1|;gi|414075268|ref|NC_019436.1|;gi|414075302|ref|NC_019437.1|;gi|414073319|ref|NC_019438.1|
Listeria_monocytogenes_J1816	2958	0.7762	1	198	179734	gi|525721265|ref|NC_021829.1|
Listeria_monocytogenes_J1220	2978	0.78677	1	199	179735	gi|525732797|ref|NC_021830.1|
Hyphomicrobium_denitrificans_1NES1	3696	0.599567	1	203	179904	gi|488575046|ref|NC_021172.1|
Morganella_morganii_subsp_morganii_KT	3529	0.841882	1	257	180867	gi|455737153|ref|NC_020418.1|
Bacillus_amyloliquefaciens_IT45	3806	0.922228	2	247	181617	gi|451344759|ref|NC_020272.1|;gi|451348611|ref|NC_020273.1|
Mycoplasma_hyorhinis_SK76	761	0.663601	1	55	181997	gi|423262555|ref|NC_019552.1|
Francisella_tularensis_subsp_holarctica_F92	2132	0.596154	1	172	181998	gi|423049750|ref|NC_019537.1|
Listeria_monocytogenes_serotype_4b_str_LL195	2808	0.810897	1	198	182103	gi|424712850|ref|NC_019556.1|
Helicobacter_pylori_Aklavik117	1534	0.653194	3	139	182201	gi|425788638|ref|NC_019560.1|;gi|425790159|ref|NC_019561.1|;gi|425790176|ref|NC_019562.1|
Helicobacter_pylori_Aklavik86	1415	0.685512	3	136	182202	gi|425790179|ref|NC_019563.1|;gi|425791554|ref|NC_019564.1|;gi|425791567|ref|NC_019565.1|
Bdellovibrio_bacteriovorus_str_Tiberius	3763	0.510231	1	183	182482	gi|426402010|ref|NC_019567.1|
Candidatus_Endolissoclinum_faulkneri_L2	796	0.893216	1	104	182483	gi|426400511|ref|NC_019566.1|
Pseudomonas_sp_UW4	5493	0.738212	1	286	182733	gi|426406915|ref|NC_019670.1|
Leptolyngbya_sp_PCC_7376	4720	0.496398	1	217	182928	gi|427722021|ref|NC_019683.1|
Rivularia_sp_PCC_7116	6847	0.509858	3	232	182929	gi|427733619|ref|NC_019678.1|;gi|427740400|ref|NC_019679.1|;gi|427740454|ref|NC_019686.1|
Calothrix_sp_PCC_7507	6150	0.499675	1	242	182930	gi|427715354|ref|NC_019682.1|
Cyanobium_gracile_PCC_6307	3367	0.568459	1	197	182931	gi|427701340|ref|NC_019675.1|
Nostoc_sp_PCC_7107	5470	0.512797	1	219	182932	gi|427705465|ref|NC_019676.1|
Nostoc_sp_PCC_7524_Nostoc_sp_ATCC_29411	5587	0.525685	3	226	182933	gi|427726395|ref|NC_019677.1|;gi|427727289|ref|NC_019684.1|;gi|427726360|ref|NC_019685.1|
Synechococcus_sp_PCC_6312	3706	0.536697	2	182	182934	gi|427711179|ref|NC_019680.1|;gi|427714745|ref|NC_019681.1|
Helicobacter_heilmannii_ASB14	1963	0.53948	1	136	182935	gi|480527847|ref|NC_019674.1|
Bacillus_subtilis_subsp_natto_BEST195	4214	0.89345	2	249	183001	gi|428277405|ref|NC_017194.1|;gi|428277412|ref|NC_017196.1|
Chroococcidiopsis_thermalis_PCC_7203	5973	0.579608	3	241	183002	gi|428205073|ref|NC_019695.1|;gi|428210482|ref|NC_019696.1|;gi|428204730|ref|NC_019699.1|
Oscillatoria_acuminata_PCC_6304	6008	0.466877	3	221	183003	gi|428210537|ref|NC_019693.1|;gi|428216242|ref|NC_019694.1|;gi|428210485|ref|NC_019700.1|
Pseudanabaena_sp_PCC_7367	3978	0.548265	2	190	183004	gi|428219846|ref|NC_019690.1|;gi|428216284|ref|NC_019701.1|
Chamaesiphon_minutus_PCC_6605	6357	0.481988	3	219	183005	gi|434384225|ref|NC_019697.1|;gi|434389900|ref|NC_019698.1|;gi|436736818|ref|NC_020053.1|
Pleurocapsa_sp_PCC_7327	4607	0.579987	1	226	183006	gi|428200461|ref|NC_019689.1|
Geitlerinema_sp_PCC_7407	3837	0.599687	1	213	183007	gi|428223461|ref|NC_019703.1|
Synechococcus_sp_PCC_7502	3675	0.578231	3	188	183008	gi|428223389|ref|NC_019691.1|;gi|428223448|ref|NC_019692.1|;gi|428220140|ref|NC_019702.1|
Calothrix_sp_PCC_6303	5793	0.480062	4	223	183109	gi|428303471|ref|NC_019727.1|;gi|428303567|ref|NC_019728.1|;gi|428296779|ref|NC_019751.1|;gi|428303526|ref|NC_019752.1|
Oscillatoria_nigroviridis_PCC_7112	7019	0.436529	6	220	183110	gi|428315182|ref|NC_019729.1|;gi|428314827|ref|NC_019730.1|;gi|428315019|ref|NC_019731.1|;gi|428320964|ref|NC_019732.1|;gi|428320975|ref|NC_019763.1|;gi|428315127|ref|NC_019764.1|
Cylindrospermum_stagnale_PCC_7417	6579	0.461772	4	229	183111	gi|434389956|ref|NC_019744.1|;gi|434402184|ref|NC_019757.1|;gi|434408147|ref|NC_019758.1|;gi|436669979|ref|NC_020050.1|
Gloeocapsa_sp_PCC_7428	5249	0.593065	5	239	183112	gi|434390831|ref|NC_019745.1|;gi|434395721|ref|NC_019746.1|;gi|434395856|ref|NC_019747.1|;gi|434408186|ref|NC_019759.1|;gi|436735872|ref|NC_020051.1|
Crinalium_epipsammum_PCC_9333	4994	0.518622	9	201	183113	gi|428308248|ref|NC_019733.1|;gi|428308292|ref|NC_019734.1|;gi|428303616|ref|NC_019735.1|;gi|428308343|ref|NC_019736.1|;gi|428303659|ref|NC_019737.1|;gi|428303693|ref|NC_019753.1|;gi|428308168|ref|NC_019754.1|;gi|428308218|ref|NC_019755.1|;gi|428308241|ref|NC_019756.1|
Microcoleus_sp_PCC_7113	6718	0.478118	9	232	183114	gi|428308377|ref|NC_019738.1|;gi|428314405|ref|NC_019739.1|;gi|428314593|ref|NC_019740.1|;gi|428314670|ref|NC_019741.1|;gi|428314511|ref|NC_019742.1|;gi|428314710|ref|NC_019743.1|;gi|428314740|ref|NC_019760.1|;gi|428314544|ref|NC_019761.1|;gi|428314808|ref|NC_019762.1|
Stanieria_cyanosphaera_PCC_7437	4986	0.561773	6	226	183115	gi|434396591|ref|NC_019748.1|;gi|434401063|ref|NC_019749.1|;gi|434401190|ref|NC_019750.1|;gi|434408264|ref|NC_019765.1|;gi|434408556|ref|NC_019766.1|;gi|436736068|ref|NC_020052.1|
Cyanobacterium_stanieri_PCC_7202	2886	0.64657	1	200	183337	gi|428771848|ref|NC_019778.1|
Halothece_sp_PCC_7418_Aphanothece_halophytica_7418	3848	0.584979	1	210	183338	gi|428774686|ref|NC_019779.1|
Anabaena_cylindrica_PCC_7122	6197	0.471196	7	231	183339	gi|440679730|ref|NC_019771.1|;gi|440685051|ref|NC_019772.1|;gi|440685202|ref|NC_019773.1|;gi|440685330|ref|NC_019774.1|;gi|440685390|ref|NC_019775.1|;gi|436843263|ref|NC_020056.1|;gi|443329695|ref|NC_020157.1|
Cyanobacterium_aponinum_PCC_10605	3563	0.59725	2	202	183340	gi|428768415|ref|NC_019776.1|;gi|428771774|ref|NC_019777.1|
Dactylococcopsis_salina_PCC_8305	3600	0.55	1	190	183341	gi|428778395|ref|NC_019780.1|
Enterococcus_faecalis_str_Symbioflor_1	2681	0.758299	1	189	183342	gi|428765681|ref|NC_019770.1|
Deinococcus_peraridilitoris_DSM_19664	4442	0.565736	3	228	183485	gi|429221372|ref|NC_019789.1|;gi|429221853|ref|NC_019790.1|;gi|429217735|ref|NC_019793.1|
Caldisphaera_lagunensis_DSM_15908	1525	0.691148	1	105	183486	gi|429216255|ref|NC_019791.1|
Candidatus_Kinetoplastibacterium_blastocrithidii_ex_Strigomonas	745	0.927517	1	99	183629	gi|437999533|ref|NC_019814.1|
Candidatus_Kinetoplastibacterium_crithidii_ex_Angomonas_deanei	754	0.924403	1	96	183630	gi|429462518|ref|NC_019815.1|
Bacillus_amyloliquefaciens_subsp_plantarum_AS433	3812	0.924974	1	245	183682	gi|429503531|ref|NC_019842.1|
Bacillus_subtilis_subsp_subtilis_str_BSP1	4042	0.945819	1	252	184010	gi|430755491|ref|NC_019896.1|
Thioalkalivibrio_nitratireducens_DSM_14787	3784	0.618658	1	232	184011	gi|430759339|ref|NC_019902.1|
Echinicola_vietnamensis_DSM_17526	4631	0.521918	1	240	184076	gi|431795410|ref|NC_019904.1|
Brachyspira_pilosicoli_P43_6_78	2386	0.628248	1	157	184077	gi|431806727|ref|NC_019908.1|
Pseudomonas_putida_HB3267	5427	0.711074	2	278	184078	gi|431799958|ref|NC_019905.1|;gi|431805251|ref|NC_019906.1|
Liberibacter_crescens_BT1	1357	0.734709	1	119	184079	gi|431805346|ref|NC_019907.1|
Pseudomonas_stutzeri_RCH2	4303	0.730421	4	270	184342	gi|431925209|ref|NC_019936.1|;gi|431929445|ref|NC_019937.1|;gi|431925193|ref|NC_019938.1|;gi|431929441|ref|NC_019939.1|
Thioflavicoccus_mobilis_8321	3721	0.650094	2	229	184343	gi|431929462|ref|NC_019940.1|;gi|431932943|ref|NC_019941.1|
Methanoregula_formicica_SMSP	2880	0.580556	1	108	184406	gi|432329452|ref|NC_019943.1|
Aciduliprofundum_sp_MAR08339	1534	0.679922	1	93	184407	gi|432327926|ref|NC_019942.1|
Prevotella_dentalis_DSM_3688	2647	0.520967	4	168	184818	gi|433651058|ref|NC_019960.1|;gi|433653593|ref|NC_019961.1|;gi|433652471|ref|NC_019968.1|;gi|433653600|ref|NC_019969.1|
Halovivax_ruber_XH70	3132	0.547254	1	123	184819	gi|433637028|ref|NC_019964.1|
Mycobacterium_smegmatis_JS623	7187	0.609434	4	326	184820	gi|433644115|ref|NC_019957.1|;gi|433644438|ref|NC_019958.1|;gi|433644684|ref|NC_019959.1|;gi|433644871|ref|NC_019966.1|
Thermoanaerobacterium_thermosaccharolyticum_M0795	2852	0.72195	2	195	184821	gi|433653606|ref|NC_019956.1|;gi|433653743|ref|NC_019970.1|
Vibrio_parahaemolyticus_BB22OP	4534	0.738641	2	274	184822	gi|433656322|ref|NC_019955.1|;gi|433659170|ref|NC_019971.1|
Sinorhizobium_meliloti_GR4	6689	0.690836	5	291	184823	gi|433611795|ref|NC_019845.1|;gi|433615115|ref|NC_019846.1|;gi|433615300|ref|NC_019847.1|;gi|433615547|ref|NC_019848.1|;gi|433610266|ref|NC_019849.1|
Mycoplasma_cynos_C142	777	0.653797	1	58	184824	gi|433624204|ref|NC_019949.1|
Saccharothrix_espanaensis_DSM_44229	8444	0.565727	1	294	184826	gi|433601838|ref|NC_019673.1|
Tepidanaerobacter_acetatoxydans_Re1	3037	0.628581	1	159	184827	gi|438000910|ref|NC_019954.1|
Mycobacterium_canettii_CIPT_140070010	4126	0.733883	1	262	184828	gi|433629070|ref|NC_019951.1|
Mycobacterium_canettii_CIPT_140060008	4058	0.746673	1	262	184829	gi|433625088|ref|NC_019950.1|
Mycobacterium_canettii_CIPT_140070017	4119	0.734402	1	262	184830	gi|433633012|ref|NC_019952.1|
Desulfovibrio_hydrothermalis_AM13_DSM_14728	3246	0.681454	2	193	184831	gi|433637022|ref|NC_019953.1|;gi|436839709|ref|NC_020055.1|
Mycobacterium_canettii_CIPT_140070008	4062	0.738799	1	262	184832	gi|433640128|ref|NC_019965.1|
Halobacteroides_halobius_DSM_5150	2549	0.757944	1	204	184862	gi|435852812|ref|NC_019978.1|
Natronococcus_occultus_SP4	4300	0.556047	3	148	184863	gi|435845424|ref|NC_019974.1|;gi|435849356|ref|NC_019975.1|;gi|435849396|ref|NC_019976.1|
Methanomethylovorans_hollandica_DSM_15978	2638	0.619788	2	120	184864	gi|435849688|ref|NC_019972.1|;gi|435850242|ref|NC_019977.1|
Rhizobium_tropici_CIAT_899	6362	0.712355	4	292	185179	gi|440224888|ref|NC_020059.1|;gi|440228565|ref|NC_020060.1|;gi|440222456|ref|NC_020061.1|;gi|440222965|ref|NC_020062.1|
Serratia_marcescens_FGI94	4365	0.852463	1	316	185180	gi|440228796|ref|NC_020064.1|
Enterobacteriaceae_bacterium_strain_FGI_57	4358	0.907756	1	333	185181	gi|440285501|ref|NC_020063.1|
Candidatus_Blochmannia_chromaiodes_str_640	624	0.963141	1	98	185308	gi|440509586|ref|NC_020075.1|
Mycobacterium_tuberculosis_719999	4074	0.739813	1	260	185758	gi|479053932|ref|NC_020089.1|
Mycoplasma_pneumoniae_M129B7	757	0.900925	1	51	185759	gi|479052799|ref|NC_020076.1|
Riemerella_anatipestifer_RACH2	2008	0.60508	1	154	186548	gi|442313696|ref|NC_020125.1|
Myxococcus_stipitatus_DSM_14675	8100	0.477407	1	267	186549	gi|442317022|ref|NC_020126.1|
Lawsonia_intracellularis_N343	1436	0.713788	4	126	186598	gi|442555261|ref|NC_020127.1|;gi|442556480|ref|NC_020128.1|;gi|442556508|ref|NC_020129.1|;gi|442556535|ref|NC_020130.1|
Clostridium_stercorarium_subsp_stercorarium_DSM_8532	2594	0.725135	1	171	186819	gi|442803496|ref|NC_020134.1|
Nonlabens_dokdonensis_DSW6	3463	0.497545	1	189	186842	gi|443241923|ref|NC_020156.1|
Staphylococcus_warneri_SG1	2453	0.803098	9	214	187059	gi|445058371|ref|NC_020164.1|;gi|445060929|ref|NC_020165.1|;gi|449338574|ref|NC_020264.1|;gi|449338585|ref|NC_020265.1|;gi|449338590|ref|NC_020266.1|;gi|449338615|ref|NC_020267.1|;gi|449338638|ref|NC_020268.1|;gi|449338649|ref|NC_020269.1|;gi|462045533|ref|NC_020274.1|
Escherichia_coli_APEC_O78	4517	0.936019	1	322	187277	gi|443615330|ref|NC_020163.1|
Enterobacter_aerogenes_EA1509E	5279	0.826861	3	342	187411	gi|444324184|ref|NC_020180.1|;gi|444350194|ref|NC_020181.1|;gi|444324407|ref|NC_020182.1|
Blattabacterium_sp_Blatta_orientalis_str_Tarazona	603	0.855721	2	96	188115	gi|444335299|ref|NC_020195.1|;gi|444335882|ref|NC_020196.1|
Enterococcus_faecium_NRRL_B2354	2730	0.745788	2	180	188477	gi|447911521|ref|NC_020207.1|;gi|447914114|ref|NC_020208.1|
Serratia_marcescens_WW4	4830	0.851346	2	320	188478	gi|448239774|ref|NC_020211.1|;gi|448239770|ref|NC_020212.1|
Geobacillus_sp_GHH01	3522	0.803805	1	241	188479	gi|448236310|ref|NC_020210.1|
Pseudomonas_poae_RE1114	4798	0.737391	1	283	188480	gi|447915004|ref|NC_020209.1|
Corynebacterium_urealyticum_DSM_7111	1973	0.714141	1	177	188688	gi|448822683|ref|NC_020230.1|
Lactobacillus_plantarum_ZJ316	3143	0.709195	4	179	188689	gi|448819523|ref|NC_020229.1|;gi|528821545|ref|NC_021903.1|;gi|528821563|ref|NC_021904.1|;gi|528838742|ref|NC_021912.1|
Chlamydia_psittaci_Mat116	1007	0.67428	1	83	189026	gi|449070641|ref|NC_020248.1|
Sulfolobus_acidocaldarius_N8	2304	0.600694	1	121	189027	gi|449066047|ref|NC_020246.1|
Sulfolobus_acidocaldarius_Ron12_I	2351	0.596767	1	121	189028	gi|449068323|ref|NC_020247.1|
Mycobacterium_bovis_BCG_str_Korea_1168P	4028	0.740318	1	258	189029	gi|461474881|ref|NC_020245.2|
Bacillus_subtilis_XF1	4042	0.939881	1	252	189187	gi|449092714|ref|NC_020244.1|
Bacillus_thuringiensis_serovar_kurstaki_str_HD73	6085	0.689893	8	258	189188	gi|449086670|ref|NC_020238.1|;gi|449092563|ref|NC_020239.1|;gi|449086377|ref|NC_020240.1|;gi|449092659|ref|NC_020241.1|;gi|449092676|ref|NC_020242.1|;gi|449086547|ref|NC_020243.1|;gi|449086465|ref|NC_020249.1|;gi|449092687|ref|NC_020250.1|
Cronobacter_sakazakii_SP291	4169	0.853202	4	310	189241	gi|449306535|ref|NC_020260.1|;gi|449306365|ref|NC_020261.1|;gi|449306421|ref|NC_020262.1|;gi|449306428|ref|NC_020263.1|
Mycobacterium_yongonense_051390	5257	0.696024	3	278	189649	gi|451770451|ref|NC_020275.1|;gi|451770595|ref|NC_020276.1|;gi|523911441|ref|NC_021715.1|
Clostridium_saccharoperbutylacetonicum_N14HMT	5845	0.667066	2	230	189747	gi|451816898|ref|NC_020291.1|;gi|451822614|ref|NC_020292.1|
Synechocystis_sp_PCC_6803_2	3714	0.571352	8	200	189748	gi|451813329|ref|NC_020286.1|;gi|451816673|ref|NC_020287.1|;gi|451816489|ref|NC_020288.1|;gi|451816539|ref|NC_020289.1|;gi|451816781|ref|NC_020290.1|;gi|451816542|ref|NC_020296.1|;gi|451816787|ref|NC_020297.1|;gi|451816777|ref|NC_020298.1|
Candidatus_Kinetoplastibacterium_crithidii_TCC036E	731	0.949384	1	97	189749	gi|451811147|ref|NC_020283.1|
Candidatus_Kinetoplastibacterium_desouzaii_TCC079E	742	0.940701	1	99	189750	gi|451822721|ref|NC_020294.1|
Candidatus_Kinetoplastibacterium_galatii_TCC219	737	0.945726	1	100	189751	gi|451811876|ref|NC_020284.1|
Candidatus_Kinetoplastibacterium_blastocrithidii_TCC012E	744	0.928763	1	99	189752	gi|451812604|ref|NC_020285.1|
Streptomyces_hygroscopicus_subsp_jinggangensis_TL01	8937	0.583305	3	322	189753	gi|457866851|ref|NC_020293.1|;gi|474987154|ref|NC_020894.1|;gi|474978534|ref|NC_020895.1|
Candidatus_Kinetoplastibacterium_oncopeltii_TCC290E	709	0.940762	1	96	189840	gi|451936134|ref|NC_020299.1|
Bartonella_australis_Aust_NH1	1367	0.741039	1	106	189950	gi|451940044|ref|NC_020300.1|
Bartonella_vinsonii_subsp_berkhoffii_str_Winnie	1646	0.691373	1	118	189951	gi|451941309|ref|NC_020301.1|
Desulfocapsa_sulfexigens_DSM_10523	3556	0.654387	2	208	189952	gi|451945650|ref|NC_020304.1|;gi|451945611|ref|NC_020305.1|
Corynebacterium_halotolerans_YIM_70093_DSM_44683	2908	0.703576	2	225	189953	gi|451942744|ref|NC_020302.1|;gi|451945536|ref|NC_020303.1|
Salmonella_enterica_subsp_enterica_serovar_Javiana_str	4402	0.880963	3	300	190101	gi|452119509|ref|NC_020306.1|;gi|452119554|ref|NC_020307.1|;gi|452119535|ref|NC_020308.1|
Natronomonas_moolapensis_8811	2923	0.577489	1	132	190182	gi|452205862|ref|NC_020388.1|
Dehalococcoides_mccartyi_BTF08	1532	0.680157	1	124	190183	gi|452204326|ref|NC_020387.1|
Dehalococcoides_mccartyi_DCMB5	1478	0.70636	1	129	190184	gi|452202845|ref|NC_020386.1|
Methanosarcina_mazei_Tuc01	3159	0.589427	1	129	190185	gi|452208619|ref|NC_020389.1|
Bacillus_thuringiensis_serovar_thuringiensis_str_IS5056	6784	0.670843	15	261	190186	gi|452196381|ref|NC_020376.1|;gi|452202001|ref|NC_020377.1|;gi|452202110|ref|NC_020378.1|;gi|452202826|ref|NC_020379.1|;gi|452202118|ref|NC_020380.1|;gi|452202137|ref|NC_020381.1|;gi|452202187|ref|NC_020382.1|;gi|452202278|ref|NC_020383.1|;gi|452195884|ref|NC_020384.1|;gi|452202391|ref|NC_020385.1|;gi|452202016|ref|NC_020390.1|;gi|452202023|ref|NC_020391.1|;gi|452202047|ref|NC_020392.1|;gi|452202…
Acinetobacter_baumannii_D1279779	3474	0.721647	2	240	190222	gi|469820173|ref|NC_020525.1|;gi|469820182|ref|NC_020547.1|
Desulfovibrio_piezophilus_C1TLV30	3332	0.672269	1	200	190704	gi|452850707|ref|NC_020409.1|
Bacillus_amyloliquefaciens_subsp_plantarum_UCMB5036	3729	0.939662	1	246	190705	gi|452854062|ref|NC_020410.1|
Hydrogenobaculum_sp_HO	1628	0.77027	1	154	190882	gi|452943219|ref|NC_020411.1|
beta_proteobacterium_CB	2077	0.753009	1	185	191340	gi|456062337|ref|NC_020417.1|
Lactococcus_lactis_subsp_lactis_IO1	2285	0.746608	1	181	192185	gi|459284225|ref|NC_020450.1|
Bradyrhizobium_oligotrophicum_S58	7164	0.652987	1	300	192186	gi|459286451|ref|NC_020453.1|
Streptomyces_davawensis_JCM_4913	8600	0.580698	2	314	193657	gi|471319476|ref|NC_020504.1|;gi|471327980|ref|NC_020545.1|
uncultured_Sulfuricurvum_sp_RIFRC1	2376	0.678451	2	166	193658	gi|476409181|ref|NC_020503.1|;gi|476409183|ref|NC_020505.1|
Bifidobacterium_breve_UCC2003	2040	0.685294	1	140	193702	gi|476417161|ref|NC_020517.1|
Ilumatobacter_coccineus_YM16304	4250	0.630353	1	261	193703	gi|470176208|ref|NC_020520.1|
Azoarcus_sp_KH32C	5180	0.71583	2	278	193704	gi|470168442|ref|NC_020516.1|;gi|470203841|ref|NC_020548.1|
Escherichia_coli_str_K12_substr_MDS42	3621	0.977078	1	314	193705	gi|471332236|ref|NC_020518.1|
Bacillus_subtilis_subsp_subtilis_6051HGW	4229	0.97659	1	251	193706	gi|470160151|ref|NC_020507.1|
Pectobacterium_sp_SCC3193	4722	0.758153	1	284	193707	gi|470152509|ref|NC_017845.1|
Corynebacterium_glutamicum_K051	3076	0.645969	1	215	193708	gi|470173039|ref|NC_020519.1|
Bibersteinia_trehalosi_USDAARSUSMARC192	2179	0.873795	1	202	193709	gi|470165991|ref|NC_020515.1|
Legionella_pneumophila_subsp_pneumophila_str_Philadelphia_1	3136	0.641263	2	194	193710	gi|470180668|ref|NC_020521.1|;gi|470180510|ref|NC_020522.1|
Glaciecola_psychrophila_170	5096	0.583791	1	259	193711	gi|476411542|ref|NC_020514.1|
Chlamydia_trachomatis_IU824	908	0.726872	2	78	193712	gi|471328175|ref|NC_020511.1|;gi|469820164|ref|NC_020551.1|
Chlamydia_trachomatis_IU888	907	0.727674	2	78	193713	gi|478428135|ref|NC_020512.1|;gi|469816136|ref|NC_020513.1|
Corynebacterium_callunae_DSM_20147	2706	0.667036	3	203	193714	gi|470157438|ref|NC_020506.1|;gi|470157219|ref|NC_020523.1|;gi|470157235|ref|NC_020553.1|
Helicobacter_pylori_OK113	1540	0.647403	1	140	193715	gi|470164400|ref|NC_020508.1|
Helicobacter_pylori_OK310	1513	0.65499	2	140	193716	gi|478429022|ref|NC_020509.1|;gi|469823624|ref|NC_020556.1|
Blattabacterium_sp_Panesthia_angustipennis_spadica_str_BPAA	588	0.869048	1	96	193717	gi|471331658|ref|NC_020510.1|
Staphylococcus_aureus_subsp_aureus_ST228	2546	0.817361	2	218	193754	gi|470190315|ref|NC_020529.1|;gi|472455754|ref|NC_020530.1|
Staphylococcus_aureus_subsp_aureus_ST228_2	2549	0.816399	2	218	193755	gi|472455776|ref|NC_020531.1|;gi|470217946|ref|NC_020564.1|
Staphylococcus_aureus_subsp_aureus_ST228_3	2554	0.815192	2	218	193756	gi|470192280|ref|NC_020532.1|;gi|469823627|ref|NC_020565.1|
Staphylococcus_aureus_subsp_aureus_ST228_4	2548	0.816327	2	218	193757	gi|470194245|ref|NC_020533.1|;gi|469816271|ref|NC_020534.1|
Staphylococcus_aureus_subsp_aureus_ST228_5	2552	0.812696	2	217	193758	gi|469816294|ref|NC_020535.1|;gi|470221770|ref|NC_020566.1|
Staphylococcus_aureus_subsp_aureus_ST228_6	2549	0.816399	2	218	193759	gi|470196211|ref|NC_020536.1|;gi|472455813|ref|NC_020567.1|
Staphylococcus_aureus_subsp_aureus_ST228_7	2540	0.816142	2	217	193760	gi|470198176|ref|NC_020537.1|;gi|472455798|ref|NC_020538.1|
Staphylococcus_aureus_subsp_aureus_ST228_8	2539	0.816069	2	217	193761	gi|469816323|ref|NC_020539.1|;gi|470223734|ref|NC_020568.1|
Mycobacterium_tuberculosis_str_Erdman_ATCC_35801	4096	0.735596	1	260	193763	gi|471335784|ref|NC_020559.1|
Candidatus_Liberibacter_asiaticus_str_gxpsy	1133	0.695499	1	97	193764	gi|470204499|ref|NC_020549.1|
Helicobacter_cinaedi_ATCC_BAA847	2326	0.551591	1	152	193765	gi|471314537|ref|NC_020555.1|
Streptococcus_pyogenes_M1_476	1766	0.757644	1	134	193766	gi|523414886|ref|NC_020540.2|
Listeria_monocytogenes_N531	3323	0.644598	1	187	193767	gi|470208773|ref|NC_020558.1|
Listeria_monocytogenes	3302	0.648698	1	184	193768	gi|470205641|ref|NC_020557.1|
Streptococcus_suis_SC070731	2035	0.742998	1	160	193769	gi|476419016|ref|NC_020526.1|
Bifidobacterium_thermophilum_RBL67	1761	0.670074	1	136	193770	gi|470201995|ref|NC_020546.1|
Sphingomonas_sp_MM1	4386	0.646831	6	225	193771	gi|472433664|ref|NC_020542.1|;gi|472434164|ref|NC_020543.1|;gi|472433924|ref|NC_020544.1|;gi|470211964|ref|NC_020561.1|;gi|472433974|ref|NC_020562.1|;gi|485191029|ref|NC_020563.2|
Sinorhizobium_meliloti_2011	6288	0.707856	3	288	193772	gi|470183972|ref|NC_020527.1|;gi|470186955|ref|NC_020528.1|;gi|470185371|ref|NC_020560.1|
Edwardsiella_tarda_C07087	3389	0.874889	1	268	193773	gi|470461182|ref|NC_020796.1|
Xanthomonas_axonopodis_Xac291	4536	0.634921	4	246	193774	gi|470464772|ref|NC_020797.1|;gi|470464927|ref|NC_020798.1|;gi|470469929|ref|NC_020800.1|;gi|470474282|ref|NC_020801.1|
Ralstonia_solanacearum_FQY_4	5074	0.671462	2	281	194089	gi|525968348|ref|NC_020799.1|;gi|525710956|ref|NC_021745.1|
Bdellovibrio_exovorus_JSS	2620	0.567176	1	152	194119	gi|471260972|ref|NC_020813.1|
Micavibrio_aeruginosavorus_EPB	2319	0.590772	1	148	194120	gi|471258602|ref|NC_020812.1|
Xanthomonas_citri_subsp_citri_Aw12879	4622	0.636521	3	247	194444	gi|471265562|ref|NC_020815.1|;gi|471265475|ref|NC_020816.1|;gi|471265493|ref|NC_020817.1|
Mannheimia_haemolytica_USDAARSUSMARC185	2484	0.798712	1	197	195457	gi|472335239|ref|NC_020834.1|
Mannheimia_haemolytica_USDAARSUSMARC183	2674	0.772251	1	198	195458	gi|472332507|ref|NC_020833.1|
Pseudomonas_denitrificans_ATCC_13867	5061	0.739972	1	267	195459	gi|472323176|ref|NC_020829.1|
Bacillus_subtilis_subsp_subtilis_str_BAB1	3963	0.953066	1	252	195461	gi|472328503|ref|NC_020832.1|
Lactobacillus_brevis_KB290	2569	0.71195	10	156	195560	gi|472405735|ref|NC_020819.1|;gi|472279580|ref|NC_020820.1|;gi|472279618|ref|NC_020821.1|;gi|472279653|ref|NC_020822.1|;gi|472279679|ref|NC_020823.1|;gi|472279709|ref|NC_020824.1|;gi|472279720|ref|NC_020825.1|;gi|472279727|ref|NC_020826.1|;gi|472279762|ref|NC_020827.1|;gi|472279773|ref|NC_020828.1|
Clostridium_stercorarium_subsp_stercorarium_DSM_8532_2	2588	0.726816	1	171	195569	gi|537432303|ref|NC_020887.2|
Thalassolituus_oleivorans_MIL1	3584	0.650112	1	229	195604	gi|473827406|ref|NC_020888.1|
Clavibacter_michiganensis_subsp_nebraskensis_NCPPB_2581	2886	0.673597	1	219	195908	gi|473832060|ref|NC_020891.1|
Thermoplasmatales_archaeon_BRNA1	1506	0.665339	1	108	195930	gi|474933593|ref|NC_020892.1|
Candidatus_Methanomethylophilus_alvus_Mx1201	1636	0.654034	1	114	196597	gi|478482031|ref|NC_020913.1|
Pseudomonas_aeruginosa_B13633	5818	0.733929	1	302	196598	gi|478476202|ref|NC_020912.1|
Chlamydia_trachomatis_A_363	913	0.721796	2	78	196769	gi|410686362|ref|NC_019272.1|;gi|478458543|ref|NC_020966.1|
Chlamydia_trachomatis_A_5291	913	0.721796	2	78	196770	gi|478448616|ref|NC_020939.1|;gi|478449516|ref|NC_020946.1|
Chlamydia_trachomatis_A_7249	911	0.723381	2	78	196771	gi|478465761|ref|NC_020944.1|;gi|478465752|ref|NC_020979.1|
Chlamydia_trachomatis_D_SotonD1	908	0.725771	2	79	196772	gi|478472060|ref|NC_020967.1|;gi|478472955|ref|NC_020986.1|
Chlamydia_trachomatis_D_SotonD5	905	0.730387	2	78	196773	gi|478454931|ref|NC_020943.1|;gi|478455823|ref|NC_020958.1|
Chlamydia_trachomatis_D_SotonD6	905	0.731492	2	78	196774	gi|478459444|ref|NC_020959.1|;gi|478459453|ref|NC_020968.1|
Chlamydia_trachomatis_E_Bour	908	0.726872	2	78	196775	gi|478462146|ref|NC_020947.1|;gi|478461249|ref|NC_020971.1|
Chlamydia_trachomatis_E_SotonE4	905	0.728177	2	78	196776	gi|478472964|ref|NC_020969.1|;gi|478473858|ref|NC_020987.1|
Chlamydia_trachomatis_E_SotonE8	915	0.719126	2	78	196777	gi|478455841|ref|NC_020942.1|;gi|478455832|ref|NC_020960.1|
Chlamydia_trachomatis_F_SotonF3	908	0.727974	2	79	196778	gi|478473867|ref|NC_020964.1|;gi|478474760|ref|NC_020988.1|
Chlamydia_trachomatis_G_SotonG1	906	0.727373	2	78	196779	gi|478456739|ref|NC_020941.1|;gi|478457632|ref|NC_020961.1|
Chlamydia_trachomatis_Ia_SotonIa1	906	0.730684	2	78	196780	gi|478460345|ref|NC_020962.1|;gi|478460354|ref|NC_020970.1|
Chlamydia_trachomatis_Ia_SotonIa3	907	0.729879	2	78	196781	gi|478474769|ref|NC_020940.1|;gi|478475664|ref|NC_020989.1|
Chlamydia_trachomatis_K_SotonK1	906	0.730684	2	78	196782	gi|478457641|ref|NC_020963.1|;gi|478457650|ref|NC_020965.1|
Chlamydia_trachomatis_L1_440_LN	897	0.725753	1	79	196783	gi|478447723|ref|NC_020937.1|
Chlamydia_trachomatis_L1_115	901	0.732519	2	79	196784	gi|478451325|ref|NC_020929.1|;gi|478452215|ref|NC_020951.1|
Chlamydia_trachomatis_L1_224	903	0.732004	2	79	196785	gi|478462155|ref|NC_020952.1|;gi|478462164|ref|NC_020973.1|
Chlamydia_trachomatis_L2_25667R	895	0.728492	1	79	196786	gi|478446832|ref|NC_020930.1|
Chlamydia_trachomatis_L2b_8200_07	901	0.73141	2	79	196787	gi|478470269|ref|NC_020945.1|;gi|478470260|ref|NC_020984.1|
Chlamydia_trachomatis_L2b_UCH2	901	0.73141	2	79	196788	gi|478454031|ref|NC_020931.1|;gi|478454922|ref|NC_020956.1|
Chlamydia_trachomatis_L2b_LST	903	0.72979	2	79	196789	gi|478471160|ref|NC_020975.1|;gi|478472051|ref|NC_020985.1|
Chlamydia_trachomatis_L2b_CV204	907	0.727674	2	79	196790	gi|478463952|ref|NC_020955.1|;gi|478463961|ref|NC_020976.1|
Chlamydia_trachomatis_L2b_795	901	0.73141	2	79	196791	gi|478469369|ref|NC_020938.1|;gi|478469360|ref|NC_020983.1|
Chlamydia_trachomatis_L2b_Ams1	901	0.73141	2	79	196792	gi|478466660|ref|NC_020933.1|;gi|478467551|ref|NC_020980.1|
Chlamydia_trachomatis_L2b_Ams2	903	0.72979	2	79	196793	gi|478449525|ref|NC_020934.1|;gi|478450416|ref|NC_020948.1|
Chlamydia_trachomatis_L2b_Ams3	904	0.728982	2	79	196794	gi|478464852|ref|NC_020949.1|;gi|478464861|ref|NC_020977.1|
Chlamydia_trachomatis_L2b_Ams4	903	0.72979	2	79	196795	gi|478467560|ref|NC_020978.1|;gi|478468451|ref|NC_020981.1|
Chlamydia_trachomatis_L2b_Ams5	902	0.730599	2	79	196796	gi|478450425|ref|NC_020936.1|;gi|478451316|ref|NC_020950.1|
Chlamydia_trachomatis_L3_404_LN	902	0.731707	2	79	196797	gi|478463055|ref|NC_020957.1|;gi|478463063|ref|NC_020974.1|
Chlamydia_trachomatis_L2b_Canada1	908	0.722467	2	76	196798	gi|478452224|ref|NC_020935.1|;gi|478453120|ref|NC_020953.1|
Chlamydia_trachomatis_L2b_Canada2	903	0.72979	2	79	196799	gi|478453138|ref|NC_020932.1|;gi|478453129|ref|NC_020954.1|
Chlamydia_trachomatis_L1_1322_p2	905	0.730387	2	79	196800	gi|478468469|ref|NC_020972.1|;gi|478468460|ref|NC_020982.1|
Streptomyces_albus_J1074	5860	0.62372	1	269	196849	gi|478686601|ref|NC_020990.1|
Rickettsia_prowazekii_str_NMRC_Madrid_E	923	0.84507	1	74	196850	gi|478692434|ref|NC_020992.1|
Rickettsia_prowazekii_str_Breinl	900	0.866667	1	74	196851	gi|478693373|ref|NC_020993.1|
Mycoplasma_mycoides_subsp_mycoides_SC_str_Gladysdale	1098	0.58561	1	74	197153	gi|479183780|ref|NC_021025.1|
Mycoplasma_fermentans_PG18	903	0.602436	1	53	197154	gi|479133239|ref|NC_021002.1|
Butyrivibrio_fibrisolvens_16_4	3330	0.552252	1	174	197155	gi|479188040|ref|NC_021031.1|
Ruminococcus_sp_SR1_5	3695	0.556698	1	173	197156	gi|479152295|ref|NC_021014.1|
Faecalibacterium_prausnitzii_SL3_3	3072	0.576823	1	165	197157	gi|479170689|ref|NC_021020.1|
Ruminococcus_bromii_L263	2119	0.638037	1	124	197158	gi|479150083|ref|NC_021013.1|
butyrateproducing_bacterium_SS3_4	3386	0.591553	1	156	197159	gi|479192860|ref|NC_021035.1|
Eubacterium_siraeum_70_3	2633	0.594759	1	136	197160	gi|479143419|ref|NC_021011.1|
Eubacterium_rectale_DSM_17629	3158	0.609563	1	155	197161	gi|479140210|ref|NC_021010.1|
Eubacterium_rectale_M104_1	3544	0.560102	1	158	197162	gi|479213596|ref|NC_021044.1|
Megamonas_hypermegale_ART12_1	2798	0.565046	1	178	197163	gi|479205603|ref|NC_021041.1|
Roseburia_intestinalis_M50_1	3893	0.571796	1	182	197164	gi|479201824|ref|NC_021040.1|
Ruminococcus_obeum_A2162	3501	0.61868	1	182	197165	gi|479176048|ref|NC_021022.1|
Ruminococcus_torques_L214	3080	0.660714	1	172	197166	gi|479155735|ref|NC_021015.1|
Gordonibacter_pamelaeae_7101b	3573	0.467114	1	147	197167	gi|479173639|ref|NC_021021.1|
Bacteroides_xylanisolvens_XB1A	4875	0.461538	1	199	197168	gi|479162165|ref|NC_021017.1|
Ruminococcus_champanellensis_18P13	2344	0.59599	1	151	197169	gi|479199283|ref|NC_021039.1|
Enterococcus_sp_7L76	3028	0.666116	1	184	197170	gi|479179495|ref|NC_021023.1|
Arthrospira_platensis_NIES39	6334	0.385854	1	209	197171	gi|479126419|ref|NC_016640.1|
Clostridium_difficile_M68	3849	0.727462	1	181	197172	gi|479133135|ref|NC_017175.1|
Clostridium_difficile_BI9	3968	0.694556	1	188	197173	gi|292659168|ref|NC_013974.1|
Coprococcus_catus_GD_7	3302	0.642338	1	174	197174	gi|479136967|ref|NC_021009.1|
Alistipes_shahii_WAL_8301	3173	0.45446	1	165	197175	gi|479185170|ref|NC_021030.1|
Coprococcus_sp_ART55_1	2899	0.54743	1	145	197176	gi|479166807|ref|NC_021018.1|
Eubacterium_cylindroides_T287	2182	0.476627	1	141	197177	gi|479169109|ref|NC_021019.1|
Eubacterium_siraeum_V10Sc8a	2491	0.610197	1	162	197178	gi|479210985|ref|NC_021043.1|
Roseburia_intestinalis_XB6B4	4001	0.569858	1	179	197179	gi|479146200|ref|NC_021012.1|
butyrateproducing_bacterium_SM4_1	3682	0.317762	1	104	197180	gi|479181986|ref|NC_021024.1|
butyrateproducing_bacterium_SSC_2	3060	0.657843	1	172	197181	gi|479158859|ref|NC_021016.1|
Synergistetes_bacterium_SGP1	2494	0.545309	1	127	197182	gi|479197640|ref|NC_021038.1|
Faecalibacterium_prausnitzii_L26	3183	0.56896	1	161	197183	gi|479208076|ref|NC_021042.1|
Bifidobacterium_longum_subsp_longum_F8	1964	0.660387	1	141	197184	gi|479134917|ref|NC_021008.1|
Streptococcus_pneumoniae_SPN034156	2014	0.730387	1	158	50793	gi|480532168|ref|NC_021006.1|
Streptococcus_pneumoniae_SPN034183	2044	0.721135	1	156	50795	gi|480535788|ref|NC_021028.1|
Streptococcus_pneumoniae_SPN994038	2029	0.724495	1	156	50799	gi|480533968|ref|NC_021026.1|
Streptococcus_pneumoniae_SPN994039	2030	0.724631	1	156	197188	gi|480530348|ref|NC_021005.1|
Streptococcus_pneumoniae_SPN032672	2148	0.709963	1	156	197189	gi|479134147|ref|NC_021003.1|
Streptococcus_pneumoniae_SPN033038	2162	0.707216	1	156	197190	gi|479134154|ref|NC_021004.1|
Legionella_pneumophila_subsp_pneumophila_str_Hextuple_2q	2416	0.683775	1	176	72895	gi|480527845|ref|NC_017525.1|
Legionella_pneumophila_subsp_pneumophila_str_Hextuple_3a	2416	0.683775	1	176	72897	gi|480527846|ref|NC_017526.1|
Taylorella_equigenitalis_14_56	1545	0.757282	1	133	197193	gi|479196022|ref|NC_021036.1|
Taylorella_asinigenitalis_14_45	1440	0.792361	1	128	197194	gi|479191087|ref|NC_021033.1|
Candidatus_Mycoplasma_haemominutum_Birmingham_1	546	0.446886	1	25	197195	gi|479134201|ref|NC_021007.1|
Clostridium_cf_saccharolyticum_K10	3434	0.597845	1	158	197201	gi|479336697|ref|NC_021047.1|
Enterobacter_cloacae_subsp_cloacae_NCTC_9394	4702	0.815398	1	303	197202	gi|479270911|ref|NC_021046.1|
Candidatus_Moranella_endobia_PCVAL	446	0.923767	1	39	197215	gi|479324019|ref|NC_021057.1|
Sulfolobus_islandicus_LAL14_1	2725	0.576881	1	118	197216	gi|479324431|ref|NC_021058.1|
Streptomyces_sp_PAMC26508	6629	0.623322	2	275	197217	gi|479316944|ref|NC_021055.1|;gi|479323914|ref|NC_021056.1|
Mycobacterium_tuberculosis_str_Beijing_NITR203	4175	0.725988	1	260	197218	gi|479312833|ref|NC_021054.1|
Staphylococcus_aureus_M1	2692	0.786776	2	218	197263	gi|479328021|ref|NC_021059.1|;gi|479330719|ref|NC_021060.1|
Propionibacterium_avidum_44067	2302	0.700261	1	200	197361	gi|480328235|ref|NC_021064.1|
Raoultella_ornithinolytica_B6	4937	0.897306	1	352	198431	gi|481847813|ref|NC_021066.1|
Propionibacterium_acnes_HL096PA1	2394	0.659566	2	195	198524	gi|482889214|ref|NC_021085.1|;gi|482891391|ref|NC_021086.1|
Mycoplasma_putrefaciens_Mput9231	718	0.697772	1	60	198525	gi|482887500|ref|NC_021083.1|
Meiothermus_ruber_DSM_1279	3082	0.673589	1	216	198526	gi|482881633|ref|NC_021081.1|
Chlamydia_trachomatis_L2_434_Bui	904	0.728982	2	79	198643	gi|482545086|ref|NC_021050.1|;gi|482545077|ref|NC_021051.1|
Chlamydia_trachomatis_L2_434_Buf	904	0.730088	2	79	198644	gi|482546019|ref|NC_021049.1|;gi|482546028|ref|NC_021052.1|
Salmonella_enterica_subsp_enterica_serovar_Typhimurium_str_U288	4717	0.88234	4	309	198746	gi|482902549|ref|NC_021151.1|;gi|482907133|ref|NC_021155.1|;gi|482907335|ref|NC_021156.1|;gi|482907348|ref|NC_021157.1|
Wolbachia_endosymbiont_of_Drosophila_simulans_wNo	1225	0.633469	1	84	198767	gi|482888170|ref|NC_021084.1|
Wolbachia_endosymbiont_of_Drosophila_simulans_wHa	1240	0.619355	1	84	198768	gi|482891467|ref|NC_021089.1|
Mannheimia_haemolytica_M42548	2775	0.758198	1	198	198769	gi|482884694|ref|NC_021082.1|
Azotobacter_vinelandii_CA	4830	0.731884	1	294	198829	gi|482892482|ref|NC_021149.1|
Azotobacter_vinelandii_CA6	4785	0.731661	1	294	198830	gi|482897536|ref|NC_021150.1|
Spiribacter_salinus_M1940	1692	0.83156	1	190	199898	gi|507523953|ref|NC_021291.1|
Vibrio_alginolyticus_NBRC_15630_ATCC_17749	4577	0.74787	2	269	199933	gi|543941914|ref|NC_022349.1|;gi|543973209|ref|NC_022359.1|
Arcobacter_butzleri_7h1h	2213	0.7108	1	156	200766	gi|526459392|ref|NC_021878.1|
Archaeoglobus_sulfaticallidus_PM701	2245	0.714477	1	100	201033	gi|488599558|ref|NC_021169.1|
Burkholderia_thailandensis_MSMB121	5794	0.693994	2	304	201037	gi|488601775|ref|NC_021173.1|;gi|488605303|ref|NC_021174.1|
Streptomyces_fulvissimus_DSM_40593	6934	0.601096	1	276	201038	gi|488607535|ref|NC_021177.1|
Salmonella_enterica_subsp_enterica_serovar_Typhi_str_Ty21a	4643	0.842343	1	302	201427	gi|488652559|ref|NC_021176.1|
Treponema_pallidum_str_FribourgBlanc	988	0.83502	1	59	201428	gi|488657416|ref|NC_021179.1|
Streptococcus_oligofermentans_AS_13089	2111	0.684036	1	148	201429	gi|488650489|ref|NC_021175.1|
Clostridium_pasteurianum_BC1	4781	0.664714	2	215	201478	gi|488768999|ref|NC_021182.1|;gi|498827228|ref|NC_021183.1|
Lactobacillus_acidophilus_La14	1870	0.733155	1	116	201479	gi|529087732|ref|NC_021181.2|
Streptococcus_agalactiae	1857	0.789984	1	151	202215	gi|494702401|ref|NC_021195.1|
Mycobacterium_tuberculosis_str_Haarlem_NITR202	5311	0.500094	1	229	202216	gi|494690659|ref|NC_021192.1|
Mycobacterium_tuberculosis_CAS_NITR204	5250	0.526476	1	237	202217	gi|494694380|ref|NC_021193.1|
Mycobacterium_tuberculosis_EAI5_NITR206	4154	0.719547	1	256	202218	gi|494698361|ref|NC_021194.1|
Actinoplanes_sp_N902109	8038	0.584349	1	314	202219	gi|494682416|ref|NC_021191.1|
Mycobacterium_avium_subsp_paratuberculosis_MAP4	4545	0.70407	1	278	202426	gi|499074415|ref|NC_021200.1|
Thermotoga_maritima_MSB8	1851	0.775257	1	167	202924	gi|499078742|ref|NC_021214.1|
Helicobacter_pylori_UM032	1669	0.606351	1	143	203025	gi|529973389|ref|NC_021215.2|
Helicobacter_pylori_UM299	1527	0.658808	1	141	203026	gi|529858346|ref|NC_021216.2|
Helicobacter_pylori_UM037	1598	0.637046	1	141	203027	gi|530280362|ref|NC_021217.2|
Helicobacter_pylori_UM066	1591	0.636078	1	141	203028	gi|528816008|ref|NC_021218.2|
Streptococcus_suis_TL13	1947	0.756035	1	158	203123	gi|499142348|ref|NC_021213.1|
Lactobacillus_plantarum_subsp_plantarum_P8	3083	0.713591	7	177	203333	gi|501145339|ref|NC_021224.1|;gi|501148249|ref|NC_021225.1|;gi|501145231|ref|NC_021226.1|;gi|501148292|ref|NC_021227.1|;gi|501148317|ref|NC_021228.1|;gi|501148328|ref|NC_021233.1|;gi|501148388|ref|NC_021234.1|
Klebsiella_pneumoniae	5383	0.817017	2	338	203334	gi|529974880|ref|NC_021231.1|;gi|529985600|ref|NC_021232.1|
Candidatus_Saccharimonas_aalborgensis	1056	0.528409	1	49	203361	gi|501435806|ref|NC_021219.1|
Lactobacillus_fermentum_F6	2031	0.77745	1	155	203391	gi|501673812|ref|NC_021235.1|
Strawberry_lethal_yellows_phytoplasma_CPA_str_NZSb11	941	0.501594	1	26	203392	gi|501675884|ref|NC_021236.1|
Pseudomonas_protegens_CHA0	6141	0.726755	1	297	203393	gi|501677485|ref|NC_021237.1|
Mycobacterium_tuberculosis_CCDC5079_2	4088	0.741438	1	260	203790	gi|506924386|ref|NC_021251.1|
Amycolatopsis_orientalis_HCCB10007	8191	0.626785	1	327	203791	gi|506928554|ref|NC_021252.1|
Fusobacterium_nucleatum_subsp_animalis_4_8	2144	0.676772	2	143	205051	gi|507382352|ref|NC_021277.1|;gi|507380240|ref|NC_021281.1|
Mycoplasma_hyopneumoniae_168L	707	0.623762	1	49	205052	gi|507382422|ref|NC_021283.1|
Spiroplasma_chrysopicola_DF1	1024	0.619141	1	76	205053	gi|507379056|ref|NC_021280.1|
Spiroplasma_syrphidicola_EA1	1015	0.597044	1	72	205054	gi|507383177|ref|NC_021284.1|
Achromobacter_xylosoxidans_NH447841996	6368	0.730685	1	280	205255	gi|528981796|ref|NC_021285.1|
Idiomarina_loihiensis_GSL_199	2657	0.765149	1	183	205256	gi|507384422|ref|NC_021286.1|
Mycobacterium_abscessus_subsp_bolletii_50594	5336	0.61563	3	278	205422	gi|507423901|ref|NC_021278.1|;gi|507418865|ref|NC_021279.1|;gi|507418942|ref|NC_021282.1|
Aeromonas_hydrophila_ML09119	4482	0.749442	1	286	205540	gi|507519518|ref|NC_021290.1|
Burkholderia_sp_RPE64	6328	0.73878	5	314	205541	gi|507514533|ref|NC_021287.1|;gi|507517441|ref|NC_021288.1|;gi|507518295|ref|NC_021289.1|;gi|507525638|ref|NC_021294.1|;gi|507527061|ref|NC_021295.1|
Streptococcus_iniae_SF1	2106	0.754036	1	151	206041	gi|508126650|ref|NC_021314.1|
Methanobrevibacter_sp_AbM4	1702	0.732667	1	97	206516	gi|509154128|ref|NC_021355.1|
Legionella_pneumophila_subsp_pneumophila_str_Thunder_Bay	3119	0.633536	1	194	206517	gi|509149353|ref|NC_021350.1|
Erysipelothrix_rhusiopathiae_SY1027	1830	0.670492	1	105	206518	gi|509152352|ref|NC_021354.1|
Salinarchaeum_sp_HarchtBsk1	3105	0.565539	1	131	207001	gi|510880085|ref|NC_021313.1|
Bacillus_licheniformis_9945A	4284	0.881419	1	265	207072	gi|511060863|ref|NC_021362.1|
Corynebacterium_glutamicum_SCgG1	3067	0.69449	1	231	207285	gi|511052542|ref|NC_021351.1|
Corynebacterium_glutamicum_SCgG2	3065	0.695269	1	231	207286	gi|511055778|ref|NC_021352.1|
Methanomassiliicoccus_sp_Mx1Issoire	1855	0.64097	1	114	207287	gi|511058888|ref|NC_021353.1|
Treponema_pallidum_subsp_pallidum_str_Nichols	985	0.838579	1	59	208669	gi|521094209|ref|NC_021490.2|
Pseudomonas_putida_NBRC_14164	5435	0.74517	1	297	208670	gi|512683057|ref|NC_021505.1|
Pseudomonas_resinovorans_NBRC_106553	5770	0.739861	2	295	208671	gi|512615653|ref|NC_021499.1|;gi|512689975|ref|NC_021506.1|
Enterobacter_sp_R4368	4819	0.846649	2	305	208672	gi|512583411|ref|NC_021492.1|;gi|512647881|ref|NC_021500.1|
Pseudomonas_putida_H8234	6390	0.677934	1	291	208673	gi|512576139|ref|NC_021491.1|
Streptococcus_agalactiae_09mas018883	2057	0.771512	1	162	208674	gi|512538239|ref|NC_021485.1|
Streptococcus_agalactiae_ILRI112	2026	0.777887	1	162	208675	gi|512697424|ref|NC_021507.1|
Streptococcus_agalactiae_ILRI005	2105	0.765321	1	157	208676	gi|512543719|ref|NC_021486.1|
Lactobacillus_reuteri_I5007	2039	0.751839	7	146	208677	gi|512590512|ref|NC_021494.1|;gi|512593096|ref|NC_021495.1|;gi|512594165|ref|NC_021496.1|;gi|512595024|ref|NC_021497.1|;gi|512595901|ref|NC_021498.1|;gi|512656346|ref|NC_021503.1|;gi|512657636|ref|NC_021504.1|
Chthonomonas_calidirosea_T49	2892	0.591286	1	206	208678	gi|512550081|ref|NC_021487.1|
Lactobacillus_plantarum_16	3145	0.710016	11	180	209042	gi|513839884|ref|NC_021514.1|;gi|513842865|ref|NC_021515.1|;gi|513843219|ref|NC_021516.1|;gi|513843590|ref|NC_021517.1|;gi|513843967|ref|NC_021518.1|;gi|513844328|ref|NC_021519.1|;gi|513844557|ref|NC_021520.1|;gi|513844788|ref|NC_021525.1|;gi|513845190|ref|NC_021526.1|;gi|513846463|ref|NC_021527.1|;gi|513846967|ref|NC_021528.1|
Haemophilus_parasuis_ZJ0906	2379	0.746953	1	173	209117	gi|514058762|ref|NC_021521.1|
Staphylococcus_aureus_CA347	2699	0.787699	2	217	209174	gi|514064933|ref|NC_021552.1|;gi|514064966|ref|NC_021554.1|
Pseudomonas_aeruginosa_RP73	5804	0.731737	1	302	209328	gi|514407635|ref|NC_021577.1|
Bifidobacterium_animalis_subsp_lactis_Bl12	1568	0.711097	1	137	210081	gi|518656469|ref|NC_021593.1|
Corynebacterium_terpenotabidum_Y11	2406	0.699086	1	216	210639	gi|521187702|ref|NC_021663.1|
Staphylococcus_aureus_Bmb9393	2810	0.772242	2	220	210640	gi|521147365|ref|NC_021657.1|;gi|521210823|ref|NC_021670.1|
Psychrobacter_sp_G	2613	0.733639	4	215	210641	gi|521178150|ref|NC_021661.1|;gi|521182576|ref|NC_021662.1|;gi|521205802|ref|NC_021668.1|;gi|521206439|ref|NC_021669.1|
Serratia_plymuthica_S13	4963	0.861576	1	343	210642	gi|521166214|ref|NC_021659.1|
Sorangium_cellulosum_So01572	10985	0.41056	1	279	210741	gi|521458881|ref|NC_021658.1|
Alteromonas_macleodii_str_Ionian_Sea_U4	4122	0.642407	2	243	210780	gi|522567641|ref|NC_021710.1|;gi|522574444|ref|NC_021711.1|
Alteromonas_macleodii_str_English_Channel_615	4506	0.589214	2	236	210781	gi|522555424|ref|NC_021709.1|;gi|522648624|ref|NC_021716.1|
Alteromonas_macleodii_str_Ionian_Sea_U8	3846	0.682267	1	249	210782	gi|522588077|ref|NC_021712.1|
Alteromonas_macleodii_str_Ionian_Sea_UM7	4374	0.628258	2	240	210783	gi|522612259|ref|NC_021713.1|;gi|522671826|ref|NC_021718.1|
Alteromonas_macleodii_str_Ionian_Sea_UM4b	3907	0.665216	1	233	210784	gi|522813769|ref|NC_021714.1|
Alteromonas_macleodii_str_Ionian_Sea_U7	3900	0.676923	1	247	210785	gi|522665969|ref|NC_021717.1|
Lactobacillus_rhamnosus_LOCK900	2664	0.73536	1	166	210957	gi|523515595|ref|NC_021723.1|
Lactobacillus_rhamnosus_LOCK908	2774	0.711247	1	166	210958	gi|523518464|ref|NC_021725.1|
Lactobacillus_casei_LOCK919	3020	0.694371	2	168	210959	gi|523512490|ref|NC_021721.1|;gi|523515562|ref|NC_021722.1|
Acinetobacter_baumannii_BJAB07104	3822	0.684197	3	241	210971	gi|523521389|ref|NC_021726.1|;gi|523525145|ref|NC_021727.1|;gi|523525242|ref|NC_021728.1|
Acinetobacter_baumannii_BJAB0715	3849	0.681736	2	254	210972	gi|523529121|ref|NC_021733.1|;gi|523532970|ref|NC_021734.1|
Acinetobacter_baumannii_BJAB0868	3762	0.695109	4	243	210973	gi|523525298|ref|NC_021729.1|;gi|523529002|ref|NC_021730.1|;gi|523529013|ref|NC_021731.1|;gi|523529100|ref|NC_021732.1|
Lactobacillus_helveticus_CNRZ32	2417	0.60571	1	120	212302	gi|525706521|ref|NC_021744.1|
Mannheimia_haemolytica_D153	2720	0.766176	1	198	212303	gi|525701099|ref|NC_021743.1|
Mannheimia_haemolytica_D171	2481	0.805723	1	198	212304	gi|525655613|ref|NC_021738.1|
Mannheimia_haemolytica_D174	2782	0.752336	1	197	212305	gi|525662379|ref|NC_021739.1|
Serratia_liquefaciens_ATCC_27592	4892	0.857114	2	334	212306	gi|525689963|ref|NC_021741.1|;gi|525695032|ref|NC_021742.1|
Mycobacterium_tuberculosis_EAI5	4055	0.740567	1	258	212307	gi|525672878|ref|NC_021740.1|
Mycoplasma_hyopneumoniae_7422	704	0.632102	1	50	212968	gi|525903163|ref|NC_021831.1|
Salmonella_enterica_subsp_enterica_serovar_4512i_str	4488	0.890597	1	306	212969	gi|526218030|ref|NC_021820.1|
Salmonella_enterica_subsp_enterica_serovar_Heidelberg_str_41578	4658	0.876986	4	308	212970	gi|525814190|ref|NC_021810.1|;gi|525811113|ref|NC_021811.1|;gi|525932970|ref|NC_021841.1|;gi|526222927|ref|NC_021869.1|
Salmonella_enterica_subsp_enterica_serovar_Bareilly_str	4461	0.898677	2	304	212971	gi|525833502|ref|NC_021817.1|;gi|525945526|ref|NC_021844.1|
Salmonella_enterica_subsp_enterica_serovar_Typhimurium_var_5	4801	0.859196	4	311	212972	gi|525836786|ref|NC_021814.1|;gi|525832341|ref|NC_021815.1|;gi|525832829|ref|NC_021816.1|;gi|525933418|ref|NC_021843.1|
Salmonella_enterica_subsp_enterica_serovar_Cubana_str_CFSAN002050	4994	0.826592	3	305	212973	gi|525855729|ref|NC_021818.1|;gi|525842565|ref|NC_021819.1|;gi|525937625|ref|NC_021845.1|
Salmonella_enterica_subsp_enterica_serovar_Heidelberg_str	4607	0.880399	3	308	212974	gi|525826475|ref|NC_021812.1|;gi|525819445|ref|NC_021813.1|;gi|525933207|ref|NC_021842.1|
Spiroplasma_taiwanense_CT1	1122	0.532977	2	72	212975	gi|525905724|ref|NC_021832.1|;gi|525938956|ref|NC_021846.1|
Spiroplasma_diminutum_CUAS1	858	0.672494	1	66	212976	gi|525908085|ref|NC_021833.1|
Campylobacter_jejuni_32488	1747	0.716657	1	149	212977	gi|525911748|ref|NC_021834.1|
Listeria_monocytogenes_2	3033	0.776459	2	199	212977	gi|525901154|ref|NC_021828.1|;gi|525924641|ref|NC_021838.1|
Vibrio_parahaemolyticus_O1K33_str_CDC_K4557	4539	0.742014	2	275	212977	gi|525852846|ref|NC_021822.1|;gi|525957490|ref|NC_021848.1|
Vibrio_parahaemolyticus_O1Kuk_str_FDA_R31	4708	0.723449	2	276	212977	gi|525847173|ref|NC_021821.1|;gi|525949893|ref|NC_021847.1|
Listeria_monocytogenes_3	2937	0.801498	1	198	212977	gi|525865813|ref|NC_021823.1|
Listeria_monocytogenes_4	2956	0.790257	2	198	212977	gi|525929673|ref|NC_021839.1|;gi|530314038|ref|NC_022046.1|
Listeria_monocytogenes_5	2958	0.790399	2	198	212977	gi|525896797|ref|NC_021827.1|;gi|530314110|ref|NC_022047.1|
Listeria_monocytogenes_6	2956	0.789581	2	198	212977	gi|525934212|ref|NC_021840.1|;gi|530341448|ref|NC_022051.1|
Listeria_monocytogenes_7	2917	0.79568	1	197	212977	gi|525916939|ref|NC_021837.1|
Listeria_monocytogenes_8	2845	0.807381	1	198	212977	gi|525869762|ref|NC_021824.1|
Listeria_monocytogenes_9	2910	0.794845	1	198	212977	gi|525877702|ref|NC_021825.1|
Listeria_monocytogenes_10	3224	0.753412	2	199	212977	gi|525886094|ref|NC_021826.1|;gi|530313872|ref|NC_022045.1|
Streptococcus_pyogenes_HSC5	1753	0.757558	1	133	212978	gi|525808973|ref|NC_021807.1|
Salmonella_bongori_N26808	4469	0.854777	2	293	213088	gi|526225953|ref|NC_021870.1|;gi|526230592|ref|NC_021871.1|
Lactobacillus_reuteri_TD1	1982	0.742684	1	144	213089	gi|526230725|ref|NC_021872.1|
Anaplasma_phagocytophilum_str_JM	1250	0.5368	1	83	213223	gi|526462840|ref|NC_021880.1|
Anaplasma_phagocytophilum_str_HZ2	1257	0.530628	1	83	213224	gi|526461592|ref|NC_021879.1|
Anaplasma_phagocytophilum_str_Dog2	1259	0.533757	1	83	213225	gi|526464097|ref|NC_021881.1|
Helicobacter_pylori_UM298	1534	0.654498	1	141	213226	gi|526465356|ref|NC_021882.1|
Burkholderia_pseudomallei_MSHR305	6130	0.68075	2	306	213227	gi|526456747|ref|NC_021877.1|;gi|526469930|ref|NC_021884.1|
Mannheimia_haemolytica_USMARC_2286	2677	0.764288	1	195	213228	gi|526467231|ref|NC_021883.1|
Chlamydia_trachomatis_RCF_69	902	0.725055	1	78	213385	gi|527324594|ref|NC_021895.1|
Chlamydia_trachomatis_RCL2s_46	896	0.728795	1	79	213386	gi|527317811|ref|NC_021887.1|
Chlamydia_trachomatis_RCFs_852	931	0.725027	1	78	213387	gi|527318737|ref|NC_021888.1|
Chlamydia_trachomatis_RCJ_943	894	0.731544	1	79	213388	gi|527325519|ref|NC_021896.1|
Chlamydia_trachomatis_RCJ_953	895	0.731844	1	78	213389	gi|527319692|ref|NC_021889.1|
Chlamydia_trachomatis_RCL2s_3	900	0.723333	1	79	213390	gi|527326446|ref|NC_021897.1|
Chlamydia_trachomatis_RCFs_342	932	0.722103	1	78	213391	gi|527320613|ref|NC_021890.1|
Chlamydia_trachomatis_RCJs_122	920	0.721739	1	78	213392	gi|527321565|ref|NC_021891.1|
Chlamydia_trachomatis_RCJ_966	895	0.731844	1	79	213393	gi|527327366|ref|NC_021898.1|
Chlamydia_trachomatis_J_6276tet1	928	0.727371	1	78	213394	gi|527322501|ref|NC_021892.1|
Chlamydia_trachomatis_RCJ_971	897	0.729097	1	79	213395	gi|527328293|ref|NC_021899.1|
Chlamydia_trachomatis_RCL2_55	897	0.727982	1	79	213396	gi|527323458|ref|NC_021893.1|
Streptococcus_lutetiensis_033	1984	0.743448	1	146	213397	gi|527329219|ref|NC_021900.1|
Salmonella_enterica_subsp_enterica_serovar_Newport_str	4616	0.880199	1	305	213895	gi|528816716|ref|NC_021902.1|
Rhizobium_etli_bv_mimosae_str_Mim1	6833	0.695156	7	294	213896	gi|528826861|ref|NC_021905.1|;gi|528830926|ref|NC_021906.1|;gi|528831098|ref|NC_021907.1|;gi|528832486|ref|NC_021908.1|;gi|528834105|ref|NC_021909.1|;gi|528835310|ref|NC_021910.1|;gi|528837521|ref|NC_021911.1|
Corynebacterium_maris_DSM_45190	2608	0.704755	2	214	214081	gi|529054381|ref|NC_021915.1|;gi|529067771|ref|NC_021920.1|
Halorhabdus_tiamatea_SARL4B	3163	0.532406	2	138	214082	gi|529043437|ref|NC_021913.1|;gi|529076460|ref|NC_021921.1|
Cycloclasticus_zancles_7ME	2552	0.783699	2	217	214092	gi|529063540|ref|NC_021917.1|;gi|529066480|ref|NC_021918.1|
Streptomyces_collinus_Tu_365	7223	0.594905	3	288	214429	gi|529222834|ref|NC_021985.1|;gi|529229840|ref|NC_021986.1|;gi|529239176|ref|NC_022001.1|
Proteus_mirabilis_BB2000	3397	0.837798	1	259	214430	gi|529235720|ref|NC_022000.1|
Salmonella_enterica_subsp_enterica_serovar_Pullorum_str_S06004	4647	0.835378	1	308	214431	gi|529218781|ref|NC_021984.1|
Enterococcus_faecium_Aus0085	3212	0.688667	7	186	214432	gi|529229871|ref|NC_021987.1|;gi|529230034|ref|NC_021988.1|;gi|529230077|ref|NC_021989.1|;gi|529230090|ref|NC_021990.1|;gi|529232713|ref|NC_021994.1|;gi|529235635|ref|NC_021995.1|;gi|529235714|ref|NC_021996.1|
Acetobacter_pasteurianus_386B	2840	0.672887	7	223	214433	gi|529218539|ref|NC_021976.1|;gi|529218760|ref|NC_021977.1|;gi|529218770|ref|NC_021978.1|;gi|529218776|ref|NC_021979.1|;gi|529230092|ref|NC_021991.1|;gi|529232689|ref|NC_021992.1|;gi|529232701|ref|NC_021993.1|
Corynebacterium_glutamicum_MB001	2828	0.692008	1	214	214793	gi|530314182|ref|NC_022040.1|
Borrelia_burgdorferi_CA382	826	0.761501	1	53	214794	gi|530320924|ref|NC_022048.1|
Paracoccus_aminophilus_JCM_7686	4618	0.683413	6	266	214795	gi|530316970|ref|NC_022041.1|;gi|530320387|ref|NC_022042.1|;gi|530320487|ref|NC_022043.1|;gi|530320752|ref|NC_022044.1|;gi|530321744|ref|NC_022049.1|;gi|530322222|ref|NC_022050.1|
Borrelia_miyamotoi_LB2001	832	0.745192	1	54	215233	gi|530575369|ref|NC_022079.1|
Geobacillus_sp_JF8	3453	0.818129	2	251	215234	gi|530600370|ref|NC_022080.1|;gi|530779552|ref|NC_022092.1|
Klebsiella_pneumoniae_JM45	5342	0.859229	3	346	215235	gi|530572997|ref|NC_022078.1|;gi|530627845|ref|NC_022082.1|;gi|530633265|ref|NC_022083.1|
Bacillus_amyloliquefaciens_subsp_plantarum_UCMB5113	3704	0.940605	1	245	215236	gi|530612796|ref|NC_022081.1|
Bacillus_amyloliquefaciens_subsp_plantarum_UCMB5033	3940	0.917766	1	246	215237	gi|530567812|ref|NC_022075.1|
Thermofilum_sp_1910b	1882	0.603613	1	96	215374	gi|530779594|ref|NC_022093.1|
Treponema_pedis_str_T_A4	2595	0.618882	1	135	215715	gi|530891924|ref|NC_022097.1|
Rhodococcus_erythropolis_CCM2595	5903	0.700152	2	305	216088	gi|532362211|ref|NC_022115.1|;gi|532437242|ref|NC_022125.1|
Amycolatopsis_mediterranei_RB	9534	0.608139	1	339	216089	gi|532456681|ref|NC_022116.1|
Chlamydia_trachomatis	9032	0.714903	10	79	216090	gi|532349507|ref|NC_022106.1|;gi|532350434|ref|NC_022107.1|;gi|532351363|ref|NC_022108.1|;gi|532352287|ref|NC_022109.1|;gi|532353205|ref|NC_022110.1|;gi|532419034|ref|NC_022117.1|;gi|532421823|ref|NC_022118.1|;gi|532423942|ref|NC_022119.1|;gi|532427121|ref|NC_022120.1|;gi|532431171|ref|NC_022121.1|
Helicobacter_pylori_SouthAfrica20	1582	0.635272	1	141	216150	gi|532530467|ref|NC_022130.1|
Campylobacter_coli_76339	1550	0.778065	1	146	217050	gi|533108975|ref|NC_022132.1|
Corynebacterium_argentoratense_DSM_44202	1897	0.698471	1	174	217419	gi|534701969|ref|NC_022198.1|
Staphylococcus_aureus_subsp_aureus_CN1	2527	0.815196	3	217	217769	gi|537459744|ref|NC_022226.1|;gi|537462571|ref|NC_022227.1|;gi|537462731|ref|NC_022228.1|
Salmonella_enterica_subsp_enterica_serovar_Gallinarum_pullorum	4409	0.871853	1	306	217770	gi|537435369|ref|NC_022221.1|
Listonella_anguillarum_M3	3734	0.73835	3	244	217771	gi|537452888|ref|NC_022223.1|;gi|537456627|ref|NC_022224.1|;gi|537457722|ref|NC_022225.1|
Staphylococcus_aureus_subsp_aureus_6850	2521	0.809996	1	216	217772	gi|537441500|ref|NC_022222.1|
Streptococcus_constellatus_subsp_pharyngis_C232	1933	0.718572	1	129	217998	gi|538346599|ref|NC_022236.1|
Streptococcus_intermedius_C270	1843	0.742268	1	129	217999	gi|538349851|ref|NC_022237.1|
Streptococcus_intermedius_B196	1885	0.74695	1	130	218000	gi|538379295|ref|NC_022246.1|
Streptococcus_constellatus_subsp_pharyngis_C818	1932	0.719462	1	129	218001	gi|538374242|ref|NC_022245.1|
Streptococcus_constellatus_subsp_pharyngis_C1050	1982	0.712412	1	131	218002	gi|538353400|ref|NC_022238.1|
Streptococcus_anginosus_C1051	1849	0.770146	1	136	218003	gi|538369494|ref|NC_022244.1|
Streptococcus_anginosus_C238	2190	0.709589	1	138	218004	gi|538357775|ref|NC_022239.1|
Variovorax_paradoxus_B4	6704	0.730459	2	312	218005	gi|538344194|ref|NC_022234.1|;gi|538392231|ref|NC_022247.1|
Salmonella_enterica_subsp_enterica_serovar_Bovismorbificans_str	4493	0.892722	2	306	218006	gi|538360566|ref|NC_022241.1|;gi|538397725|ref|NC_022248.1|
Serratia_sp_ATCC_39006	4419	0.836388	1	312	218470	gi|541862390|ref|NC_022268.1|
Vibrio_campbellii_ATCC_BAA1116	5683	0.668837	3	263	218471	gi|541866813|ref|NC_022269.1|;gi|541870142|ref|NC_022270.1|;gi|541872144|ref|NC_022271.1|
Campylobacter_coli_CVM_N29710	1775	0.717183	3	156	219322	gi|543939971|ref|NC_022347.1|;gi|543939817|ref|NC_022348.1|;gi|543950817|ref|NC_022355.1|
Haemophilus_influenzae_KR494	1744	0.925459	1	173	219323	gi|543951066|ref|NC_022356.1|
Campylobacter_jejuni_subsp_jejuni_002426	1688	0.725711	1	152	219324	gi|543947230|ref|NC_022352.1|
Campylobacter_jejuni_subsp_jejuni_002538	1744	0.712729	1	152	219325	gi|543945414|ref|NC_022351.1|
Campylobacter_jejuni_subsp_jejuni_002544	1808	0.698009	2	152	219326	gi|543948972|ref|NC_022353.1|;gi|543950741|ref|NC_022354.1|
Campylobacter_jejuni_subsp_jejuni_002425	1775	0.708732	1	152	219359	gi|544061647|ref|NC_022362.1|
Escherichia_coli_LY180	4507	0.924562	1	322	219461	gi|544388862|ref|NC_022364.1|
Lactococcus_lactis_subsp_cremoris_KW2	2285	0.748796	1	181	219629	gi|544393402|ref|NC_022369.1|
Escherichia_coli_PMV1	4769	0.898721	2	314	219679	gi|544574430|ref|NC_022370.1|;gi|544579032|ref|NC_022371.1|
Staphylococcus_aureus_subsp_aureus_SA957	2551	0.800078	1	217	221288	gi|545633528|ref|NC_022442.1|
Staphylococcus_aureus_subsp_aureus_SA40	2459	0.820252	1	217	221289	gi|545636471|ref|NC_022443.1|
Chlamydia_pecorum_PV3056_3	943	0.711559	1	85	221290	gi|545630754|ref|NC_022439.1|
Chlamydia_pecorum_W73	943	0.716861	1	84	221291	gi|545631676|ref|NC_022440.1|
Chlamydia_pecorum_P787	942	0.713376	1	84	221292	gi|545632602|ref|NC_022441.1|
Desulfovibrio_gigas_DSM_1382_ATCC_19364	3332	0.635654	2	188	221293	gi|545625500|ref|NC_022436.1|;gi|545640361|ref|NC_022444.1|
Leifsonia_xyli_subsp_cynodontis_DSM_46306	2858	0.540938	1	191	221294	gi|545628283|ref|NC_022438.1|
Streptococcus_suis_P1_7	1896	0.763713	1	158	32235	gi|253752822|ref|NC_012925.1|
Erwinia_pyrifoliae_Ep1_96	3741	0.778134	5	262	40659	gi|259906682|ref|NC_012214.1|;gi|259910328|ref|NC_013263.1|;gi|259647806|ref|NC_013264.1|;gi|259647811|ref|NC_013265.1|;gi|291575210|ref|NC_013954.1|
Cronobacter_turicensis_z3032	4202	0.844122	4	313	40821	gi|325295716|ref|NC_013282.2|;gi|260424375|ref|NC_013283.1|;gi|260585138|ref|NC_013284.1|;gi|260600006|ref|NC_013285.1|
Streptomyces_flavogriseus_ATCC_33331	6751	0.609984	3	275	40839	gi|357409092|ref|NC_016110.1|;gi|357409266|ref|NC_016114.1|;gi|357415565|ref|NC_016115.1|
Sanguibacter_keddieii_DSM_10542	3717	0.679849	1	223	40845	gi|269793358|ref|NC_013521.1|
Mesorhizobium_opportunistum_WSM2075	6635	0.670987	1	297	40861	gi|337264537|ref|NC_015675.1|
Ferroglobus_placidus_DSM_10642	2599	0.68334	1	114	40863	gi|288930407|ref|NC_013849.1|
Clostridium_difficile_R20291	3704	0.74703	1	183	40921	gi|260685375|ref|NC_013316.1|
Escherichia_coli_O103H2_str_12009	5338	0.869801	2	320	41013	gi|260842239|ref|NC_013353.1|;gi|260718930|ref|NC_013354.1|
Clostridium_difficile_CD196	3633	0.752271	1	183	41017	gi|260681769|ref|NC_013315.1|
Zymomonas_mobilis_subsp_mobilis_NCIMB_11163	1917	0.738132	4	166	41019	gi|260752245|ref|NC_013355.1|;gi|260712883|ref|NC_013356.1|;gi|260738802|ref|NC_013357.1|;gi|260738835|ref|NC_013358.1|
Escherichia_coli_O26H11_str_11368	5769	0.859941	5	323	41021	gi|260853213|ref|NC_013361.1|;gi|260751930|ref|NC_013362.1|;gi|260751828|ref|NC_013363.1|;gi|260763802|ref|NC_013369.1|;gi|307950758|ref|NC_014543.1|
Escherichia_coli_O111H_str_11128	5692	0.830815	6	324	41023	gi|260866153|ref|NC_013364.1|;gi|260752012|ref|NC_013365.1|;gi|260751835|ref|NC_013366.1|;gi|260751908|ref|NC_013367.1|;gi|260751919|ref|NC_013368.1|;gi|260871126|ref|NC_013370.1|
Ammonifex_degensii_KC4	2217	0.66396	2	161	41053	gi|260891930|ref|NC_013385.1|;gi|260893985|ref|NC_013386.1|
Paenibacillus_sp_Y412MC10	6307	0.722372	1	276	41127	gi|261403876|ref|NC_013406.1|
Methanocaldococcus_vulcanius_M7	1760	0.872727	3	93	41131	gi|261402131|ref|NC_013407.1|;gi|261403859|ref|NC_013408.1|;gi|261403873|ref|NC_013409.1|
Fibrobacter_succinogenes_subsp_succinogenes_S85_2	3126	0.492322	1	156	41169	gi|261414414|ref|NC_013410.1|
Geobacillus_sp_Y412MC61	3608	0.784368	2	241	41171	gi|261417500|ref|NC_013411.1|;gi|261420908|ref|NC_013412.1|
Blattabacterium_sp_Periplaneta_americana_str_BPLAN	600	0.873333	2	98	41287	gi|295656029|ref|NC_013418.2|;gi|261599111|ref|NC_013419.1|
Pectobacterium_wasabiae_WPP163	4518	0.772466	1	283	41297	gi|261819370|ref|NC_013421.1|
Halothiobacillus_neapolitanus_c2	2416	0.731788	1	196	41317	gi|261854630|ref|NC_013422.1|
Aggregatibacter_actinomycetemcomitans_D11S1	2157	0.831247	4	171	41333	gi|261866721|ref|NC_013416.1|;gi|261876182|ref|NC_013438.1|;gi|273809542|ref|NC_013597.1|;gi|312193364|ref|NC_014629.1|
Gordonia_bronchialis_DSM_43247	5004	0.638489	2	263	41403	gi|262200046|ref|NC_013441.1|;gi|262118100|ref|NC_013442.1|
Haliangium_ochraceum_DSM_14365	6868	0.460396	1	257	41425	gi|262193326|ref|NC_013440.1|
Staphylococcus_aureus_subsp_aureus_ED98	2643	0.791525	4	218	41455	gi|269201690|ref|NC_013450.1|;gi|262225764|ref|NC_013451.1|;gi|262225767|ref|NC_013452.1|;gi|262260515|ref|NC_013453.1|
Blattabacterium_sp_Blattella_germanica_str_Bge	596	0.874161	2	99	41533	gi|262340793|ref|NC_013454.1|;gi|336478154|ref|NC_015679.1|
Vibrio_sp_Ex25	4481	0.748494	2	266	41601	gi|262392383|ref|NC_013456.1|;gi|262395299|ref|NC_013457.1|
Caulobacter_segnis_ATCC_21756	4296	0.660149	1	240	41709	gi|295687459|ref|NC_014100.1|
Rhodothermus_marinus_DSM_4252	2922	0.638604	2	232	41729	gi|268315578|ref|NC_013501.1|;gi|268318345|ref|NC_013502.1|
Lactobacillus_johnsonii_FI9785	1744	0.723624	3	106	41735	gi|226526990|ref|NC_012552.1|;gi|268318562|ref|NC_013504.1|;gi|268318538|ref|NC_013505.1|
Edwardsiella_tarda_EIB202	3331	0.876914	2	264	41819	gi|269137358|ref|NC_013508.1|;gi|268593652|ref|NC_013509.1|
Sulfurospirillum_deleyianum_DSM_6946	2285	0.711597	1	166	41861	gi|268678642|ref|NC_013512.1|
Streptobacillus_moniliformis_DSM_12112	1540	0.65974	2	102	41863	gi|269122800|ref|NC_013515.1|;gi|268687599|ref|NC_013516.1|
Sebaldella_termitidis_ATCC_33386	4202	0.603284	3	205	41865	gi|269118642|ref|NC_013517.1|;gi|268793183|ref|NC_013518.1|;gi|268796558|ref|NC_013519.1|
Mycoplasma_hominis_ATCC_23114	560	0.703571	1	40	41875	gi|269114774|ref|NC_013511.1|
Thermomonospora_curvata_DSM_43183	4983	0.60004	1	244	41885	gi|269124277|ref|NC_013510.1|
Thermanaerovibrio_acidaminovorans_DSM_6589	1763	0.781622	1	171	41925	gi|269791619|ref|NC_013522.1|
Veillonella_parvula_DSM_2008	1865	0.767292	1	166	41927	gi|269797069|ref|NC_013520.1|
Xylanimonas_cellulosilytica_DSM_15894	3466	0.633872	2	218	41935	gi|269954810|ref|NC_013530.1|;gi|269958148|ref|NC_013531.1|
Sphaerobacter_thermophilus_DSM_20745	3524	0.68076	2	217	41997	gi|269836033|ref|NC_013523.1|;gi|269928379|ref|NC_013524.1|
Thermobaculum_terrenum_ATCC_BAA798	2866	0.702024	2	195	42011	gi|269925123|ref|NC_013525.1|;gi|269838913|ref|NC_013526.1|
Klebsiella_variicola_At22	5044	0.893537	1	347	42113	gi|288932888|ref|NC_013850.1|
Dehalococcoides_sp_GT	1428	0.692577	1	122	42115	gi|289431955|ref|NC_013890.1|
Brevundimonas_subvibrioides_ATCC_15264	3332	0.620648	1	219	42117	gi|302381116|ref|NC_014375.1|
Anaplasma_centrale_str_Israel_Anaplasma_marginale_subsp_centrale	1025	0.660488	1	87	42155	gi|269958255|ref|NC_013532.1|
Serratia_plymuthica_4Rx13	4918	0.851972	2	337	42253	gi|518646702|ref|NC_021591.1|;gi|518658687|ref|NC_021594.1|
Dehalococcoides_sp_VS	1460	0.713014	1	126	42393	gi|270307451|ref|NC_013552.1|
Acidovorax_avenae_subsp_avenae_ATCC_19860	4788	0.716374	1	270	42497	gi|326314823|ref|NC_015138.1|
Methanocaldococcus_sp_FS40622	1875	0.876267	2	92	42499	gi|289191496|ref|NC_013887.1|;gi|289193301|ref|NC_013888.1|
Micromonospora_aurantiaca_ATCC_27029	6298	0.594633	1	263	42501	gi|302864508|ref|NC_014391.1|
Dickeya_dadantii_Ech586	4201	0.842418	1	303	42519	gi|271498578|ref|NC_013592.1|
Streptosporangium_roseum_DSM_43021	9230	0.608017	2	313	42521	gi|271961609|ref|NC_013595.1|;gi|271972120|ref|NC_013596.1|
Burkholderia_sp_CCGE1002	7164	0.679369	4	314	42523	gi|295675101|ref|NC_014117.1|;gi|295698848|ref|NC_014118.1|;gi|295680425|ref|NC_014119.1|;gi|295701107|ref|NC_014120.1|
Desulfovibrio_aespoeensis_Aspo2	3342	0.678037	1	194	42613	gi|317151727|ref|NC_014844.1|
Frankia_sp_EuI1c	7189	0.601753	1	295	42615	gi|312193897|ref|NC_014666.1|
Thermotoga_naphthophila_RKU10	1823	0.766319	1	169	42777	gi|281411444|ref|NC_013642.1|
Lactococcus_lactis_subsp_lactis_KF147	2552	0.714734	2	184	42831	gi|281490498|ref|NC_013656.1|;gi|281427968|ref|NC_013657.1|
Methanocella_paludicola_SANAE	3055	0.61473	1	124	42887	gi|282162670|ref|NC_013665.1|
Burkholderia_sp_CCGE1001	6020	0.71711	2	309	42975	gi|323524377|ref|NC_015136.1|;gi|323527923|ref|NC_015137.1|
Citrobacter_rodentium_ICC168	5057	0.834091	4	310	43089	gi|283783779|ref|NC_013716.1|;gi|283777746|ref|NC_013717.1|;gi|283488383|ref|NC_013718.1|;gi|283454955|ref|NC_013719.1|
Bifidobacterium_dentium_Bd1	2148	0.674115	1	160	43091	gi|283454959|ref|NC_013714.1|
Rothia_mucilaginosa_DY18	1722	0.674216	1	155	43093	gi|283457089|ref|NC_013715.1|
Xanthomonas_albilineans_GPE_PC73	3226	0.678549	4	229	43163	gi|285016821|ref|NC_013722.1|;gi|386076359|ref|NC_017555.1|;gi|386081561|ref|NC_017556.1|;gi|386081654|ref|NC_017557.1|
Pirellula_staleyi_DSM_6068	4719	0.447341	1	218	43209	gi|283777802|ref|NC_013720.1|
Gardnerella_vaginalis_40905	1273	0.688924	1	104	43211	gi|283782520|ref|NC_013721.1|
Rhodomicrobium_vannielii_ATCC_17100	3671	0.661128	1	228	43247	gi|312112794|ref|NC_014664.1|
Rhodopseudomonas_palustris_DX1	4974	0.679333	1	263	43327	gi|316931396|ref|NC_014834.1|
Bacillus_cellulosilyticus_DSM_2522	4327	0.716894	1	225	43329	gi|317126741|ref|NC_014829.1|
Aciduliprofundum_boonei_T469	1558	0.689345	1	91	43333	gi|289595678|ref|NC_013926.1|
Spirosoma_linguale_DSM_74	7128	0.486251	9	263	43413	gi|284034943|ref|NC_013730.1|;gi|284005577|ref|NC_013731.1|;gi|284005755|ref|NC_013732.1|;gi|284005898|ref|NC_013733.1|;gi|284005939|ref|NC_013734.1|;gi|284005954|ref|NC_013735.1|;gi|284005967|ref|NC_013736.1|;gi|284005992|ref|NC_013737.1|;gi|284006004|ref|NC_013738.1|
Kribbella_flavida_DSM_17836	7063	0.626929	1	267	43465	gi|284027999|ref|NC_013729.1|
Conexibacter_woesei_DSM_14684	5927	0.662055	1	273	43467	gi|284041471|ref|NC_013739.1|
Acidaminococcus_fermentans_DSM_20731	2063	0.745032	1	150	43471	gi|284047386|ref|NC_013740.1|
Archaeoglobus_profundus_DSM_5631	1873	0.675387	2	91	43493	gi|284161128|ref|NC_013741.1|;gi|284162948|ref|NC_013742.1|
Haloterrigena_turkmenica_DSM_5511	5227	0.535489	7	158	43501	gi|284163295|ref|NC_013743.1|;gi|284167035|ref|NC_013744.1|;gi|284172524|ref|NC_013745.1|;gi|284172854|ref|NC_013746.1|;gi|284176133|ref|NC_013747.1|;gi|284176293|ref|NC_013748.1|;gi|284176391|ref|NC_013749.1|
Listeria_monocytogenes_085578	3078	0.780052	2	197	43671	gi|284800255|ref|NC_013766.1|;gi|284803266|ref|NC_013767.1|
Sulfolobus_islandicus_LD85	3117	0.54283	2	124	43679	gi|284996407|ref|NC_013769.1|;gi|284807103|ref|NC_013770.1|
cyanobacterium_UCYNA	1196	0.758361	1	118	43697	gi|284928601|ref|NC_013771.1|
Geodermatophilus_obscurus_DSM_43160	5089	0.616821	1	286	43725	gi|284988629|ref|NC_013757.1|
Listeria_monocytogenes_085923	2959	0.794187	1	197	43727	gi|284993440|ref|NC_013768.1|
Bacillus_pseudofirmus_OF4	4259	0.734914	3	239	45847	gi|316994385|ref|NC_013791.2|;gi|288561476|ref|NC_013792.1|;gi|288557107|ref|NC_013793.1|
Methanobrevibacter_ruminantium_M1	2199	0.608004	1	95	45857	gi|288559258|ref|NC_013790.1|
Staphylothermus_hellenicus_DSM_12710	1646	0.591738	1	85	45893	gi|297526028|ref|NC_014205.1|
Micromonospora_sp_L5	6253	0.606589	1	263	45895	gi|315500818|ref|NC_014815.1|
Desulfurispirillum_indicum_S5	2646	0.703326	1	172	45897	gi|317050199|ref|NC_014836.1|
Prevotella_sp_oral_taxon_299_str_F0039	1993	0.550426	2	147	45899	gi|532354121|ref|NC_022111.1|;gi|532435496|ref|NC_022124.1|
Hydrogenobacter_thermophilus_TK6_2	1905	0.749606	1	172	45927	gi|288817321|ref|NC_013799.1|
Streptococcus_gallolyticus_UCN34	2255	0.76541	1	168	46061	gi|288904223|ref|NC_013798.1|
Allochromatium_vinosum_DSM_180	3262	0.695892	3	216	46083	gi|288939764|ref|NC_013851.1|;gi|288947674|ref|NC_013852.1|;gi|288986931|ref|NC_013862.1|
Azospirillum_sp_B510	6609	0.670752	7	308	46085	gi|288956841|ref|NC_013854.1|;gi|288959735|ref|NC_013855.1|;gi|288960867|ref|NC_013856.1|;gi|288961527|ref|NC_013857.1|;gi|288962075|ref|NC_013858.1|;gi|288962595|ref|NC_013859.1|;gi|288963025|ref|NC_013860.1|
Streptococcus_mitis_B6	2050	0.737073	1	143	46097	gi|289166909|ref|NC_013853.1|
Legionella_longbeachae_NSW150	3549	0.591716	2	208	46099	gi|289163353|ref|NC_013861.1|;gi|308051505|ref|NC_014544.1|
Thioalkalivibrio_sp_K90mix	2893	0.667473	2	197	46181	gi|289207187|ref|NC_013889.1|;gi|290242889|ref|NC_013930.1|
Listeria_seeligeri_serovar_1_2b_str_SLCC3954	2688	0.815104	1	189	46215	gi|289433373|ref|NC_013891.1|
Clostridiales_genomosp_BVAB3_str_UPII95	1493	0.713329	1	111	46219	gi|308513210|ref|NC_013895.2|
Thermocrinis_albus_DSM_14484	1621	0.804442	1	156	46231	gi|289547777|ref|NC_013894.1|
Staphylococcus_lugdunensis_HKU0901	2471	0.813841	1	208	46233	gi|289549371|ref|NC_013893.1|
Thermoanaerobacter_italicus_Ab9	2382	0.77162	1	180	46241	gi|289577265|ref|NC_013921.1|
Natrialba_magadii_ATCC_43099	4318	0.518064	4	136	46245	gi|289579696|ref|NC_013922.1|;gi|289583311|ref|NC_013923.1|;gi|289937459|ref|NC_013924.1|;gi|289594273|ref|NC_013925.1|
Hydrogenobaculum_sp_SN	1628	0.771499	1	154	46251	gi|471263591|ref|NC_020814.1|
Burkholderia_sp_CCGE1003	6081	0.726032	2	312	46253	gi|307728076|ref|NC_014539.1|;gi|307725550|ref|NC_014540.1|
Ethanoligenens_harbinense_YUAN3	2784	0.679598	1	174	46255	gi|317131008|ref|NC_014828.1|
Frankia_symbiont_of_Datisca_glomerata	4693	0.565523	3	222	46257	gi|336176139|ref|NC_015656.1|;gi|336176136|ref|NC_015657.1|;gi|336176124|ref|NC_015664.1|
Xenorhabdus_bovienii_SS2004	3795	0.750988	1	240	46345	gi|290473094|ref|NC_013892.1|
Streptococcus_mutans_NN2025	1870	0.792513	1	152	46353	gi|290579526|ref|NC_013928.1|
Gluconacetobacter_xylinus_NBRC_3288	3353	0.654638	8	212	46523	gi|347626458|ref|NC_016021.1|;gi|347626537|ref|NC_016022.1|;gi|347759221|ref|NC_016027.1|;gi|347762033|ref|NC_016028.1|;gi|347662274|ref|NC_016029.1|;gi|347662280|ref|NC_016030.1|;gi|347822692|ref|NC_016037.1|;gi|377643906|ref|NC_016900.1|
Streptomyces_scabiei_8722	8791	0.570925	1	318	46531	gi|290954631|ref|NC_013929.1|
Filifactor_alocis_ATCC_35896	1692	0.684988	1	102	46625	gi|374307319|ref|NC_016630.1|
Helicobacter_mustelae_12198	1426	0.732118	1	142	46647	gi|291276243|ref|NC_013949.1|
Deferribacter_desulfuricans_SSM1	2468	0.72731	2	182	46653	gi|291278433|ref|NC_013939.1|;gi|291280551|ref|NC_013940.1|
Escherichia_coli_O55H7_str_CB9615	5152	0.88354	2	316	46655	gi|291280824|ref|NC_013941.1|;gi|291285839|ref|NC_013942.1|
Denitrovibrio_acetiphilus_DSM_12809	3021	0.725588	1	183	46657	gi|291285947|ref|NC_013943.1|
Meiothermus_ruber_DSM_1279_2	3075	0.675122	1	216	46661	gi|291294404|ref|NC_013946.1|
Stackebrandtia_nassauensis_DSM_44728	6441	0.610464	1	259	46663	gi|291297538|ref|NC_013947.1|
Mycoplasma_agalactiae	831	0.625752	1	49	46679	gi|291319937|ref|NC_013948.1|
Sideroxydans_lithotrophicus_ES1	2974	0.686617	1	192	46801	gi|291612472|ref|NC_013959.1|
Nitrosococcus_halophilus_Nc_4	3992	0.609719	2	232	46803	gi|291615453|ref|NC_013958.1|;gi|292490170|ref|NC_013960.1|
Pantoea_ananatis_LMG_20103	4261	0.854494	1	309	46807	gi|332139403|ref|NC_013956.2|
Erwinia_amylovora_CFBP1430	3418	0.811001	2	269	46839	gi|291615522|ref|NC_013957.1|;gi|292486492|ref|NC_013961.1|
Candidatus_Riesia_pediculicola_USDA	494	0.949393	2	76	46841	gi|292493920|ref|NC_013962.1|;gi|295698239|ref|NC_014109.1|
Haloferax_volcanii_DS2	4025	0.570683	5	150	46845	gi|292493938|ref|NC_013964.1|;gi|292494315|ref|NC_013965.1|;gi|292653566|ref|NC_013966.1|;gi|292654178|ref|NC_013967.1|;gi|292657124|ref|NC_013968.1|
Erwinia_amylovora_ATCC_49946	3494	0.80166	3	269	46943	gi|292897734|ref|NC_013971.1|;gi|293386373|ref|NC_013972.1|;gi|293386419|ref|NC_013973.1|
Aggregatibacter_actinomycetemcomitans_D7S1	2252	0.778419	1	172	46989	gi|387119833|ref|NC_017846.1|
Sphingobium_japonicum_UT26S	4154	0.634088	5	243	47077	gi|293980644|ref|NC_014005.1|;gi|294009986|ref|NC_014006.1|;gi|294023656|ref|NC_014007.1|;gi|294057975|ref|NC_014009.1|;gi|294146429|ref|NC_014013.1|
Coraliomargarita_akajimensis_DSM_45221	3146	0.554673	1	215	47079	gi|294053541|ref|NC_014008.1|
Candidatus_Puniceispirillum_marinum_IMCC1322	2601	0.721646	1	228	47081	gi|294083570|ref|NC_014010.1|
Aminobacterium_colombiense_DSM_12261	1914	0.782654	1	151	47083	gi|294101015|ref|NC_014011.1|
Shewanella_violacea_DSS12	4087	0.672376	1	246	47085	gi|294138771|ref|NC_014012.1|
Mycoplasma_crocodyli_MP145	757	0.680317	1	62	47087	gi|294155300|ref|NC_014014.1|
Methanohalophilus_mahii_DSM_5219	2012	0.733598	1	115	47313	gi|294494690|ref|NC_014002.1|
Yersinia_pestis_Z176003	4237	0.790182	4	265	47317	gi|294496807|ref|NC_014017.1|;gi|294501992|ref|NC_014022.1|;gi|294509193|ref|NC_014027.1|;gi|294502110|ref|NC_014029.1|
Salinibacter_ruber_M8	3230	0.566873	5	203	47323	gi|294508902|ref|NC_014026.1|;gi|294502069|ref|NC_014028.1|;gi|294505653|ref|NC_014030.1|;gi|294505815|ref|NC_014032.1|;gi|296137679|ref|NC_014157.1|
Prevotella_ruminicola_23	3046	0.527905	1	187	47507	gi|294672793|ref|NC_014033.1|
Rhodobacter_capsulatus_SB_1003	3631	0.68163	2	251	47509	gi|294675557|ref|NC_014034.1|;gi|294679055|ref|NC_014035.1|
Propionibacterium_acnes_SK137	2320	0.678017	1	194	48071	gi|295129529|ref|NC_014039.1|
Zunongwangia_profunda_SMA87	4490	0.539198	1	228	48073	gi|295131884|ref|NC_014041.1|
Geobacillus_thermoglucosidasius_C56YS93	3983	0.777052	3	257	48129	gi|336233546|ref|NC_015660.1|;gi|336237224|ref|NC_015661.1|;gi|336233474|ref|NC_015665.1|
Dehalogenimonas_lykanthroporepellens_BLDC9	1719	0.687027	1	143	48131	gi|300087139|ref|NC_014314.1|
Lactobacillus_crispatus_ST1	1991	0.715218	1	119	48359	gi|295691862|ref|NC_014106.1|
Kyrpidia_tusciae_DSM_2912	3326	0.718581	1	222	48361	gi|295694686|ref|NC_014098.1|
Enterobacter_cloacae_subsp_cloacae_ATCC_13047	5459	0.822678	3	325	48363	gi|295697839|ref|NC_014107.1|;gi|295698114|ref|NC_014108.1|;gi|296100371|ref|NC_014121.1|
Bacillus_megaterium_DSM_319	5192	0.794106	1	279	48371	gi|295702242|ref|NC_014103.1|
Leuconostoc_kimchii_IMSNU_11154	2090	0.748804	6	158	48589	gi|295987464|ref|NC_014131.1|;gi|296100146|ref|NC_014132.1|;gi|296100281|ref|NC_014133.1|;gi|296100303|ref|NC_014134.1|;gi|296005657|ref|NC_014135.1|;gi|296110131|ref|NC_014136.1|
Planctomyces_limnophilus_DSM_3776	4288	0.447994	2	194	48643	gi|296120274|ref|NC_014148.1|;gi|296051576|ref|NC_014149.1|
Legionella_pneumophila_2300_99_Alcoy	3129	0.630553	1	194	48801	gi|296105497|ref|NC_014125.1|
Methanocaldococcus_infernus_ME	1474	0.919946	1	92	48803	gi|296108688|ref|NC_014122.1|
Moraxella_catarrhalis_RH4	1678	0.778308	1	155	48809	gi|296112228|ref|NC_014147.1|
Starkeya_novella_DSM_506	4482	0.712628	1	267	48815	gi|298290017|ref|NC_014217.1|
Brachyspira_murdochii_DSM_12563	2868	0.595537	1	163	48819	gi|296125058|ref|NC_014150.1|
Cellulomonas_flavigena_DSM_20109	3721	0.639882	1	230	48821	gi|296127869|ref|NC_014151.1|
Thermincola_potens_JR	3009	0.70123	1	178	48823	gi|296131550|ref|NC_014152.1|
Tsukamurella_paurometabola_DSM_20162	4336	0.681042	2	262	48829	gi|296137750|ref|NC_014158.1|;gi|296141908|ref|NC_014159.1|
Thermosphaera_aggregans_DSM_11486	1415	0.632509	1	87	48993	gi|296241748|ref|NC_014160.1|
Thermobispora_bispora_DSM_43833	3588	0.680323	1	230	48999	gi|296267998|ref|NC_014165.1|
Arcobacter_nitrofigilis_DSM_7299	3150	0.704127	1	197	49001	gi|296271545|ref|NC_014166.1|
Segniliparus_rotundus_DSM_44985	3075	0.616585	1	232	49049	gi|296392440|ref|NC_014168.1|
Clostridium_lentocellum_DSM_5427	4258	0.637154	1	214	49117	gi|326789139|ref|NC_015275.1|
Bifidobacterium_longum_subsp_longum_JDM301	2024	0.681818	1	143	49131	gi|296453187|ref|NC_014169.1|
Xenorhabdus_nematophila_ATCC_19061	4145	0.687334	2	241	49133	gi|296491824|ref|NC_014170.1|;gi|300721089|ref|NC_014228.1|
Bacillus_thuringiensis_BMB171_Bacillus_thuringiensis_serovar	5615	0.720748	2	255	49135	gi|296500838|ref|NC_014171.1|;gi|296506382|ref|NC_014172.1|
Streptococcus_parasanguinis_ATCC_15912	1982	0.758325	1	147	49313	gi|337281488|ref|NC_015678.1|
Rothia_dentocariosa_ATCC_17931	2152	0.619424	1	167	49331	gi|311111670|ref|NC_014643.1|
Geobacillus_sp_C56T3	3609	0.789415	1	238	49467	gi|297528376|ref|NC_014206.1|
Methylotenera_versatilis_301	2800	0.734286	1	191	49469	gi|297537197|ref|NC_014207.1|
Thermoanaerobacter_mathranii_subsp_mathranii_str_A3	2263	0.770658	1	179	49481	gi|297543498|ref|NC_014209.1|
Nocardiopsis_dassonvillei_subsp_dassonvillei_DSM_43111	5559	0.62871	2	271	49483	gi|297558985|ref|NC_014210.1|;gi|297563784|ref|NC_014211.1|
Meiothermus_silvanus_DSM_9946	3712	0.626886	3	225	49485	gi|297564484|ref|NC_014212.1|;gi|297567557|ref|NC_014213.1|;gi|297567864|ref|NC_014214.1|
Desulfurivibrio_alkaliphilus_AHT2	2698	0.677539	1	182	49487	gi|297567992|ref|NC_014216.1|
Arcanobacterium_haemolyticum_DSM_20595	1852	0.674406	1	133	49489	gi|297570613|ref|NC_014218.1|
Bacillus_selenitireducens_MLS10	3361	0.767331	1	242	49513	gi|297582338|ref|NC_014219.1|
Syntrophothermus_lipocalidus_DSM_12680	2400	0.70375	1	157	49527	gi|297616214|ref|NC_014220.1|
Methanococcus_voltae_A3	1727	0.797336	1	97	49529	gi|297618528|ref|NC_014222.1|
Waddlia_chondrophila_WSU_861044	1917	0.599896	2	147	49531	gi|297620246|ref|NC_014225.1|;gi|297660606|ref|NC_014226.1|
Truepera_radiovictrix_DSM_17093	2988	0.697456	1	228	49533	gi|297622252|ref|NC_014221.1|
Propionibacterium_freudenreichii_subsp_shermanii_CIRMBIA1	2318	0.708369	1	198	49535	gi|297625198|ref|NC_014215.1|
Croceibacter_atlanticus_HTCC2559	2680	0.596269	1	181	49661	gi|298206591|ref|NC_014230.1|
Mobiluncus_curtisii_ATCC_43063	1842	0.694354	1	137	49695	gi|298345126|ref|NC_014246.1|
Nostoc_azollae_0708	6568	0.313185	3	248	49725	gi|298489614|ref|NC_014248.1|;gi|298501383|ref|NC_014249.1|;gi|298501435|ref|NC_014250.1|
Streptococcus_pneumoniae_TCH8431_19A	2063	0.715948	1	161	49735	gi|298501502|ref|NC_014251.1|
Methanohalobium_evestigatum_Z7303	2404	0.667637	2	117	49857	gi|298673978|ref|NC_014253.1|;gi|298676127|ref|NC_014254.1|
Pantoea_vagans_C91	4498	0.836149	4	308	49871	gi|298717099|ref|NC_014258.1|;gi|308185378|ref|NC_014561.1|;gi|308185541|ref|NC_014562.1|;gi|308189206|ref|NC_014563.1|
Helicobacter_pylori_B8	1579	0.642179	2	141	49873	gi|298735500|ref|NC_014256.1|;gi|298717635|ref|NC_014257.1|
Helicobacter_pylori_35A	1500	0.663333	1	139	49903	gi|384895178|ref|NC_017360.1|
Alicycliphilus_denitrificans_BC	4602	0.742938	3	256	49953	gi|319760024|ref|NC_014908.1|;gi|319760738|ref|NC_014910.1|;gi|319765069|ref|NC_014911.1|
Granulicella_mallensis_MP5ACTX8	4906	0.547901	1	250	49957	gi|374308961|ref|NC_016631.1|
Acinetobacter_oleivorans_DR1	3852	0.717809	1	258	50119	gi|299768250|ref|NC_014259.1|
Halalkalicoccus_jeotgali_B3	3930	0.543511	7	149	50305	gi|300709370|ref|NC_014297.1|;gi|300712406|ref|NC_014298.1|;gi|300712769|ref|NC_014299.1|;gi|299883390|ref|NC_014300.1|;gi|299883432|ref|NC_014301.1|;gi|299883474|ref|NC_014302.1|;gi|299883499|ref|NC_014303.1|
Hyphomicrobium_denitrificans_ATCC_51888	3550	0.59662	1	201	50325	gi|300021538|ref|NC_014313.1|
Nitrosococcus_watsonii_C113	3167	0.622987	3	206	50331	gi|300112745|ref|NC_014315.1|;gi|300115607|ref|NC_014316.1|;gi|300067537|ref|NC_014317.1|
Leuconostoc_gasicomitatum_LMG_18811	1911	0.753009	1	158	50385	gi|300172302|ref|NC_014319.1|
Herbaspirillum_seropedicae_SmR1	4762	0.754935	1	274	50427	gi|300309346|ref|NC_014323.1|
Ralstonia_solanacearum_PSI07	4812	0.684746	2	293	50539	gi|300693042|ref|NC_014310.1|;gi|300689714|ref|NC_014311.1|
Ralstonia_solanacearum_CFBP2957	3160	0.706646	1	224	50545	gi|300702374|ref|NC_014307.1|
Erwinia_billingiae_Eb661	4892	0.837081	3	322	50547	gi|300781822|ref|NC_014304.1|;gi|300713132|ref|NC_014305.1|;gi|300714588|ref|NC_014306.1|
Granulicella_tundricola_MP5ACTX9	4712	0.529075	6	231	50551	gi|322432858|ref|NC_015057.1|;gi|322433172|ref|NC_015058.1|;gi|322433342|ref|NC_015059.1|;gi|322836736|ref|NC_015060.1|;gi|322433659|ref|NC_015064.1|;gi|322437479|ref|NC_015065.1|
Shewanella_baltica_OS678	4621	0.676044	2	265	50553	gi|378706362|ref|NC_016901.1|;gi|378715492|ref|NC_016905.1|
Corynebacterium_resistens_DSM_45100	2271	0.679877	1	195	50555	gi|336324561|ref|NC_015673.1|
Amycolatopsis_mediterranei_U32	9513	0.608746	1	340	50565	gi|300781937|ref|NC_014318.1|
Clostridium_ljungdahlii_DSM_13528	4250	0.714824	1	207	50583	gi|300853232|ref|NC_014328.1|
Corynebacterium_pseudotuberculosis_FRC41	2139	0.711547	1	187	50585	gi|300857417|ref|NC_014329.1|
Brachyspira_pilosicoli_95_1000	2282	0.667835	1	160	50609	gi|300869639|ref|NC_014330.1|
Bacillus_cereus_biovar_anthracis_str_CI	5599	0.721736	4	252	50615	gi|301068040|ref|NC_014331.1|;gi|301067930|ref|NC_014332.1|;gi|300885230|ref|NC_014333.1|;gi|301051741|ref|NC_014335.1|
Lactobacillus_casei_str_Zhang	2717	0.727273	2	162	50673	gi|209401009|ref|NC_011352.1|;gi|301065125|ref|NC_014334.1|
Candidatus_Nitrospira_defluvii	4086	0.547724	1	202	51175	gi|302035394|ref|NC_014355.1|
Olsenella_uli_DSM_7084	1775	0.72169	1	131	51367	gi|302334808|ref|NC_014363.1|
Spirochaeta_smaragdinae_DSM_11293	4288	0.708955	1	212	51369	gi|302336548|ref|NC_014364.1|
Desulfarculus_baarsii_DSM_2075	3297	0.677282	1	194	51371	gi|302341444|ref|NC_014365.1|
Prevotella_melaninogenica_ATCC_25845	2466	0.51987	2	152	51377	gi|302344773|ref|NC_014370.1|;gi|302346166|ref|NC_014371.1|
Acidilobus_saccharovorans_34515	1502	0.646471	1	95	51395	gi|302347802|ref|NC_014374.1|
Clostridium_saccharolyticum_WM1	4241	0.689932	1	200	51419	gi|302384444|ref|NC_014376.1|
Thermosediminibacter_oceani_DSM_16646	2307	0.741222	1	171	51421	gi|302388599|ref|NC_014377.1|
Acetohalobium_arabaticum_DSM_5501	2353	0.773481	1	173	51423	gi|302390797|ref|NC_014378.1|
Butyrivibrio_proteoclasticus_B316	3869	0.55725	4	172	51489	gi|302669374|ref|NC_014387.1|;gi|302669123|ref|NC_014388.1|;gi|302668698|ref|NC_014389.1|;gi|302668499|ref|NC_014390.1|
Caldicellulosiruptor_obsidiansis_OB47	2378	0.70185	1	164	51501	gi|302870731|ref|NC_014392.1|
Clostridium_cellulovorans_743B	4380	0.642922	1	196	51503	gi|302872922|ref|NC_014393.1|
Gallionella_capsiferriformans_ES2	2927	0.683293	1	189	51505	gi|302877245|ref|NC_014394.1|
Methanothermococcus_okinawensis_IH1	1665	0.848649	2	99	51535	gi|336120990|ref|NC_015632.1|;gi|336121001|ref|NC_015636.1|
gamma_proteobacterium_HdN1	3856	0.638485	1	199	51635	gi|304309652|ref|NC_014366.1|
Methanothermobacter_marburgensis_str_Marburg	1750	0.744571	2	104	51637	gi|304313778|ref|NC_014408.1|;gi|304315532|ref|NC_014409.1|
Thermoanaerobacterium_thermosaccharolyticum_DSM_571	2754	0.723675	1	195	51639	gi|304315537|ref|NC_014410.1|
Parvularcula_bermudensis_HTCC2503	2683	0.644055	1	182	51641	gi|304319677|ref|NC_014414.1|
Mycoplasma_hyorhinis_HUB1	760	0.671053	1	55	51695	gi|304372805|ref|NC_014448.1|
Ruminococcus_albus_7	4054	0.4963	5	164	51721	gi|317133719|ref|NC_014824.1|;gi|319788691|ref|NC_014825.1|;gi|315630409|ref|NC_014826.1|;gi|317133710|ref|NC_014827.1|;gi|317054731|ref|NC_014833.1|
Ignisphaera_aggregans_DSM_17230	1999	0.551776	1	91	51875	gi|305662445|ref|NC_014471.1|
Maribacter_sp_HTCC2170	3409	0.571722	1	219	51877	gi|305664376|ref|NC_014472.1|
Bacillus_subtilis_subsp_spizizenii_str_W23	3990	0.933835	1	252	51879	gi|305672698|ref|NC_014479.1|
Streptococcus_pneumoniae_AP200	2117	0.711856	1	155	52453	gi|307066636|ref|NC_014494.1|
Listeria_monocytogenes_SLCC2755	2917	0.803222	2	199	52455	gi|307069350|ref|NC_014495.1|;gi|404279552|ref|NC_018587.1|
Streptococcus_pneumoniae_6706B	2283	0.680683	1	161	52533	gi|307126151|ref|NC_014498.1|
Dickeya_dadantii_3937	4287	0.84488	1	303	52537	gi|307128764|ref|NC_014500.1|
Cyanothece_sp_PCC_7822	6996	0.452687	7	238	52547	gi|307149945|ref|NC_014501.1|;gi|307149708|ref|NC_014502.1|;gi|307149679|ref|NC_014503.1|;gi|307149645|ref|NC_014504.1|;gi|307591951|ref|NC_014533.1|;gi|307591289|ref|NC_014534.1|;gi|307591243|ref|NC_014535.1|
Thermoanaerobacter_wiegelii_Rt8B1	2812	0.730441	1	180	52581	gi|345016447|ref|NC_015958.1|
Escherichia_coli_KO11FL_2	4722	0.919102	3	322	52593	gi|378710836|ref|NC_016902.1|;gi|378715370|ref|NC_016903.1|;gi|378715377|ref|NC_016904.1|
Sphingobium_chlorophenolicum_L1	4170	0.672662	3	258	52597	gi|334343657|ref|NC_015593.1|;gi|334342451|ref|NC_015594.1|;gi|334346522|ref|NC_015595.1|
Mesotoga_prima_MesG1Ag42	2672	0.66729	2	173	52599	gi|389842920|ref|NC_017934.1|;gi|389842917|ref|NC_017935.1|
Shewanella_baltica_BA175	4431	0.688558	3	267	52601	gi|386322427|ref|NC_017570.1|;gi|386322495|ref|NC_017571.1|;gi|386322372|ref|NC_017572.1|
Sinorhizobium_meliloti_BL225C	6603	0.687112	3	291	52605	gi|384528107|ref|NC_017322.1|;gi|384532946|ref|NC_017323.1|;gi|384531523|ref|NC_017324.1|
Sinorhizobium_meliloti_AK83	6921	0.66002	5	282	52607	gi|334314770|ref|NC_015590.1|;gi|334318456|ref|NC_015591.1|;gi|334321156|ref|NC_015592.1|;gi|334319652|ref|NC_015596.1|;gi|334321232|ref|NC_015597.1|
Streptomyces_violaceusniger_Tu_4113	9451	0.57941	3	316	52609	gi|345007457|ref|NC_015951.1|;gi|345007715|ref|NC_015952.1|;gi|345007964|ref|NC_015957.1|
Methanoplanus_petrolearius_DSM_11571	2821	0.619638	1	117	52695	gi|307352168|ref|NC_014507.1|
Halomonas_elongata_DSM_2581	3747	0.772351	1	274	52781	gi|307543589|ref|NC_014532.1|
Vulcanisaeta_distributa_DSM_14429	2570	0.540467	1	125	52827	gi|307594149|ref|NC_014537.1|
Spirochaeta_thermophila_DSM_6192	2229	0.699417	1	166	53037	gi|307717717|ref|NC_014484.1|
Sulfurimonas_autotrophica_DSM_16294	2162	0.692877	1	164	53043	gi|307719921|ref|NC_014506.1|
Thermoanaerobacter_sp_X513	2440	0.767213	1	180	53065	gi|307723218|ref|NC_014538.1|
Terriglobus_saanensis_SP1PR4	4274	0.577679	1	240	53251	gi|320105246|ref|NC_014963.1|
Ferrimonas_balearica_DSM_9799	3800	0.716579	1	252	53371	gi|308047722|ref|NC_014541.1|
Paenibacillus_polymyxa_E681	4848	0.716997	1	255	53477	gi|308066838|ref|NC_014483.1|
Arthrobacter_arilaitensis_Re117	3734	0.6406	3	248	53509	gi|308151709|ref|NC_014548.1|;gi|308171843|ref|NC_014549.1|;gi|308175814|ref|NC_014550.1|
Bacillus_amyloliquefaciens_DSM_7	4039	0.877692	1	243	53535	gi|308171891|ref|NC_014551.1|
Lactobacillus_plantarum_subsp_plantarum_STIII	3087	0.715905	2	181	53537	gi|308179191|ref|NC_014554.1|;gi|344915391|ref|NC_014558.2|
Helicobacter_pylori_PeCan4	1532	0.658616	2	140	53539	gi|308182188|ref|NC_014555.1|;gi|308183744|ref|NC_014556.1|
Helicobacter_pylori_SJM180	1524	0.656824	1	142	53541	gi|308183796|ref|NC_014560.1|
Mycoplasma_fermentans_JER	837	0.646356	1	56	53543	gi|308189587|ref|NC_014552.1|
Ferroplasma_acidarmanus_fer1	1951	0.637109	1	112	54095	gi|518651360|ref|NC_021592.1|
Psychroflexus_torquis_ATCC_700755	3746	0.505873	1	212	54205	gi|408489461|ref|NC_018721.1|
Polaribacter_sp_MED152	2639	0.604775	1	187	54207	gi|472320519|ref|NC_020830.1|
Psychromonas_sp_CNPT3	2586	0.781516	1	222	54249	gi|470478036|ref|NC_020802.1|
Bacillus_coagulans_36D1	3360	0.798214	1	247	54335	gi|347750441|ref|NC_016023.1|
Francisella_tularensis_subsp_holarctica_FSC200	2096	0.608302	1	175	54341	gi|422937995|ref|NC_019551.1|
Xanthomonas_oryzae_pv_oryzicola_BLS256	4313	0.599583	1	237	54411	gi|384417079|ref|NC_017267.1|
Listeria_monocytogenes_FSL_R2561	2939	0.792446	1	197	54441	gi|386048930|ref|NC_017546.1|
Listeria_monocytogenes_Finland_1998	2786	0.829505	1	198	54443	gi|386052273|ref|NC_017547.1|
Mycobacterium_tuberculosis_str_Haarlem	4064	0.741634	1	260	54453	gi|544161316|ref|NC_022350.1|
Listeria_monocytogenes_J0161	2947	0.800136	1	197	54459	gi|386045634|ref|NC_017545.1|
Listeria_monocytogenes_10403S	2824	0.820113	1	197	54461	gi|386042347|ref|NC_017544.1|
Octadecabacter_arcticus_238	6052	0.582617	3	276	54699	gi|478176662|ref|NC_020908.1|;gi|478181083|ref|NC_020909.1|;gi|478181206|ref|NC_020910.1|
Octadecabacter_antarcticus_307	5307	0.561146	2	267	54701	gi|478176604|ref|NC_020907.1|;gi|478181348|ref|NC_020911.1|
Phaeobacter_gallaeciensis_210	3887	0.695909	4	267	54715	gi|400752908|ref|NC_018286.1|;gi|400759986|ref|NC_018421.1|;gi|400760195|ref|NC_018422.1|;gi|400760244|ref|NC_018423.1|
Phaeobacter_gallaeciensis_DSM_17395_CIP_105210	3967	0.686917	4	268	54717	gi|399991123|ref|NC_018287.1|;gi|399991185|ref|NC_018288.1|;gi|399991233|ref|NC_018290.1|;gi|399994769|ref|NC_018291.1|
Roseobacter_litoralis_Och_149	4594	0.668263	4	268	54719	gi|339501483|ref|NC_015728.1|;gi|339501435|ref|NC_015729.1|;gi|339501577|ref|NC_015730.1|;gi|339505889|ref|NC_015741.1|
Thermococcus_barophilus_MP	2228	0.666966	2	106	54733	gi|315229765|ref|NC_014804.1|;gi|331746790|ref|NC_015471.1|
Thermococcus_sp_AM4	2274	0.627089	1	97	54735	gi|350525682|ref|NC_016051.1|
Borrelia_valaisiana_VS116	409	0.190709	11	5	54823	gi|224586416|ref|NC_012128.1|;gi|224586459|ref|NC_012129.1|;gi|224586532|ref|NC_012130.1|;gi|224586487|ref|NC_012131.1|;gi|224586575|ref|NC_012133.1|;gi|224984009|ref|NC_012166.1|;gi|224796528|ref|NC_012169.1|;gi|224984381|ref|NC_012177.1|;gi|224796743|ref|NC_012180.1|;gi|224984639|ref|NC_012185.1|;gi|224985707|ref|NC_012204.1|
Halogeometricum_borinquense_DSM_11551	3952	0.544028	6	146	54919	gi|313124788|ref|NC_014729.1|;gi|313116827|ref|NC_014731.1|;gi|313122369|ref|NC_014732.1|;gi|313117184|ref|NC_014735.1|;gi|313122549|ref|NC_014736.1|;gi|313122739|ref|NC_014737.1|
Enterococcus_faecalis_OG1RF	2510	0.783665	1	191	54927	gi|384511964|ref|NC_017316.1|
Mycobacterium_tuberculosis_KZN_605	4079	0.740132	1	260	54947	gi|392430409|ref|NC_018078.1|
Alteromonas_macleodii_ATCC_27126	3964	0.688446	1	250	55253	gi|406595001|ref|NC_018632.1|
Burkholderia_pseudomallei_MSHR346	3502	0.725014	1	237	55259	gi|237810278|ref|NC_012695.1|
Lactobacillus_paracasei_subsp_paracasei_87002	2920	0.681507	3	163	55295	gi|532355525|ref|NC_022112.1|;gi|532360755|ref|NC_022114.1|;gi|532433692|ref|NC_022123.1|
Selenomonas_sputigena_ATCC_35185	2283	0.710469	1	158	55329	gi|330837866|ref|NC_015437.1|
Enterococcus_faecium_DO	2957	0.731146	4	182	55353	gi|389867183|ref|NC_017960.1|;gi|389870257|ref|NC_017961.1|;gi|389870171|ref|NC_017962.1|;gi|389869887|ref|NC_017963.1|
Lactobacillus_reuteri_SD2112	2281	0.727751	5	150	55357	gi|338202359|ref|NC_015697.1|;gi|338202336|ref|NC_015698.1|;gi|338202351|ref|NC_015699.1|;gi|338202319|ref|NC_015700.1|;gi|338204606|ref|NC_015701.1|
Geobacillus_sp_Y412MC52	3608	0.784922	2	241	55381	gi|319765157|ref|NC_014915.1|;gi|319768578|ref|NC_014916.1|
Zymomonas_mobilis_subsp_mobilis_ATCC_10988	1868	0.748394	7	164	55403	gi|384410829|ref|NC_017180.1|;gi|384410858|ref|NC_017181.1|;gi|384410883|ref|NC_017182.1|;gi|384410887|ref|NC_017183.1|;gi|384410912|ref|NC_017184.1|;gi|384410940|ref|NC_017185.1|;gi|384410943|ref|NC_017262.1|
Gardnerella_vaginalis_ATCC_14019	1299	0.705928	1	115	55487	gi|311113888|ref|NC_014644.1|
Thermoanaerobacter_brockii_subsp_finnii_Ako1	2313	0.77259	1	173	55639	gi|320114857|ref|NC_014964.1|
Asticcacaulis_excentricus_CB_48	3836	0.629301	4	219	55641	gi|315497051|ref|NC_014816.1|;gi|315499382|ref|NC_014817.1|;gi|315500504|ref|NC_014818.1|;gi|315500677|ref|NC_014819.1|
Enterococcus_casseliflavus_EC20	3114	0.769428	1	202	55693	gi|478483683|ref|NC_020995.1|
Nitrosomonas_sp_AL212	3211	0.64279	3	182	55727	gi|325980815|ref|NC_015221.1|;gi|325980881|ref|NC_015222.1|;gi|325983714|ref|NC_015223.1|
Geobacter_sp_M18	4485	0.631215	1	210	55771	gi|322417545|ref|NC_014973.1|
Geobacillus_sp_Y41MC1	3854	0.799948	2	260	55779	gi|312109151|ref|NC_014650.1|;gi|312193406|ref|NC_014651.1|
Pantoea_sp_At9b	5900	0.823051	6	326	55845	gi|317046238|ref|NC_014837.1|;gi|317053820|ref|NC_014838.1|;gi|317053479|ref|NC_014839.1|;gi|317053186|ref|NC_014840.1|;gi|317052891|ref|NC_014841.1|;gi|317052773|ref|NC_014842.1|
Staphylococcus_aureus_subsp_aureus_55_2053	2582	0.792022	2	213	55909	gi|532358222|ref|NC_022113.1|;gi|532438800|ref|NC_022126.1|
Fusobacterium_nucleatum_subsp_vincentii_3_1_36A2	2161	0.679778	1	145	55995	gi|534508017|ref|NC_022196.1|
Borrelia_burgdorferi_B31	1510	0.478808	22	57	57581	gi|11497060|ref|NC_000948.1|;gi|11497103|ref|NC_000949.1|;gi|11497149|ref|NC_000950.1|;gi|11497193|ref|NC_000951.1|;gi|11497236|ref|NC_000952.1|;gi|11497281|ref|NC_000953.1|;gi|11497325|ref|NC_000954.1|;gi|365823329|ref|NC_000955.2|;gi|11497372|ref|NC_000956.1|;gi|11497445|ref|NC_000957.1|;gi|15594346|ref|NC_001318.1|;gi|365823332|ref|NC_001849.2|;gi|11496607|ref|NC_001850.1|;gi|365823337|ref|NC_…
Treponema_denticola_ATCC_35405	2578	0.630334	1	129	57583	gi|42516522|ref|NC_002967.9|
Treponema_pallidum_subsp_pallidum_str_Nichols_2	1009	0.836472	1	60	57585	gi|15638995|ref|NC_000919.1|
Campylobacter_jejuni_subsp_jejuni_NCTC_11168_ATCC_700819	1658	0.743667	1	152	57587	gi|15791399|ref|NC_002163.1|
Francisella_tularensis_subsp_tularensis_SCHU_S4	2031	0.633186	1	180	57589	gi|255961454|ref|NC_006570.2|
Pseudomonas_fluorescens_Pf01	5739	0.721206	1	284	57591	gi|255961261|ref|NC_007492.2|
Ralstonia_solanacearum_GMI1000	5065	0.67463	2	287	57593	gi|17544719|ref|NC_003295.1|;gi|17548221|ref|NC_003296.1|
Xanthomonas_campestris_pv_campestris_str_8004	4350	0.644138	1	251	57595	gi|66766352|ref|NC_007086.1|
Azotobacter_vinelandii_DJ	4821	0.733043	1	294	57597	gi|226942170|ref|NC_012560.1|
Bradyrhizobium_diazoefficiens_USDA_110	8498	0.6245	1	315	57599	gi|27375111|ref|NC_004463.1|
Mesorhizobium_loti_MAFF303099	7377	0.643215	3	305	57601	gi|57165207|ref|NC_002678.2|;gi|13488050|ref|NC_002679.1|;gi|13195732|ref|NC_002682.1|
Sinorhizobium_meliloti_1021	6308	0.704978	3	287	57603	gi|16262453|ref|NC_003037.1|;gi|15963753|ref|NC_003047.1|;gi|16263748|ref|NC_003078.1|
Methylobacterium_extorquens_AM1	6486	0.549183	5	259	57605	gi|240111940|ref|NC_012807.1|;gi|240136783|ref|NC_012808.1|;gi|240141741|ref|NC_012809.1|;gi|240114607|ref|NC_012810.1|;gi|240141776|ref|NC_012811.1|
Methylococcus_capsulatus_str_Bath	3046	0.674655	1	220	57607	gi|77128441|ref|NC_002977.6|
Legionella_pneumophila_subsp_pneumophila_str_Philadelphia_1_2	3024	0.641865	1	193	57609	gi|52840256|ref|NC_002942.5|
Neisseria_gonorrhoeae_FA_1090	2142	0.673203	1	158	57611	gi|59800473|ref|NC_002946.2|
Bordetella_bronchiseptica_RB50	5004	0.793765	1	264	57613	gi|33598993|ref|NC_002927.3|
Bordetella_parapertussis_12822	4512	0.791445	1	250	57615	gi|33594723|ref|NC_002928.3|
Bordetella_pertussis_Tohama_I	3888	0.79501	1	232	57617	gi|33591275|ref|NC_002929.2|
Klebsiella_pneumoniae_subsp_pneumoniae_MGH_78578	5295	0.870633	6	347	57619	gi|152968582|ref|NC_009648.1|;gi|152973416|ref|NC_009649.1|;gi|152973607|ref|NC_009650.1|;gi|152973731|ref|NC_009651.1|;gi|152973830|ref|NC_009652.1|;gi|152973836|ref|NC_009653.1|
Yersinia_pestis_CO92	4300	0.800465	4	267	57621	gi|16082691|ref|NC_003131.1|;gi|16082679|ref|NC_003132.1|;gi|16082781|ref|NC_003134.1|;gi|16120353|ref|NC_003143.1|
Vibrio_cholerae_O1_biovar_El_Tor_str_N16961	3595	0.770236	2	242	57623	gi|15640032|ref|NC_002505.1|;gi|15600771|ref|NC_002506.1|
Haemophilus_ducreyi_35000HP	1689	0.803434	1	142	57625	gi|33151282|ref|NC_002940.2|
Pasteurella_multocida_subsp_multocida_str_Pm70	2032	0.924705	1	201	57627	gi|15601865|ref|NC_002663.1|
Anaplasma_marginale_str_St_Maries	1019	0.675172	1	88	57629	gi|56416370|ref|NC_004842.2|
Coxiella_burnetii_RSA_493	2058	0.612731	2	153	57631	gi|77358712|ref|NC_002971.3|;gi|29648114|ref|NC_004704.1|
Rickettsia_conorii_str_Malish_7	1435	0.6	1	69	57633	gi|15891923|ref|NC_003103.1|
Bartonella_quintana_str_Toulouse	1316	0.727204	1	110	57635	gi|49473688|ref|NC_005955.1|
Chlamydia_trachomatis_D_UW3_CX	897	0.727982	1	78	57637	gi|15604717|ref|NC_000117.1|
Bacteroides_fragilis_NCTC_9343	4352	0.504136	2	205	57639	gi|60679597|ref|NC_003228.3|;gi|60650141|ref|NC_006873.1|
Porphyromonas_gingivalis_W83	2013	0.582216	1	157	57641	gi|34539880|ref|NC_002950.2|
Dichelobacter_nodosus_VCS1703A	1285	0.814008	1	122	57643	gi|146328629|ref|NC_009446.1|
Desulfovibrio_vulgaris_str_Hildenborough	3308	0.646917	2	192	57645	gi|46562128|ref|NC_002937.3|;gi|46562129|ref|NC_005863.1|
Nitrosomonas_europaea_ATCC_19718	2670	0.698127	1	185	57647	gi|30248031|ref|NC_004757.1|
Acidithiobacillus_ferrooxidans_ATCC_23270	3051	0.63979	1	199	57649	gi|218665024|ref|NC_011761.1|
Cytophaga_hutchinsonii_ATCC_33406	3780	0.513228	1	183	57651	gi|110636427|ref|NC_008255.1|
Rhodobacter_sphaeroides_241	4356	0.681589	7	279	57653	gi|77404592|ref|NC_007488.1|;gi|77404693|ref|NC_007489.1|;gi|77404776|ref|NC_007490.1|;gi|77461965|ref|NC_007493.1|;gi|77464988|ref|NC_007494.1|;gi|125654605|ref|NC_009007.1|;gi|125654693|ref|NC_009008.1|
Rhodospirillum_rubrum_ATCC_11170	3896	0.715862	2	238	57655	gi|83582730|ref|NC_007641.1|;gi|83591340|ref|NC_007643.1|
Chloroflexus_aurantiacus_J10fl	4336	0.58072	1	242	57657	gi|163845603|ref|NC_010175.1|
Synechocystis_sp_PCC_6803_Synechocystis_PCC_6803	3713	0.571775	5	200	57659	gi|16329170|ref|NC_000911.1|;gi|38505535|ref|NC_005229.1|;gi|38505668|ref|NC_005230.1|;gi|38505775|ref|NC_005231.1|;gi|38505825|ref|NC_005232.1|
Staphylococcus_aureus_RF122	2595	0.793064	1	220	57661	gi|82749777|ref|NC_007622.1|
Staphylococcus_epidermidis_RP62A	2434	0.800329	2	212	57663	gi|57865352|ref|NC_002976.3|;gi|57854744|ref|NC_006663.1|
Deinococcus_radiodurans_R1	3247	0.610718	4	211	57665	gi|10957398|ref|NC_000958.1|;gi|10957530|ref|NC_000959.1|;gi|15805042|ref|NC_001263.1|;gi|15807672|ref|NC_001264.1|
Streptococcus_gordonii_str_Challis_substr_CH1	2055	0.753285	1	154	57667	gi|157149651|ref|NC_009785.1|
Enterococcus_faecalis_V583	3272	0.68154	4	192	57669	gi|29374661|ref|NC_004668.1|;gi|29377803|ref|NC_004669.1|;gi|29377876|ref|NC_004670.1|;gi|29377895|ref|NC_004671.1|
Lactococcus_lactis_subsp_lactis_Il1403	2383	0.707512	1	181	57671	gi|15671982|ref|NC_002662.1|
Bacillus_cereus_ATCC_10987	5493	0.727835	2	258	57673	gi|42779081|ref|NC_003909.8|;gi|44004339|ref|NC_005707.1|
Bacillus_subtilis_subsp_subtilis_str_168	4226	0.977283	1	251	57675	gi|255767013|ref|NC_000964.3|
Clostridium_acetobutylicum_ATCC_824	3896	0.696612	2	191	57677	gi|15004705|ref|NC_001988.2|;gi|15893298|ref|NC_003030.1|
Clostridium_difficile_630	3829	0.728911	2	184	57679	gi|110666922|ref|NC_008226.1|;gi|126697566|ref|NC_009089.1|
Clostridium_perfringens_str_13	2731	0.729037	2	177	57681	gi|15081479|ref|NC_003042.1|;gi|18308982|ref|NC_003366.1|
Clostridium_tetani_E88	2799	0.709539	2	155	57683	gi|28209834|ref|NC_004557.1|;gi|28373131|ref|NC_004565.1|
Lactobacillus_acidophilus_NCFM	1880	0.72766	1	116	57685	gi|159162017|ref|NC_006814.3|
Lactobacillus_gasseri_ATCC_33323	1808	0.74281	1	111	57687	gi|116628683|ref|NC_008530.1|
Listeria_monocytogenes_serotype_4b_str_F2365	2808	0.810897	1	198	57689	gi|85700163|ref|NC_002973.6|
Corynebacterium_diphtheriae_NCTC_13129	2328	0.672251	1	191	57691	gi|38232642|ref|NC_002935.2|
Mycobacterium_avium_104	5191	0.697168	1	277	57693	gi|118462219|ref|NC_008595.1|
Mycobacterium_bovis_AF2122_97	4008	0.740519	1	258	57695	gi|31791177|ref|NC_002945.3|
Mycobacterium_leprae_TN	3998	0.326163	1	183	57697	gi|15826865|ref|NC_002677.1|
Mycobacterium_avium_subsp_paratuberculosis_K10	4544	0.705106	1	277	57699	gi|41406098|ref|NC_002944.2|
Mycobacterium_smegmatis_str_MC2_155_2	6690	0.717638	1	326	57701	gi|118467340|ref|NC_008596.1|
Thermobifida_fusca_YX	3146	0.659886	1	219	57703	gi|72160406|ref|NC_007333.1|
Tropheryma_whipplei_str_Twist	934	0.665953	1	101	57705	gi|32447382|ref|NC_004572.3|
Mycoplasma_genitalium_G37	526	0.931559	1	48	57707	gi|108885074|ref|NC_000908.2|
Mycoplasma_pneumoniae_M129	764	0.896597	1	51	57709	gi|13507739|ref|NC_000912.1|
Ureaplasma_parvum_serovar_3_str_ATCC_700970	620	0.767742	1	45	57711	gi|13357558|ref|NC_002162.1|
Methanocaldococcus_jannaschii_DSM_2661	1877	0.951518	3	91	57713	gi|15668172|ref|NC_000909.1|;gi|10954488|ref|NC_001732.1|;gi|10954532|ref|NC_001733.1|
Methanosarcina_barkeri_str_Fusaro	4038	0.557454	2	128	57715	gi|73663826|ref|NC_007349.1|;gi|73667559|ref|NC_007355.1|
Archaeoglobus_fulgidus_DSM_4304	2518	0.807784	1	112	57717	gi|11497621|ref|NC_000917.1|
Haloarcula_marismortui_ATCC_43049	4449	0.522589	9	147	57719	gi|55376107|ref|NC_006389.1|;gi|55376144|ref|NC_006390.1|;gi|55376187|ref|NC_006391.1|;gi|55376228|ref|NC_006392.1|;gi|55376280|ref|NC_006393.1|;gi|55376412|ref|NC_006394.1|;gi|55376579|ref|NC_006395.1|;gi|55376942|ref|NC_006396.1|;gi|55380074|ref|NC_006397.1|
Sulfolobus_solfataricus_P2	3281	0.534288	1	125	57721	gi|15896971|ref|NC_002754.1|
Thermotoga_maritima_MSB8_2	1866	0.767953	1	166	57723	gi|15642775|ref|NC_000853.1|
Burkholderia_mallei_ATCC_23344	5004	0.718825	2	282	57725	gi|53723370|ref|NC_006348.1|;gi|77358719|ref|NC_006349.2|
Pyrobaculum_aerophilum_str_IM2	2631	0.481186	1	111	57727	gi|18311643|ref|NC_003364.1|
Mycoplasma_penetrans_HF2	1040	0.659615	1	69	57729	gi|26553452|ref|NC_004432.1|
Geobacter_metallireducens_GS15	3595	0.682893	2	208	57731	gi|78214253|ref|NC_007515.1|;gi|78221228|ref|NC_007517.1|
Burkholderia_pseudomallei_K96243	5948	0.679556	2	302	57733	gi|53717639|ref|NC_006350.1|;gi|53721039|ref|NC_006351.1|
Brucella_melitensis_bv_1_str_16M	3150	0.732381	2	224	57735	gi|17986284|ref|NC_003317.1|;gi|17988344|ref|NC_003318.1|
Helicobacter_hepaticus_ATCC_51449	1802	0.654273	1	153	57737	gi|32265499|ref|NC_004917.1|
Streptomyces_avermitilis_MA4680	7915	0.574226	2	296	57739	gi|162960844|ref|NC_003155.4|;gi|29826443|ref|NC_004719.1|
Yersinia_enterocolitica_subsp_enterocolitica_8081	4250	0.833647	2	291	57741	gi|122815790|ref|NC_008791.1|;gi|123440403|ref|NC_008800.1|
Geobacter_sulfurreducens_PCA	3417	0.683933	1	189	57743	gi|400756305|ref|NC_002939.5|
Bartonella_henselae_str_Houston1	1634	0.664627	1	116	57745	gi|49474831|ref|NC_005956.1|
Novosphingobium_aromaticivorans_DSM_12444	4001	0.659585	3	255	57747	gi|87198026|ref|NC_007794.1|;gi|146275443|ref|NC_009426.1|;gi|146275626|ref|NC_009427.1|
Desulfitobacterium_hafniense_DCB2	4924	0.700244	1	232	57749	gi|219666071|ref|NC_011830.1|
Thermoplasma_volcanium_GSS1	1635	0.650153	1	102	57751	gi|13540831|ref|NC_002689.2|
Pyrococcus_horikoshii_OT3	1881	0.688464	1	94	57753	gi|14589963|ref|NC_000961.1|
Hyperthermus_butylicus_DSM_5456	1828	0.546499	1	93	57755	gi|124026906|ref|NC_008818.1|
Aeropyrum_pernix_K1	1718	0.619907	1	90	57757	gi|118430835|ref|NC_000854.2|
Leifsonia_xyli_subsp_xyli_str_CTCB07	2765	0.544665	1	190	57759	gi|50953925|ref|NC_006087.1|
Prochlorococcus_marinus_subsp_pastoris_str_CCMP1986	1921	0.610619	1	170	57761	gi|33860560|ref|NC_005072.1|
Dehalococcoides_ethenogenes_195	1543	0.700583	1	129	57763	gi|57233530|ref|NC_002936.3|
Aquifex_aeolicus_VF5	1776	0.807995	2	158	57765	gi|15282445|ref|NC_000918.1|;gi|10957041|ref|NC_001880.1|
Nostoc_punctiforme_PCC_73102_Nostoc_punctiforme_ATCC_29133	7752	0.453689	6	225	57767	gi|186680550|ref|NC_010628.1|;gi|186686638|ref|NC_010629.1|;gi|186686664|ref|NC_010630.1|;gi|186686738|ref|NC_010631.1|;gi|186687048|ref|NC_010632.1|;gi|186686999|ref|NC_010633.1|
Halobacterium_sp_NRC1	2698	0.600815	3	120	57769	gi|10803547|ref|NC_001869.1|;gi|15789340|ref|NC_002607.1|;gi|16119979|ref|NC_002608.1|
Haemophilus_influenzae_Rd_KW20	1748	0.968535	1	173	57771	gi|16271976|ref|NC_000907.1|
Prochlorococcus_marinus_str_MIT_9313	2565	0.534503	1	176	57773	gi|33862273|ref|NC_005071.1|
Mycobacterium_tuberculosis_CDC1551	4078	0.736636	1	261	57775	gi|50953765|ref|NC_002755.2|
Mycobacterium_tuberculosis_H37Rv_2	4085	0.742962	1	260	57777	gi|448814763|ref|NC_000962.3|
Escherichia_coli_str_K12_substr_MG1655	4314	0.972415	1	323	57779	gi|49175990|ref|NC_000913.2|
Escherichia_coli_O157H7_str_Sakai	5396	0.856004	3	316	57781	gi|10955262|ref|NC_002127.1|;gi|10955266|ref|NC_002128.1|;gi|15829254|ref|NC_002695.1|
Chlamydophila_caviae_GPIC	1003	0.697906	2	89	57783	gi|29839769|ref|NC_003361.3|;gi|29839220|ref|NC_004720.1|
Chlamydia_muridarum_Nigg	903	0.739756	2	83	57785	gi|10957566|ref|NC_002182.1|;gi|29337300|ref|NC_002620.2|
Helicobacter_pylori_26695_2	1579	0.644712	1	139	57787	gi|15644634|ref|NC_000915.1|
Helicobacter_pylori_J99	1505	0.669767	1	140	57789	gi|15611071|ref|NC_000921.1|
Bacillus_halodurans_C125	4082	0.795198	1	237	57791	gi|57596592|ref|NC_002570.2|
Salmonella_enterica_subsp_enterica_serovar_Typhi_str_CT18	5066	0.798855	3	303	57793	gi|16758993|ref|NC_003198.1|;gi|18466424|ref|NC_003384.1|;gi|18466665|ref|NC_003385.1|
Staphylococcus_aureus_subsp_aureus_NCTC_8325	2631	0.786393	1	218	57795	gi|88193823|ref|NC_007795.1|
Staphylococcus_aureus_subsp_aureus_COL	2577	0.804424	2	218	57797	gi|57650036|ref|NC_002951.2|;gi|77102894|ref|NC_006629.2|
Salmonella_enterica_subsp_enterica_serovar_Typhimurium_str_LT2	4635	0.882632	2	308	57799	gi|16763390|ref|NC_003197.1|;gi|17233403|ref|NC_003277.1|
Streptomyces_coelicolor_A32	8159	0.586837	3	299	57801	gi|32141095|ref|NC_003888.3|;gi|21233999|ref|NC_003903.1|;gi|21233964|ref|NC_003904.1|
Nostoc_sp_PCC_7120_Anabaena_sp_PCC_7120	6155	0.511779	7	225	57803	gi|17158637|ref|NC_003240.1|;gi|17158061|ref|NC_003241.1|;gi|17227374|ref|NC_003267.1|;gi|17227465|ref|NC_003270.1|;gi|17227497|ref|NC_003272.1|;gi|17232874|ref|NC_003273.1|;gi|17233017|ref|NC_003276.1|
Buchnera_aphidicola_str_APS_Acyrthosiphon_pisum	594	0.979798	3	84	57805	gi|10957099|ref|NC_002252.1|;gi|10957103|ref|NC_002253.1|;gi|15616630|ref|NC_002528.1|
Sulfolobus_tokodaii_str_7	3005	0.538103	1	120	57807	gi|24473558|ref|NC_003106.2|
Chlamydophila_pneumoniae_CWL029	1063	0.636877	1	81	57811	gi|15617929|ref|NC_000922.1|
Thermoanaerobacter_tengcongensis_MB4_Caldanaerobacter_subterraneus	2674	0.73261	1	185	57813	gi|20806542|ref|NC_003869.1|
Cupriavidus_metallidurans_CH34	6364	0.699246	4	285	57815	gi|291464753|ref|NC_007971.2|;gi|291434858|ref|NC_007972.2|;gi|94308945|ref|NC_007973.1|;gi|291481467|ref|NC_007974.2|
Neisseria_meningitidis_MC58	2107	0.699098	1	162	57817	gi|77358697|ref|NC_003112.2|
Neisseria_meningitidis_Z2491	2058	0.707969	1	162	57819	gi|15793034|ref|NC_003116.1|
Carboxydothermus_hydrogenoformans_Z2901	2478	0.755448	1	189	57821	gi|78042616|ref|NC_007503.1|
Burkholderia_xenovorans_LB400	8704	0.704963	3	332	57823	gi|91781384|ref|NC_007951.1|;gi|91777110|ref|NC_007952.1|;gi|91780071|ref|NC_007953.1|
Neisseria_meningitidis_FAM18	2058	0.706997	1	163	57825	gi|121633901|ref|NC_008767.1|
Buchnera_aphidicola_str_Bp_Baizongia_pistaciae	525	0.973333	2	70	57827	gi|27904513|ref|NC_004545.1|;gi|28191365|ref|NC_004555.1|
Chlamydophila_pneumoniae_J138	1056	0.640152	1	81	57829	gi|15835535|ref|NC_002491.1|
Escherichia_coli_O157H7_str_EDL933	5420	0.847048	2	316	57831	gi|16445223|ref|NC_002655.2|;gi|75994447|ref|NC_007414.1|
Magnetococcus_marinus_MC1	3924	0.561672	1	190	57833	gi|117923318|ref|NC_008576.1|
Staphylococcus_aureus_subsp_aureus_Mu50	2691	0.793757	2	218	57835	gi|57634611|ref|NC_002758.2|;gi|14141823|ref|NC_002774.1|
Staphylococcus_aureus_subsp_aureus_N315	2592	0.815972	2	218	57837	gi|29165615|ref|NC_002745.2|;gi|16119200|ref|NC_003140.1|
Staphylococcus_aureus_subsp_aureus_MRSA252	2704	0.786612	1	218	57839	gi|49482253|ref|NC_002952.2|
Staphylococcus_aureus_subsp_aureus_MSSA476	2568	0.806464	2	219	57841	gi|49484912|ref|NC_002953.3|;gi|49398098|ref|NC_005951.1|
Pseudomonas_putida_KT2440	5594	0.713264	1	278	57843	gi|26986745|ref|NC_002947.3|
Streptococcus_pyogenes_M1_GAS	1780	0.753371	1	134	57845	gi|15674250|ref|NC_002737.1|
Streptococcus_pyogenes_str_Manfredo	1811	0.741027	1	133	57847	gi|139472888|ref|NC_009332.1|
Xylella_fastidiosa_9a5c	2665	0.577111	3	171	57849	gi|57014152|ref|NC_002488.3|;gi|56968324|ref|NC_002489.3|;gi|10956711|ref|NC_002490.1|
Wolbachia_endosymbiont_of_Drosophila_melanogaster	1276	0.600313	1	82	57851	gi|42519920|ref|NC_002978.6|
Wigglesworthia_glossinidia_endosymbiont_of_Glossina_brevipalpis	646	0.970588	2	101	57853	gi|19225058|ref|NC_003425.1|;gi|32490749|ref|NC_004344.2|
Colwellia_psychrerythraea_34H	4512	0.671986	1	253	57855	gi|71277742|ref|NC_003910.7|
Streptococcus_pneumoniae_TIGR4	2124	0.719397	1	157	57857	gi|194172857|ref|NC_003028.3|
Streptococcus_pneumoniae_R6	1992	0.736948	1	159	57859	gi|15902044|ref|NC_003098.1|
Staphylococcus_epidermidis_ATCC_12228	2354	0.802889	7	214	57861	gi|27466918|ref|NC_004461.1|;gi|32470520|ref|NC_005003.1|;gi|32470532|ref|NC_005004.1|;gi|32470555|ref|NC_005005.1|;gi|32470572|ref|NC_005006.1|;gi|32470581|ref|NC_005007.1|;gi|32470588|ref|NC_005008.1|
Ruegeria_pomeroyi_DSS3	4391	0.699841	2	270	57863	gi|56694928|ref|NC_003911.11|;gi|56708791|ref|NC_006569.1|
Agrobacterium_fabrum_str_C58	5289	0.737947	4	279	57865	gi|159184118|ref|NC_003062.2|;gi|159185562|ref|NC_003063.2|;gi|159186452|ref|NC_003064.2|;gi|159161952|ref|NC_003065.3|
Oceanobacillus_iheyensis_HTE831	3554	0.815982	1	238	57867	gi|23097455|ref|NC_004193.1|
Xylella_fastidiosa_Temecula1	2424	0.584158	2	169	57869	gi|28191370|ref|NC_004554.1|;gi|28197945|ref|NC_004556.1|
Streptococcus_pyogenes_MGAS8232	1893	0.716852	1	133	57871	gi|19745201|ref|NC_003485.1|
Pyrococcus_furiosus_DSM_3638	2102	0.68411	1	106	57873	gi|18976372|ref|NC_003413.1|
Yersinia_pestis_KIM10	4155	0.798556	2	265	57875	gi|22123922|ref|NC_004088.1|;gi|31795333|ref|NC_004838.1|
Methanothermobacter_thermautotrophicus_str_Delta_H	1876	0.707356	1	101	57877	gi|15678031|ref|NC_000916.1|
Methanosarcina_acetivorans_C2A	4884	0.526003	1	130	57879	gi|20088899|ref|NC_003552.1|
Leptospira_interrogans_serovar_Lai_str_56601	3785	0.494055	2	174	57881	gi|294827553|ref|NC_004342.2|;gi|294653513|ref|NC_004343.2|
Methanopyrus_kandleri_AV19	1814	0.602536	1	87	57883	gi|20093440|ref|NC_003551.1|
Fusobacterium_nucleatum_subsp_nucleatum_ATCC_25586	2022	0.710682	1	140	57885	gi|19703352|ref|NC_003454.1|
Xanthomonas_campestris_pv_campestris_str_ATCC_33913	4292	0.650979	1	250	57887	gi|21229478|ref|NC_003902.1|
Xanthomonas_axonopodis_pv_citri_str_306	4476	0.642315	3	248	57889	gi|21240774|ref|NC_003919.1|;gi|58033143|ref|NC_003921.3|;gi|21264228|ref|NC_003922.1|
Caulobacter_crescentus_CB15	3704	0.677916	1	231	57891	gi|16124256|ref|NC_002696.2|
Methanosarcina_mazei_Go1	3477	0.599367	1	134	57893	gi|21226102|ref|NC_003901.1|
Streptococcus_pyogenes_SSI1	1885	0.716711	1	133	57895	gi|28894912|ref|NC_004606.1|
Chlorobium_tepidum_TLS	2009	0.724739	1	172	57897	gi|21672841|ref|NC_002932.3|
Campylobacter_jejuni_RM1221	1877	0.669153	1	149	57899	gi|57236892|ref|NC_003912.7|
Clostridium_perfringens_ATCC_13124	2879	0.711358	1	174	57901	gi|110798562|ref|NC_008261.1|
Staphylococcus_aureus_subsp_aureus_MW2	2565	0.803899	1	218	57903	gi|21281729|ref|NC_003923.1|
Corynebacterium_glutamicum_ATCC_13032	3071	0.646369	1	215	57905	gi|58036263|ref|NC_003450.3|
Thermosynechococcus_elongatus_BP1	2520	0.643651	1	181	57907	gi|22297544|ref|NC_004113.1|
Bacillus_anthracis_str_Ames	5474	0.717757	1	254	57909	gi|30260195|ref|NC_003997.3|
Streptococcus_pyogenes_MGAS315	1886	0.717922	1	133	57911	gi|21909536|ref|NC_004070.1|
Buchnera_aphidicola_str_Sg_Schizaphis_graminum	600	0.953333	1	84	57913	gi|21672294|ref|NC_004061.1|
Escherichia_coli_CFT073	4903	0.890883	1	315	57915	gi|26245917|ref|NC_004431.1|
Clostridium_thermocellum_ATCC_27405	3398	0.625074	1	169	57917	gi|125972525|ref|NC_009012.1|
Leuconostoc_mesenteroides_subsp_mesenteroides_ATCC_8293	2033	0.768323	2	161	57919	gi|116326493|ref|NC_008496.1|;gi|116617174|ref|NC_008531.1|
Saccharophagus_degradans_240	4143	0.585807	1	220	57921	gi|90019649|ref|NC_007912.1|
Trichodesmium_erythraeum_IMS101	5431	0.401768	1	212	57925	gi|113473942|ref|NC_008312.1|
Brucella_suis_1330_2	3104	0.756121	2	222	57927	gi|56968325|ref|NC_004310.3|;gi|56968493|ref|NC_004311.2|
Haemophilus_somnus_129PT	1830	0.840984	2	167	57929	gi|52421262|ref|NC_006298.1|;gi|113460149|ref|NC_008309.1|
Pseudomonas_syringae_pv_syringae_B728a	5207	0.717496	1	282	57931	gi|66043271|ref|NC_007005.1|
Ehrlichia_chaffeensis_str_Arkansas	936	0.730769	1	84	57933	gi|88657561|ref|NC_007799.1|
Streptococcus_agalactiae_A909	2070	0.764251	1	162	57935	gi|76786714|ref|NC_007432.1|
Pseudomonas_protegens_Pf5	6276	0.714627	1	295	57937	gi|70728250|ref|NC_004129.6|
Bifidobacterium_longum_NCC2705	1833	0.699945	2	144	57939	gi|58036264|ref|NC_004307.2|;gi|32456045|ref|NC_004943.1|
Desulfovibrio_alaskensis_G20	3348	0.675627	1	202	57941	gi|78355047|ref|NC_007519.1|
Streptococcus_agalactiae_2603V_R	2106	0.760209	1	166	57943	gi|22536185|ref|NC_004116.1|
Pseudomonas_aeruginosa_PAO1	5681	0.747404	1	301	57945	gi|110645304|ref|NC_002516.2|
Streptococcus_mutans_UA159	1897	0.783342	1	151	57947	gi|347750429|ref|NC_004350.2|
Shewanella_oneidensis_MR1	4595	0.67617	2	252	57949	gi|414561716|ref|NC_004347.2|;gi|24376231|ref|NC_004349.1|
Anaplasma_phagocytophilum_str_HZ	1256	0.531051	1	83	57951	gi|88606690|ref|NC_007797.1|
Burkholderia_cenocepacia_J2315	7316	0.712685	4	329	57953	gi|206558403|ref|NC_011000.1|;gi|206561868|ref|NC_011001.1|;gi|191639869|ref|NC_011002.1|;gi|206479926|ref|NC_011003.1|
Rhizobium_leguminosarum_bv_viciae_3841	7357	0.686557	7	296	57955	gi|116248676|ref|NC_008378.1|;gi|116249460|ref|NC_008379.1|;gi|116249766|ref|NC_008380.1|;gi|116254467|ref|NC_008381.1|;gi|116254910|ref|NC_008382.1|;gi|116255067|ref|NC_008383.1|;gi|116255200|ref|NC_008384.1|
Pectobacterium_atrosepticum_SCRI1043	4466	0.815495	1	294	57957	gi|50118965|ref|NC_004547.2|
Streptococcus_uberis_0140J	1807	0.81627	1	157	57959	gi|222152201|ref|NC_012004.1|
Tropheryma_whipplei_TW08_27	940	0.660638	1	102	57961	gi|28572175|ref|NC_004551.1|
Chlamydophila_abortus_S26_3	1007	0.668322	1	81	57963	gi|62184647|ref|NC_004552.2|
Neorickettsia_sennetsu_str_Miyayama	789	0.745247	1	79	57965	gi|88607955|ref|NC_007798.1|
Pseudomonas_syringae_pv_tomato_str_DC3000	5861	0.682819	3	279	57967	gi|28867243|ref|NC_004578.1|;gi|29171546|ref|NC_004632.1|;gi|29171478|ref|NC_004633.1|
Vibrio_parahaemolyticus_RIMD_2210633	4582	0.733522	2	273	57969	gi|28896774|ref|NC_004603.1|;gi|28899855|ref|NC_004605.1|
Chlamydophila_felis_Fe_C56	994	0.704225	2	90	57971	gi|89897807|ref|NC_007899.1|;gi|89898813|ref|NC_007900.1|
Salmonella_enterica_subsp_enterica_serovar_Typhi_str_Ty2	4633	0.84373	1	302	57973	gi|29140543|ref|NC_004631.1|
Bacillus_cereus_ATCC_14579	5541	0.715936	2	256	57975	gi|56973315|ref|NC_004721.2|;gi|30018278|ref|NC_004722.1|
Pseudomonas_aeruginosa_UCBPPPA14	5908	0.731043	1	303	57977	gi|116048575|ref|NC_008463.1|
Haemophilus_somnus_2336	2068	0.805126	1	165	57979	gi|170717206|ref|NC_010519.1|
Pediococcus_pentosaceus_ATCC_25745	1752	0.799658	1	120	57981	gi|116491818|ref|NC_008525.1|
Lactococcus_lactis_subsp_cremoris_SK11	2716	0.668262	6	179	57983	gi|116326529|ref|NC_008503.1|;gi|116326540|ref|NC_008504.1|;gi|116326547|ref|NC_008505.1|;gi|116326609|ref|NC_008506.1|;gi|116326645|ref|NC_008507.1|;gi|116510843|ref|NC_008527.1|
Lactobacillus_casei_ATCC_334_Lactobacillus_paracasei_ATCC_334	2848	0.691713	2	156	57985	gi|116326658|ref|NC_008502.1|;gi|116493574|ref|NC_008526.1|
Lactobacillus_delbrueckii_subsp_bulgaricus_ATCC_BAA365	1920	0.639583	1	105	57987	gi|116513228|ref|NC_008529.1|
Lactobacillus_brevis_ATCC_367	2283	0.738502	3	158	57989	gi|116332681|ref|NC_008497.1|;gi|116334867|ref|NC_008498.1|;gi|116334879|ref|NC_008499.1|
Shigella_flexneri_2a_str_2457T	4720	0.861229	1	305	57991	gi|30061571|ref|NC_004741.1|
Mycoplasma_gallisepticum_str_Rlow	807	0.651797	1	51	57993	gi|294660180|ref|NC_004829.2|
Prochlorococcus_marinus_subsp_marinus_str_CCMP1375	1908	0.622642	1	172	57995	gi|33239452|ref|NC_005042.1|
Chlamydophila_pneumoniae_TW183	1055	0.640758	1	81	57997	gi|33241335|ref|NC_005043.1|
Candidatus_Blochmannia_floridanus	603	0.966833	1	95	57999	gi|33519483|ref|NC_005061.1|
Chromobacterium_violaceum_ATCC_12472	4298	0.718706	1	246	58001	gi|34495455|ref|NC_005085.1|
Myxococcus_xanthus_DK_1622	7333	0.484113	1	247	58003	gi|108756767|ref|NC_008095.1|
Mycoplasma_arthritidis_158L31	634	0.62776	1	42	58005	gi|193082772|ref|NC_011025.1|
Vibrio_vulnificus_YJ016	4639	0.71524	3	268	58007	gi|37595821|ref|NC_005128.1|;gi|37678184|ref|NC_005139.1|;gi|37675660|ref|NC_005140.1|
Nanoarchaeum_equitans_Kin4M	583	0.591767	1	19	58009	gi|38349555|ref|NC_005213.1|
Gloeobacter_violaceus_PCC_7421	4517	0.538853	1	207	58011	gi|37519569|ref|NC_005125.1|
Ehrlichia_ruminantium_str_Welgevonden	968	0.694215	1	85	58013	gi|57238731|ref|NC_005295.2|
Onion_yellows_phytoplasma_OYM	956	0.496862	1	31	58015	gi|255961248|ref|NC_005303.2|
Salmonella_enterica_subsp_enterica_serovar_Choleraesuis_str	4793	0.844774	3	304	58017	gi|60115462|ref|NC_006855.1|;gi|60115514|ref|NC_006856.1|;gi|62178570|ref|NC_006905.1|
Brucella_abortus_bv_1_str_9941	3131	0.736825	2	226	58019	gi|62288991|ref|NC_006932.1|;gi|62316961|ref|NC_006933.1|
Psychrobacter_arcticus_2734	2199	0.730332	1	188	58021	gi|71064581|ref|NC_007204.1|
Methanococcoides_burtonii_DSM_6242	2616	0.623853	1	110	58023	gi|91772082|ref|NC_007955.1|
Dechloromonas_aromatica_RCB	4244	0.690622	1	234	58025	gi|71905642|ref|NC_007298.1|
Rickettsia_rickettsii_str_Sheila_Smith	1414	0.594059	1	70	58027	gi|157827862|ref|NC_009882.1|
Lactobacillus_johnsonii_NCC_533	1888	0.722458	1	113	58029	gi|42518084|ref|NC_005362.1|
Mycoplasma_mycoides_subsp_mycoides_SC_str_PG1	1149	0.562228	1	72	58031	gi|127763381|ref|NC_005364.2|
Thermus_thermophilus_HB27	2224	0.701439	2	195	58033	gi|46198308|ref|NC_005835.1|;gi|46255071|ref|NC_005838.1|
Methanococcus_maripaludis_S2	1749	0.852487	1	94	58035	gi|45357563|ref|NC_005791.1|
Yersinia_pestis_biovar_Microtus_str_91001	4256	0.800987	5	267	58037	gi|45439865|ref|NC_005810.1|;gi|45478502|ref|NC_005813.1|;gi|45476499|ref|NC_005814.1|;gi|45478588|ref|NC_005815.1|;gi|45478711|ref|NC_005816.1|
Mycoplasma_hyopneumoniae_7448	693	0.63925	1	50	58039	gi|72080342|ref|NC_007332.1|
Picrophilus_torridus_DSM_9790	1599	0.695435	1	108	58041	gi|48477072|ref|NC_005877.1|
Anabaena_variabilis_ATCC_29413_Anabaena_flosaquae_UTEX_1444	5924	0.53393	5	234	58043	gi|75812284|ref|NC_007410.1|;gi|75812629|ref|NC_007411.1|;gi|75812661|ref|NC_007412.1|;gi|75906225|ref|NC_007413.1|;gi|292905252|ref|NC_014000.1|
Synechococcus_elongatus_PCC_7942	2725	0.638899	2	198	58045	gi|81230333|ref|NC_007595.1|;gi|81298811|ref|NC_007604.1|
Ralstonia_eutropha_JMP134	6628	0.72767	4	314	58047	gi|72383731|ref|NC_007336.1|;gi|72384244|ref|NC_007337.1|;gi|73539706|ref|NC_007347.1|;gi|73537298|ref|NC_007348.1|
Methylobacillus_flagellatus_KT	2844	0.720464	1	178	58049	gi|91774356|ref|NC_007947.1|
Moorella_thermoacetica_ATCC_39073	2640	0.731818	1	191	58051	gi|83588874|ref|NC_007644.1|
Exiguobacterium_sibiricum_25515	3079	0.768756	3	216	58053	gi|172059053|ref|NC_010549.1|;gi|172059059|ref|NC_010550.1|;gi|172056045|ref|NC_010556.1|
Mesoplasma_florum_L1	686	0.746356	1	62	58055	gi|50364815|ref|NC_006055.1|
Rubrobacter_xylanophilus_DSM_9941	3240	0.717901	1	249	58057	gi|108802856|ref|NC_008148.1|
Mycoplasma_hyopneumoniae_J	695	0.63741	1	50	58059	gi|71893359|ref|NC_007295.1|
Mycoplasma_synoviae_53	710	0.64507	1	49	58061	gi|71894025|ref|NC_007294.1|
Rickettsia_typhi_str_Wilmington	868	0.873272	1	74	58063	gi|51473215|ref|NC_006142.1|
Leptospira_interrogans_serovar_Copenhageni_str_Fiocruz_L1130	3684	0.500271	2	174	58065	gi|45655914|ref|NC_005823.1|;gi|45655585|ref|NC_005824.1|
Kineococcus_radiotolerans_SRS30216	4707	0.624602	3	249	58067	gi|152963954|ref|NC_009660.1|;gi|255961475|ref|NC_009664.2|;gi|157283828|ref|NC_009806.1|
Chelativorans_sp_BNC1	4705	0.67864	4	252	58069	gi|110346917|ref|NC_008242.1|;gi|110347235|ref|NC_008243.1|;gi|110347349|ref|NC_008244.1|;gi|110632362|ref|NC_008254.1|
Ehrlichia_canis_str_Jake	978	0.705521	1	85	58071	gi|73666633|ref|NC_007354.1|
Burkholderia_lata	7711	0.718324	3	338	58073	gi|78059643|ref|NC_007509.1|;gi|78064658|ref|NC_007510.1|;gi|78060853|ref|NC_007511.1|
Burkholderia_vietnamiensis_G4	7720	0.626425	8	320	58075	gi|134287418|ref|NC_009226.1|;gi|134287530|ref|NC_009227.1|;gi|134287794|ref|NC_009228.1|;gi|134287902|ref|NC_009229.1|;gi|134288152|ref|NC_009230.1|;gi|134290884|ref|NC_009254.1|;gi|134292031|ref|NC_009255.1|;gi|134294128|ref|NC_009256.1|
Mycoplasma_mobile_163K	660	0.707576	1	59	58077	gi|47458835|ref|NC_006908.1|
Candidatus_Protochlamydia_amoebophila_UWE25	1907	0.547457	1	112	58079	gi|46445634|ref|NC_005861.1|
Burkholderia_thailandensis_E264	5654	0.699682	2	301	58081	gi|83716035|ref|NC_007650.1|;gi|83718394|ref|NC_007651.1|
Bacillus_anthracis_str_Ames_Ancestor	5756	0.704135	3	254	58083	gi|47566322|ref|NC_007322.2|;gi|50163691|ref|NC_007323.3|;gi|50196905|ref|NC_007530.2|
Methylibium_petroleiphilum_PM1	4506	0.653351	2	251	58085	gi|124265193|ref|NC_008825.1|;gi|124262546|ref|NC_008826.1|
Idiomarina_loihiensis_L2TR	2658	0.764861	1	183	58087	gi|56459112|ref|NC_006512.1|
Bacillus_thuringiensis_serovar_konkukian_str_9727	5361	0.746316	2	252	58089	gi|49476684|ref|NC_005957.1|;gi|56899872|ref|NC_006578.1|
Bacillus_anthracis_str_Sterne	5471	0.717785	1	254	58091	gi|49183039|ref|NC_005945.1|
Haemophilus_influenzae_86028NP	1836	0.879085	1	168	58093	gi|162960935|ref|NC_007146.2|
Zymomonas_mobilis_subsp_mobilis_ZM4_ATCC_31821	1753	0.766115	1	164	58095	gi|283856168|ref|NC_006526.2|
Bacillus_licheniformis_DSM_13_ATCC_14580	4295	0.868452	1	262	58097	gi|163119169|ref|NC_006270.3|
Pseudomonas_syringae_pv_phaseolicola_1448A	5579	0.690446	3	276	58099	gi|71733195|ref|NC_005773.3|;gi|71725141|ref|NC_007274.1|;gi|71725269|ref|NC_007275.1|
Propionibacterium_acnes_KPA171202	2373	0.674673	1	197	58101	gi|50841496|ref|NC_006085.1|
Bacillus_cereus_E33L	5862	0.715114	6	260	58103	gi|52140164|ref|NC_006274.1|;gi|67077889|ref|NC_007103.1|;gi|67078320|ref|NC_007104.1|;gi|67078326|ref|NC_007105.1|;gi|67078381|ref|NC_007106.1|;gi|67078390|ref|NC_007107.1|
Streptococcus_pyogenes_MGAS10394	1839	0.733551	1	133	58105	gi|50913346|ref|NC_006086.1|
Wolbachia_endosymbiont_strain_TRS_of_Brugia_malayi	1140	0.538596	1	72	58107	gi|58584261|ref|NC_006833.1|
Arthrobacter_aurescens_TC1	4819	0.65719	3	287	58109	gi|119960487|ref|NC_008711.1|;gi|119952258|ref|NC_008712.1|;gi|119952551|ref|NC_008713.1|
Baumannia_cicadellinicola_str_Hc_Homalodisca_coagulata	607	0.985173	1	89	58111	gi|94676460|ref|NC_007984.1|
Brucella_ovis_ATCC_25840	3219	0.728798	2	222	58113	gi|148557829|ref|NC_009504.1|;gi|148558820|ref|NC_009505.1|
Campylobacter_lari_RM2100	1580	0.734177	2	133	58115	gi|222823046|ref|NC_012039.1|;gi|222778487|ref|NC_012040.1|
Persephonella_marina_EXH1	2051	0.712335	2	172	58119	gi|225685337|ref|NC_012439.1|;gi|225849564|ref|NC_012440.1|
Sulfurihydrogenibium_azorense_AzFu1	1716	0.762238	1	161	58121	gi|225847840|ref|NC_012438.1|
Synechococcus_sp_CC9311	2879	0.539423	1	191	58123	gi|113952711|ref|NC_008319.1|
Borrelia_garinii_PBi	921	0.712269	3	51	58125	gi|51038597|ref|NC_006128.1|;gi|51038624|ref|NC_006129.1|;gi|51598263|ref|NC_006156.1|
Chlorobium_limicola_DSM_245	2573	0.652546	1	181	58127	gi|189345558|ref|NC_010803.1|
Chlorobium_phaeovibrioides_DSM_265_Prosthecochloris_vibrioformis	1795	0.759331	1	168	58129	gi|145218822|ref|NC_009337.1|
Chlorobium_phaeobacteroides_BS1	2590	0.638996	1	185	58131	gi|189499000|ref|NC_010831.1|
Chlorobium_phaeobacteroides_DSM_266	2891	0.591145	1	180	58133	gi|119355857|ref|NC_008639.1|
Anaeromyxobacter_dehalogenans_2CPC	4471	0.593156	1	226	58135	gi|86156430|ref|NC_007760.1|
Clostridium_beijerinckii_NCIMB_8052	5252	0.701828	1	221	58137	gi|150014892|ref|NC_009617.1|
Candidatus_Solibacter_usitatus_Ellin6076	8205	0.482267	1	287	58139	gi|116619145|ref|NC_008536.1|
Arthrobacter_sp_FB24	4624	0.662846	4	283	58141	gi|116662073|ref|NC_008537.1|;gi|116662232|ref|NC_008538.1|;gi|116662341|ref|NC_008539.1|;gi|116668568|ref|NC_008541.1|
Citrobacter_koseri_ATCC_BAA895	4291	0.908413	3	320	58143	gi|157144296|ref|NC_009792.1|;gi|157149300|ref|NC_009793.1|;gi|157149316|ref|NC_009794.1|
Cronobacter_sakazakii_ATCC_BAA894	4158	0.844637	3	308	58145	gi|156932229|ref|NC_009778.1|;gi|156936507|ref|NC_009779.1|;gi|156936546|ref|NC_009780.1|
Jannaschia_sp_CCS1	4358	0.648233	2	267	58147	gi|89057699|ref|NC_007801.1|;gi|89052491|ref|NC_007802.1|
Nocardioides_sp_JS614	5085	0.639331	2	282	58149	gi|119714007|ref|NC_008697.1|;gi|119714272|ref|NC_008699.1|
Prosthecochloris_aestuarii_DSM_271	2384	0.689178	2	182	58151	gi|194332853|ref|NC_011059.1|;gi|194335117|ref|NC_011061.1|
Desulfotalea_psychrophila_LSv54	3246	0.64541	3	206	58153	gi|51243852|ref|NC_006138.1|;gi|51246971|ref|NC_006139.1|;gi|51247073|ref|NC_006140.1|
Xanthomonas_oryzae_pv_oryzae_KACC_10331	4831	0.569654	1	228	58155	gi|58579623|ref|NC_006834.1|
Yersinia_pseudotuberculosis_IP_32953	4196	0.803861	3	273	58157	gi|113911685|ref|NC_006153.2|;gi|51593942|ref|NC_006154.1|;gi|51594359|ref|NC_006155.1|
Rickettsia_canadensis_str_McKiel	1066	0.708255	1	66	58159	gi|157803189|ref|NC_009879.1|
Rickettsia_akari_str_Hartford	1314	0.606545	1	72	58161	gi|157825125|ref|NC_009881.1|
Vibrio_fischeri_ES114	3819	0.755433	3	245	58163	gi|172087630|ref|NC_006840.2|;gi|172087787|ref|NC_006841.2|;gi|59714356|ref|NC_006842.1|
Symbiobacterium_thermophilum_IAM_14863	3297	0.693661	1	205	58165	gi|51891138|ref|NC_006177.1|
Acaryochloris_marina_MBIC11017	7768	0.462281	10	226	58167	gi|158333233|ref|NC_009925.1|;gi|158339488|ref|NC_009926.1|;gi|158339871|ref|NC_009927.1|;gi|158340280|ref|NC_009928.1|;gi|158340643|ref|NC_009929.1|;gi|158340917|ref|NC_009930.1|;gi|158341140|ref|NC_009931.1|;gi|158341329|ref|NC_009932.1|;gi|158341503|ref|NC_009933.1|;gi|158341621|ref|NC_009934.1|
Alcanivorax_borkumensis_SK2	2820	0.742553	1	213	58169	gi|110832861|ref|NC_008260.1|
Alkaliphilus_metalliredigens_QYMF	4823	0.634045	1	211	58171	gi|150387853|ref|NC_009633.1|
Pelodictyon_phaeoclathratiforme_BU1	2922	0.591034	1	178	58173	gi|194335182|ref|NC_011060.1|
Chlorobium_luteolum_DSM_273	2198	0.693813	1	178	58175	gi|78185892|ref|NC_007512.1|
Syntrophobacter_fumaroxidans_MPOB	4154	0.623495	1	213	58177	gi|116747452|ref|NC_008554.1|
Syntrophomonas_wolfei_subsp_wolfei_str_Goettingen	2657	0.669552	1	160	58179	gi|114565576|ref|NC_008346.1|
Methanospirillum_hungatei_JF1	3415	0.580673	1	119	58181	gi|88601322|ref|NC_007796.1|
Thiomicrospira_crunogena_XCL2	2267	0.737539	1	179	58183	gi|118139508|ref|NC_007520.2|
Sulfurimonas_denitrificans_DSM_1251	2166	0.680979	1	153	58185	gi|78776201|ref|NC_007575.1|
Paracoccus_denitrificans_PD1222	5116	0.697029	3	302	58187	gi|119382757|ref|NC_008686.1|;gi|119385557|ref|NC_008687.1|;gi|119387240|ref|NC_008688.1|
Thiobacillus_denitrificans_ATCC_25259	2819	0.718695	1	186	58189	gi|74316018|ref|NC_007404.1|
Salmonella_enterica_subsp_arizonae_serovar_62z4z23_str	4278	0.844086	1	301	58191	gi|161501984|ref|NC_010067.1|
Ruegeria_sp_TM1040	3916	0.687436	3	263	58193	gi|99077902|ref|NC_008042.1|;gi|99078009|ref|NC_008043.1|;gi|99079841|ref|NC_008044.1|
Bacteroides_fragilis_YCH46	4419	0.500339	2	206	58195	gi|52421214|ref|NC_006297.1|;gi|53711291|ref|NC_006347.1|
Mannheimia_succiniciproducens_MBEL55E	2120	0.900943	1	205	58197	gi|52424055|ref|NC_006300.1|
Bacillus_licheniformis_DSM_13_ATCC_14580_2	4290	0.869231	1	262	58199	gi|52783855|ref|NC_006322.1|
Salmonella_enterica_subsp_enterica_serovar_Paratyphi_A_str_ATCC	4348	0.882245	1	303	58201	gi|56412276|ref|NC_006511.1|
Nocardia_farcinica_IFM_10152	5977	0.606492	3	288	58203	gi|54021964|ref|NC_006361.1|;gi|54027648|ref|NC_006362.1|;gi|54027809|ref|NC_006363.1|
Mycoplasma_hyopneumoniae_232	681	0.651982	1	50	58205	gi|54019969|ref|NC_006360.1|
Polaromonas_sp_JS666	5655	0.680283	3	290	58207	gi|91785913|ref|NC_007948.1|;gi|91790731|ref|NC_007949.1|;gi|91791058|ref|NC_007950.1|
Legionella_pneumophila_str_Lens	3015	0.639469	2	189	58209	gi|54292907|ref|NC_006366.1|;gi|54292964|ref|NC_006369.1|
Legionella_pneumophila_str_Paris	3247	0.618725	2	202	58211	gi|54295843|ref|NC_006365.1|;gi|54295983|ref|NC_006368.1|
Shigella_dysenteriae_Sd197	5217	0.816945	3	282	58213	gi|82775382|ref|NC_007606.1|;gi|82524407|ref|NC_007607.1|;gi|145294016|ref|NC_009344.1|
Shigella_boydii_Sb227	4822	0.868727	2	302	58215	gi|82524664|ref|NC_007608.1|;gi|82542618|ref|NC_007613.1|
Shigella_sonnei_Ss046	5103	0.836567	5	307	58217	gi|74310614|ref|NC_007384.1|;gi|74314838|ref|NC_007385.1|;gi|145294025|ref|NC_009345.1|;gi|145294031|ref|NC_009346.1|;gi|145294040|ref|NC_009347.1|
Streptococcus_thermophilus_LMG_18311	1899	0.68773	1	134	58219	gi|55820103|ref|NC_006448.1|
Streptococcus_thermophilus_CNRZ1066	1899	0.68931	1	133	58221	gi|55821993|ref|NC_006449.1|
Thermus_thermophilus_HB8	2224	0.700989	3	194	58223	gi|55979969|ref|NC_006461.1|;gi|55978183|ref|NC_006462.1|;gi|55978435|ref|NC_006463.1|
Thermococcus_kodakarensis_KOD1	2314	0.63051	1	105	58225	gi|57639935|ref|NC_006624.1|
Geobacillus_kaustophilus_HTA426	3571	0.784934	2	238	58227	gi|56410437|ref|NC_006509.1|;gi|56418535|ref|NC_006510.1|
Aromatoleum_aromaticum_EbN1	4513	0.652116	3	244	58231	gi|56475432|ref|NC_006513.1|;gi|58616149|ref|NC_006823.1|;gi|58616422|ref|NC_006824.1|
Lactobacillus_salivarius_UCC118	2107	0.707167	4	140	58233	gi|56707107|ref|NC_006529.1|;gi|56707135|ref|NC_006530.1|;gi|90960990|ref|NC_007929.1|;gi|90962708|ref|NC_007930.1|
Synechococcus_elongatus_PCC_6301_Synechococcus_leopoliensis_SAG	2691	0.63508	1	194	58235	gi|56750010|ref|NC_006576.1|
Bacillus_clausii_KSMK16	4304	0.800883	1	248	58237	gi|56961782|ref|NC_006582.1|
Gluconobacter_oxydans_621H	2835	0.636332	6	199	58239	gi|58038254|ref|NC_006672.1|;gi|58038418|ref|NC_006673.1|;gi|58038448|ref|NC_006674.1|;gi|58038467|ref|NC_006675.1|;gi|58038486|ref|NC_006676.1|;gi|58038491|ref|NC_006677.1|
Pelobacter_carbinolicus_DSM_2380	3242	0.702653	1	201	58241	gi|90960985|ref|NC_007498.2|
Ehrlichia_ruminantium_str_Welgevonden_2	974	0.691992	1	85	58243	gi|58578664|ref|NC_006832.1|
Ehrlichia_ruminantium_str_Gardel	973	0.697842	1	86	58245	gi|58616727|ref|NC_006831.1|
Actinobacillus_succinogenes_130Z	2138	0.900374	1	201	58247	gi|152977688|ref|NC_009655.1|
Agrobacterium_vitis_S4	5779	0.70064	7	278	58249	gi|222102412|ref|NC_011981.1|;gi|222080117|ref|NC_011982.1|;gi|222083145|ref|NC_011984.1|;gi|222102329|ref|NC_011986.1|;gi|222106127|ref|NC_011988.1|;gi|222147015|ref|NC_011989.1|;gi|222109117|ref|NC_011991.1|
Alteromonas_macleodii_str_Deep_ecotype	4033	0.662782	1	240	58251	gi|543891911|ref|NC_011138.3|
Bacteroides_vulgatus_ATCC_8482	4218	0.505453	1	211	58253	gi|150002608|ref|NC_009614.1|
Pelobacter_propionicus_DSM_2379	3811	0.6455	3	194	58255	gi|118577231|ref|NC_008607.1|;gi|118577427|ref|NC_008608.1|;gi|118578449|ref|NC_008609.1|
Shewanella_amazonensis_SB2B	3723	0.719312	1	253	58257	gi|119773142|ref|NC_008700.1|
Shewanella_baltica_OS155	4704	0.692602	5	258	58259	gi|126090118|ref|NC_009035.1|;gi|126090236|ref|NC_009036.1|;gi|126090319|ref|NC_009037.1|;gi|126090338|ref|NC_009038.1|;gi|126172257|ref|NC_009052.1|
Shewanella_baltica_OS195	4817	0.664106	4	265	58261	gi|160873126|ref|NC_009997.1|;gi|160872934|ref|NC_009998.1|;gi|160873002|ref|NC_009999.1|;gi|160873076|ref|NC_010000.1|
Shewanella_denitrificans_OS217	3904	0.654457	1	238	58263	gi|91791369|ref|NC_007954.1|
Shewanella_frigidimarina_NCIMB_400	4124	0.705383	1	271	58265	gi|114561188|ref|NC_008345.1|
Shewanella_putrefaciens_CN32	4052	0.717177	1	254	58267	gi|146291111|ref|NC_009438.1|
Agrobacterium_radiobacter_K84	6836	0.733177	5	299	58269	gi|222080781|ref|NC_011983.1|;gi|222084201|ref|NC_011985.1|;gi|222101962|ref|NC_011987.1|;gi|222108940|ref|NC_011990.1|;gi|222112705|ref|NC_011994.1|
Bacillus_amyloliquefaciens_FZB42	3741	0.935311	1	248	58271	gi|154684518|ref|NC_009725.1|
Polaromonas_naphthalenivorans_CJ2	5018	0.647071	9	277	58273	gi|121582711|ref|NC_008757.1|;gi|121583017|ref|NC_008758.1|;gi|121583183|ref|NC_008759.1|;gi|121583343|ref|NC_008760.1|;gi|121583484|ref|NC_008761.1|;gi|121583543|ref|NC_008762.1|;gi|121583564|ref|NC_008763.1|;gi|121583582|ref|NC_008764.1|;gi|121602919|ref|NC_008781.1|
Deinococcus_geothermalis_DSM_11300	3152	0.657678	3	218	58275	gi|113706807|ref|NC_008010.2|;gi|94984109|ref|NC_008025.1|;gi|158421418|ref|NC_009939.1|
Desulfotomaculum_reducens_MI1	3522	0.660988	1	194	58277	gi|134297881|ref|NC_009253.1|
Heliobacterium_modesticaldum_Ice1	2749	0.688614	1	181	58279	gi|255961476|ref|NC_010337.2|
Lactobacillus_sakei_subsp_sakei_23K	1851	0.780659	1	136	58281	gi|81427616|ref|NC_007576.1|
Pseudoalteromonas_atlantica_T6c	4414	0.679203	1	248	58283	gi|109896332|ref|NC_008228.1|
Robiginitalea_biformata_HTCC2501	3117	0.557587	1	205	58285	gi|260060589|ref|NC_013222.1|
Roseiflexus_castenholzii_DSM_13941	4907	0.537803	1	240	58287	gi|156740028|ref|NC_009767.1|
Caldicellulosiruptor_saccharolyticus_DSM_8903	2872	0.670613	1	174	58289	gi|146295085|ref|NC_009437.1|
Herminiimonas_arsenicoxydans	3263	0.705486	1	212	58291	gi|134093294|ref|NC_009138.1|
Nitrobacter_hamburgensis_X14	4883	0.523858	4	216	58293	gi|92109250|ref|NC_007959.1|;gi|92109490|ref|NC_007960.1|;gi|92109663|ref|NC_007961.1|;gi|92115633|ref|NC_007964.1|
Nitrobacter_winogradskyi_Nb255	3262	0.612201	1	201	58295	gi|75674199|ref|NC_007406.1|
Aster_yellows_witchesbroom_phytoplasma_AYWB	691	0.547033	5	26	58297	gi|85057280|ref|NC_007716.1|;gi|85057952|ref|NC_007717.1|;gi|85057958|ref|NC_007718.1|;gi|85057963|ref|NC_007719.1|;gi|85057971|ref|NC_007720.1|
Erythrobacter_litoralis_HTCC2594	2964	0.637314	1	205	58299	gi|85372828|ref|NC_007722.1|
Parabacteroides_distasonis_ATCC_8503	4003	0.549588	1	207	58301	gi|150006674|ref|NC_009615.1|
Burkholderia_ambifaria_AMMD	6602	0.72372	4	310	58303	gi|115345482|ref|NC_008385.1|;gi|115350056|ref|NC_008390.1|;gi|115357970|ref|NC_008391.1|;gi|115360317|ref|NC_008392.1|
Prochlorococcus_marinus_str_MIT_9303	2742	0.519694	1	176	58305	gi|124021714|ref|NC_008820.1|
Prochlorococcus_marinus_str_AS9601	1891	0.625066	1	172	58307	gi|123967536|ref|NC_008816.1|
Prochlorococcus_marinus_str_MIT_9211	1854	0.622438	1	170	58309	gi|159902540|ref|NC_009976.1|
Borrelia_turicatae_91E135	832	0.764423	1	55	58311	gi|119952806|ref|NC_008710.1|
Prochlorococcus_marinus_str_MIT_9515	1901	0.61757	1	169	58313	gi|123965234|ref|NC_008817.1|
Bacillus_weihenstephanensis_KBAB4	5821	0.708126	5	257	58315	gi|163943169|ref|NC_010180.1|;gi|163943459|ref|NC_010181.1|;gi|163937865|ref|NC_010182.1|;gi|163937941|ref|NC_010183.1|;gi|163938013|ref|NC_010184.1|
Bacillus_cytotoxicus_NVH_39198	4102	0.740371	2	235	58317	gi|152973842|ref|NC_009673.1|;gi|152973854|ref|NC_009674.1|
Synechococcus_sp_CC9605	2892	0.509682	1	193	58319	gi|78211558|ref|NC_007516.1|
Xanthomonas_campestris_pv_vesicatoria_str_8510_Xanthomonas	4681	0.631703	5	253	58321	gi|78045239|ref|NC_007504.1|;gi|78045242|ref|NC_007505.1|;gi|78045265|ref|NC_007506.1|;gi|78045309|ref|NC_007507.1|;gi|78045556|ref|NC_007508.1|
Synechococcus_sp_CC9902	2461	0.566436	1	184	58323	gi|78183584|ref|NC_007513.1|
Rhodococcus_jostii_RHA1	9065	0.630006	4	353	58325	gi|111017022|ref|NC_008268.1|;gi|111024785|ref|NC_008269.1|;gi|111026068|ref|NC_008270.1|;gi|111026827|ref|NC_008271.1|
Streptococcus_thermophilus_LMD9	1957	0.680634	3	138	58327	gi|116326679|ref|NC_008500.1|;gi|116326684|ref|NC_008501.1|;gi|116626972|ref|NC_008532.1|
Candidatus_Blochmannia_pennsylvanicus_str_BPEN	621	0.966184	1	98	58329	gi|71891793|ref|NC_007292.1|
Rickettsia_felis_URRWXCal2	1649	0.633111	3	78	58331	gi|67458392|ref|NC_007109.1|;gi|67459793|ref|NC_007110.1|;gi|67459862|ref|NC_007111.1|
Chlamydia_trachomatis_A_HAR13	916	0.722707	2	78	58333	gi|76788711|ref|NC_007429.1|;gi|76789623|ref|NC_007430.1|
Streptococcus_pyogenes_MGAS6180	1824	0.744518	1	134	58335	gi|71902667|ref|NC_007296.1|
Streptococcus_pyogenes_MGAS5005	1784	0.752242	1	134	58337	gi|71909814|ref|NC_007297.1|
Thermoanaerobacter_pseudethanolicus_ATCC_33223	2324	0.774096	1	173	58339	gi|167036431|ref|NC_010321.1|
Shewanella_sp_W3181	4160	0.702644	1	254	58341	gi|120596833|ref|NC_008750.1|
Shewanella_sp_MR7	4130	0.695884	2	264	58343	gi|113951722|ref|NC_008320.1|;gi|114045513|ref|NC_008322.1|
Shewanella_sp_MR4	4015	0.712578	1	264	58345	gi|113968346|ref|NC_008321.1|
Shewanella_sp_ANA3	4531	0.672258	2	263	58347	gi|117676079|ref|NC_008573.1|;gi|117918459|ref|NC_008577.1|
Shewanella_loihica_PV4	3903	0.717653	1	260	58349	gi|127510935|ref|NC_009092.1|
Sphingopyxis_alaskensis_RB2256	3240	0.676235	2	220	58351	gi|98152871|ref|NC_008036.1|;gi|103485498|ref|NC_008048.1|
Rhodoferax_ferrireducens_T118	4579	0.697532	2	258	58353	gi|89885732|ref|NC_007901.1|;gi|89898822|ref|NC_007908.1|
Pseudomonas_putida_F1	5294	0.734416	1	286	58355	gi|148545259|ref|NC_009512.1|
Prochlorococcus_marinus_str_MIT_9312	1922	0.613424	1	173	58357	gi|78778385|ref|NC_007577.1|
Prochlorococcus_marinus_str_NATL2A	2117	0.552197	1	166	58359	gi|162958048|ref|NC_007335.2|
Nitrosospira_multiformis_ATCC_25196	2985	0.653266	4	193	58361	gi|82701135|ref|NC_007614.1|;gi|82703893|ref|NC_007615.1|;gi|82703911|ref|NC_007616.1|;gi|82703928|ref|NC_007617.1|
Nitrosomonas_eutropha_C91	2717	0.689363	3	180	58363	gi|114326555|ref|NC_008341.1|;gi|114326611|ref|NC_008342.1|;gi|114330036|ref|NC_008344.1|
Ignicoccus_hospitalis_KIN4_I	1490	0.581208	1	88	58365	gi|156936795|ref|NC_009776.1|
Frankia_sp_EAN1pec	7581	0.533175	1	282	58367	gi|158311867|ref|NC_009921.1|
Burkholderia_cenocepacia_HI2424	6890	0.729608	4	324	58369	gi|116688024|ref|NC_008542.1|;gi|116691273|ref|NC_008543.1|;gi|116686245|ref|NC_008544.1|;gi|116687164|ref|NC_008545.1|
Burkholderia_cenocepacia_AU_1054	6510	0.738095	3	320	58371	gi|107021562|ref|NC_008060.1|;gi|107025343|ref|NC_008061.1|;gi|107028231|ref|NC_008062.1|
Psychrobacter_cryohalolentis_K5	2555	0.742074	2	214	58373	gi|93004786|ref|NC_007968.1|;gi|93004831|ref|NC_007969.1|
Chlorobium_chlorochromatii_CaD3	2100	0.66619	1	163	58375	gi|78187984|ref|NC_007514.1|
Rhizobium_etli_CFN_42	6255	0.679936	7	286	58377	gi|89255298|ref|NC_004041.2|;gi|86355669|ref|NC_007761.1|;gi|86359705|ref|NC_007762.1|;gi|86359881|ref|NC_007763.1|;gi|86360045|ref|NC_007764.1|;gi|86360278|ref|NC_007765.1|;gi|86360734|ref|NC_007766.1|
Sulfolobus_acidocaldarius_DSM_639	2355	0.597028	1	121	58379	gi|70605853|ref|NC_007181.1|
Streptococcus_sanguinis_SK36	2274	0.744943	1	165	58381	gi|125716887|ref|NC_009009.1|
Burkholderia_mallei_NCTC_10229	4918	0.719601	2	275	58383	gi|124381141|ref|NC_008835.1|;gi|124383319|ref|NC_008836.1|
Burkholderia_mallei_NCTC_10247	5016	0.716707	2	280	58385	gi|126445587|ref|NC_009079.1|;gi|126447966|ref|NC_009080.1|
Burkholderia_mallei_SAVP1	4491	0.729459	2	274	58387	gi|121596444|ref|NC_008784.1|;gi|121598179|ref|NC_008785.1|
Burkholderia_pseudomallei_668	5789	0.686129	2	303	58389	gi|126438353|ref|NC_009074.1|;gi|126442307|ref|NC_009075.1|
Burkholderia_pseudomallei_1710b	5977	0.672746	2	303	58391	gi|76808520|ref|NC_007434.1|;gi|76817237|ref|NC_007435.1|
Escherichia_coli_HS	4324	0.943108	1	320	58393	gi|157159467|ref|NC_009800.1|
Escherichia_coli_E24377A	5004	0.88689	7	321	58395	gi|157149330|ref|NC_009786.1|;gi|157149399|ref|NC_009787.1|;gi|157149429|ref|NC_009788.1|;gi|157149498|ref|NC_009789.1|;gi|157149504|ref|NC_009790.1|;gi|157149574|ref|NC_009791.1|;gi|157154711|ref|NC_009801.1|
Frankia_sp_CcI3	4786	0.540744	1	229	58397	gi|86738724|ref|NC_007777.1|
Corynebacterium_jeikeium_K411	2137	0.715957	2	188	58399	gi|15320554|ref|NC_003080.1|;gi|68535062|ref|NC_007164.1|
Candidatus_Pelagibacter_ubique_HTCC1062	1352	0.808432	1	148	58401	gi|71082709|ref|NC_007205.1|
Nitrosococcus_oceani_ATCC_19707	3322	0.608368	2	207	58403	gi|77163517|ref|NC_007483.1|;gi|77163561|ref|NC_007484.1|
Rickettsia_bellii_RML369C	1516	0.66095	1	75	58405	gi|91204815|ref|NC_007940.1|
Methanosphaera_stadtmanae_DSM_3091	1552	0.729381	1	82	58407	gi|84488831|ref|NC_007681.1|
Pyrobaculum_arsenaticum_DSM_13514	2491	0.505018	1	116	58409	gi|145590267|ref|NC_009376.1|
Staphylococcus_saprophyticus_subsp_saprophyticus_ATCC_15305	2502	0.813349	3	210	58411	gi|73661309|ref|NC_007350.1|;gi|73663756|ref|NC_007351.1|;gi|73663802|ref|NC_007352.1|
Dehalococcoides_sp_CBDB1	1437	0.725122	1	125	58413	gi|73747956|ref|NC_007356.1|
Shigella_boydii_CDC_308394	5121	0.859012	6	303	58415	gi|187729963|ref|NC_010656.1|;gi|187729967|ref|NC_010657.1|;gi|187730020|ref|NC_010658.1|;gi|187734267|ref|NC_010659.1|;gi|187734273|ref|NC_010660.1|;gi|187918703|ref|NC_010672.1|
Mycobacterium_tuberculosis_F11	4086	0.743025	1	260	58417	gi|148821191|ref|NC_009565.1|
Thermotoga_lettingae_TMO	2084	0.769674	1	155	58419	gi|157362870|ref|NC_009828.1|
Pyrobaculum_neutrophilum_V24Sta	2051	0.551438	1	103	58421	gi|171184485|ref|NC_010525.1|
Prochlorococcus_marinus_str_NATL1A	2155	0.54942	1	166	58423	gi|124024712|ref|NC_008819.1|
Vibrio_cholerae_O395_2	3741	0.757551	2	242	58425	gi|147671401|ref|NC_009456.1|;gi|147673035|ref|NC_009457.1|
Acidovorax_sp_JS42	4340	0.685945	3	234	58427	gi|121582466|ref|NC_008765.1|;gi|121582553|ref|NC_008766.1|;gi|121592436|ref|NC_008782.1|
Acidovorax_citrulli_AAC001	4886	0.640606	1	249	58429	gi|120608714|ref|NC_008752.1|
Pseudoalteromonas_haloplanktis_TAC125	3400	0.725588	2	222	58431	gi|77358982|ref|NC_007481.1|;gi|77361923|ref|NC_007482.1|
Hyphomonas_neptunium_ATCC_15444	3503	0.658864	1	226	58433	gi|114797051|ref|NC_008358.1|
Natronomonas_pharaonis_DSM_2160	2849	0.600562	3	124	58435	gi|76800655|ref|NC_007426.1|;gi|76803367|ref|NC_007427.1|;gi|76803317|ref|NC_007428.1|
Prochlorococcus_marinus_str_MIT_9301	1875	0.6336	1	175	58437	gi|126695337|ref|NC_009091.1|
Rhodopseudomonas_palustris_HaA2	4738	0.692064	1	258	58439	gi|86747127|ref|NC_007778.1|
Rhodopseudomonas_palustris_BisB5	4426	0.680072	1	239	58441	gi|91974482|ref|NC_007958.1|
Rhodopseudomonas_palustris_BisB18	4981	0.667938	1	251	58443	gi|90421528|ref|NC_007925.1|
Rhodopseudomonas_palustris_BisA53	4946	0.638091	1	242	58445	gi|115522030|ref|NC_008435.1|
Acidiphilium_cryptum_JF5	3649	0.702932	9	261	58447	gi|148243635|ref|NC_009467.1|;gi|148243807|ref|NC_009468.1|;gi|148243977|ref|NC_009469.1|;gi|148244055|ref|NC_009470.1|;gi|148244088|ref|NC_009471.1|;gi|148244117|ref|NC_009472.1|;gi|148244127|ref|NC_009473.1|;gi|148244133|ref|NC_009474.1|;gi|148259021|ref|NC_009484.1|
Rhodobacter_sphaeroides_ATCC_17029	4211	0.699121	3	281	58449	gi|126464805|ref|NC_009040.1|;gi|126460778|ref|NC_009049.1|;gi|126463752|ref|NC_009050.1|
Rhodobacter_sphaeroides_ATCC_17025	4503	0.65845	6	263	58451	gi|146276058|ref|NC_009428.1|;gi|146279170|ref|NC_009429.1|;gi|146279973|ref|NC_009430.1|;gi|146280242|ref|NC_009431.1|;gi|146280352|ref|NC_009432.1|;gi|146280384|ref|NC_009433.1|
Xanthobacter_autotrophicus_Py2	5176	0.666538	2	258	58453	gi|154243668|ref|NC_009717.1|;gi|154243958|ref|NC_009720.1|
Staphylococcus_aureus_subsp_aureus_JH9	2742	0.78264	2	218	58455	gi|148244139|ref|NC_009477.1|;gi|148266447|ref|NC_009487.1|
Staphylococcus_aureus_subsp_aureus_JH1	2741	0.783291	2	218	58457	gi|150375692|ref|NC_009619.1|;gi|150392480|ref|NC_009632.1|
Psychrobacter_sp_PRwf1	2441	0.757067	3	200	58459	gi|148641524|ref|NC_009516.1|;gi|148641539|ref|NC_009517.1|;gi|148651817|ref|NC_009524.1|
Mycobacterium_vanbaalenii_PYR1	6170	0.664182	1	308	58463	gi|120401028|ref|NC_008726.1|
Mycobacterium_sp_MCS	5719	0.683161	2	312	58465	gi|108796981|ref|NC_008146.1|;gi|108802373|ref|NC_008147.1|
Alkalilimnicola_ehrlichii_MLHE1	2901	0.73423	1	228	58467	gi|114319166|ref|NC_008340.1|
Methanosaeta_thermophila_PT_Methanothrix_thermophila_PT	1810	0.709945	1	107	58469	gi|116753325|ref|NC_008553.1|
Lactobacillus_reuteri_DSM_20016	1983	0.74584	1	153	58471	gi|148543243|ref|NC_009513.1|
Halorhodospira_halophila_SL1	2462	0.744923	1	208	58473	gi|121996810|ref|NC_008789.1|
Geobacter_uraniireducens_Rf4	4550	0.627912	1	207	58475	gi|148262085|ref|NC_009483.1|
Dehalococcoides_sp_BAV1	1409	0.71895	1	124	58477	gi|147668652|ref|NC_009455.1|
Candidatus_Koribacter_versatilis_Ellin345	4998	0.541617	1	242	58479	gi|94967031|ref|NC_008009.1|
Leuconostoc_citreum_KM20	1856	0.769397	5	153	58481	gi|170016236|ref|NC_010466.1|;gi|170016273|ref|NC_010467.1|;gi|170016294|ref|NC_010469.1|;gi|170016308|ref|NC_010470.1|;gi|170016358|ref|NC_010471.1|
Hahella_chejuensis_KCTC_2396	6388	0.578585	1	272	58483	gi|83642913|ref|NC_007645.1|
Yersinia_pestis_Angola	4289	0.793658	3	267	58485	gi|162417732|ref|NC_010157.1|;gi|162417821|ref|NC_010158.1|;gi|162418099|ref|NC_010159.1|
Yersinia_pseudotuberculosis_IP_31758	4267	0.77033	3	273	58487	gi|153930562|ref|NC_009704.1|;gi|153930630|ref|NC_009705.1|;gi|153946813|ref|NC_009708.1|
Mycobacterium_sp_JLS	5834	0.694206	1	311	58489	gi|126432613|ref|NC_009077.1|
Mycobacterium_sp_KMS	6073	0.668533	3	312	58491	gi|119854889|ref|NC_008703.1|;gi|119855174|ref|NC_008704.1|;gi|119866057|ref|NC_008705.1|
Flavobacterium_johnsoniae_UW101	5199	0.517023	1	228	58493	gi|146297766|ref|NC_009441.1|
Alkaliphilus_oremlandii_OhILAs	2980	0.723826	1	163	58495	gi|158319059|ref|NC_009922.1|
Francisella_novicida_U112	1799	0.752084	1	180	58499	gi|118496615|ref|NC_008601.1|
Acidothermus_cellulolyticus_11B	2200	0.735455	1	208	58501	gi|117927211|ref|NC_008578.1|
Campylobacter_jejuni_subsp_jejuni_81176	1726	0.720742	3	150	58503	gi|121582657|ref|NC_008770.1|;gi|121612099|ref|NC_008787.1|;gi|121999251|ref|NC_008790.1|
Bradyrhizobium_sp_BTAi1	7671	0.654934	2	298	58505	gi|148240870|ref|NC_009475.1|;gi|148251626|ref|NC_009485.1|
Leptospira_borgpetersenii_serovar_Hardjobovis_str_L550	3611	0.510662	2	165	58507	gi|116326852|ref|NC_008508.1|;gi|116329556|ref|NC_008509.1|
Leptospira_borgpetersenii_serovar_Hardjobovis_str_JB197	3542	0.511011	2	165	58509	gi|116329799|ref|NC_008510.1|;gi|116332445|ref|NC_008511.1|
Leptospira_biflexa_serovar_Patoc_strain_Patoc_1_Ames	3701	0.550932	3	193	58511	gi|189909570|ref|NC_010842.1|;gi|189912848|ref|NC_010845.1|;gi|189913115|ref|NC_010846.1|
Salinibacter_ruber_DSM_13855	3036	0.581028	2	201	58513	gi|83814055|ref|NC_007677.1|;gi|83816857|ref|NC_007678.1|
Burkholderia_pseudomallei_1106a	5763	0.690092	2	305	58515	gi|126451443|ref|NC_009076.1|;gi|126455463|ref|NC_009078.1|
Helicobacter_pylori_HPAG1	1508	0.664456	2	140	58517	gi|108562424|ref|NC_008086.1|;gi|108564598|ref|NC_008087.1|
Clostridium_phytofermentans_ISDg	4095	0.656166	1	189	58519	gi|160878162|ref|NC_010001.1|
Psychromonas_ingrahamii_37	3828	0.701672	1	262	58521	gi|119943794|ref|NC_008709.1|
Roseiflexus_sp_RS1	4990	0.547495	1	241	58523	gi|148654188|ref|NC_009523.1|
Mycoplasma_capricolum_subsp_capricolum_ATCC_27343	841	0.652794	1	71	58525	gi|83319253|ref|NC_007633.1|
Magnetospirillum_magneticum_AMB1	4628	0.617113	1	203	58527	gi|83309099|ref|NC_007626.1|
Bacillus_cereus_Q1	5535	0.729901	3	252	58529	gi|222093774|ref|NC_011969.1|;gi|221316922|ref|NC_011971.1|;gi|221642090|ref|NC_011973.1|
Escherichia_coli_536	4544	0.909991	1	313	58531	gi|110640213|ref|NC_008253.1|
Bartonella_bacilliformis_KC583	1235	0.784615	1	105	58533	gi|121601635|ref|NC_008783.1|
Synechococcus_sp_JA33Ab	2750	0.619636	1	180	58535	gi|86604733|ref|NC_007775.1|
Synechococcus_sp_JA23Ba213	2844	0.630802	1	191	58537	gi|86607503|ref|NC_007776.1|
Syntrophus_aciditrophicus_SB	2931	0.665643	1	193	58539	gi|85857845|ref|NC_007759.1|
Escherichia_coli_UTI89	4840	0.898554	2	315	58541	gi|91206245|ref|NC_007941.1|;gi|91209055|ref|NC_007946.1|
Geobacter_daltonii_FRC32	3834	0.660407	1	199	58543	gi|222053117|ref|NC_011979.1|
Campylobacter_fetus_subsp_fetus_8240	1741	0.756462	1	151	58545	gi|118474057|ref|NC_008599.1|
Xanthomonas_oryzae_pv_oryzae_MAFF_311018	4745	0.586091	1	229	58547	gi|84621657|ref|NC_007705.1|
Sinorhizobium_medicae_WSM419	6495	0.681447	4	293	58549	gi|150375726|ref|NC_009620.1|;gi|150377168|ref|NC_009621.1|;gi|150378263|ref|NC_009622.1|;gi|150395228|ref|NC_009636.1|
Caulobacter_sp_K31	5484	0.640408	3	266	58551	gi|167621562|ref|NC_010333.1|;gi|167621728|ref|NC_010335.1|;gi|167643973|ref|NC_010338.1|
Sodalis_glossinidius_str_morsitans	5740	0.448084	4	215	58553	gi|85057978|ref|NC_007712.1|;gi|85060411|ref|NC_007713.1|;gi|85060466|ref|NC_007714.1|;gi|85060490|ref|NC_007715.1|
Staphylococcus_aureus_subsp_aureus_USA300_FPR3757	2699	0.78807	4	217	58555	gi|87159837|ref|NC_007790.1|;gi|87159843|ref|NC_007791.1|;gi|87159847|ref|NC_007792.1|;gi|87159884|ref|NC_007793.1|
Arcobacter_butzleri_RM4018	2285	0.715974	1	155	58557	gi|157736271|ref|NC_009850.1|
Bifidobacterium_adolescentis_ATCC_15703	1683	0.708259	1	138	58559	gi|119025018|ref|NC_008618.1|
Methanoculleus_marisnigri_JR1	2481	0.659008	1	118	58561	gi|126177952|ref|NC_009051.1|
Thermofilum_pendens_Hrk_5	1931	0.574832	2	94	58563	gi|119709757|ref|NC_008696.1|;gi|119718918|ref|NC_008698.1|
Salinispora_tropica_CNB440	4682	0.62217	1	236	58565	gi|145592566|ref|NC_009380.1|
Streptococcus_pyogenes_MGAS9429	1756	0.753986	1	134	58569	gi|94987631|ref|NC_008021.1|
Streptococcus_pyogenes_MGAS10270	1890	0.724339	1	135	58571	gi|94989509|ref|NC_008022.1|
Streptococcus_pyogenes_MGAS2096	1815	0.733333	1	132	58573	gi|94991497|ref|NC_008023.1|
Streptococcus_pyogenes_MGAS10750	1893	0.71738	1	133	58575	gi|94993396|ref|NC_008024.1|
Anaplasma_marginale_str_Florida	1023	0.674487	1	88	58577	gi|222474741|ref|NC_012026.1|
Streptococcus_pneumoniae_D39	1995	0.738346	1	159	58581	gi|116515308|ref|NC_008533.1|
Shigella_flexneri_5_str_8401	4680	0.865812	1	309	58583	gi|110804074|ref|NC_008258.1|
Halothermothrix_orenii_H_168	2419	0.754857	1	162	58585	gi|220930850|ref|NC_011899.1|
Neisseria_meningitidis_053442	2001	0.716642	1	164	58587	gi|161869018|ref|NC_010120.1|
Thermoanaerobacter_sp_X514	2446	0.76574	1	180	58589	gi|167038675|ref|NC_010320.1|
Haemophilus_influenzae_PittEE	1777	0.884074	1	167	58591	gi|148825133|ref|NC_009566.1|
Haemophilus_influenzae_PittGG	1966	0.835198	1	171	58593	gi|148826757|ref|NC_009567.1|
Francisella_tularensis_subsp_holarctica_LVS	2100	0.607619	1	175	58595	gi|89255449|ref|NC_007880.1|
Roseobacter_denitrificans_OCh_114	4103	0.682915	5	274	58597	gi|110677421|ref|NC_008209.1|;gi|115345530|ref|NC_008386.1|;gi|115345636|ref|NC_008387.1|;gi|115345694|ref|NC_008388.1|;gi|115345712|ref|NC_008389.1|
Herpetosiphon_aurantiacus_DSM_785	5618	0.525098	3	232	58599	gi|159896533|ref|NC_009972.1|;gi|159901510|ref|NC_009973.1|;gi|159901742|ref|NC_009974.1|
Candidatus_Korarchaeum_cryptofilum_OPF8	1683	0.661913	1	91	58601	gi|170289627|ref|NC_010482.1|
Janthinobacterium_sp_Marseille	3847	0.701586	1	225	58603	gi|152979768|ref|NC_009659.1|
Desulfitobacterium_hafniense_Y51	5416	0.674852	1	235	58605	gi|89892746|ref|NC_007907.1|
Yersinia_pestis_Antiqua	4367	0.799863	4	267	58607	gi|108793532|ref|NC_008120.1|;gi|108793632|ref|NC_008121.1|;gi|108793642|ref|NC_008122.1|;gi|108805998|ref|NC_008150.1|
Yersinia_pestis_Nepal516	4118	0.80136	3	266	58609	gi|108793732|ref|NC_008118.1|;gi|108793837|ref|NC_008119.1|;gi|108810166|ref|NC_008149.1|
Polynucleobacter_necessarius_subsp_asymbioticus_QLWP1DMWA1	2135	0.753162	1	195	58611	gi|145588189|ref|NC_009379.1|
Acidithiobacillus_ferrooxidans_ATCC_53993	2913	0.66598	1	196	58613	gi|198282148|ref|NC_011206.1|
Deinococcus_deserti_VCD115	3632	0.623348	4	223	58615	gi|226354810|ref|NC_012526.1|;gi|226357404|ref|NC_012527.1|;gi|226357666|ref|NC_012528.1|;gi|226358014|ref|NC_012529.1|
Aeromonas_hydrophila_subsp_hydrophila_ATCC_7966	4188	0.777459	1	283	58617	gi|117617447|ref|NC_008570.1|
Yersinia_pestis_Pestoides_F	4227	0.802224	3	271	58619	gi|145597103|ref|NC_009377.1|;gi|145597192|ref|NC_009378.1|;gi|145597324|ref|NC_009381.1|
Chloroflexus_aggregans_DSM_9485	3955	0.609102	1	238	58621	gi|219846956|ref|NC_011831.1|
Escherichia_coli_APEC_O1	5259	0.862521	3	317	58623	gi|117622295|ref|NC_008563.1|;gi|157418083|ref|NC_009837.1|;gi|157412014|ref|NC_009838.1|
Fervidobacterium_nodosum_Rt17B1	1829	0.728814	1	140	58625	gi|154248705|ref|NC_009718.1|
Pseudomonas_aeruginosa_PA7	6031	0.719615	1	300	58627	gi|152983466|ref|NC_009656.1|
Coxiella_burnetii_Dugway_5J108111	2112	0.632576	2	156	58629	gi|154688247|ref|NC_009726.1|;gi|154705721|ref|NC_009727.1|
Aeromonas_salmonicida_subsp_salmonicida_A449	4782	0.715391	6	278	58631	gi|32453760|ref|NC_004923.1|;gi|32453769|ref|NC_004924.1|;gi|32453780|ref|NC_004925.1|;gi|145297124|ref|NC_009348.1|;gi|145301211|ref|NC_009349.1|;gi|145301385|ref|NC_009350.1|
Pyrobaculum_islandicum_DSM_4184	2176	0.526654	1	109	58635	gi|119871520|ref|NC_008701.1|
Coxiella_burnetii_RSA_331	2121	0.603017	2	153	58637	gi|161789063|ref|NC_010115.1|;gi|161829703|ref|NC_010117.1|
Pseudomonas_entomophila_L48	5073	0.731717	1	268	58639	gi|104779316|ref|NC_008027.1|
Pseudomonas_stutzeri_A1501	4176	0.758621	1	272	58641	gi|146280397|ref|NC_009434.1|
Clostridium_novyi_NT	2320	0.743966	1	147	58643	gi|118442852|ref|NC_008593.1|
Candidatus_Ruthia_magnifica_str_Cm_Calyptogena_magnifica	1133	0.76699	1	134	58645	gi|118602060|ref|NC_008610.1|
Lactobacillus_delbrueckii_subsp_bulgaricus_ATCC_11842	1916	0.648747	1	106	58647	gi|104773257|ref|NC_008054.1|
Brachybacterium_faecium_DSM_4810	3122	0.70852	1	240	58649	gi|257067223|ref|NC_013172.1|
Pseudomonas_putida_W619	5237	0.727134	1	285	58651	gi|170719187|ref|NC_010501.1|
Borrelia_afzelii_PKo_2	1171	0.595218	12	56	58653	gi|111074074|ref|NC_008273.1|;gi|111074118|ref|NC_008274.1|;gi|111114823|ref|NC_008277.1|;gi|117621570|ref|NC_008564.1|;gi|117621646|ref|NC_008565.1|;gi|117621706|ref|NC_008566.1|;gi|117621743|ref|NC_008567.1|;gi|117621799|ref|NC_008568.1|;gi|117621834|ref|NC_008569.1|;gi|294679205|ref|NT_167350.1|;gi|294679220|ref|NT_167351.1|;gi|294679245|ref|NT_167352.1|
Thermotoga_petrophila_RKU1	1811	0.764771	1	167	58655	gi|148269145|ref|NC_009486.1|
Stenotrophomonas_maltophilia_R5513	4056	0.68713	1	242	58657	gi|194363778|ref|NC_011071.1|
Salinispora_arenicola_CNS205	5095	0.604711	1	250	58659	gi|159035674|ref|NC_009953.1|
Granulibacter_bethesdensis_CGDNIH1	2445	0.724335	1	209	58661	gi|114326664|ref|NC_008343.1|
Streptococcus_suis_05ZYH33	2113	0.699479	1	157	58663	gi|146317663|ref|NC_009442.1|
Streptococcus_suis_98HAH33	2118	0.692635	1	157	58665	gi|146319850|ref|NC_009443.1|
Campylobacter_concisus_13826	2073	0.656536	3	140	58667	gi|157149578|ref|NC_009795.1|;gi|157149612|ref|NC_009796.1|;gi|157163852|ref|NC_009802.1|
Campylobacter_curvus_52592	1947	0.718541	1	151	58669	gi|154173617|ref|NC_009715.1|
Campylobacter_jejuni_subsp_doylei_26997	1982	0.633199	1	146	58671	gi|153950938|ref|NC_009707.1|
Haloquadratum_walsbyi_DSM_16790	3072	0.50651	2	134	58673	gi|110666976|ref|NC_008212.1|;gi|109644367|ref|NC_008213.1|
Verminephrobacter_eiseniae_EF012	4949	0.739947	2	263	58675	gi|121583590|ref|NC_008771.1|;gi|121607004|ref|NC_008786.1|
Bifidobacterium_longum_subsp_infantis_ATCC_15697_JCM_1222_2	2564	0.568643	1	148	58677	gi|213690928|ref|NC_011593.1|
Desulfovibrio_vulgaris_DP4	3143	0.67356	2	194	58679	gi|120586808|ref|NC_008741.1|;gi|120601051|ref|NC_008751.1|
Rickettsia_bellii_OSU_85389	1572	0.639949	1	79	58681	gi|157826385|ref|NC_009883.1|
Thermosipho_melanesiensis_BI429	1929	0.700363	1	143	58683	gi|150019913|ref|NC_009616.1|
Helicobacter_acinonychis_str_Sheeba	1547	0.639302	2	136	58685	gi|109946640|ref|NC_008229.1|;gi|109948253|ref|NC_008230.1|
Francisella_tularensis_subsp_holarctica_OSU18	2115	0.603783	1	174	58687	gi|115313981|ref|NC_008369.1|
Maricaulis_maris_MCS10	3131	0.644842	1	208	58689	gi|114568554|ref|NC_008347.1|
Sphingomonas_wittichii_RW1	5464	0.680271	3	278	58691	gi|148550551|ref|NC_009507.1|;gi|148550845|ref|NC_009508.1|;gi|148552929|ref|NC_009511.1|
Francisella_tularensis_subsp_tularensis_FSC198	2031	0.633186	1	180	58693	gi|110669657|ref|NC_008245.1|
Frankia_alni_ACN14a	6084	0.58432	1	258	58695	gi|111219505|ref|NC_008278.1|
Burkholderia_multivorans_ATCC_17616	6371	0.709308	4	301	58697	gi|161506495|ref|NC_010070.1|;gi|161523180|ref|NC_010084.1|;gi|161519706|ref|NC_010086.1|;gi|161522356|ref|NC_010087.1|
Burkholderia_phymatum_STM815	7809	0.672301	4	333	58699	gi|186474773|ref|NC_010622.1|;gi|186471973|ref|NC_010623.1|;gi|186470346|ref|NC_010625.1|;gi|186474323|ref|NC_010627.1|
Burkholderia_ambifaria_MC406	6746	0.70086	4	320	58701	gi|172059067|ref|NC_010551.1|;gi|172062142|ref|NC_010552.1|;gi|172064525|ref|NC_010553.1|;gi|172064800|ref|NC_010557.1|
Delftia_acidovorans_SPH1	6122	0.690461	1	276	58703	gi|160895450|ref|NC_010002.1|
Shewanella_pealeana_ATCC_700345	4369	0.692378	1	275	58705	gi|157959830|ref|NC_009901.1|
Dinoroseobacter_shibae_DFL_12	4283	0.671725	6	285	58707	gi|159042556|ref|NC_009952.1|;gi|159046135|ref|NC_009955.1|;gi|159046331|ref|NC_009956.1|;gi|159046469|ref|NC_009957.1|;gi|159046605|ref|NC_009958.1|;gi|159046676|ref|NC_009959.1|
Clostridium_cellulolyticum_H10	3513	0.664674	1	189	58709	gi|220927459|ref|NC_011898.1|
Caldivirga_maquilingensis_IC167	2077	0.607126	1	114	58711	gi|159040592|ref|NC_009954.1|
Geobacter_lovleyi_SZ	3718	0.660839	2	201	58713	gi|189423082|ref|NC_010814.1|;gi|189426689|ref|NC_010815.1|
Marinomonas_sp_MWYL1	4550	0.762198	1	280	58715	gi|152994043|ref|NC_009654.1|
Metallosphaera_sedula_DSM_5348	2391	0.591384	1	125	58717	gi|146302785|ref|NC_009440.1|
Staphylothermus_marinus_F1	1659	0.606992	1	86	58719	gi|126464913|ref|NC_009033.1|
Shewanella_woodyi_ATCC_51908	4996	0.653122	1	273	58721	gi|170724370|ref|NC_010506.1|
Pseudomonas_mendocina_ymp	4633	0.742499	1	255	58723	gi|146305042|ref|NC_009439.1|
Serratia_proteamaculans_568	5067	0.833235	2	335	58725	gi|157362818|ref|NC_009829.1|;gi|157368249|ref|NC_009832.1|
Enterobacter_sp_638	4407	0.862265	2	298	58727	gi|146284526|ref|NC_009425.1|;gi|146309667|ref|NC_009436.1|
Burkholderia_phytofirmans_PsJN	7339	0.70064	3	333	58729	gi|187918714|ref|NC_010676.1|;gi|187921867|ref|NC_010679.1|;gi|187922035|ref|NC_010681.1|
Acinetobacter_baumannii_ATCC_17978	3951	0.661098	3	247	58731	gi|126640097|ref|NC_009083.1|;gi|126640109|ref|NC_009084.1|;gi|126640115|ref|NC_009085.1|
Legionella_pneumophila_str_Corby	3195	0.623474	1	198	58733	gi|295815281|ref|NC_009494.2|
Pseudomonas_putida_GB1	5445	0.731864	1	287	58735	gi|167031021|ref|NC_010322.1|
Ralstonia_pickettii_12J	4995	0.6999	3	272	58737	gi|187925958|ref|NC_010678.1|;gi|187927112|ref|NC_010682.1|;gi|187930822|ref|NC_010683.1|
Parvibaculum_lavamentivorans_DS1	3703	0.692412	1	229	58739	gi|154250456|ref|NC_009719.1|
Methanococcus_maripaludis_C5	1888	0.801907	2	102	58741	gi|134045046|ref|NC_009135.1|;gi|134046898|ref|NC_009136.1|
Shewanella_baltica_OS185	4565	0.671632	2	267	58743	gi|152998483|ref|NC_009661.1|;gi|152998555|ref|NC_009665.1|
Shewanella_piezotolerans_WP3	4593	0.659917	1	265	58745	gi|212632911|ref|NC_011566.1|
Petrotoga_mobilis_SJ95	1986	0.755287	1	164	58747	gi|160901491|ref|NC_010003.1|
Geobacter_bemidjiensis_Bem	4022	0.666335	1	214	58749	gi|197116402|ref|NC_011146.1|
Bacillus_cereus_AH820	5680	0.716549	4	259	58751	gi|218847796|ref|NC_011771.1|;gi|218901206|ref|NC_011773.1|;gi|218848179|ref|NC_011776.1|;gi|218848185|ref|NC_011777.1|
Bacillus_cereus_AH187	5659	0.708782	5	253	58753	gi|217316512|ref|NC_011654.1|;gi|217956691|ref|NC_011655.1|;gi|217322921|ref|NC_011656.1|;gi|217322982|ref|NC_011657.1|;gi|217957581|ref|NC_011658.1|
Anaeromyxobacter_sp_Fw1095	4602	0.590613	1	232	58755	gi|153002879|ref|NC_009675.1|
Bacillus_cereus_B4264	5349	0.736212	1	258	58757	gi|218230750|ref|NC_011725.1|
Bacillus_cereus_G9842	5733	0.704343	3	258	58759	gi|218895141|ref|NC_011772.1|;gi|218847808|ref|NC_011774.1|;gi|218847927|ref|NC_011775.1|
Lactobacillus_helveticus_DPC_4571	2209	0.647804	1	121	58761	gi|161506634|ref|NC_010080.1|
Xylella_fastidiosa_M12	2365	0.601691	1	168	58763	gi|170729251|ref|NC_010513.1|
Acinetobacter_baumannii_ACICU	3782	0.695664	3	242	58765	gi|184159988|ref|NC_010605.1|;gi|184160017|ref|NC_010606.1|;gi|184156320|ref|NC_010611.1|
Methanococcus_vannielii_SB	1746	0.84937	1	104	58767	gi|150398760|ref|NC_009634.1|
Burkholderia_cenocepacia_MC03	7117	0.732612	3	326	58769	gi|170731356|ref|NC_010508.1|;gi|170734517|ref|NC_010512.1|;gi|170735571|ref|NC_010515.1|
Campylobacter_jejuni_subsp_jejuni_81116	1617	0.760049	1	150	58771	gi|157414322|ref|NC_009839.1|
Shewanella_baltica_OS223	4555	0.682986	4	266	58775	gi|217971216|ref|NC_011663.1|;gi|217975547|ref|NC_011664.1|;gi|217975697|ref|NC_011665.1|;gi|217980264|ref|NC_011668.1|
Desulfococcus_oleovorans_Hxd3	3315	0.635897	1	208	58777	gi|158520017|ref|NC_009943.1|
Mycobacterium_bovis_BCG_str_Pasteur_1173P2	4026	0.740934	1	258	58781	gi|121635883|ref|NC_008769.1|
Escherichia_coli_ATCC_8739	4393	0.941953	1	323	58783	gi|170018061|ref|NC_010468.1|
Methanocorpusculum_labreanum_Z	1816	0.680617	1	92	58785	gi|124484829|ref|NC_008942.1|
Pyrobaculum_calidifontis_JCM_11548	2292	0.539703	1	113	58787	gi|126458628|ref|NC_009073.1|
Actinobacillus_pleuropneumoniae_serovar_5b_str_L20	2131	0.874237	1	200	58789	gi|126207488|ref|NC_009053.1|
Borrelia_duttonii_Ly	1568	0.521046	17	60	58791	gi|203283903|ref|NC_011224.1|;gi|203283912|ref|NC_011226.1|;gi|203283926|ref|NC_011229.1|;gi|203288469|ref|NC_011245.1|;gi|203288506|ref|NC_011247.1|;gi|203288641|ref|NC_011248.1|;gi|203288661|ref|NC_011249.1|;gi|203288682|ref|NC_011250.1|;gi|203288701|ref|NC_011251.1|;gi|203288730|ref|NC_011254.1|;gi|203288751|ref|NC_011256.1|;gi|203288797|ref|NC_011257.1|;gi|203288819|ref|NC_011259.1|;gi|203288…
Borrelia_recurrentis_A1	1214	0.607084	8	60	58793	gi|203287471|ref|NC_011244.1|;gi|203288272|ref|NC_011246.1|;gi|203288364|ref|NC_011252.1|;gi|203288382|ref|NC_011253.1|;gi|203288400|ref|NC_011255.1|;gi|203288416|ref|NC_011258.1|;gi|203288436|ref|NC_011260.1|;gi|203288465|ref|NC_011263.1|
Bacillus_thuringiensis_str_Al_Hakam	5363	0.73746	2	262	58795	gi|118445179|ref|NC_008598.1|;gi|118475778|ref|NC_008600.1|
Rickettsia_africae_ESF5	1461	0.587269	2	70	58799	gi|229586230|ref|NC_012633.1|;gi|228478451|ref|NC_012634.1|
Rickettsia_massiliae_MTU5	1577	0.56246	2	72	58801	gi|157954006|ref|NC_009897.1|;gi|157964072|ref|NC_009900.1|
Escherichia_coli_B_str_REL606	4322	0.947941	1	322	58803	gi|254160123|ref|NC_012967.1|
Rhodospirillum_centenum_SW_Rhodocista_centenaria_SW	3937	0.649479	1	232	58805	gi|289546492|ref|NC_011420.2|
Halorubrum_lacusprofundi_ATCC_49239	3644	0.526619	3	134	58807	gi|222475682|ref|NC_012028.1|;gi|222478439|ref|NC_012029.1|;gi|222481151|ref|NC_012030.1|
Xylella_fastidiosa_M23	2477	0.586193	2	169	58809	gi|182680572|ref|NC_010577.1|;gi|182682734|ref|NC_010579.1|
Francisella_tularensis_subsp_tularensis_WY963418	2026	0.636723	1	177	58811	gi|134301169|ref|NC_009257.1|
Gemmatimonas_aurantiaca_T27	4004	0.564935	1	211	58813	gi|226225406|ref|NC_012489.1|
Methanoregula_boonei_6A8	2527	0.629205	1	105	58815	gi|154149549|ref|NC_009712.1|
Staphylococcus_aureus_subsp_aureus_Mu3	2663	0.796846	1	218	58817	gi|156978331|ref|NC_009782.1|
Prochlorococcus_marinus_str_MIT_9215	1986	0.601208	1	173	58819	gi|157412338|ref|NC_009840.1|
Methylobacterium_extorquens_PA1	4983	0.608669	1	261	58821	gi|163849457|ref|NC_010172.1|
Methanococcus_aeolicus_Nankai3	1525	0.904918	1	101	58823	gi|150400439|ref|NC_009635.1|
Sulfolobus_islandicus_YN1551	3257	0.538839	2	123	58825	gi|229580722|ref|NC_012623.1|;gi|228288719|ref|NC_012624.1|
Methanobrevibacter_smithii_ATCC_35061	1782	0.691919	1	94	58827	gi|148642060|ref|NC_009515.1|
Geobacillus_thermodenitrificans_NG802	3564	0.808081	2	240	58829	gi|138893679|ref|NC_009328.1|;gi|138898339|ref|NC_009329.1|
Salmonella_enterica_subsp_enterica_serovar_Newport_str_SL254	4710	0.863482	3	305	58831	gi|134047083|ref|NC_009140.1|;gi|194442198|ref|NC_011079.1|;gi|194442203|ref|NC_011080.1|
Bifidobacterium_longum_DJO10A	1976	0.668522	3	143	58833	gi|23307853|ref|NC_004252.1|;gi|23307864|ref|NC_004253.1|;gi|189438863|ref|NC_010816.1|
Shewanella_sediminis_HAWEB3	4655	0.692159	1	268	58835	gi|157373141|ref|NC_009831.1|
Lactococcus_lactis_subsp_cremoris_MG1363	2580	0.700775	1	180	58837	gi|125622882|ref|NC_009004.1|
Staphylococcus_aureus_subsp_aureus_str_Newman	2698	0.779096	1	218	58839	gi|151220212|ref|NC_009641.1|
Sulfolobus_islandicus_M164	2851	0.573132	1	124	58841	gi|238618479|ref|NC_012726.1|
Methylobacterium_sp_446	7002	0.592117	3	287	58843	gi|169825329|ref|NC_010373.1|;gi|169825392|ref|NC_010374.1|;gi|170738367|ref|NC_010511.1|
Methylobacterium_radiotolerans_JCM_2831	6507	0.606116	9	284	58845	gi|170745610|ref|NC_010502.1|;gi|170745634|ref|NC_010504.1|;gi|170746450|ref|NC_010505.1|;gi|170744977|ref|NC_010507.1|;gi|170745005|ref|NC_010509.1|;gi|170745058|ref|NC_010510.1|;gi|170745566|ref|NC_010514.1|;gi|170752137|ref|NC_010517.1|;gi|170752179|ref|NC_010518.1|
Methanococcus_maripaludis_C7	1833	0.812875	1	102	58847	gi|150401930|ref|NC_009637.1|
Sulfolobus_islandicus_M1425	2879	0.576589	1	124	58849	gi|227826411|ref|NC_012588.1|
Sulfolobus_islandicus_M1627	2956	0.562246	1	123	58851	gi|229583573|ref|NC_012632.1|
Mycobacterium_tuberculosis_H37Ra	4093	0.742243	1	260	58853	gi|148659757|ref|NC_009525.1|
Sulfurihydrogenibium_sp_YO3AOP1	1815	0.753719	1	156	58855	gi|188995955|ref|NC_010730.1|
Hydrogenobaculum_sp_Y04AAS1	1636	0.775672	1	165	58857	gi|195952380|ref|NC_011126.1|
Ralstonia_pickettii_12D	5423	0.649087	5	268	58859	gi|241114100|ref|NC_012849.1|;gi|241258150|ref|NC_012851.1|;gi|241589533|ref|NC_012855.1|;gi|241661625|ref|NC_012856.1|;gi|241665037|ref|NC_012857.1|
Nitratiruptor_sp_SB1552	1933	0.714434	1	167	58861	gi|152989753|ref|NC_009662.1|
Sulfurovum_sp_NBC371	2552	0.630878	1	176	58863	gi|152991597|ref|NC_009663.1|
Lactobacillus_fermentum_IFO_3956	2094	0.749284	1	158	58865	gi|184154476|ref|NC_010610.1|
Finegoldia_magna_ATCC_29328	1846	0.712893	2	132	58867	gi|169823514|ref|NC_010371.1|;gi|169823697|ref|NC_010376.1|
Orientia_tsutsugamushi_str_Ikeda	2188	0.409049	1	53	58869	gi|189182907|ref|NC_010793.1|
Sulfolobus_islandicus_LS215	3071	0.554217	1	123	58871	gi|227829020|ref|NC_012589.1|
Brucella_abortus_S19	3130	0.73738	2	225	58873	gi|189022234|ref|NC_010740.1|;gi|189023268|ref|NC_010742.1|
Lactobacillus_reuteri_JCM_1112	2026	0.742349	1	155	58875	gi|184152655|ref|NC_010609.1|
Pelotomaculum_thermopropionicum_SI	3001	0.661779	1	181	58877	gi|147676335|ref|NC_009454.1|
Porphyromonas_gingivalis_ATCC_33277	1981	0.594649	1	153	58879	gi|188993864|ref|NC_010729.1|
Gramella_forsetii_KT0803	3448	0.575986	1	211	58881	gi|120434372|ref|NC_008571.1|
Clostridium_kluyveri_DSM_555	3973	0.654669	2	183	58885	gi|148245107|ref|NC_009466.1|;gi|153952670|ref|NC_009706.1|
Ureaplasma_parvum_serovar_3_str_ATCC_27815	608	0.776316	1	45	58887	gi|170761847|ref|NC_010503.1|
Neorickettsia_risticii_str_Illinois	812	0.726601	1	79	58889	gi|254796400|ref|NC_013009.1|
Actinobacillus_pleuropneumoniae_serovar_3_str_JL03	2077	0.889263	1	198	58891	gi|165975457|ref|NC_010278.1|
Coxiella_burnetii_CbuG_Q212	2069	0.60754	1	155	58893	gi|212211668|ref|NC_011527.1|
Coxiella_burnetii_CbuK_Q154	2136	0.616105	2	156	58895	gi|212208405|ref|NC_011526.1|;gi|212217688|ref|NC_011528.1|
Corynebacterium_glutamicum_R	3146	0.671647	2	228	58897	gi|145294042|ref|NC_009342.1|;gi|145297095|ref|NC_009343.1|
Renibacterium_salmoninarum_ATCC_33209	3528	0.618481	1	223	58899	gi|163838769|ref|NC_010168.1|
Acholeplasma_laidlawii_PG8A	1389	0.708423	1	111	58901	gi|162446888|ref|NC_010163.1|
Nitrosopumilus_maritimus_SCM1	1947	0.553672	1	105	58903	gi|161527512|ref|NC_010085.1|
Azorhizobium_caulinodans_ORS_571	4810	0.730561	1	263	58905	gi|158421624|ref|NC_009937.1|
Vibrio_fischeri_MJ11	3993	0.718507	3	248	58907	gi|197333880|ref|NC_011184.1|;gi|197336471|ref|NC_011185.1|;gi|197336667|ref|NC_011186.1|
Burkholderia_multivorans_ATCC_17616_2	6374	0.709131	4	301	58909	gi|189347993|ref|NC_010801.1|;gi|189348761|ref|NC_010802.1|;gi|189348893|ref|NC_010804.1|;gi|189351978|ref|NC_010805.1|
Bifidobacterium_animalis_subsp_lactis_AD011	1582	0.708597	1	139	58911	gi|219682499|ref|NC_011835.1|
Desulfatibacillum_alkenivorans_AK01	5288	0.613086	1	214	58913	gi|218777860|ref|NC_011768.1|
Salmonella_enterica_subsp_enterica_serovar_Schwarzengrund_str	4550	0.872967	3	303	58915	gi|194733773|ref|NC_011092.1|;gi|194733896|ref|NC_011093.1|;gi|194733902|ref|NC_011094.1|
Salmonella_enterica_subsp_enterica_serovar_Dublin_str_CT_02021853	4682	0.861384	2	306	58917	gi|198241636|ref|NC_011204.1|;gi|198241740|ref|NC_011205.1|
Escherichia_coli_SMS35	4824	0.914179	5	318	58919	gi|170650740|ref|NC_010485.1|;gi|170650751|ref|NC_010486.1|;gi|170650756|ref|NC_010487.1|;gi|170650760|ref|NC_010488.1|;gi|170679574|ref|NC_010498.1|
Ochrobactrum_anthropi_ATCC_49188	5015	0.702493	6	252	58921	gi|153007346|ref|NC_009667.1|;gi|153010078|ref|NC_009668.1|;gi|153011772|ref|NC_009669.1|;gi|153011934|ref|NC_009670.1|;gi|153012026|ref|NC_009671.1|;gi|153012113|ref|NC_009672.1|
Sulfolobus_islandicus_YG5714	3051	0.549328	1	121	58923	gi|229577818|ref|NC_012622.1|
Staphylococcus_aureus_subsp_aureus_USA300_TCH1516	2696	0.789318	3	217	58925	gi|161510924|ref|NC_010063.1|;gi|161508266|ref|NC_010079.1|;gi|225631039|ref|NC_012417.1|
Clostridium_botulinum_A_str_ATCC_19397	3519	0.730037	1	191	58927	gi|153930785|ref|NC_009697.1|
Clostridium_botulinum_F_str_Langeland	3661	0.722207	2	187	58929	gi|153937894|ref|NC_009699.1|;gi|153941546|ref|NC_009700.1|
Clostridium_botulinum_A_str_Hall	3397	0.743892	1	188	58931	gi|153934468|ref|NC_009698.1|
Methylobacterium_extorquens_CM4	5701	0.579547	3	271	58933	gi|218528082|ref|NC_011757.1|;gi|218533256|ref|NC_011758.1|;gi|218534717|ref|NC_011760.1|
Thermotoga_sp_RQ2	1862	0.771214	1	165	58935	gi|170287807|ref|NC_010483.1|
Methylobacterium_populi_BJ001	5445	0.597796	3	264	58937	gi|188579259|ref|NC_010721.1|;gi|188579286|ref|NC_010725.1|;gi|188584601|ref|NC_010727.1|
Francisella_tularensis_subsp_mediasiatica_FSC147	2102	0.61608	1	177	58939	gi|187930913|ref|NC_010677.1|
Bradyrhizobium_sp_ORS_278	6674	0.649536	1	304	58941	gi|146337175|ref|NC_009445.1|
Lysinibacillus_sphaericus_C341	4836	0.686931	2	218	58945	gi|169825414|ref|NC_010381.1|;gi|169825618|ref|NC_010382.1|
Methanococcus_maripaludis_C6	1869	0.797218	1	98	58947	gi|159904396|ref|NC_009975.1|
Elusimicrobium_minutum_Pei191	1541	0.670993	1	117	58949	gi|187250423|ref|NC_010644.1|
Actinosynnema_mirum_DSM_43827	7065	0.582732	1	269	58951	gi|256374160|ref|NC_013093.1|
Anaeromyxobacter_sp_K	4486	0.599643	1	231	58953	gi|197120421|ref|NC_011145.1|
Vibrio_campbellii_ATCC_BAA1116_2	5634	0.679979	3	263	58957	gi|156936674|ref|NC_009777.1|;gi|156972381|ref|NC_009783.1|;gi|156975952|ref|NC_009784.1|
Phenylobacterium_zucineum_HLK1	4273	0.64615	2	239	58959	gi|197103140|ref|NC_011143.1|;gi|197103466|ref|NC_011144.1|
Rickettsia_rickettsii_str_Iowa	1434	0.587169	1	71	58961	gi|319717301|ref|NC_010263.2|
Candidatus_Amoebophilus_asiaticus_5a2	1537	0.518543	1	60	58963	gi|189501470|ref|NC_010830.1|
Opitutus_terrae_PB901	4672	0.552226	1	236	58965	gi|182411826|ref|NC_010571.1|
Polynucleobacter_necessarius_subsp_necessarius_STIR1	1917	0.588419	1	144	58967	gi|171462832|ref|NC_010531.1|
Arthrobacter_chlorophenolicus_A6	4643	0.62395	3	274	58969	gi|219882541|ref|NC_011879.1|;gi|219883257|ref|NC_011881.1|;gi|220910783|ref|NC_011886.1|
Leptothrix_cholodnii_SP6	4366	0.71759	1	286	58971	gi|171056692|ref|NC_010524.1|
Salmonella_enterica_subsp_enterica_serovar_Heidelberg_str_SL476	4679	0.875828	3	308	58973	gi|194447175|ref|NC_011081.1|;gi|194447301|ref|NC_011082.1|;gi|194447306|ref|NC_011083.1|
Treponema_pallidum_subsp_pallidum_SS14	2006	0.829511	2	60	58977	gi|189025236|ref|NC_010741.1|;gi|512443503|ref|NC_021508.1|
Escherichia_coli_str_K12_substr_DH10B	4401	0.965462	1	317	58979	gi|170079663|ref|NC_010473.1|
Campylobacter_hominis_ATCC_BAA381	1637	0.654246	2	131	58981	gi|154147860|ref|NC_009713.1|;gi|154147866|ref|NC_009714.1|
Streptomyces_griseus_subsp_griseus_NBRC_13350_Streptomyces	7113	0.616196	1	288	58983	gi|182433793|ref|NC_010572.1|
Akkermansia_muciniphila_ATCC_BAA835	2190	0.585845	1	160	58985	gi|187734516|ref|NC_010655.1|
Thauera_sp_MZ1T	4055	0.696671	2	244	58987	gi|237653092|ref|NC_011662.2|;gi|217980115|ref|NC_011667.1|
Anaeromyxobacter_dehalogenans_2CP1	4520	0.588496	1	233	58989	gi|220915123|ref|NC_011891.1|
Rhizobium_leguminosarum_bv_trifolii_WSM1325	7118	0.672099	6	296	58991	gi|241113003|ref|NC_012848.1|;gi|241202755|ref|NC_012850.1|;gi|241258599|ref|NC_012852.1|;gi|241518161|ref|NC_012853.1|;gi|241554070|ref|NC_012854.1|;gi|241666492|ref|NC_012858.1|
Leptospira_biflexa_serovar_Patoc_strain_Patoc_1_Paris	3694	0.550893	3	193	58993	gi|183219427|ref|NC_010602.1|;gi|189913173|ref|NC_010843.1|;gi|189913450|ref|NC_010844.1|
Rhodopseudomonas_palustris_TIE1	5308	0.661266	1	266	58995	gi|192288433|ref|NC_011004.1|
Rhizobium_leguminosarum_bv_trifolii_WSM2304	6540	0.694801	5	295	58997	gi|209545999|ref|NC_011366.1|;gi|209546450|ref|NC_011368.1|;gi|209547612|ref|NC_011369.1|;gi|209551938|ref|NC_011370.1|;gi|209552195|ref|NC_011371.1|
Francisella_tularensis_subsp_holarctica_FTNF00200	2097	0.609442	1	173	58999	gi|156501369|ref|NC_009749.1|
Natranaerobius_thermophilus_JW_NMWNLF	2981	0.719893	3	184	59001	gi|188584627|ref|NC_010715.1|;gi|188584642|ref|NC_010718.1|;gi|188587525|ref|NC_010724.1|
Macrococcus_caseolyticus_JCSC5402	2352	0.772534	9	181	59003	gi|222142561|ref|NC_011995.1|;gi|222142576|ref|NC_011996.1|;gi|222142646|ref|NC_011997.1|;gi|222142648|ref|NC_011998.1|;gi|222150250|ref|NC_011999.1|;gi|222143325|ref|NC_012000.1|;gi|222143330|ref|NC_012001.1|;gi|222143513|ref|NC_012002.1|;gi|222143522|ref|NC_012003.1|
Mycobacterium_liflandii_128FXT	5871	0.656447	2	293	59005	gi|209418037|ref|NC_011355.1|;gi|443488504|ref|NC_020133.1|
Shewanella_halifaxensis_HAWEB4	4407	0.702065	1	276	59007	gi|167621941|ref|NC_010334.1|
Brucella_canis_ATCC_23365	3104	0.753866	2	222	59009	gi|161617991|ref|NC_010103.1|;gi|161620094|ref|NC_010104.1|
Ureaplasma_urealyticum_serovar_10_str_ATCC_33699	660	0.727273	1	45	59011	gi|209553988|ref|NC_011374.1|
Cyanothece_sp_ATCC_51142	5091	0.528187	6	207	59013	gi|172034820|ref|NC_010539.1|;gi|172034859|ref|NC_010541.1|;gi|172034885|ref|NC_010542.1|;gi|172034905|ref|NC_010543.1|;gi|172034917|ref|NC_010546.1|;gi|172054853|ref|NC_010547.1|
Brucella_suis_ATCC_23445	3159	0.740424	2	220	59015	gi|163844199|ref|NC_010167.1|;gi|163842277|ref|NC_010169.1|
Bacillus_pumilus_SAFR032	3695	0.890122	1	242	59017	gi|157690798|ref|NC_009848.1|
Rhodococcus_erythropolis_PR4	6547	0.666259	4	311	59019	gi|77404485|ref|NC_007486.1|;gi|77404588|ref|NC_007487.1|;gi|77454567|ref|NC_007491.1|;gi|226303489|ref|NC_012490.1|
Paenibacillus_sp_JDR2	6294	0.724023	1	257	59021	gi|251794036|ref|NC_012914.1|
Methylobacterium_nodulans_ORS_2060	8631	0.52045	8	293	59023	gi|220914669|ref|NC_011887.1|;gi|220915079|ref|NC_011888.1|;gi|220915101|ref|NC_011889.1|;gi|220915115|ref|NC_011890.1|;gi|220919597|ref|NC_011892.1|;gi|220920000|ref|NC_011893.1|;gi|220920054|ref|NC_011894.1|;gi|220927410|ref|NC_011895.1|
Cyanothece_sp_PCC_7424	5914	0.495265	7	226	59025	gi|218437013|ref|NC_011729.1|;gi|218442241|ref|NC_011730.1|;gi|218442305|ref|NC_011732.1|;gi|218442325|ref|NC_011733.1|;gi|218442342|ref|NC_011734.1|;gi|218442435|ref|NC_011737.1|;gi|218442611|ref|NC_011738.1|
Cyanothece_sp_PCC_8801	4539	0.547477	4	210	59027	gi|218203844|ref|NC_011721.1|;gi|218203933|ref|NC_011723.1|;gi|218244892|ref|NC_011726.1|;gi|218249153|ref|NC_011727.1|
Erwinia_tasmaniensis_Et1_99	3720	0.806989	6	270	59029	gi|188535863|ref|NC_010693.1|;gi|188532165|ref|NC_010694.1|;gi|188535903|ref|NC_010695.1|;gi|188535911|ref|NC_010696.1|;gi|189017121|ref|NC_010697.1|;gi|188535954|ref|NC_010699.1|
Micrococcus_luteus_NCTC_2665	2288	0.707605	1	212	59033	gi|239916571|ref|NC_012803.1|
Streptococcus_pyogenes_NZ131	1734	0.763552	1	133	59035	gi|209558587|ref|NC_011375.1|
Geobacter_sp_M21	4102	0.652121	1	212	59037	gi|253698656|ref|NC_012918.1|
Cryptobacterium_curtum_DSM_15641	1367	0.749086	1	135	59041	gi|256826460|ref|NC_013170.1|
[truncated: 12,729 more rows]
