# Supplementary material for: Functional phylogenomics analysis of bacteria and archaea using consistent genome annotation with UniFam
Source: BMC Evol Biol. 2014 Oct 9;14:207. doi: 10.1186/s12862-014-0207-y (PMC4194380; doi:10.1186/s12862-014-0207-y)
Supplement: Additional file 2 — Phylogenetic tree of prokaryotic genomes. Newick format files can be opened by standard tree viewing programs, and most phylogenetic programs. [file 12862_2014_207_MOESM2_ESM.zip]

Archive with 1 entries (1 files):
- 1354637180132641_add2.nwk
