# Supplementary material for: Functional phylogenomics analysis of bacteria and archaea using consistent genome annotation with UniFam
Source: BMC Evol Biol. 2014 Oct 9;14:207. doi: 10.1186/s12862-014-0207-y (PMC4194380; doi:10.1186/s12862-014-0207-y)
Supplement: Additional file 2 — Phylogenetic tree of prokaryotic genomes. Newick format files can be opened by standard tree viewing programs, and most phylogenetic programs. [file 12862_2014_207_MOESM2_ESM.zip › 1354637180132641_add2.nwk]

(((((((Mycoplasma_mobile_163K:1.10725,(Mycoplasma_orale_ATCC_23714_WGS:0.48925,(Mycoplasma_arthritidis_158L31:0.5308,((Mycoplasma_hominis_ATCC_23114:0.00152,Mycoplasma_hominis_ATCC_27545_WGS:0.00442)1.000:0.43308,(Mycoplasma_arginini_7264_WGS:0.2337,(Mycoplasma_alkalescens_14918_WGS:0.17182,Mycoplasma_auris_15026_WGS:0.22963)0.978:0.07961)1.000:0.30963)0.999:0.1291)0.553:0.10303)1.000:0.56798)0.344:0.07592,((((Mycoplasma_ovipneumoniae_SC01_WGS:0.23945,(Mycoplasma_flocculare_ATCC_27716_WGS:0.16626,((Mycoplasma_hyopneumoniae_168L:0,Mycoplasma_hyopneumoniae_168:0):0.00303,((Mycoplasma_hyopneumoniae_7422:0.00133,Mycoplasma_hyopneumoniae_7448:0.00134)0.959:0.00267,(Mycoplasma_hyopneumoniae_J:0.00204,Mycoplasma_hyopneumoniae_232:0.00395)0.456:0.0007)0.763:0.0016)1.000:0.16485)1.000:0.12013)1.000:0.50789,(Mycoplasma_moatsii_ATCC_27625_WGS:0.58272,(Streptococcus_pneumoniae_0601003MEF_WGS:4.67095,Mycoplasma_conjunctivae_HRC_581:0.30087)0.755:0.12985)0.129:0.10629)1.000:0.2417,(Mycoplasma_hyorhinis_MCLD:0.00124,(Mycoplasma_hyorhinis_GDL1:0.00667,(Mycoplasma_hyorhinis_ATCC_17981_WGS:0.00526,(Mycoplasma_hyorhinis_SK76:0.00068,Mycoplasma_hyorhinis_HUB1:0.00264)0.000:0.00055)0.872:0.0013)0.595:0.00145)1.000:0.54652)1.000:0.53794,(Mycoplasma_pulmonis_UAB_CTIP:1.04746,((((((Mycoplasma_bovis_HB0801:0,Mycoplasma_bovis_Hubei1:0):0.00432,Mycoplasma_bovis_PG45:0.00676)1.000:0.07763,(Mycoplasma_agalactiae_14628_WGS:0.01939,(Mycoplasma_agalactiae_PG2:0.01639,Mycoplasma_agalactiae:0.01659)0.525:0.01378)1.000:0.06628)1.000:0.53154,(Mycoplasma_fermentans_JER:0.00116,(Mycoplasma_fermentans_PG18:0.00055,Mycoplasma_fermentans_M64:0.00055)0.871:0.00122)1.000:0.44125)0.217:0.08543,(Mycoplasma_columbinum_SF7_WGS:0.52459,Mycoplasma_bovigenitalium_51080_WGS:0.59152)0.865:0.09545)1.000:0.3064,((Mycoplasma_anatis_1340_WGS:0.54249,(Mycoplasma_crocodyli_MP145:0.28453,Mycoplasma_alligatoris_A21JP2_WGS:0.24365)1.000:0.29148)0.993:0.11922,((Mycoplasma_cynos_C142:0.27772,(Mycoplasma_canis_UF33_WGS:0.00053,(Mycoplasma_canis_UF31_WGS:0.00265,(Mycoplasma_canis_PG_14_WGS:0.00193,(Mycoplasma_canis_UFG4_WGS:0.00381,Mycoplasma_canis_UFG1_WGS:0.00193)0.792:0.00066)0.871:0.00127)0.561:0.00246)1.000:0.23592)1.000:0.38305,(Mycoplasma_synoviae_53:0.0071,(Mycoplasma_arginini_ATCC_23838_WGS:0.00055,Mycoplasma_synoviae_ATCC_25204_WGS:0.00053)0.944:0.00852)1.000:0.84966)0.837:0.1051)0.967:0.13358)1.000:0.26251)0.993:0.14443)0.521:0.07321)1.000:0.61542,((((Spiroplasma_melliferum_IPMB4A_WGS:0.00054,Spiroplasma_melliferum_KC3_WGS:0.00122)1.000:0.31378,(Spiroplasma_chrysopicola_DF1:0.03577,Spiroplasma_syrphidicola_EA1:0.02142)1.000:0.31788)1.000:0.64106,((Spiroplasma_taiwanense_CT1:0.27583,Spiroplasma_diminutum_CUAS1:0.25666)1.000:0.43932,(Mesoplasma_florum_L1:0.52899,((Mycoplasma_sp_G5847_WGS:0.06591,(((Mycoplasma_mycoides_subsp_mycoides_SC_str_PG1:0.00059,Mycoplasma_mycoides_subsp_mycoides_SC_str_Gladysdale:0.00055)1.000:0.01527,(Mycoplasma_mycoides_subsp_capri_PG3_WGS:0.00799,Mycoplasma_mycoides_subsp_capri_LC_str_95010:0.01651)0.994:0.01569)0.905:0.01906,((Mycoplasma_leachii_PG50:0,Mycoplasma_leachii_99_014_6:0):0.01883,(Mycoplasma_capricolum_subsp_capricolum_ATCC_27343:0.00915,Mycoplasma_capricolum_subsp_capripneumoniae_M1601_WGS:0.0189)1.000:0.01813)1.000:0.03156)1.000:0.03774)1.000:0.23385,(Mycoplasma_yeatsii_13926_WGS:0.15376,(Mycoplasma_putrefaciens_KS1:0.00204,Mycoplasma_putrefaciens_Mput9231:0.00178)1.000:0.21301)1.000:0.12884)1.000:0.28227)1.000:0.35602)1.000:0.29107)1.000:0.70336,(((((Ureaplasma_parvum_serovar_6_str_ATCC_27818_WGS:0.0007,((Ureaplasma_parvum_serovar_3_str_ATCC_27815:0,Ureaplasma_parvum_serovar_3_str_ATCC_700970:0):0.00055,Ureaplasma_parvum_serovar_14_str_ATCC_33697_WGS:0.00324)0.503:0.00128)0.695:0.002,Ureaplasma_parvum_serovar_1_str_ATCC_27813_WGS:0.0006)1.000:0.10669,((((Ureaplasma_urealyticum_serovar_9_str_ATCC_33175_WGS:0.00068,(Ureaplasma_urealyticum_2033_WGS:0.00191,((Ureaplasma_urealyticum_serovar_12_str_ATCC_33696_WGS:0,Ureaplasma_urealyticum_4318_WGS:0):0.00055,Ureaplasma_urealyticum_serovar_4_str_ATCC_27816_WGS:0.00055)0.000:0.00055)0.820:0.00065)0.962:0.00293,(Ureaplasma_urealyticum_serovar_13_str_ATCC_33698_WGS:0.00078,Ureaplasma_urealyticum_serovar_2_str_ATCC_27814_WGS:0.01937)0.763:0.00081)0.371:0.00066,((((Ureaplasma_urealyticum_2608_WGS:0.00055,Ureaplasma_urealyticum_4155_WGS:0.00127)0.831:0.00068,Ureaplasma_urealyticum_serovar_5_str_ATCC_27817_WGS:0.00068)0.000:0.00055,(Ureaplasma_urealyticum_serovar_7_str_ATCC_27819_WGS:0,Ureaplasma_urealyticum_serovar_8_str_ATCC_27618_WGS:0):0.00055)0.832:0.00066,Ureaplasma_urealyticum_serovar_11_str_ATCC_33695_WGS:0.00066)0.725:0.00103)0.861:0.00055,Ureaplasma_urealyticum_serovar_10_str_ATCC_33699:0.0025)0.953:0.04577)1.000:1.46088,((Mycoplasma_penetrans_HF2:0.7017,Mycoplasma_iowae_695_WGS:0.62042)1.000:0.56525,(((Mycoplasma_gallisepticum_ATCC_19610_WGS:0.00286,(Mycoplasma_gallisepticum_str_Rlow:0.00055,Mycoplasma_gallisepticum_str_Rhigh:0.00055)0.991:0.00055)0.989:0.01648,((Mycoplasma_gallisepticum_WI01_2001043132P:0.00063,((Mycoplasma_gallisepticum_NY01_200104751P:0,(Mycoplasma_gallisepticum_NC95_1329522P:0,(Mycoplasma_gallisepticum_VA94_799417P:0,(Mycoplasma_gallisepticum_NC08_200803143P:0,(Mycoplasma_gallisepticum_NC96_159642P:0,Mycoplasma_gallisepticum_NC06_200608052P:0)_Poly5:0)_Poly4:0)_Poly3:0)_Poly2:0)_Poly1:0.00055,Mycoplasma_gallisepticum_CA06_200605252P:0.00063)0.000:0.00055)1.000:0.00901,(Mycoplasma_gallisepticum_str_F:0.01673,Mycoplasma_gallisepticum_S6_WGS:0.00548)0.265:0.00242)0.844:0.00529)1.000:1.04773,((Mycoplasma_genitalium_G37_WGS:0.01592,((Mycoplasma_genitalium_M2321:0.00229,(Mycoplasma_genitalium_M6320:0.00166,(Mycoplasma_genitalium_M6282:0.00654,Mycoplasma_genitalium_M2288:0.00391)0.279:0.00101)0.895:0.00241)0.810:0.00087,Mycoplasma_genitalium_G37:0.00055)0.838:0.00175)1.000:0.33132,(((Mycoplasma_pneumoniae_FH:0.01649,(Mycoplasma_pneumoniae_19294_WGS:0,Mycoplasma_pneumoniae_PO1_WGS:0):0.00055)0.925:0.00101,Mycoplasma_pneumoniae_PI_1428_WGS:0.00055)0.267:0.00078,(Mycoplasma_pneumoniae_309:0.00102,(Mycoplasma_pneumoniae_M129B7:0.00055,Mycoplasma_pneumoniae_M129:0.00188)0.938:0.00055)0.987:0.00881)1.000:0.27548)1.000:0.95983)1.000:0.43599)0.058:0.09339)0.917:0.18083,((Mycoplasma_haemocanis_str_Illinois:0.06511,(Mycoplasma_haemofelis_Ohio2:0.00384,Mycoplasma_haemofelis_str_Langford_1:0.00431)0.987:0.08203)1.000:1.31006,(((Candidatus_Mycoplasma_haemolamae_str_Purdue:0.51243,Candidatus_Mycoplasma_haemominutum_Birmingham_1:0.66701)0.381:0.11818,(Mycoplasma_suis_str_Illinois:0.00798,Mycoplasma_suis_KI3806:0.00054)1.000:0.6502)0.625:0.11909,Mycoplasma_wenyonii_str_Massachusetts:0.50665)1.000:1.16088)1.000:1.10862)0.997:0.23788)0.707:0.15345)1.000:0.92242,(candidate_division_OP1_bacterium_SCGC_AAA255C06_WGS:1.79375,(Marine_Group_III_euryarchaeote_SCGC_AAA288E19_WGS:0.4908,Burkholderiales_bacterium_JGI_0001003J08_WGS:0.12998)0.782:1.52196)0.521:0.44333)0.448:0.16812,((candidate_division_GN02_bacterium_JGI_0000068E11_WGS:2.23171,(candidate_division_GN02_bacterium_JGI_0000069K10_WGS:2.46193,(candidate_division_OP11_bacterium_UW_6594B07_WGS:0.77574,candidate_division_SR1_bacterium_MGEHA_WGS:0.85225)1.000:1.44816)0.484:0.14178)0.974:0.40742,(((candidate_division_OD1_bacterium_SCGC_AAA011N16_WGS:1.24042,(candidate_division_OD1_bacterium_SCGC_AAA036E14_WGS:1.15489,candidate_division_OD1_bacterium_SCGC_AAA011J21_WGS:1.46858)0.194:0.06373)0.980:0.33293,((candidate_division_OD1_bacterium_SCGC_AAA255P19_WGS:1.15436,candidate_division_OD1_bacterium_SCGC_AAA011A09_WGS:1.30693)0.882:0.34063,candidate_division_OD1_bacterium_SCGC_AAA011A08_WGS:1.51359)0.878:0.18462)0.943:0.22001,((candidate_division_TM7_genomosp_GTL1_WGS:0.57989,(candidate_division_TM7_singlecell_isolate_TM7c_WGS:0.66837,(Candidatus_Saccharimonas_aalborgensis:0.47057,candidate_division_TM7_bacterium_JGI_0001002L20_WGS:0.37602)0.046:0.1031)0.955:0.21309)1.000:1.57836,((candidate_division_OP11_bacterium_SCGC_AAA011B20_WGS:1.43088,(candidate_division_OP11_bacterium_SCGC_AAA040P11_WGS:0.95459,candidate_division_OP11_bacterium_SCGC_AAA011I21_WGS:0.98859)0.999:0.5399)0.426:0.20368,((candidate_division_OP11_bacterium_SCGC_AAA011L6_WGS:1.48858,(candidate_division_OP11_bacterium_SCGC_AAA011M05_WGS:0.48888,candidate_division_OP11_bacterium_SCGC_AAA011E14_WGS:0.41484)1.000:0.71145)0.957:0.27669,(candidate_division_OP11_bacterium_SCGC_AAA011L05_WGS:0.21131,candidate_division_OP11_bacterium_SCGC_AAA011A19_WGS:0.28694)1.000:1.37147)0.354:0.16289)0.998:0.32595)0.904:0.19423)0.991:0.22198)0.916:0.194)0.884:0.15045,((candidate_division_TM6_bacterium_JCVI_TM6SC1_WGS:2.71531,((Nautilia_profundicola_AmH:0.18444,Caminibacter_mediatlanticus_TB2_WGS:0.23817)1.000:0.37573,(Nitratiruptor_sp_SB1552:0.52273,((Wolinella_succinogenes_DSM_1740:0.50227,(((Helicobacter_fennelliae_MRY120050_WGS:0.56846,(((Helicobacter_cetorum_MIT_007128:0.07149,((((((((((Helicobacter_pylori_Hp_H45_WGS:0.0143,(Helicobacter_pylori_Hp_A9_WGS:0.0163,(Helicobacter_pylori_P79_WGS:0.00864,(Helicobacter_pylori_26695_2:0.00052,(Helicobacter_pylori_Rif2:0,(Helicobacter_pylori_Rif1:0,Helicobacter_pylori_26695:0)_Poly2:0)_Poly1:0.00055)0.956:0.00055)1.000:0.01998)0.704:0.00313)0.908:0.00433,(((((((Helicobacter_pylori_Lithuania75_Helicobacter_pylori_Lit75:0.02038,(Helicobacter_pylori_Hp_H9_WGS:0.01817,((((Helicobacter_pylori_Hp_H28_WGS:0.01665,Helicobacter_pylori_R32b_WGS:0.01469)0.892:0.00453,(Helicobacter_pylori_PeCan4:0.01749,((((Helicobacter_pylori_Aklavik86:0.01981,(Helicobacter_pylori_Puno120:0.0117,Helicobacter_pylori_Puno135:0.01205)0.887:0.0022)0.022:0.00172,((Helicobacter_pylori_Cuz20:0.00683,(Helicobacter_pylori_Shi417:0.00718,Helicobacter_pylori_Shi169:0.0065)0.876:0.00298)0.487:0.00142,(Helicobacter_pylori_Sat464:0.00726,Helicobacter_pylori_Shi470:0.00623)0.600:0.00253)0.986:0.00469)0.350:0.00314,(((((Helicobacter_pylori_CPY1124_WGS:0.01393,Helicobacter_pylori_CPY6081_WGS:0.01337)0.943:0.00357,((Helicobacter_pylori_CPY6271_WGS:0.01257,Helicobacter_pylori_CPY6311_WGS:0.01265)0.551:0.00184,(Helicobacter_pylori_35A:0.01085,Helicobacter_pylori_F30:0.01077)0.895:0.00268)0.426:0.00204)0.872:0.00117,((Helicobacter_pylori_UM034_WGS:0.01185,(((((Helicobacter_pylori_UM299:0,Helicobacter_pylori_UM298:0):0.00055,Helicobacter_pylori_UM032:0.0039)1.000:0.01318,((Helicobacter_pylori_HLJHP193_WGS:0.01642,Helicobacter_pylori_HLJHP256_WGS:0.00976)0.891:0.00356,Helicobacter_pylori_FD577_WGS:0.01176)0.511:0.00121)0.834:0.00094,((Helicobacter_pylori_OK310:0.01119,(Helicobacter_pylori_UM065_WGS:0.01272,Helicobacter_pylori_F16:0.01222)0.938:0.00315)0.928:0.00223,Helicobacter_pylori_OK113:0.0141)0.813:0.00197)0.915:0.00139,((Helicobacter_pylori_HLJHP253_WGS:0.00995,(Helicobacter_pylori_FD568_WGS:0.01897,Helicobacter_pylori_XZ274:0.01941)0.963:0.00368)0.833:0.002,Helicobacter_pylori_UM038_WGS:0.01768)0.272:0.00165)0.869:0.0011)0.436:0.00177,((Helicobacter_pylori_CPY1313_WGS:0.01031,Helicobacter_pylori_9810_WGS:0.01053)0.980:0.00407,(Helicobacter_pylori_83:0.00884,Helicobacter_pylori_CPY6261_WGS:0.0081)0.998:0.00679)0.888:0.00198)0.340:0.00093)0.909:0.00113,(((Helicobacter_pylori_Aklavik117:0.01091,(Helicobacter_pylori_Shi112:0.00885,Helicobacter_pylori_v225d:0.01469)0.968:0.0047)0.992:0.00615,Helicobacter_pylori_F32:0.01608)0.884:0.00138,((((Helicobacter_pylori_UM023_WGS:0.01811,((((Helicobacter_pylori_UM007_WGS:0.01401,Helicobacter_pylori_CPY1662_WGS:0.0142)0.941:0.00444,Helicobacter_pylori_F57:0.01533)0.376:0.00108,(((Helicobacter_pylori_UM066:0.00077,Helicobacter_pylori_UM066_WGS:0.00055)1.000:0.01358,(Helicobacter_pylori_8A3_WGS:0.00349,Helicobacter_pylori_BCS100H1_WGS:0.0047)1.000:0.01736)0.946:0.00335,Helicobacter_pylori_UM111_WGS:0.00968)0.799:0.0013)0.812:0.00146,(Helicobacter_pylori_wls512_WGS:0.01129,(Helicobacter_pylori_HLJHP271_WGS:0.0122,Helicobacter_pylori_GC26_WGS:0.01307)0.839:0.00448)0.933:0.00191)0.692:0.00084)0.837:0.00134,(Helicobacter_pylori_wls53_WGS:0.01261,Helicobacter_pylori_CPY3281_WGS:0.01061)0.857:0.00339)0.461:0.00131,(Helicobacter_pylori_UM085_WGS:0.01606,Helicobacter_pylori_FD506_WGS:0.01463)1.000:0.00905)0.539:0.00051,(Helicobacter_pylori_CPY1962_WGS:0.01426,Helicobacter_pylori_UM077_WGS:0.01126)0.975:0.00546)0.822:0.00195)1.000:0.00736)0.919:0.00145,Helicobacter_pylori_51:0.01205)0.969:0.0044)0.886:0.00687,Helicobacter_pylori_52:0.0176)0.992:0.00972)1.000:0.01048)0.966:0.00459,Helicobacter_pylori_Hp_P30_WGS:0.01892)0.905:0.00471,((((((Helicobacter_pylori_NAK7_WGS:0.01283,Helicobacter_pylori_UM067_WGS:0.01496)0.893:0.0039,(((((Helicobacter_pylori_UM114_WGS:0.01181,Helicobacter_pylori_FD719_WGS:0.02077)0.811:0.00319,(Helicobacter_pylori_UM084_WGS:0.01217,Helicobacter_pylori_FD535_WGS:0.02085)0.968:0.00349)0.747:0.00234,(Helicobacter_pylori_FD430_WGS:0.01465,(Helicobacter_pylori_SA222C_WGS:0.00174,Helicobacter_pylori_SA222A_WGS:0.00052)1.000:0.01296)0.863:0.00348)0.309:0.00181,Helicobacter_pylori_FD423_WGS:0.01683)0.867:0.00248,(Helicobacter_pylori_UM054_WGS:0.01461,Helicobacter_pylori_NAB47_WGS:0.01145)0.963:0.00351)0.815:0.00084)1.000:0.00785,(Helicobacter_pylori_FD662_WGS:0.01391,Helicobacter_pylori_UM018_WGS:0.01241)0.987:0.00492)0.504:0.00063,Helicobacter_pylori_FD703_WGS:0.01375)0.817:0.00385,Helicobacter_pylori_SNT49:0.01982)0.923:0.00695,Helicobacter_pylori_India7_Helicobacter_pylori_Ind7:0.01758)0.998:0.00793)0.966:0.00418)0.964:0.00428)0.702:0.00211,Helicobacter_pylori_R037c_WGS:0.02006)0.772:0.00211,(Helicobacter_pylori_B38:0.01917,Helicobacter_pylori_G27:0.01774)0.936:0.00633)0.846:0.00109,((Helicobacter_pylori_NAD1_WGS:0.01972,Helicobacter_pylori_Hp_A14_WGS:0.01237)0.961:0.00465,((Helicobacter_pylori_NQ4053_WGS:0.01696,((Helicobacter_pylori_PeCan18:0.02893,(Helicobacter_pylori_NQ352_WGS:0.0078,Helicobacter_pylori_NQ1701_WGS:0.01477)1.000:0.01478)0.802:0.00716,Helicobacter_pylori_B45_WGS:0.01787)0.416:0.00358)0.986:0.00507,(((Helicobacter_pylori_Hp_A11_WGS:0.01387,Helicobacter_pylori_NQ4044_WGS:0.02274)0.248:0.00471,Helicobacter_pylori_NQ4161_WGS:0.02095)0.799:0.00251,(Helicobacter_pylori_Hp_P16_WGS:0.01865,(Helicobacter_pylori_Hp_H27_WGS:0.01508,(Helicobacter_pylori_B8:0.00055,Helicobacter_pylori_B128_WGS:0.01236)1.000:0.01739)0.979:0.00602)0.784:0.00137)0.958:0.00442)0.865:0.00171)0.734:0.00105)1.000:0.00746,((Helicobacter_pylori_Hp_H11_WGS:0.01958,(Helicobacter_pylori_HP87P7_WGS:0.00055,(Helicobacter_pylori_HP87tlpDRI_WGS:0.00055,Helicobacter_pylori_HP87tlpD_WGS:0.00055)0.000:0.00055)1.000:0.01547)0.926:0.00489,Helicobacter_pylori_HP87hu_WGS:0.02153)0.939:0.00275)0.908:0.0022,((((((Helicobacter_pylori_NQ4228_WGS:0.01375,Helicobacter_pylori_NQ4216_WGS:0.02226)0.992:0.00639,((Helicobacter_pylori_HUPB14:0.0164,Helicobacter_pylori_ELS37:0.02241)0.836:0.00456,(((Helicobacter_pylori_NQ4191_WGS:0.00119,(Helicobacter_pylori_NQ1671_WGS:0.00055,Helicobacter_pylori_NQ367_WGS:0.0008)0.870:0.00175)1.000:0.01951,(Helicobacter_pylori_Hp_P62_WGS:0.01376,((((Helicobacter_pylori_PZ5056_WGS:0.0447,(Helicobacter_pylori_PZ5080_WGS:0.02678,Helicobacter_pylori_PZ5026_WGS:0.02949)0.704:0.0086)1.000:0.013,Helicobacter_pylori_PZ5086_WGS:0.03024)0.980:0.01132,(Helicobacter_pylori_PZ5024_WGS:0.0266,Helicobacter_pylori_PZ5004_WGS:0.01965)0.944:0.00984)0.990:0.01331,((((((Helicobacter_pylori_Hp_A16_WGS:0.0158,(Helicobacter_pylori_HP250BFi_WGS:0.00055,(Helicobacter_pylori_GAM250T_WGS:0.00055,(Helicobacter_pylori_HP250BFiV_WGS:0.00055,((Helicobacter_pylori_HP250BSi_WGS:0.00055,(Helicobacter_pylori_GAM252Bi_WGS:0.00055,Helicobacter_pylori_HP250ASi_WGS:0.00075)0.000:0.00055)0.000:0.00055,(Helicobacter_pylori_GAM250AFi_WGS:0,(Helicobacter_pylori_HP250AFiV_WGS:0,(Helicobacter_pylori_GAM252T_WGS:0,(Helicobacter_pylori_HP250AFii_WGS:0,(Helicobacter_pylori_HP250ASii_WGS:0,(Helicobacter_pylori_HP250BFiii_WGS:0,(Helicobacter_pylori_HP250AFiii_WGS:0,Helicobacter_pylori_HP250BFii_WGS:0)_Poly7:0)_Poly6:0)_Poly5:0)_Poly4:0)_Poly3:0)_Poly2:0)_Poly1:0.00055)0.000:0.00055)0.000:0.00055)0.800:0.00055)1.000:0.01399)0.909:0.00466,(Helicobacter_pylori_J99:0.01337,(Helicobacter_pylori_Hp_P3b_WGS:0.00055,Helicobacter_pylori_Hp_P3_WGS:0.00055)1.000:0.01525)0.843:0.00433)0.928:0.00435,(((Helicobacter_pylori_Hp_H3_WGS:0.01469,(Helicobacter_pylori_GAM201Ai_WGS:0.0142,Helicobacter_pylori_Hp_H6_WGS:0.02034)0.980:0.00582)0.953:0.00364,(Helicobacter_pylori_2018:0.00055,(Helicobacter_pylori_2017:0.0011,Helicobacter_pylori_908:0.0018)0.000:0.00055)1.000:0.01173)0.976:0.004,((((((((Helicobacter_pylori_GAM83T_WGS:0.00055,Helicobacter_pylori_GAM83Bi_WGS:0.00055)1.000:0.0117,Helicobacter_pylori_GAM245Ai_WGS:0.0126)0.957:0.00304,((Helicobacter_pylori_GAM254Ai_WGS:0.01545,Helicobacter_pylori_GAM105Ai_WGS:0.01195)0.894:0.00477,((Helicobacter_pylori_GAM80Ai_WGS:0.01137,Helicobacter_pylori_GAM114Ai_WGS:0.01201)0.902:0.00354,(Helicobacter_pylori_GAM117Ai_WGS:0.01454,Helicobacter_pylori_GAM100Ai_WGS:0.01101)0.969:0.00427)0.723:0.00294)0.400:0.00137)0.869:0.00136,((((Helicobacter_pylori_GAM263BFi_WGS:0.01124,(Helicobacter_pylori_Gambia94_24_Helicobacter_pylori_Gam94_24:0.00956,((Helicobacter_pylori_GAM120Ai_WGS:0.01533,Helicobacter_pylori_GAM115Ai_WGS:0.01072)0.209:0.00241,(Helicobacter_pylori_HP260Bi_WGS:0.00055,Helicobacter_pylori_GAM260Bi_WGS:0.00053)1.000:0.00882)0.051:0.00288)0.961:0.00338)0.016:0.00156,(Helicobacter_pylori_GAM265BSii_WGS:0.0123,Helicobacter_pylori_GAM270ASi_WGS:0.01066)0.962:0.00453)0.915:0.00249,(Helicobacter_pylori_GAM118Bi_WGS:0.01554,(Helicobacter_pylori_GAM119Bi_WGS:0.01036,(Helicobacter_pylori_GAMchJs136i_WGS:0.01365,Helicobacter_pylori_GAM121Aii_WGS:0.00854)0.655:0.00367)0.962:0.00402)0.207:0.00173)0.445:0.00116,(((((Helicobacter_pylori_GAMchJs124i_WGS:0.0096,(Helicobacter_pylori_HP260BFii_WGS:0.00055,Helicobacter_pylori_GAM260BSi_WGS:0.00055)1.000:0.01289)0.879:0.00305,(Helicobacter_pylori_GAM71Ai_WGS:0.0113,Helicobacter_pylori_GAM239Bi_WGS:0.01121)0.873:0.00323)0.414:0.00109,((Helicobacter_pylori_GAM101Biv_WGS:0.0095,Helicobacter_pylori_GAMchJs114i_WGS:0.00941)0.984:0.00541,(Helicobacter_pylori_GAMchJs106B_WGS:0.01168,(Helicobacter_pylori_GAMchJs117Ai_WGS:0.0074,Helicobacter_pylori_GAM231Ai_WGS:0.00857)0.966:0.00405)0.463:0.00282)0.258:0.00265)0.437:0.00065,(Helicobacter_pylori_GAM264Ai_WGS:0.01159,Helicobacter_pylori_GAM244Ai_WGS:0.01355)0.989:0.00401)0.820:0.00128,(Helicobacter_pylori_HP116Bi_WGS:0.01172,Helicobacter_pylori_GAM96Ai_WGS:0.01334)0.970:0.00284)0.983:0.00332)0.803:0.00149)0.978:0.00234,(Helicobacter_pylori_Hp_H19_WGS:0.01404,((Helicobacter_pylori_Hp_P4_WGS:0.00055,(Helicobacter_pylori_Hp_P4d_WGS:0.00055,Helicobacter_pylori_Hp_P4c_WGS:0.00055)0.825:0.00055)1.000:0.01194,Helicobacter_pylori_Hp_P41_WGS:0.0132)0.790:0.00318)0.894:0.00215)0.766:0.00174,((Helicobacter_pylori_Hp_P8b_WGS:0.00055,Helicobacter_pylori_Hp_P8_WGS:0.00055)1.000:0.01374,((Helicobacter_pylori_GAM103Bi_WGS:0.01097,Helicobacter_pylori_GAM249T_WGS:0.01433)0.944:0.00585,Helicobacter_pylori_GAM93Bi_WGS:0.01471)0.320:0.00296)0.580:0.00209)0.479:0.00121,(((Helicobacter_pylori_Hp_H10_WGS:0.01437,(((Helicobacter_pylori_Hp_P11_WGS:0.00055,Helicobacter_pylori_Hp_P11b_WGS:0.00055)1.000:0.0148,Helicobacter_pylori_Hp_H34_WGS:0.01728)0.790:0.00395,(Helicobacter_pylori_Hp_M6_WGS:0.00055,(Helicobacter_pylori_Hp_M2_WGS:0.00109,(Helicobacter_pylori_Hp_M4_WGS:0.00055,((Helicobacter_pylori_Hp_M3_WGS:0.00055,Helicobacter_pylori_Hp_H24_WGS:0.00055)0.000:0.00055,((Helicobacter_pylori_Hp_H24b_WGS:0,(Helicobacter_pylori_Hp_M9_WGS:0,(Helicobacter_pylori_Hp_H24c_WGS:0,Helicobacter_pylori_Hp_M1_WGS:0)_Poly3:0)_Poly2:0)_Poly1:0.00055,Helicobacter_pylori_Hp_M5_WGS:0.00055)0.648:0.00055)0.000:0.00055)0.914:0.00055)0.350:0.0005)1.000:0.01452)0.232:0.00207)0.813:0.0017,(Helicobacter_pylori_Hp_A8_WGS:0.00649,Helicobacter_pylori_Hp_H16_WGS:0.01384)0.996:0.00366)0.797:0.00147,((Helicobacter_pylori_Hp_H30_WGS:0.01347,(Helicobacter_pylori_HP260AFi_WGS:0.00055,(Helicobacter_pylori_GAM260ASi_WGS:0.00055,((Helicobacter_pylori_HP260ASii_WGS:0,Helicobacter_pylori_HP260AFii_WGS:0):0.00055,Helicobacter_pylori_GAM268Bii_WGS:0.00055)0.000:0.00055)0.546:0.00055)1.000:0.01302)0.527:0.00293,((Helicobacter_pylori_Hp_P2_WGS:0.00076,Helicobacter_pylori_Hp_P2b_WGS:0.00055)1.000:0.01344,(Helicobacter_pylori_Hp_P1b_WGS:0,Helicobacter_pylori_Hp_P1_WGS:0):0.01511)0.867:0.00381)0.464:0.00186)0.794:0.00259)0.135:0.00163,(((Helicobacter_pylori_Hp_H29_WGS:0.01458,Helicobacter_pylori_Hp_H44_WGS:0.01237)0.774:0.00384,(Helicobacter_pylori_Hp_H36_WGS:0.00988,Helicobacter_pylori_CCHI_33_WGS:0.01404)0.997:0.00743)0.801:0.00242,(((Helicobacter_pylori_Hp_P28b_WGS:0.01409,(Helicobacter_pylori_Hp_P25_WGS:0.00055,(Helicobacter_pylori_Hp_P25c_WGS:0.00055,Helicobacter_pylori_Hp_P25d_WGS:0.00055)0.965:0.00055)1.000:0.01351)0.926:0.00373,(((Helicobacter_pylori_Hp_H21_WGS:0.01163,Helicobacter_pylori_Hp_H18_WGS:0.01321)0.732:0.00322,(Helicobacter_pylori_Hp_P13b_WGS:0.00055,Helicobacter_pylori_Hp_P13_WGS:0.00076)1.000:0.01299)0.820:0.00335,(Helicobacter_pylori_Hp_H23_WGS:0.01133,Helicobacter_pylori_GAM210Bi_WGS:0.01465)0.983:0.00429)0.625:0.00065)0.717:0.00266,((Helicobacter_pylori_Hp_H5b_WGS:0.01053,Helicobacter_pylori_Hp_A6_WGS:0.00899)0.903:0.00344,((Helicobacter_pylori_Hp_H41_WGS:0.01386,(((((((Helicobacter_pylori_SA35A_WGS:0.00664,((Helicobacter_pylori_SA45C_WGS:0.00055,Helicobacter_pylori_SA45A_WGS:0.00182)1.000:0.01158,((Helicobacter_pylori_SA158A_WGS:0.00151,(Helicobacter_pylori_SA210A_WGS:0.00361,(Helicobacter_pylori_SA300A_WGS:0.00192,Helicobacter_pylori_SA163A_WGS:0.00444)0.892:0.00081)1.000:0.00442)0.859:0.00053,(Helicobacter_pylori_SA210C_WGS:0.00055,((Helicobacter_pylori_SA163C_WGS:0.00055,Helicobacter_pylori_SA158C_WGS:0.00055)0.437:0.00055,(Helicobacter_pylori_SA300C_WGS:0.00055,Helicobacter_pylori_SA31C_WGS:0.00055)0.000:0.00055)0.000:0.00055)0.000:0.00055)1.000:0.00541)0.995:0.00502)0.929:0.00302,(Helicobacter_pylori_SA30A_WGS:0.00055,Helicobacter_pylori_SA30C_WGS:0.00055)1.000:0.00756)0.912:0.0021,(Helicobacter_pylori_SA146C_WGS:0.00539,Helicobacter_pylori_SA146A_WGS:0.00053)1.000:0.01299)0.566:0.0021,Helicobacter_pylori_SA46C_WGS:0.01744)0.943:0.00353,(Helicobacter_pylori_SA156A_WGS:0.0184,(Helicobacter_pylori_SA170A_WGS:0.00055,Helicobacter_pylori_SA170C_WGS:0.00055)1.000:0.00853)0.033:0.00237)0.964:0.00409,((Helicobacter_pylori_Hp_A20_WGS:0.01411,((Helicobacter_pylori_SA227A_WGS:0.01086,((Helicobacter_pylori_SA301C_WGS:0.00055,Helicobacter_pylori_SA301A_WGS:0.00055)0.998:0.00761,(Helicobacter_pylori_SA162C_WGS:0.00109,Helicobacter_pylori_SA162A_WGS:0.00075)0.999:0.00751)0.492:0.00337)0.994:0.00746,(((Helicobacter_pylori_SA224C_WGS:0.00514,(Helicobacter_pylori_SA29C_WGS:0.00427,(Helicobacter_pylori_SA224A_WGS:0.00158,Helicobacter_pylori_SA252C_WGS:0.00822)0.772:0.00052)1.000:0.00675)0.996:0.0042,(Helicobacter_pylori_SA168C_WGS:0.00077,Helicobacter_pylori_SA168A_WGS:0.00055)0.843:0.00054)0.998:0.00559,Helicobacter_pylori_SA252A_WGS:0.00246)1.000:0.01217)0.994:0.00819)0.952:0.00408,(((Helicobacter_pylori_SA220A_WGS:0.00055,Helicobacter_pylori_SA220C_WGS:0.00055)1.000:0.01338,(Helicobacter_pylori_SA157C_WGS:0.00412,Helicobacter_pylori_SA157A_WGS:0.00053)1.000:0.01629)0.926:0.00518,Helicobacter_pylori_R030b_WGS:0.01773)0.915:0.0026)0.685:0.00211)0.501:0.00207,(((Helicobacter_pylori_SA161C_WGS:0.00055,Helicobacter_pylori_SA161A_WGS:0.00183)0.984:0.00432,((Helicobacter_pylori_SA214C_WGS:0.00055,Helicobacter_pylori_SA214A_WGS:0.00054)0.949:0.00281,(Helicobacter_pylori_SA216C_WGS:0.00113,Helicobacter_pylori_SA215C_WGS:0.00052)0.899:0.00152)0.015:0.00332)1.000:0.01141,Helicobacter_pylori_SA226A_WGS:0.02013)0.960:0.00422)0.863:0.00235)0.950:0.00241,(Helicobacter_pylori_Hp_P26_WGS:0.01254,(Helicobacter_pylori_Hp_A5_WGS:0.01444,Helicobacter_pylori_Hp_H1_WGS:0.01219)0.952:0.00474)0.967:0.00318)0.142:0.00178)0.872:0.00188)0.663:0.00151)0.917:0.00315)0.596:0.00124)0.819:0.00166)0.791:0.0019,Helicobacter_pylori_Hp_H42_WGS:0.00955)0.947:0.00308,Helicobacter_pylori_Hp_H4_WGS:0.0169)0.454:0.00116,((Helicobacter_pylori_Hp_A4_WGS:0.01985,(Helicobacter_pylori_GAM246Ai_WGS:0.01544,(Helicobacter_pylori_GAM42Ai_WGS:0.00055,Helicobacter_pylori_GAM112Ai_WGS:0.00055)1.000:0.0161)0.864:0.00555)0.682:0.00428,Helicobacter_pylori_Hp_A17_WGS:0.01402)0.979:0.00462)0.930:0.00257)0.807:0.00448)0.990:0.00731)0.999:0.01096,(Helicobacter_pylori_Hp_H43_WGS:0.01712,Helicobacter_pylori_CGIMSS2012_WGS:0.0179)0.379:0.00499)0.896:0.0037)0.858:0.00207)0.738:0.00263,(Helicobacter_pylori_R046Wa_WGS:0.01621,(Helicobacter_pylori_SA37C_WGS:0,Helicobacter_pylori_SA37A_WGS:0):0.02129)0.762:0.00525)0.949:0.00246,(((Helicobacter_pylori_NQ4110_WGS:0.01556,(Helicobacter_pylori_SA173C_WGS:0.00055,Helicobacter_pylori_SA173A_WGS:0.00055)1.000:0.02088)0.917:0.00393,(Helicobacter_pylori_R056a_WGS:0.00055,Helicobacter_pylori_R018c_WGS:0.00055)1.000:0.01799)0.861:0.00553,Helicobacter_pylori_UMB_G1_WGS:0.0164)0.735:0.00219)0.785:0.00091,((((Helicobacter_pylori_NQ315_WGS:0.00263,Helicobacter_pylori_NQ1712_WGS:0.00105)1.000:0.01769,((Helicobacter_pylori_NQ4060_WGS:0.00446,(Helicobacter_pylori_NQ1707_WGS:0.00055,Helicobacter_pylori_NQ392_WGS:0.00055)0.000:0.00055)1.000:0.01939,(Helicobacter_pylori_Hp_A27_WGS:0.02304,Helicobacter_pylori_NQ4200_WGS:0.01125)0.433:0.00441)0.051:0.00401)0.936:0.00431,(Helicobacter_pylori_NQ4076_WGS:0.01539,Helicobacter_pylori_NQ4099_WGS:0.01616)0.992:0.00704)0.702:0.00285,(((Helicobacter_pylori_Hp_P74_WGS:0.01277,(Helicobacter_pylori_Hp_P23_WGS:0.01623,(Helicobacter_pylori_Hp_P15_WGS:0.00055,Helicobacter_pylori_Hp_P15b_WGS:0.00055)1.000:0.01261)0.757:0.00582)0.996:0.00853,(Helicobacter_pylori_R038b_WGS:0.01708,(Helicobacter_pylori_UM045_WGS:0.01875,Helicobacter_pylori_Hp_A26_WGS:0.01504)0.705:0.005)0.669:0.00286)0.708:0.00322,(Helicobacter_pylori_SJM180:0.02013,(Helicobacter_pylori_UM037_WGS:0.00055,Helicobacter_pylori_UM037:0.00055)1.000:0.01505)0.988:0.0047)0.892:0.00243)0.832:0.00226)0.865:0.00224,((Helicobacter_pylori_SA302C_WGS:0.00055,Helicobacter_pylori_SA302A_WGS:0.00055)0.978:0.00307,(((Helicobacter_pylori_SA172A_WGS:0,Helicobacter_pylori_SA171C_WGS:0):0.00055,Helicobacter_pylori_SA171A_WGS:0.00055)0.978:0.00257,(Helicobacter_pylori_SA165A_WGS:0.00055,(Helicobacter_pylori_SA164C_WGS:0.00055,(Helicobacter_pylori_SA164A_WGS:0.00116,Helicobacter_pylori_SA165C_WGS:0.00055)0.974:0.00055)0.849:0.00055)0.945:0.00241)1.000:0.01235)1.000:0.02085)0.452:0.00167)0.629:0.00131,(Helicobacter_pylori_HPARG63_WGS:0.0164,Helicobacter_pylori_R055a_WGS:0.01988)0.990:0.00503)0.903:0.00172)0.614:0.00216,(Helicobacter_pylori_HPAG1:0.01521,Helicobacter_pylori_P12:0.01886)0.927:0.00435)0.639:0.00174,(Helicobacter_pylori_NCTC_11637_CCUG_17874_WGS:0.02154,Helicobacter_pylori_R036d_WGS:0.0126)0.978:0.00674)0.318:0.00201,((Helicobacter_pylori_HPARG8G_WGS:0.05166,Helicobacter_pylori_A45_WGS:0.02199)0.766:0.00401,Helicobacter_pylori_N6_WGS:0.02165)0.587:0.0028)0.994:0.00758,(Helicobacter_pylori_SA221A_WGS:0.00055,Helicobacter_pylori_SA221C_WGS:0.00055)1.000:0.01983)1.000:0.01364,Helicobacter_pylori_SA213A_WGS:0.01226)1.000:0.03438,((Helicobacter_pylori_SA34A_WGS:0.00055,Helicobacter_pylori_SA34C_WGS:0.00055)1.000:0.00938,((((Helicobacter_pylori_SA169C_WGS:0.02052,(Helicobacter_pylori_SouthAfrica20:0.01005,Helicobacter_pylori_SouthAfrica50_WGS:0.01971)0.521:0.00258)0.989:0.00451,((Helicobacter_pylori_SA160C_WGS:0.00148,Helicobacter_pylori_SA160A_WGS:0.00055)1.000:0.01188,((Helicobacter_pylori_SA194A_2_WGS:0.00055,Helicobacter_pylori_SA194A_WGS:0.00055)1.000:0.00826,Helicobacter_pylori_SouthAfrica7_Helicobacter_pylori_SAfr7:0.01214)0.881:0.00313)0.420:0.00102)0.758:0.00054,(((Helicobacter_pylori_SA174A_WGS:0.01275,(Helicobacter_pylori_SA233C_WGS:0.00055,Helicobacter_pylori_SA233A_WGS:0.00055)1.000:0.00635)0.847:0.00153,(Helicobacter_pylori_SA175A_WGS:0.00338,((Helicobacter_pylori_SA47C_WGS:0.00838,Helicobacter_pylori_SA47A_WGS:0.00055)1.000:0.02208,Helicobacter_pylori_SA175C_WGS:0.00119)0.945:0.00739)0.999:0.00701)0.884:0.0015,((Helicobacter_pylori_SA172C_WGS:0.00871,(Helicobacter_pylori_SA166A_WGS:0.01344,(Helicobacter_pylori_SA40A_WGS:0.00055,Helicobacter_pylori_SA40C_WGS:0.00055)0.998:0.00775)0.280:0.00252)0.465:0.00098,Helicobacter_pylori_SA36C_WGS:0.00481)0.988:0.0041)0.897:0.00142)0.710:0.00219,(((Helicobacter_pylori_SA144C_WGS:0.00715,(Helicobacter_pylori_SA144A_WGS:0.0035,(Helicobacter_pylori_SA251C_2_WGS:0.00328,Helicobacter_pylori_SA251C_WGS:0.00257)0.932:0.00143)0.245:0.00082)1.000:0.00606,(Helicobacter_pylori_SA155C_WGS:0.00055,Helicobacter_pylori_SA155A_WGS:0.00055)1.000:0.00781)0.985:0.00378,((Helicobacter_pylori_SA253C_2_WGS:0.00055,Helicobacter_pylori_SA253C_WGS:0.0008)1.000:0.00768,(Helicobacter_pylori_SA29A_WGS:0.00682,Helicobacter_pylori_SA303C_WGS:0.0136)0.938:0.00268)0.934:0.00203)0.313:0.00053)0.750:0.00402)0.999:0.0124)0.394:0.01058,Helicobacter_acinonychis_str_Sheeba:0.0327)1.000:0.13407,Helicobacter_cetorum_MIT_995656:0.052)0.850:0.04953)1.000:0.45809,(Helicobacter_felis_ATCC_49179:0.30368,((Helicobacter_heilmannii_ASB14:0.289,(Helicobacter_suis_HS5_WGS:0.00214,Helicobacter_suis_HS1_WGS:0.00089)1.000:0.28003)1.000:0.12983,(Helicobacter_bizzozeronii_CCUG_35545_WGS:0.04619,Helicobacter_bizzozeronii_CIII1:0.0264)1.000:0.219)0.363:0.07016)1.000:0.44921)1.000:0.31821,Helicobacter_mustelae_12198:0.62591)0.841:0.07856)0.617:0.06983,((Helicobacter_hepaticus_ATCC_51449:0.21484,(Helicobacter_cinaedi_CCUG_18818_WGS:0.00055,(Helicobacter_cinaedi_ATCC_BAA847:0.00055,Helicobacter_cinaedi_PAGU611:0.00728)0.973:0.0033)1.000:0.18912)1.000:0.30195,(Helicobacter_bilis_WiWa_WGS:0.01253,Helicobacter_bilis_ATCC_43879_WGS:0.00737)1.000:0.76395)0.990:0.11953)1.000:0.19568,(Helicobacter_winghamensis_ATCC_BAA430_WGS:0.24823,(Helicobacter_pullorum_MIT_985489_WGS:0.125,(Helicobacter_canadensis_MIT_985491_2_WGS:0.00053,Helicobacter_canadensis_MIT_985491_WGS:0.00055)1.000:0.12238)1.000:0.12716)1.000:0.37155)0.999:0.11745)1.000:0.31496,(((((Sulfuricurvum_kujiense_DSM_16994:0.07823,uncultured_Sulfuricurvum_sp_RIFRC1:0.08224)1.000:0.35093,(Sulfurimonas_denitrificans_DSM_1251:0.22789,(Sulfurimonas_autotrophica_DSM_16294:0.24273,(Sulfurimonas_sp_AST10_WGS:0.19922,(Sulfurimonas_gotlandica_GD1_2_WGS:0.00055,Sulfurimonas_gotlandica_GD1_WGS:0.00055)1.000:0.14296)1.000:0.07548)0.223:0.05198)1.000:0.18881)1.000:0.2058,Thiovulum_sp_ES_WGS:0.91322)0.975:0.09021,(Nitratifractor_salsuginis_DSM_16511:0.4216,(Sulfurovum_sp_SCGC_AAA036F05_WGS:0.30118,(Sulfurovum_sp_AR_WGS:0.22011,Sulfurovum_sp_NBC371:0.16219)1.000:0.11652)1.000:0.15384)1.000:0.28239)1.000:0.08809,((Arcobacter_nitrofigilis_DSM_7299:0.26245,(Arcobacter_sp_L:0.07729,((Arcobacter_butzleri_7h1h:0.00055,Arcobacter_butzleri_7h1h_WGS:0.00547)0.976:0.00481,(Arcobacter_butzleri_ED1:0.00606,(Arcobacter_butzleri_JV22_WGS:0.00976,Arcobacter_butzleri_RM4018:0.00406)0.970:0.00437)0.999:0.01078)1.000:0.1299)1.000:0.17199)1.000:0.5153,((Sulfurospirillum_deleyianum_DSM_6946:0.08222,Sulfurospirillum_barnesii_SES3:0.08317)1.000:0.4186,((Campylobacter_lari_RM2100:0.24989,((Campylobacter_upsaliensis_RM3195_WGS:0.01637,Campylobacter_upsaliensis_JV21_WGS:0.01108)1.000:0.27278,((Campylobacter_jejuni_subsp_jejuni_414_WGS:0.04518,(((((Campylobacter_jejuni_subsp_jejuni_LMG_23357_WGS:0.00722,Campylobacter_jejuni_subsp_jejuni_1336_WGS:0.01276)0.961:0.00422,Campylobacter_jejuni_subsp_jejuni_LMG_23216_WGS:0.02172)0.675:0.00286,(((((((Campylobacter_jejuni_subsp_jejuni_HB9313_WGS:0.00055,(Campylobacter_jejuni_BJCJD101_WGS:0.00055,Campylobacter_jejuni_subsp_jejuni_199711_WGS:0.00055)0.000:0.00055)0.999:0.0068,Campylobacter_jejuni_subsp_jejuni_1213_WGS:0.00493)0.875:0.00206,((Campylobacter_jejuni_subsp_jejuni_LMG_9872_WGS:0.0133,Campylobacter_jejuni_subsp_jejuni_2008894_WGS:0.00372)0.124:0.00085,(((Campylobacter_jejuni_subsp_jejuni_M1:0.0009,(Campylobacter_jejuni_subsp_jejuni_327_WGS:0.00577,Campylobacter_jejuni_subsp_jejuni_81116:0.00074)0.993:0.00326)0.911:0.00126,Campylobacter_jejuni_subsp_jejuni_55037_WGS:0.0014)0.635:0.00128,Campylobacter_jejuni_subsp_jejuni_BIGS0004_WGS:0.00254)0.998:0.00423)0.994:0.0037)0.525:0.00064,(Campylobacter_jejuni_subsp_jejuni_ATCC_33560_WGS:0.00237,Campylobacter_jejuni_subsp_jejuni_ATCC_33560_2_WGS:0.00055)1.000:0.01072)0.846:0.00133,Campylobacter_jejuni_subsp_jejuni_LMG_23211_WGS:0.00732)0.036:0.00068,((((Campylobacter_jejuni_subsp_jejuni_1928_WGS:0.00193,Campylobacter_jejuni_subsp_jejuni_IA3902:0.00326)0.822:0.00088,((Campylobacter_jejuni_subsp_jejuni_14016_WGS:0.00352,(Campylobacter_jejuni_subsp_jejuni_1798_WGS:0.00055,(Campylobacter_jejuni_subsp_jejuni_2008872_WGS:0.00055,Campylobacter_jejuni_subsp_jejuni_BIGS0013_WGS:0.00301)0.836:0.00053)0.981:0.00236)0.994:0.00354,Campylobacter_jejuni_subsp_jejuni_LMG_23223_WGS:0.00634)0.973:0.00272)0.226:0.00129,(((((Campylobacter_jejuni_subsp_jejuni_CG8486_WGS:0.00844,(Campylobacter_jejuni_subsp_jejuni_NW_WGS:0.00269,(Campylobacter_jejuni_RM1221:0.00055,Campylobacter_jejuni_subsp_jejuni_S3:0.00055)0.789:0.00055)0.946:0.00158)0.229:0.00082,Campylobacter_jejuni_subsp_jejuni_LMG_9081_WGS:0.00449)0.929:0.00257,((Campylobacter_jejuni_subsp_jejuni_2008979_WGS:0.00603,(Campylobacter_jejuni_subsp_jejuni_87459_WGS:0.00603,Campylobacter_jejuni_subsp_jejuni_LMG_23210_WGS:0.00482)0.974:0.00364)0.532:0.00135,(Campylobacter_jejuni_subsp_jejuni_D2600_WGS:0.00252,(((Campylobacter_jejuni_subsp_jejuni_LMG_9879_WGS:0.00259,((((Campylobacter_jejuni_subsp_jejuni_8425_WGS:0.00055,(Campylobacter_jejuni_subsp_jejuni_11021_WGS:0.00155,(Campylobacter_jejuni_subsp_jejuni_002425:0,(Campylobacter_jejuni_subsp_jejuni_002426:0,Campylobacter_jejuni_subsp_jejuni_002538:0)_Poly2:0)_Poly1:0.00073)0.184:0.00055)0.908:0.00089,(Campylobacter_jejuni_subsp_jejuni_04197_WGS:0.00055,(Campylobacter_jejuni_subsp_jejuni_04199_WGS:0.00055,(Campylobacter_jejuni_subsp_jejuni_RB922_WGS:0.00055,(Campylobacter_jejuni_subsp_jejuni_xy259_WGS:0.00055,Campylobacter_jejuni_subsp_jejuni_6399_WGS:0.00055)0.000:0.00055)0.952:0.00055)0.858:0.00055)0.891:0.0005)0.879:0.00064,((Campylobacter_jejuni_subsp_jejuni_305_WGS:0.00274,(Campylobacter_jejuni_subsp_jejuni_PT14:0.00055,((Campylobacter_jejuni_subsp_jejuni_87330_WGS:0.00066,Campylobacter_jejuni_subsp_jejuni_2008831_WGS:0.00489)0.717:0.00055,Campylobacter_jejuni_subsp_jejuni_20081025_WGS:0.00055)0.554:0.00071)0.978:0.00247)0.945:0.00055,(Campylobacter_jejuni_subsp_jejuni_CF936_WGS:0.00131,(Campylobacter_jejuni_subsp_jejuni_NCTC_11168BN148:0,Campylobacter_jejuni_subsp_jejuni_NCTC_11168_ATCC_700819:0):0.00055)0.985:0.00055)1.000:0.00055)0.782:0.00055,((Campylobacter_jejuni_X_WGS:0.01578,Campylobacter_jejuni_subsp_jejuni_002544:0.00104)0.413:0.00054,Campylobacter_jejuni_subsp_jejuni_DFVF1099_WGS:0.00392)1.000:0.00321)0.899:0.00081)0.462:0.00055,(Campylobacter_jejuni_subsp_jejuni_LMG_23218_WGS:0.00255,(((Campylobacter_jejuni_subsp_jejuni_1577_WGS:0.00454,Campylobacter_jejuni_32488:0.00397)0.944:0.00162,Campylobacter_jejuni_subsp_jejuni_LMG_23264_WGS:0.00322)0.881:0.00075,(Campylobacter_jejuni_subsp_jejuni_2008988_WGS:0.00192,(Campylobacter_jejuni_subsp_jejuni_H22082_WGS:0.00055,Campylobacter_jejuni_subsp_jejuni_P110B_WGS:0.00055)0.956:0.001)0.903:0.00096)0.756:0.00055)0.841:0.00116)0.887:0.00141,(Campylobacter_jejuni_subsp_jejuni_86605_WGS:0.00108,(Campylobacter_jejuni_subsp_jejuni_60004_WGS:0.0024,Campylobacter_jejuni_subsp_jejuni_19974_WGS:0.00314)0.895:0.00262)0.947:0.00185)0.949:0.00203)0.894:0.00085)0.945:0.00225)0.473:0.00104,(((Campylobacter_jejuni_subsp_jejuni_BIGS0030_WGS:0.01508,Campylobacter_jejuni_subsp_jejuni_19971_WGS:0.00181)1.000:0.00583,Campylobacter_jejuni_subsp_jejuni_LMG_23263_WGS:0.00798)0.938:0.00161,((Campylobacter_jejuni_subsp_jejuni_1854_WGS:0.00538,(((Campylobacter_jejuni_subsp_jejuni_HNCJD07035_WGS:0.00067,Campylobacter_jejuni_subsp_jejuni_26094_WGS:0.00055)0.206:0.00055,((Campylobacter_jejuni_subsp_jejuni_ICDCCJ07002_WGS:0.00055,Campylobacter_jejuni_subsp_jejuni_ICDCCJ07001:0.00206)0.000:0.00055,Campylobacter_jejuni_subsp_jejuni_ICDCCJ07004_WGS:0.00055)0.914:0.0005)0.989:0.00324,(Campylobacter_jejuni_subsp_jejuni_129258_WGS:0.001,(Campylobacter_jejuni_subsp_jejuni_81176:0.00055,Campylobacter_jejuni_subsp_jejuni_81176_WGS:0.00415)0.931:0.00099)0.996:0.00387)0.992:0.00347)0.881:0.00098,((Campylobacter_jejuni_str_NCCP_No_15742_WGS:0.00241,Campylobacter_jejuni_subsp_jejuni_LMG_9217_WGS:0.00118)0.815:0.00128,(Campylobacter_jejuni_subsp_jejuni_CG8421_WGS:0.00553,(Campylobacter_jejuni_subsp_jejuni_LMG_23269_WGS:0.00298,(Campylobacter_jejuni_subsp_jejuni_199710_WGS:0.01246,(Campylobacter_jejuni_subsp_jejuni_53161_WGS:0.00309,(Campylobacter_jejuni_subsp_jejuni_199714_WGS:0.00218,(Campylobacter_jejuni_subsp_jejuni_51494_WGS:0.00164,Campylobacter_jejuni_subsp_jejuni_51037_WGS:0.00194)0.952:0.00222)0.798:0.00093)0.960:0.00281)0.966:0.00305)0.619:0.00156)0.940:0.00216)0.897:0.00095)0.990:0.00339)0.855:0.00084)0.188:0.00267,Campylobacter_jejuni_subsp_jejuni_BIGS0022_WGS:0.00794)0.879:0.00408)0.467:0.00108,(Campylobacter_jejuni_subsp_jejuni_1893_WGS:0.00604,Campylobacter_jejuni_subsp_jejuni_19977_WGS:0.0036)1.000:0.00918)0.946:0.002)0.986:0.004,Campylobacter_jejuni_subsp_jejuni_P854_WGS:0.01382)0.698:0.00132)0.480:0.00191,Campylobacter_jejuni_subsp_jejuni_BIGS0014_WGS:0.01654)0.967:0.00374,Campylobacter_jejuni_subsp_doylei_26997:0.0289)0.996:0.01379)1.000:0.06179,(Campylobacter_coli_317_04_WGS:0.00433,((((Campylobacter_coli_BIGS0019_WGS:0.00814,(((Campylobacter_coli_LMG_23342_WGS:0.00055,Campylobacter_coli_LMG_23341_WGS:0.00055)0.915:0.00093,((((((Campylobacter_coli_80352_WGS:0.00165,Campylobacter_coli_2553_WGS:0.00443)0.749:0.00066,(Campylobacter_coli_RM2228_WGS:0.00259,Campylobacter_coli_2688_WGS:0.00314)0.822:0.00055)0.894:0.0005,((((Campylobacter_coli_37_05_WGS:0.00208,Campylobacter_coli_H8_WGS:0.00762)0.278:0.00055,Campylobacter_coli_202_04_WGS:0.00095)0.868:0.00063,((Campylobacter_coli_LMG_9853_WGS:0.00194,((((((((Campylobacter_coli_LMG_9854_WGS:0.00054,((Campylobacter_coli_1091_WGS:0.00055,Campylobacter_coli_1148_WGS:0.00055)0.861:0.00055,Campylobacter_coli_1891_WGS:0.00321)0.879:0.00127)0.985:0.00286,Campylobacter_coli_842_WGS:0.00083)0.994:0.00338,Campylobacter_coli_903_WGS:0.00383)0.147:0.0005,Campylobacter_coli_BIGS0015_WGS:0.00306)0.813:0.00078,((Campylobacter_coli_BIGS0005_WGS:0.00866,(Campylobacter_coli_1909_WGS:0.00098,(Campylobacter_coli_1948_WGS:0.00474,(Campylobacter_coli_1961_WGS:0.00128,Campylobacter_coli_1098_WGS:0.00129)0.781:0.00101)0.299:0.00073)0.962:0.00223)0.858:0.00265,(Campylobacter_coli_LMG_9860_WGS:0.00631,(Campylobacter_coli_1417_WGS:0.00211,Campylobacter_coli_1957_WGS:0.00239)0.994:0.00355)0.643:0.00082)0.898:0.00126)0.222:0.00103,Campylobacter_coli_H56_WGS:0.00359)0.865:0.00098,Campylobacter_coli_1519_WGS:0.00086)0.976:0.00285,(Campylobacter_coli_BIGS0017_WGS:0.00055,(Campylobacter_coli_BIGS0002_WGS:0.00055,Campylobacter_coli_2685_WGS:0.00161)0.800:0.00055)0.967:0.00201)0.668:0.00164)0.928:0.0023,Campylobacter_coli_2680_WGS:0.00469)0.986:0.0032)0.696:0.00055,Campylobacter_coli_86119_WGS:0.00373)0.615:0.00067)0.929:0.00133,((Campylobacter_coli_H9_WGS:0.00196,(Campylobacter_coli_CVM_N29710:0.00227,Campylobacter_coli_CVM_N29716_WGS:0.00097)0.829:0.00054)0.991:0.00257,(((Campylobacter_coli_Z156_WGS:0.00055,Campylobacter_coli_Z163_WGS:0.00161)1.000:0.00448,(Campylobacter_coli_JV20_WGS:0.00357,Campylobacter_coli_LMG_23336_WGS:0.00084)0.183:0.00053)0.802:0.00081,Campylobacter_coli_LMG_23344_WGS:0.00066)0.781:0.00054)0.815:0.0015)0.477:0.00055,(Campylobacter_coli_2692_WGS:0.00054,(Campylobacter_coli_2548_WGS:0.0015,(Campylobacter_coli_H6_WGS:0.00384,(Campylobacter_coli_2698_WGS:0.00145,((Campylobacter_coli_71_WGS:0.00238,Campylobacter_coli_1326_WGS:0.01559)0.995:0.00651,Campylobacter_coli_678_WGS:0.00423)1.000:0.01035)0.889:0.00164)0.502:0.00054)1.000:0.00898)0.993:0.00259)0.921:0.00099,(Campylobacter_coli_592_WGS:0.00737,Campylobacter_coli_1113_WGS:0.00614)0.998:0.00542)0.641:0.00107)0.979:0.00336,(Campylobacter_coli_BIGS0024_WGS:0.00055,Campylobacter_coli_BIGS0021_WGS:0.00303)0.988:0.00321)0.402:0.00095)0.971:0.00464,(((((Campylobacter_coli_BIGS0007_WGS:0.00314,(Campylobacter_coli_76339:0.00463,Campylobacter_coli_BIGS0006_WGS:0.0071)0.859:0.00164)0.771:0.0006,(Campylobacter_coli_BIGS0009_WGS:0.00499,Campylobacter_coli_BIGS0008_WGS:0.00197)0.842:0.00092)0.762:0.00104,Campylobacter_coli_BIGS0003_WGS:0.00364)1.000:0.01736,(Campylobacter_coli_BIGS0010_WGS:0.00337,((Campylobacter_coli_BIGS0012_WGS:0.00165,Campylobacter_coli_BIGS0001_WGS:0.00168)0.987:0.00257,Campylobacter_coli_BIGS0011_WGS:0.00232)0.345:0.00054)0.999:0.00897)0.992:0.00723,(Campylobacter_coli_BIGS0023_WGS:0.00416,Campylobacter_coli_BIGS0016_WGS:0.04542)1.000:0.01329)0.998:0.00795)1.000:0.02051,Campylobacter_coli_BIGS0025_WGS:0.00181)0.933:0.00528,(Campylobacter_coli_BIGS0020_WGS:0.00793,Campylobacter_coli_BIGS0018_WGS:0.00272)0.926:0.00653)0.570:0.00309)1.000:0.08897)1.000:0.10427)1.000:0.12204)1.000:0.39853,(((Campylobacter_fetus_subsp_fetus_8240:0.00055,(Campylobacter_fetus_subsp_venerealis_NCTC_10354_WGS:0.00455,Campylobacter_fetus_subsp_venerealis_bv_intermedius_str_99541_WGS:0.00055)0.730:0.00064)1.000:0.41137,(((Campylobacter_showae_RM3277_WGS:0.02255,(Campylobacter_showae_CC57C_WGS:0.02269,Campylobacter_rectus_RM3267_WGS:0.06255)0.995:0.01508)0.999:0.0196,Campylobacter_showae_CSUNSWCD_WGS:0.01801)1.000:0.22724,((Campylobacter_curvus_DSM_6644_WGS:0.00792,(Campylobacter_curvus_52592:0.00486,Campylobacter_sp_FOBRC14_WGS:0.0036)0.982:0.00755)1.000:0.1787,(Campylobacter_concisus_ATCC_51562_WGS:0.03065,(Campylobacter_concisus_UNSW1_WGS:0.01171,(Campylobacter_concisus_UNSWCD_WGS:0.00736,((Campylobacter_concisus_UNSWCS_WGS:0.01029,Campylobacter_concisus_13826:0.01089)0.047:0.00226,(((Campylobacter_concisus_ATCC_51561_WGS:0.00751,Campylobacter_concisus_UNSW2_WGS:0.01278)0.457:0.00142,Campylobacter_concisus_UNSW3_WGS:0.00676)0.376:0.00095,Campylobacter_sp_10_1_50_WGS:0.00938)0.688:0.00151)0.870:0.00169)1.000:0.00922)0.812:0.0149)1.000:0.16187)1.000:0.097)1.000:0.17335)0.489:0.06025,((Campylobacter_ureolyticus_ACS301VSch3b_WGS:0.01555,Campylobacter_ureolyticus_DSM_20703_WGS:0.02691)1.000:0.44814,(Campylobacter_gracilis_RM3268_WGS:0.39515,Campylobacter_hominis_ATCC_BAA381:0.37057)1.000:0.10463)1.000:0.10998)1.000:0.10283)1.000:0.30144)1.000:0.15845)0.983:0.08658)0.279:0.06215)1.000:0.15006)1.000:0.21124)1.000:1.28999)0.994:0.3298,(((((Brachyspira_pilosicoli_B2904:0.00422,((Brachyspira_pilosicoli_P43_6_78:0.00699,Brachyspira_pilosicoli_95_1000:0.00238)1.000:0.00775,Brachyspira_pilosicoli_WesB:0.00537)0.412:0.00307)0.999:0.09269,((Brachyspira_innocens_ATCC_29796_WGS:0.01118,Brachyspira_murdochii_DSM_12563:0.01837)1.000:0.04782,((Brachyspira_hampsonii_30446_WGS:0.02324,Brachyspira_hampsonii_30599_WGS:0.01307)0.964:0.01402,(Brachyspira_intermedia_PWS_A:0.02532,(Brachyspira_hyodysenteriae_WA1:0.00153,Brachyspira_hyodysenteriae_ATCC_27164_WGS:0.00246)1.000:0.0166)1.000:0.03308)1.000:0.0467)0.994:0.09436)1.000:1.96926,(((Borrelia_miyamotoi_LB2001:0.1164,((Borrelia_crocidurae_str_Achema:0.00909,(Borrelia_duttonii_Ly:0.00441,Borrelia_recurrentis_A1:0.00662)0.939:0.00466)1.000:0.15548,(Borrelia_turicatae_91E135:0.06526,Borrelia_hermsii_HS1:0.07182)0.988:0.03172)0.186:0.03814)0.999:0.16001,(((Borrelia_garinii_PBi:0.01445,((Borrelia_garinii_BgVir:0.00062,Borrelia_valaisiana_VS116:0.12395)0.899:0.00391,Borrelia_garinii_NMJW1:0.00262)0.973:0.00351)0.728:0.00281,(Borrelia_garinii_Far04_WGS:0.0061,Borrelia_garinii_PBr_WGS:0.00636)0.980:0.00613)0.999:0.02126,((Borrelia_bissettii_DN127:0.03029,(Borrelia_sp_SV1_WGS:0.01036,(Borrelia_burgdorferi_CA8_WGS:0.00568,(((Borrelia_burgdorferi_Bol26_WGS:0.00055,Borrelia_burgdorferi_ZS7:0.00227)0.978:0.00282,((Borrelia_burgdorferi_64b_WGS:0.00155,Borrelia_burgdorferi_94a_WGS:0.00414)0.805:0.00055,(Borrelia_burgdorferi_CA382:0.00055,Borrelia_burgdorferi_B31:0.00101)0.874:0.00056)0.781:0.00055)0.801:0.00054,((((Borrelia_burgdorferi_72a_WGS:0.0006,(Borrelia_burgdorferi_CA112a_WGS:0.001,Borrelia_burgdorferi_118a_WGS:0.00061)0.384:0.00055)0.972:0.00291,Borrelia_burgdorferi_JD1:0.00066)0.541:0.00101,((Borrelia_burgdorferi_WI9123_WGS:0.01026,(Borrelia_burgdorferi_N40:0.0019,Borrelia_burgdorferi_29805_WGS:0.00364)0.245:0.0011)0.785:0.00076,Borrelia_burgdorferi_156a_WGS:0.00054)0.779:0.00072)0.784:0.00055,Borrelia_burgdorferi_80a_WGS:0.00204)0.850:0.00055)0.000:0.00055)0.976:0.00565)1.000:0.01591)1.000:0.03127,((((Borrelia_afzelii_PKo:0.00055,Borrelia_afzelii_PKo_2:0.00056)0.877:0.00139,(Borrelia_afzelii_ACA1_WGS:0.00089,Borrelia_afzelii_HLJ01:0.00632)0.502:0.00089)1.000:0.02616,Borrelia_spielmanii_A14S_WGS:0.05063)0.997:0.01323,Borrelia_valaisiana_VS116_WGS:0.04246)0.944:0.00684)0.076:0.00761)1.000:0.25436)1.000:1.60564,((Sphaerochaeta_coccoides_DSM_17374:0.53876,(Sphaerochaeta_pleomorpha_str_Grapes:0.2723,Sphaerochaeta_globosa_str_Buddy:0.32261)1.000:0.33791)1.000:0.70879,(((Treponema_caldaria_DSM_7334:0.36933,(Treponema_azotonutricium_ZAS9:0.32039,(Treponema_primitia_ZAS2:0.14346,Treponema_primitia_ZAS1_WGS:0.15354)1.000:0.16916)1.000:0.21706)1.000:0.2696,(((Treponema_brennaborense_DSM_12168:0.36412,((Treponema_socranskii_subsp_paredis_ATCC_35535_WGS:0.04147,(Treponema_socranskii_subsp_socranskii_VPI_DR56BR1116_ATCC_35536_WGS:0.00055,Treponema_socranskii_subsp_socranskii_VPI_DR56BR1116_ATCC_35536_2_WGS:0.00065)1.000:0.03151)1.000:0.3889,(Treponema_succinifaciens_DSM_2489:0.44504,(Treponema_saccharophilum_DSM_2985_WGS:0.4991,(Treponema_sp_JC4_WGS:0.1777,Treponema_bryantii_NK4A124_WGS:0.25357)1.000:0.23658)0.326:0.06468)1.000:0.11207)1.000:0.19029)0.975:0.11015,(Treponema_lecithinolyticum_ATCC_700332_WGS:0.24473,Treponema_maltophilum_ATCC_51939_WGS:0.20442)1.000:0.28124)1.000:0.21922,(((((Treponema_pedis_isoM1220_WGS:0.00055,Treponema_pedis_str_T_A4:0.00055)0.890:0.00054,((Treponema_pedis_isoE1186_WGS:0.00336,(Treponema_pedis_isoM1224_WGS:0.00353,Treponema_pedis_str_B_683_WGS:0.0044)0.936:0.00207)0.968:0.00349,Treponema_pedis_str_T_M1_WGS:0.01111)0.103:0.00125)1.000:0.18539,((Treponema_denticola_SP33_WGS:0,Treponema_denticola_SP32_WGS:0):0.01042,((((Treponema_denticola_ATCC_35404_WGS:0,Treponema_denticola_ATCC_33521_WGS:0):0.00107,Treponema_denticola_ATCC_35405:0.00055)0.999:0.00418,(((Treponema_denticola_ATCC_33520_WGS:0.0056,(Treponema_denticola_H1T_WGS:0,Treponema_denticola_MYRT_WGS:0):0.00569)0.979:0.00401,Treponema_denticola_H22_WGS:0.00386)0.749:0.00157,(Treponema_denticola_AL2_WGS:0.00621,Treponema_denticola_F0402_WGS:0.00754)0.693:0.00196)0.857:0.00332)0.394:0.00073,(((Treponema_denticola_SP44_WGS:0,Treponema_denticola_SP37_WGS:0):0.00055,Treponema_denticola_SP23_WGS:0.00175)0.998:0.0075,(Treponema_denticola_OTK_WGS:0.01208,(Treponema_denticola_USTrep_WGS:0,Treponema_denticola_ASLM_WGS:0):0.00689)0.153:0.0026)0.082:0.00125)0.992:0.01275)1.000:0.20644)1.000:0.38208,(Treponema_phagedenis_F0421_WGS:0.30428,(Treponema_paraluiscuniculi_Cuniculi_A:0.00217,((Treponema_pallidum_subsp_pertenue_str_Gauthier:0,(Treponema_pallidum_str_FribourgBlanc:0,(Treponema_pallidum_subsp_pertenue_str_SamoaD:0,Treponema_pallidum_subsp_pertenue_str_CDC2:0)_Poly3:0)_Poly2:0)_Poly1:0.00053,((Treponema_pallidum_subsp_pallidum_DAL1:0.00055,(Treponema_pallidum_subsp_pallidum_str_Mexico_A:0,(Treponema_pallidum_subsp_pallidum_SS14:0,Treponema_pallidum_subsp_pallidum_str_Chicago:0)_Poly2:0)_Poly1:0.00055)0.758:0.00055,(Treponema_pallidum_subsp_pallidum_str_Nichols_2:0.00095,Treponema_pallidum_subsp_pallidum_str_Nichols:0.00055)0.000:0.00055)0.841:0.00053)0.946:0.00515)1.000:0.87477)0.999:0.14966)0.056:0.06831,(Treponema_medium_ATCC_700293_WGS:0.05621,(Treponema_vincentii_ATCC_35580_WGS:0.00306,Treponema_vincentii_F0403_WGS:0.01711)0.999:0.02923)1.000:0.37502)1.000:0.35796)1.000:0.34457)1.000:0.34685,((((Spirochaeta_thermophila_DSM_6192:0.02385,Spirochaeta_thermophila_DSM_6578:0.02317)1.000:0.82838,(Spirochaeta_alkalica_DSM_8900_WGS:0.88557,Spirochaeta_africana_DSM_8902:0.7584)1.000:0.24501)0.699:0.12943,Spirochaeta_cellobiosiphila_DSM_17781_WGS:1.03042)0.875:0.10738,(Spirochaeta_bajacaliforniensis_DSM_16054_WGS:0.02137,Spirochaeta_smaragdinae_DSM_11293:0.03423)1.000:0.92942)0.992:0.13048)0.728:0.11835)0.997:0.18718)1.000:0.39618)0.781:0.17338,(Turneriella_parva_DSM_21527:1.5706,(Leptonema_illini_DSM_21528_WGS:1.2287,((((Leptospira_meyeri_serovar_Semaranga_str_Veldrot_Semarang_173_WGS:0.0037,Leptospira_meyeri_serovar_Hardjo_str_Went_5_WGS:0.00729)1.000:0.04238,(Leptospira_terpstrae_serovar_Hualin_str_LT_1133_ATCC_700639_WGS:0.03412,(Leptospira_vanthielii_serovar_Holland_str_Waz_Holland_ATCC_WGS:0.02354,Leptospira_wolbachii_serovar_Codice_str_CDC_WGS:0.0169)0.999:0.0159)1.000:0.03492)0.998:0.04154,(Leptospira_yanagawae_serovar_Saopaulo_str_Sao_Paulo_ATCC_700523_WGS:0.05214,(Leptospira_biflexa_serovar_Patoc_strain_Patoc_1_Ames:0.00055,Leptospira_biflexa_serovar_Patoc_strain_Patoc_1_Paris:0.00055)1.000:0.061)0.998:0.0399)1.000:0.54453,((Leptospira_kmetyi_serovar_Malaysia_str_BejoIso9_WGS:0.05354,((((Leptospira_interrogans_str_HAI1536_WGS:0.00053,Leptospira_noguchii_serovar_Panama_str_CZ214_WGS:0.00323)0.926:0.00248,(Leptospira_noguchii_str_2001034031_WGS:0.00409,((Leptospira_noguchii_str_2007001578_WGS:0.00055,Leptospira_noguchii_str_1993005606_WGS:0.001)0.945:0.00273,(Leptospira_noguchii_str_Hook_WGS:0.00357,(Leptospira_interrogans_serovar_Bataviae_str_HAI135_WGS:0.02087,(Leptospira_noguchii_str_2006001870_WGS:0.00083,((Leptospira_noguchii_str_Cascata_WGS:0.00116,Leptospira_noguchii_str_Bonito_WGS:0.00088)0.997:0.00316,Leptospira_noguchii_serovar_Autumnalis_str_ZUN142_WGS:0.00156)0.249:0.00122)0.425:0.00054)0.870:0.00075)0.924:0.00276)0.817:0.0024)0.914:0.00361)1.000:0.02427,(((Leptospira_kirschneri_serovar_Grippotyphosa_str_UT130_WGS:0.0014,Leptospira_kirschneri_str_H1_WGS:0.00124)0.875:0.00143,(Leptospira_kirschneri_str_H2_WGS:0.0014,(((Leptospira_kirschneri_str_JB_WGS:0.00184,Leptospira_santarosai_str_CBC613_WGS:0.0017)0.917:0.00278,(((Leptospira_kirschneri_str_200803703_WGS:0.00076,((Leptospira_kirschneri_serovar_Sokoine_str_RM1_WGS:0.00055,Leptospira_kirschneri_str_200801925_WGS:0.01696)0.876:0.00061,Leptospira_kirschneri_str_2008720114_WGS:0.00207)0.399:0.00055)0.210:0.00055,((Leptospira_kirschneri_serovar_Cynopteri_str_3522_CT_WGS:0.00062,Leptospira_kirschneri_str_200801774_WGS:0.00055)0.890:0.00061,((((Leptospira_kirschneri_serovar_Mozdok_1_str_Vehlefans_2_WGS:0,Leptospira_kirschneri_serovar_Mozdok_1_str_Vehlefans_3_WGS:0):0.00055,Leptospira_kirschneri_serovar_Mozdok_str_Brem_166_WGS:0.00055)0.861:0.00055,(Leptospira_kirschneri_serovar_Bim_str_1051_WGS:0.00179,Leptospira_kirschneri_serovar_Bim_str_PUO_1247_WGS:0.00055)0.901:0.00062)0.000:0.00055,Leptospira_kirschneri_serovar_Mozdok_str_B_81_7_type_WGS:0.00183)0.852:0.00055)0.742:0.00055)0.813:0.00055,(Leptospira_kirschneri_str_200802841_WGS:0.00055,((Leptospira_kirschneri_str_MMD1493_WGS:0.00055,(Leptospira_kirschneri_serovar_Grippotyphosa_str_RM52_WGS:0.00055,Leptospira_kirschneri_serovar_Valbuzzi_str_Brem_179_WGS:0.00089)0.000:0.00055)0.850:0.00055,(Leptospira_kirschneri_serovar_Grippotyphosa_str_Moskva_WGS:0.00055,((Leptospira_kirschneri_serovar_Grippotyphosa_str_DuysterBoelhouwer_WGS:0,Leptospira_kirschneri_serovar_Valbuzzi_str_200702274_WGS:0):0.00055,Leptospira_kirschneri_serovar_Grippotyphosa_str_Brem_127_Duyster_WGS:0.00055)0.845:0.00055)0.945:0.00089)0.831:0.00055)0.899:0.00055)0.748:0.00154)0.998:0.00554,Leptospira_kirschneri_serovar_Bulgarica_str_Nikolaevo_WGS:0.00148)0.991:0.00444)0.981:0.00381)1.000:0.01739,(Leptospira_interrogans_serovar_Szwajizak_str_Szwajizak_WGS:0.00442,(Leptospira_interrogans_serovar_Bulgarica_str_Mallika_WGS:0.00054,(((Leptospira_interrogans_str_2002000621_WGS:0.00089,(((Leptospira_interrogans_str_2003000735_WGS:0,Leptospira_interrogans_str_2002000632_WGS:0):0.00055,Leptospira_interrogans_str_2002000624_WGS:0.00055)0.000:0.00055,(Leptospira_interrogans_str_2002000631_WGS:0.00055,Leptospira_interrogans_str_2002000623_WGS:0.00055)0.369:0.00055)0.000:0.00055)0.992:0.00252,Leptospira_interrogans_str_L1207_WGS:0.00757)0.880:0.00055,((Leptospira_interrogans_serovar_Naam_str_Naam_WGS:0.00063,((((((Leptospira_kirschneri_serovar_Valbuzzi_str_Duyster_WGS:0,Leptospira_interrogans_serovar_Valbuzzi_str_Valbuzzi_WGS:0):0.00267,((Leptospira_interrogans_serovar_Manilae_str_M933_lip32_mutant_WGS:0,(Leptospira_interrogans_serovar_Manilae_str_K56_WGS:0,(Leptospira_interrogans_serovar_Manilae_str_M1352_LPS_mutant_WGS:0,(Leptospira_interrogans_serovar_Manilae_str_M874_LA0615_mutant_WGS:0,(Leptospira_interrogans_serovar_Manilae_str_M001_Tn_Mutant_Parent_WGS:0,Leptospira_interrogans_serovar_Manilae_str_UPOM_WGS:0)_Poly5:0)_Poly4:0)_Poly3:0)_Poly2:0)_Poly1:0.00055,Leptospira_interrogans_serovar_Manilae_str_M776_fur_mutant_WGS:0.00055)0.983:0.00178)0.930:0.00088,((((Leptospira_interrogans_serovar_Lai_str_IPAV:0,Leptospira_interrogans_serovar_Lai_str_56601:0):0.00055,(Leptospira_interrogans_serovar_Lai_str_Lai_WGS:0,Leptospira_interrogans_serovar_Lai_str_Lai_LPS_mutant_WGS:0):0.00055)0.936:0.00101,((Leptospira_interrogans_serovar_Lai_str_Langkawi_WGS:0.00168,(Leptospira_interrogans_serovar_Copenhageni_str_Fiocruz_LV2908_WGS:0.00055,Leptospira_interrogans_serovar_Copenhageni_str_Fiocruz_LV2756C6_WGS:0.00055)0.974:0.00055)0.993:0.00327,(((Leptospira_interrogans_serovar_Copenhageni_str_Fiocruz_LV2832_WGS:0.00055,(((Leptospira_interrogans_serovar_Copenhageni_str_Fiocruz_LV2804_WGS:0.00055,(((Leptospira_interrogans_serovar_Copenhageni_str_Fiocruz_LV4160_WGS:0,(Leptospira_interrogans_serovar_Copenhageni_str_Fiocruz_LV130_WGS:0,(Leptospira_interrogans_serovar_Copenhageni_str_2007005490_WGS:0,(Leptospira_interrogans_serovar_Copenhageni_str_Fiocruz_LV4118_WGS:0,(Leptospira_interrogans_serovar_Copenhageni_str_Fiocruz_L1130:0,(Leptospira_interrogans_serovar_Copenhageni_str_200701182_WGS:0,(Leptospira_interrogans_serovar_Copenhageni_str_Fiocruz_LV4188_WGS:0,(Leptospira_interrogans_serovar_Copenhageni_str_2002009669_WGS:0,(Leptospira_interrogans_serovar_Copenhageni_str_Fiocruz_LV4152_WGS:0,(Leptospira_interrogans_serovar_Copenhageni_str_Fiocruz_LV3213_WGS:0,(Leptospira_interrogans_serovar_Copenhageni_str_Fiocruz_LV2919_WGS:0,(Leptospira_interrogans_serovar_Copenhageni_str_Fiocruz_LV2766_WGS:0,(Leptospira_interrogans_serovar_Copenhageni_str_Fiocruz_LV4108_WGS:0,(Leptospira_interrogans_serovar_Copenhageni_str_Fiocruz_LV4217_WGS:0,(Leptospira_interrogans_serovar_Copenhageni_str_Fiocruz_LV4212_WGS:0,(Leptospira_interrogans_serovar_Copenhageni_str_Fiocruz_LV4173_WGS:0,(Leptospira_interrogans_str_Fiocruz_LV4114_WGS:0,(Leptospira_interrogans_serovar_Copenhageni_str_Fiocruz_LV2841_WGS:0,(Leptospira_interrogans_serovar_Copenhageni_str_Fiocruz_LV2816_WGS:0,(Leptospira_interrogans_serovar_Copenhageni_str_Fiocruz_LV4234_WGS:0,(Leptospira_interrogans_serovar_Copenhageni_str_Fiocruz_LV2755_WGS:0,(Leptospira_interrogans_serovar_Copenhageni_str_Fiocruz_LV4174_WGS:0,(Leptospira_interrogans_str_Fiocruz_LV4225_WGS:0,(Leptospira_interrogans_serovar_Copenhageni_str_Fiocruz_LV2750_WGS:0,(Leptospira_interrogans_serovar_Copenhageni_str_P2431_WGS:0,(Leptospira_interrogans_serovar_Copenhageni_str_Fiocruz_LV4113_WGS:0,(Leptospira_interrogans_str_HAI1594_WGS:0,(Leptospira_interrogans_serovar_Copenhageni_str_Fiocruz_LV3076_WGS:0,(Leptospira_interrogans_serovar_Copenhageni_str_Fiocruz_LV251_WGS:0,(Leptospira_interrogans_serovar_Copenhageni_str_Fiocruz_LV3409_WGS:0,(Leptospira_interrogans_str_Fiocruz_LV4117_WGS:0,Leptospira_interrogans_serovar_Copenhageni_str_Fiocruz_LV2807_WGS:0)_Poly31:0)_Poly30:0)_Poly29:0)_Poly28:0)_Poly27:0)_Poly26:0)_Poly25:0)_Poly24:0)_Poly23:0)_Poly22:0)_Poly21:0)_Poly20:0)_Poly19:0)_Poly18:0)_Poly17:0)_Poly16:0)_Poly15:0)_Poly14:0)_Poly13:0)_Poly12:0)_Poly11:0)_Poly10:0)_Poly9:0)_Poly8:0)_Poly7:0)_Poly6:0)_Poly5:0)_Poly4:0)_Poly3:0)_Poly2:0)_Poly1:0.00055,(Leptospira_interrogans_serovar_Copenhageni_str_Fiocruz_LV256_WGS:0.00055,(Leptospira_interrogans_serovar_Copenhageni_str_Fiocruz_LV237_WGS:0.00055,(((Leptospira_interrogans_serovar_Copenhageni_str_Fiocruz_LV2756_C1_WGS:0.00055,(Leptospira_interrogans_serovar_Icterohaemorrhagiae_str_P2554_WGS:0.00151,(Leptospira_interrogans_serovar_Copenhageni_str_R066_WGS:0.00055,(Leptospira_interrogans_serovar_Copenhageni_str_Fiocruz_LV3834_WGS:0.00055,((((Leptospira_interrogans_serovar_Copenhageni_str_Fiocruz_LV2752_WGS:0.00055,(((Leptospira_interrogans_serovar_Icterohaemorrhagiae_str_Verdun_LP_WGS:0.00055,(Leptospira_interrogans_serovar_Copenhageni_str_P2518_WGS:0.00055,(((Leptospira_interrogans_serovar_Copenhageni_str_Fiocruz_LV3323_WGS:0,(Leptospira_interrogans_serovar_Copenhageni_str_Fiocruz_LV2791_WGS:0,(Leptospira_interrogans_serovar_Copenhageni_str_Fiocruz_LV2811_WGS:0,(Leptospira_interrogans_serovar_Copenhageni_str_Fiocruz_R83_WGS:0,(Leptospira_interrogans_serovar_Copenhageni_str_2002000634_WGS:0,(Leptospira_interrogans_serovar_Copenhageni_str_Fiocruz_LV2763_WGS:0,(Leptospira_interrogans_serovar_Copenhageni_str_Fiocruz_LV2958_WGS:0,(Leptospira_interrogans_serovar_Copenhageni_str_Fiocruz_LV3879_WGS:0,(Leptospira_interrogans_serovar_Copenhageni_str_Fiocruz_LV2776_WGS:0,(Leptospira_interrogans_serovar_Copenhageni_str_Fiocruz_LV2973_WGS:0,(Leptospira_interrogans_serovar_Copenhageni_str_Fiocruz_LV2787_WGS:0,(Leptospira_interrogans_serovar_Copenhageni_str_Fiocruz_LV2959_WGS:0,(Leptospira_interrogans_serovar_Copenhageni_str_Fiocruz_LV2759_WGS:0,(Leptospira_interrogans_serovar_Copenhageni_str_Fiocruz_LV2772_WGS:0,(Leptospira_interrogans_serovar_Copenhageni_str_Fiocruz_LV2767_WGS:0,Leptospira_interrogans_serovar_Copenhageni_str_R103_WGS:0)_Poly15:0)_Poly14:0)_Poly13:0)_Poly12:0)_Poly11:0)_Poly10:0)_Poly9:0)_Poly8:0)_Poly7:0)_Poly6:0)_Poly5:0)_Poly4:0)_Poly3:0)_Poly2:0)_Poly1:0.00055,(Leptospira_interrogans_serovar_Copenhageni_str_Fiocruz_LV2790_WGS:0.00055,(Leptospira_interrogans_serovar_Copenhageni_str_Fiocruz_LV3096_WGS:0.00055,(Leptospira_interrogans_serovar_Copenhageni_str_Fiocruz_LV2812_WGS:0.00055,(((Leptospira_interrogans_serovar_Copenhageni_str_HAI0188_WGS:0.00055,((Leptospira_interrogans_serovar_Copenhageni_str_Fiocruz_LV3086_WGS:0.00055,(((Leptospira_interrogans_serovar_Copenhageni_str_Fiocruz_LV4211_WGS:0.00055,((Leptospira_interrogans_serovar_Copenhageni_str_Fiocruz_LV2933_WGS:0.00055,Leptospira_interrogans_serovar_Copenhageni_str_Fiocruz_LV2840_WGS:0.00055)0.975:0.00118,(((Leptospira_interrogans_serovar_Copenhageni_str_Fiocruz_LV2805_WGS:0.00062,((Leptospira_interrogans_serovar_Copenhageni_str_Fiocruz_LV204_WGS:0.00055,Leptospira_interrogans_serovar_Copenhageni_str_Wijnberg_WGS:0.00055)0.015:0.00055,((Leptospira_interrogans_serovar_Copenhageni_str_Fiocruz_LV2799_WGS:0.00163,Leptospira_interrogans_serovar_Copenhageni_str_Fiocruz_LV999_WGS:0.00054)0.964:0.00328,((Leptospira_interrogans_serovar_Icterohaemorrhagiae_str_Kantorowic_WGS:0.00055,Leptospira_interrogans_serovar_Copenhageni_str_Fiocruz_LV2948_WGS:0.00055)0.132:0.00055,((Leptospira_interrogans_serovar_Copenhageni_str_2006006982_WGS:0.00055,Leptospira_interrogans_serovar_Copenhageni_str_2006006972_WGS:0.00055)0.875:0.00054,Leptospira_interrogans_serovar_Copenhageni_str_Fiocruz_R154_WGS:0.00055)0.918:0.00055)0.997:0.00054)0.986:0.00161)0.726:0.00055)0.000:0.00055,Leptospira_interrogans_serovar_Copenhageni_str_Fiocruz_LV3094_WGS:0.00055)0.000:0.00055,Leptospira_interrogans_serovar_Icterohaemorrhagiae_str_P2547_WGS:0.00055)0.218:0.00055)0.000:0.00055)0.407:0.00055,Leptospira_interrogans_serovar_Icterohaemorrhagiae_str_RGA_WGS:0.00055)0.000:0.00055,Leptospira_interrogans_serovar_Copenhageni_str_M20_WGS:0.00055)0.000:0.00055)0.034:0.00055,Leptospira_interrogans_serovar_Copenhageni_str_Fiocruz_LV2897_WGS:0.00055)0.000:0.00055)0.000:0.00055,Leptospira_interrogans_serovar_Copenhageni_str_2001025091_WGS:0.00055)0.000:0.00055,Leptospira_interrogans_serovar_Copenhageni_str_Fiocruz_LV199_WGS:0.00055)0.033:0.00055)0.000:0.00055)0.003:0.00055)0.000:0.00055)0.324:0.00055,Leptospira_interrogans_str_MMD3731_WGS:0.00055)0.000:0.00055)0.000:0.00055)0.000:0.00055,Leptospira_interrogans_serovar_Copenhageni_str_Fiocruz_LV4034_WGS:0.00055)0.064:0.00055,Leptospira_interrogans_serovar_Copenhageni_str_Fiocruz_LV224_WGS:0.00331)0.211:0.00055)0.100:0.00055,Leptospira_interrogans_serovar_Copenhageni_str_Fiocruz_LV3373_WGS:0.00055)0.000:0.00055,Leptospira_interrogans_serovar_Copenhageni_str_Fiocruz_LV192_WGS:0.00055)0.107:0.00055,Leptospira_interrogans_serovar_Icterohaemorrhagiae_str_P2422_WGS:0.00055)0.000:0.00055)0.000:0.00055)0.441:0.00055)0.305:0.00055)0.000:0.00055,Leptospira_interrogans_serovar_Copenhageni_str_2006007831_WGS:0.00055)0.000:0.00055,Leptospira_interrogans_serovar_Copenhageni_str_Fiocruz_LV3726_WGS:0.00055)0.000:0.00055)0.000:0.00055)0.000:0.00055)0.006:0.00055,Leptospira_interrogans_serovar_Copenhageni_str_Fiocruz_LV212_WGS:0.00055)0.000:0.00055)0.358:0.00055,Leptospira_interrogans_serovar_Copenhageni_str_Fiocruz_LV2953_WGS:0.00055)0.000:0.00055,Leptospira_interrogans_serovar_Copenhageni_str_Fiocruz_LV2825_WGS:0.00055)0.109:0.00055)0.000:0.00055,Leptospira_interrogans_serovar_Icterohaemorrhagiae_str_201100516_WGS:0.00055)0.000:0.00055,(Leptospira_interrogans_serovar_Copenhageni_str_Fiocruz_LV2806_WGS:0.00055,(Leptospira_interrogans_serovar_Copenhageni_str_Fiocruz_LV239_WGS:0.00055,(Leptospira_interrogans_serovar_Copenhageni_str_Fiocruz_LV3738_WGS:0.00055,(Leptospira_interrogans_serovar_Copenhageni_str_Fiocruz_LV3737_WGS:0.00055,Leptospira_interrogans_serovar_Copenhageni_str_MMD1562_WGS:0.00214)0.000:0.00055)0.896:0.00055)0.411:0.00055)0.747:0.00055)0.996:0.00055)0.916:0.00133)0.651:0.00064,((((Leptospira_interrogans_serovar_Pyrogenes_str_Sri_Lanka_30_WGS:0.00055,Leptospira_interrogans_serovar_Pyrogenes_str_SriLanka1_WGS:0.00055)0.774:0.00055,(Leptospira_interrogans_str_2006001854_WGS:0.00409,((Leptospira_interrogans_serovar_Australis_str_200703203_WGS:0.0085,Leptospira_interrogans_serovar_Grippotyphosa_str_LT2186_WGS:0.01089)1.000:0.00447,((Leptospira_interrogans_str_2002000626_WGS:0.00437,((((Leptospira_interrogans_serovar_Jalna_str_2008720117_WGS:0.00298,Leptospira_interrogans_serovar_Jalna_str_2008720116_WGS:0.00055)0.799:0.00055,Leptospira_interrogans_serovar_Muenchen_str_Brem_129_WGS:0.00055)0.000:0.00055,Leptospira_interrogans_serovar_Bratislava_str_Brem_137_WGS:0.00055)0.897:0.00064,Leptospira_interrogans_serovar_Lora_str_TE_1992_WGS:0.0051)0.945:0.00213)0.822:0.00145,((Leptospira_interrogans_serovar_Copenhageni_str_LT2050_WGS:0.01566,Leptospira_interrogans_serovar_Pyrogenes_str_200701872_WGS:0.02631)0.988:0.00369,Leptospira_interrogans_serovar_Pyrogenes_str_L0374_WGS:0.00717)0.943:0.00165)0.735:0.00051)0.948:0.00144)0.872:0.00054)0.002:0.00055,Leptospira_interrogans_str_UT126_WGS:0.00119)0.233:0.00055,(Leptospira_interrogans_serovar_Pyrogenes_str_SriLanka2_WGS:0.00055,(((Leptospira_interrogans_serovar_Pyrogenes_str_Sri_Lanka_39_WGS:0.00092,Leptospira_interrogans_serovar_Pyrogenes_str_R168_WGS:0.00055)0.000:0.00055,Leptospira_interrogans_str_C10069_WGS:0.00055)0.000:0.00055,Leptospira_interrogans_serovar_Pyrogenes_str_Sri_Lanka_46_WGS:0.00055)0.734:0.00055)0.751:0.00055)0.825:0.00055)0.853:0.00054)0.952:0.00055,Leptospira_interrogans_str_FPW2026_WGS:0.00148)0.958:0.00055,((Leptospira_interrogans_serovar_Canicola_str_LT1962_WGS:0.00154,Leptospira_interrogans_serovar_Djasiman_str_LT1649_WGS:0.00055)0.984:0.0017,((((Leptospira_interrogans_serovar_Pomona_str_UT364_WGS:0.0009,Leptospira_interrogans_str_UI_12621_WGS:0.00055)0.814:0.00055,((Leptospira_interrogans_serovar_Grippotyphosa_str_Andaman_WGS:0,Leptospira_interrogans_serovar_Grippotyphosa_str_2006006986_WGS:0):0.00055,Leptospira_interrogans_serovar_Grippotyphosa_str_2006006971_WGS:0.0028)0.968:0.00117)0.912:0.00061,(Leptospira_interrogans_str_UI_13372_WGS:0.00055,(((Leptospira_interrogans_str_L0996_WGS:0.00589,(Leptospira_interrogans_serovar_Medanensis_str_UT053_WGS:0.00055,((Leptospira_interrogans_str_UI_08452_WGS:0,(Leptospira_interrogans_serovar_Bataviae_str_UT234_WGS:0,Leptospira_interrogans_serovar_Medanensis_str_L0448_WGS:0)_Poly2:0)_Poly1:0.00055,Leptospira_interrogans_serovar_Medanensis_str_L0887_WGS:0.00055)0.934:0.00055)0.905:0.00055)0.930:0.00088,((Leptospira_interrogans_str_UI_12758_WGS:0.00055,Leptospira_interrogans_serovar_Bim_str_P2529_WGS:0.00055)0.983:0.00148,(Leptospira_interrogans_serovar_Bataviae_str_L1111_WGS:0.00177,((Leptospira_interrogans_str_FPW1039_WGS:0.00104,(((Leptospira_interrogans_serovar_Pomona_str_2006006968_WGS:0.00388,Leptospira_interrogans_serovar_Pomona_str_CSL10083_WGS:0.00089)0.000:0.00055,(Leptospira_interrogans_serovar_Pomona_str_2006006962_WGS:0,(Leptospira_interrogans_serovar_Pomona_str_Kennewicki_LC8225_WGS:0,(Leptospira_interrogans_serovar_Pomona_str_CSL4002_WGS:0,(Leptospira_interrogans_serovar_Pomona_str_Pomona_WGS:0,Leptospira_interrogans_serovar_Pomona_str_Fox_32256_WGS:0)_Poly4:0)_Poly3:0)_Poly2:0)_Poly1:0.00055)0.931:0.00075,Leptospira_interrogans_serovar_Hebdomadis_str_R499_WGS:0.00055)0.575:0.00062)0.869:0.00074,((Leptospira_interrogans_str_Kito_WGS:0,(Leptospira_interrogans_serovar_Canicola_str_Fiocruz_LV133_WGS:0,Leptospira_interrogans_str_UI_09600_WGS:0)_Poly2:0)_Poly1:0.00055,(Leptospira_interrogans_serovar_Copenhageni_str_HAI0156_WGS:0.00055,Leptospira_interrogans_serovar_Canicola_str_P2655_WGS:0.00054)0.000:0.00055)0.948:0.00089)0.954:0.00117)0.762:0.00055)0.935:0.00088)0.900:0.00053,Leptospira_interrogans_serovar_Pyrogenes_str_Sri_Lanka_14_WGS:0.00137)0.436:0.00055)0.830:0.00055)0.812:0.00055,(Leptospira_interrogans_serovar_Grippotyphosa_str_UI_08434_WGS:0.00058,(((Leptospira_interrogans_serovar_Grippotyphosa_str_UI_12769_WGS:0.00055,Leptospira_interrogans_serovar_Grippotyphosa_str_UI_08368_WGS:0.00055)0.875:0.00054,(Leptospira_interrogans_serovar_Grippotyphosa_str_UI_12764_WGS:0.0007,Leptospira_interrogans_serovar_Autumnalis_str_LP101_WGS:0.0011)0.297:0.00055)0.955:0.00055,Leptospira_interrogans_serovar_Bataviae_str_UI_08561_WGS:0.0034)0.212:0.00055)0.783:0.00055)0.802:0.00054)0.124:0.00055)0.888:0.00051,(((Leptospira_interrogans_serovar_Zanoni_str_LT2156_WGS:0.00452,((Leptospira_interrogans_serovar_Pyrogenes_str_2006006973_WGS:0,Leptospira_interrogans_serovar_Pyrogenes_str_2006006960_WGS:0):0.00055,Leptospira_interrogans_serovar_Pyrogenes_str_2006006956_WGS:0.00055)0.951:0.00127)0.974:0.00248,Leptospira_interrogans_serovar_Bataviae_str_Swart_WGS:0.00053)0.118:0.00175,(Leptospira_interrogans_serovar_Bataviae_str_2006006959_WGS:0,(Leptospira_interrogans_serovar_Bataviae_str_2006006976_WGS:0,(Leptospira_interrogans_serovar_Canicola_str_HAI0024_WGS:0,Leptospira_interrogans_serovar_Bataviae_str_KariadiSatu_WGS:0)_Poly3:0)_Poly2:0)_Poly1:0.00054)0.992:0.00217)0.678:0.00062)0.768:0.00055,Leptospira_interrogans_str_Brem_329_WGS:0.00062)0.806:0.00055)0.901:0.00062)0.955:0.00185)1.000:0.01679)0.998:0.01035)1.000:0.04693,((Leptospira_weilii_serovar_Ranarum_str_ICFT_WGS:0.03922,(Leptospira_alstoni_serovar_Sichuan_str_79601_WGS:0.00055,Leptospira_alstoni_serovar_Pingchang_str_80412_WGS:0.00149)1.000:0.02414)1.000:0.04009,((((Leptospira_santarosai_serovar_Arenal_str_7_WGS:0.00301,(Leptospira_santarosai_str_2000030832_WGS:0.00265,Leptospira_santarosai_serovar_Arenal_str_MAVJ_401_WGS:0.0027)0.679:0.00089)0.885:0.00086,((((Leptospira_santarosai_str_ST188_WGS:0.00093,(Leptospira_santarosai_str_200403458_WGS:0.00091,Leptospira_santarosai_str_200702252_WGS:0.00055)0.989:0.00232)0.934:0.00118,(Leptospira_sp_Fiocruz_LV3954_WGS:0,Leptospira_sp_Fiocruz_LV4135_WGS:0):0.00319)0.959:0.00122,((((Leptospira_santarosai_str_ZUN179_WGS:0.00055,(Leptospira_santarosai_str_HAI821_WGS:0.00054,Leptospira_santarosai_str_HAI1380_WGS:0.00208)0.925:0.00088)0.735:0.00055,(Leptospira_santarosai_serovar_Arenal_str_11_WGS:0.00171,(Leptospira_santarosai_str_MOR084_WGS:0.00055,Leptospira_santarosai_str_CBC379_WGS:0.00069)0.847:0.00142)0.963:0.00055)0.713:0.00065,(Leptospira_santarosai_serovar_Shermani_str_LT_821_WGS:0.00055,Leptospira_santarosai_serovar_Shermani_str_1342KT_WGS:0.00388)0.975:0.00176)0.779:0.00055,(Leptospira_santarosai_str_CBC523_WGS:0.00149,Leptospira_santarosai_str_HAI134_WGS:0.00302)0.781:0.00055)0.802:0.00055)0.905:0.00066,((Leptospira_santarosai_str_2000027870_WGS:0.00118,Leptospira_santarosai_str_JET_WGS:0.00237)0.836:0.00055,Leptospira_santarosai_str_AIM_WGS:0.00237)0.797:0.00055)0.864:0.00055)0.315:0.00058,((Leptospira_santarosai_str_CBC1531_WGS:0.00086,(Leptospira_santarosai_serovar_Szwajizak_str_Oregon_WGS:0.00151,Leptospira_santarosai_str_HAI1349_WGS:0.00089)0.704:0.00055)0.904:0.00089,Leptospira_santarosai_str_CBC1416_WGS:0.0054)0.062:0.00055)1.000:0.05497,((Leptospira_alexanderi_serovar_Manhao_3_str_L_60_WGS:0.01397,(Leptospira_weilii_serovar_Topaz_str_LT2116_WGS:0.01836,(Leptospira_weilii_str_Ecochallenge_WGS:0.0092,((Leptospira_weilii_str_UI_13098_WGS:0.00072,(Leptospira_weilii_str_LNT_1194_WGS:0.00062,Leptospira_weilii_str_2006001855_WGS:0.00985)0.881:0.00051)0.474:0.00054,((Leptospira_sp_P2653_WGS:0.00211,(Leptospira_weilii_str_LNT_1234_WGS:0.00214,Leptospira_weilii_str_2006001853_WGS:0.00172)0.946:0.00212)0.888:0.00194,Leptospira_weilii_str_UI_14631_WGS:0.00835)0.383:0.00123)0.956:0.00233)0.999:0.00952)1.000:0.01071)0.999:0.01187,((Leptospira_borgpetersenii_str_200901122_WGS:0.00055,Leptospira_borgpetersenii_serovar_Mini_str_200901116_WGS:0.00058)1.000:0.02579,(Leptospira_borgpetersenii_serovar_Poi_str_Brem_171_WGS:0.03941,(((((Leptospira_borgpetersenii_str_200701203_WGS:0.00418,(Leptospira_borgpetersenii_str_200801926_WGS:0,Leptospira_borgpetersenii_serovar_Mini_str_201000851_WGS:0):0.00055)0.906:0.00061,(Leptospira_borgpetersenii_serovar_Kenya_str_TE_0159_WGS:0.00055,Leptospira_sp_serovar_Kenya_str_Sh9_WGS:0.00055)1.000:0.00632)0.906:0.0008,(Leptospira_borgpetersenii_str_Brem_328_WGS:0.00055,Leptospira_borgpetersenii_str_Brem_307_WGS:0.00062)0.992:0.00221)0.058:0.00054,((Leptospira_borgpetersenii_serovar_Castellonis_str_200801910_WGS:0.00055,Leptospira_borgpetersenii_str_Noumea_25_WGS:0.0022)0.930:0.00089,((Leptospira_borgpetersenii_serovar_Javanica_str_UI_09931_WGS:0,Leptospira_borgpetersenii_serovar_Javanica_str_L0066_WGS:0):0.00055,(Leptospira_borgpetersenii_serovar_Javanica_str_MK146_WGS:0.00055,(Leptospira_borgpetersenii_str_UI_09149_WGS:0.00061,Leptospira_borgpetersenii_serovar_Javanica_str_L0864_WGS:0.00055)0.000:0.00055)0.000:0.00055)0.937:0.00089)0.588:0.00054)0.974:0.00274,(Leptospira_borgpetersenii_serovar_Pomona_str_200901868_WGS:0.00722,(Leptospira_borgpetersenii_serovar_Hardjobovis_str_JB197:0.00124,(Leptospira_borgpetersenii_serovar_Hardjobovis_str_L550:0.00055,((Leptospira_borgpetersenii_serovar_Hardjobovis_str_Sponselee_WGS:0.00055,Leptospira_borgpetersenii_serovar_Hardjobovis_str_Sponselee_2_WGS:0.00209)0.000:0.00055,Leptospira_borgpetersenii_serovar_Hardjobovis_str_Lely_607_WGS:0.00055)0.000:0.00055)0.914:0.00062)1.000:0.00596)0.853:0.00268)0.991:0.00917)1.000:0.02508)0.812:0.00908)0.437:0.01545)1.000:0.03331)0.049:0.01056)0.876:0.02212)1.000:0.25949,((Leptospira_fainei_serovar_Hurstbridge_str_BUT_6_WGS:0.02137,(Leptospira_broomii_serovar_Hurstbridge_str_5399_WGS:0.02127,((Leptospira_inadai_serovar_Lyme_str_10_WGS:0,Leptospira_interrogans_serovar_Copenhageni_str_Fiocruz_LV3992_WGS:0):0.00055,Leptospira_interrogans_serovar_Copenhageni_str_Fiocruz_LV4231_WGS:0.00354)1.000:0.02998)0.974:0.01104)1.000:0.12702,((Leptospira_wolffii_serovar_Khorat_str_KhoratH2_WGS:0.00968,Leptospira_interrogans_serovar_Copenhageni_str_200901383_WGS:0.00603)1.000:0.09614,(Leptospira_sp_B5022_WGS:0.03278,((Leptospira_licerasiae_serovar_Varillal_str_MMD0835_WGS:0,Leptospira_licerasiae_str_MMD4847_WGS:0):0.00055,Leptospira_licerasiae_serovar_Varillal_str_VAR_010_WGS:0.00055)1.000:0.03296)1.000:0.10823)1.000:0.08922)1.000:0.20777)1.000:0.32082)1.000:0.71643)0.963:0.27562)1.000:0.79509)1.000:0.2036,(((((candidate_division_WWE1_bacterium_JGI_0000014K11_WGS:0.00177,candidate_division_WWE1_bacterium_JGI_0000014H19_WGS:0.00144)1.000:0.50804,(candidate_division_KSB1_bacterium_SCGC_AAA252I11_WGS:0.01857,(candidate_division_KSB1_bacterium_SCGC_AAA252O17_WGS:0.00241,(((candidate_division_KSB1_bacterium_SCGC_AAA252M08_WGS:0.03292,candidate_division_KSB1_bacterium_SCGC_AAA252N17_WGS:0.00083)0.998:0.00434,((candidate_division_KSB1_bacterium_SCGC_AAA252N11_WGS:0.09092,(candidate_division_KSB1_bacterium_SCGC_AAA252O02_WGS:0.00742,candidate_division_KSB1_bacterium_SCGC_AAA252F02_WGS:0.04106)0.990:0.01585)1.000:0.01863,(candidate_division_KSB1_bacterium_SCGC_AAA252P10_WGS:0.00174,((((candidate_division_KSB1_bacterium_SCGC_AAA252P02_WGS:0.02046,(candidate_division_KSB1_bacterium_SCGC_AAA252K16_WGS:0.01508,candidate_division_KSB1_bacterium_SCGC_AAA252L05_WGS:0.0437)0.993:0.01179)0.668:0.00193,((candidate_division_KSB1_bacterium_SCGC_AAA252G07_WGS:0.04325,candidate_division_KSB1_bacterium_SCGC_AAA252N05_WGS:0.01385)0.895:0.00661,(candidate_division_KSB1_bacterium_SCGC_AAA252D03_WGS:0.01285,candidate_division_KSB1_bacterium_SCGC_AAA252P14_WGS:0.03839)0.560:0.00079)1.000:0.05043)1.000:0.03056,candidate_division_KSB1_bacterium_SCGC_AAA252L13_WGS:0.01848)0.961:0.00585,(((candidate_division_KSB1_bacterium_SCGC_AAA252G08_WGS:0.02266,candidate_division_KSB1_bacterium_SCGC_AAA255B16_WGS:0.02829)0.979:0.01136,(candidate_division_KSB1_bacterium_SCGC_AAA252I16_WGS:0.00962,(candidate_division_KSB1_bacterium_SCGC_AAA252E20_WGS:0.00362,candidate_division_KSB1_bacterium_SCGC_AAA255C20_WGS:0.04977)0.850:0.01966)0.976:0.00593)1.000:0.01907,candidate_division_KSB1_bacterium_SCGC_AAA252E13_WGS:0.01848)0.940:0.00405)0.999:0.0074)0.876:0.00383)0.999:0.00062)0.989:0.00534,candidate_division_KSB1_bacterium_SCGC_AAA252N14_WGS:0.00991)0.999:0.01272)0.919:0.01808)1.000:0.72019)1.000:0.42432,((candidate_division_WWE1_bacterium_JGI_0000014D06_WGS:0.00054,candidate_division_WWE1_bacterium_JGI_0000014D18_WGS:0.01233)1.000:0.94707,((((candidate_division_WWE1_bacterium_JGI_0000059L07_WGS:0.03832,candidate_division_WWE1_bacterium_JGI_0000039G13_WGS:0.00055)0.834:0.00298,(candidate_division_WWE1_bacterium_JGI_0000059P03_WGS:0.0079,candidate_division_WWE1_bacterium_JGI_0000039M09_WGS:0.00055)1.000:0.05547)0.972:0.01958,candidate_division_WWE1_bacterium_JGI_0000039A21_WGS:0.04978)0.226:0.00594,Candidatus_Cloacamonas_acidaminovorans:0.01117)1.000:0.96746)0.999:0.3823)1.000:0.74099,((candidate_division_WS3_bacterium_SCGC_AAA257K07_WGS:0.87256,(candidate_division_WS3_bacterium_SCGC_AAA252B13_WGS:0.26658,(candidate_division_WS3_bacterium_SCGC_AAA252E07_WGS:0.34298,candidate_division_WS3_bacterium_SCGC_AAA252D10_WGS:0.54462)0.178:0.09663)1.000:0.62815)1.000:0.86703,((Caldithrix_abyssi_DSM_13497_WGS:1.36522,((((Gracilimonas_tropica_DSM_19535_WGS:0.2664,Balneola_vulgaris_DSM_17893_WGS:0.30579)1.000:0.80999,((Rhodothermus_marinus_DSM_4252:0.01001,Rhodothermus_marinus_SG05JP17172:0.01022)1.000:0.4698,(Salisaeta_longa_DSM_21114_WGS:0.3462,(Salinibacter_sp_J07SB67_hypersaline_lake_metagenome_WGS:0.13845,(Salinibacter_ruber_DSM_13855:0.00258,Salinibacter_ruber_M8:0.00778)0.775:0.02595)1.000:0.37153)1.000:0.39086)1.000:0.60402)0.904:0.2011,(((Proteobacteria_bacterium_JGI_0000113L05_WGS:1.75819,Proteobacteria_bacterium_JGI_0000113P07_WGS:0.65634)0.947:0.24163,Proteobacteria_bacterium_JGI_0000113E04_WGS:0.58785)1.000:0.72796,(((((Chitinophaga_pinensis_DSM_2588:0.19203,Chitinophaga_sp_JGI_0001002D04_WGS:0.54793)1.000:0.24777,((Niastella_koreensis_GR2010:0.32872,(Terrimonas_ferruginea_DSM_30193_WGS:0.27932,(Niabella_aurantiaca_DSM_17617_WGS:0.12259,Niabella_soli_DSM_19437_WGS:0.11866)1.000:0.25988)1.000:0.13472)0.976:0.05846,((Bacteroidetes_bacterium_SCGC_AAA027G08_WGS:0.51497,Sediminibacterium_sp_OR43_WGS:0.16685)1.000:0.12925,(Segetibacter_koreensis_DSM_18137_WGS:0.27454,Chitinophagaceae_bacterium_JGI_0001002J12_WGS:0.55239)0.740:0.06102)0.999:0.07411)1.000:0.16809)1.000:0.37536,((Saprospira_grandis_str_Lewin:0.01559,Saprospira_grandis_DSM_2844_WGS:0.02163)1.000:0.84956,(Haliscomenobacter_hydrossis_DSM_1100:0.49394,(Lewinella_persica_DSM_23188_WGS:0.6537,Lewinella_cohaerens_DSM_23179_WGS:0.38143)0.982:0.11456)1.000:0.16728)1.000:0.27869)0.999:0.11784,(((Solitalea_canadensis_DSM_3403:0,Solitalea_canadensis_DSM_3403_WGS:0):0.41989,(((Sphingobacterium_paucimobilis_HER1398_WGS:0.22838,(Sphingobacterium_spiritivorum_ATCC_33861_WGS:0.01125,Sphingobacterium_spiritivorum_ATCC_33300_WGS:0.01658)1.000:0.15936)1.000:0.20101,(Sphingobacterium_sp_21:0.18692,Olivibacter_sitiensis_DSM_17696_WGS:0.25963)1.000:0.09553)1.000:0.12994,((Mucilaginibacter_paludis_DSM_18603_WGS:0.36322,(Pedobacter_oryzae_DSM_19973_WGS:0.26155,Arcticibacter_svalbardensis_MN127_WGS:0.32521)0.653:0.06006)0.986:0.0541,((Pedobacter_arcticus_A12_WGS:0.1998,(Pedobacter_saltans_DSM_12145:0.22177,Pedobacter_glucosidilyticus_DSM_23534_WGS:0.1476)1.000:0.08111)1.000:0.16147,(Pedobacter_agri_PB92_WGS:0.20184,(Pedobacter_sp_BAL39_WGS:0.13322,(Pedobacter_heparinus_DSM_2366_WGS:0.00055,Pedobacter_heparinus_DSM_2366:0.00055)1.000:0.1157)1.000:0.09726)1.000:0.17875)0.060:0.03474)0.980:0.05286)1.000:0.1606)1.000:0.24807,(((((Candidatus_Amoebophilus_asiaticus_5a2:0.50159,Cardinium_endosymbiont_cEper1_of_Encarsia_pergandiella:1.11418)1.000:0.56063,(((Flexibacter_elegans_DSM_3317_WGS:0.52095,Microscilla_marina_ATCC_23134_WGS:0.53249)1.000:0.12535,Thermonema_rossianum_DSM_10300_WGS:0.68304)1.000:0.1055,(Flexithrix_dorotheae_DSM_6795_WGS:0.51488,(Flexibacter_litoralis_DSM_6794:0.48404,Flexibacter_roseolus_DSM_9546_WGS:0.49133)1.000:0.31901)1.000:0.11443)0.259:0.03159)0.152:0.04012,(((Cesiribacter_andamanensis_AMV16_WGS:0.36812,Nafulsella_turpanensis_ZLM10_WGS:0.25784)1.000:0.23702,(Marivirga_tractuosa_DSM_4126:0.5175,Fulvivirga_imtechensis_AK7_WGS:0.41187)0.620:0.08516)0.840:0.06652,(Cytophagaceae_bacterium_JGI_0001001B3_WGS:0.97275,(Nitritalea_halalkaliphila_LW7_WGS:0.39077,(((Algoriphagus_sp_PR1_WGS:0.17079,((Algoriphagus_terrigena_DSM_22685_WGS:0.13645,Algoriphagus_mannitolivorans_DSM_15301_WGS:0.11323)1.000:0.06669,(Algoriphagus_vanfongensis_DSM_17529_WGS:0.12354,Algoriphagus_marincola_DSM_16067_WGS:0.14983)1.000:0.03753)0.835:0.02307)1.000:0.13517,((Mariniradius_saccharolyticus_AK6_WGS:0.20654,(Indibacter_alkaliphilus_LW1_WGS:0.15624,(Cecembia_lonarensis_LW9_WGS:0.05552,Marinilabilia_sp_AK2_WGS:0.05915)1.000:0.0967)0.339:0.03368)0.996:0.04013,(Belliella_baltica_DSM_15883:0.16149,(Rhodonellum_psychrophilum_GCM71_DSM_17998_WGS:0,Rhodonellum_psychrophilum_GCM71_DSM_17998_2_WGS:0):0.20242)0.996:0.04694)1.000:0.0551)1.000:0.04816,((Echinicola_vietnamensis_DSM_17526:0.11358,Echinicola_pacifica_DSM_19836_WGS:0.14155)1.000:0.15127,(Cyclobacteriaceae_bacterium_AK24_WGS:0.24663,(Cyclobacterium_marinum_DSM_745:0.07514,Cyclobacterium_qasimii_M1211B_WGS:0.08875)1.000:0.20837)1.000:0.09697)0.920:0.04775)0.989:0.06929)1.000:0.25706)0.944:0.07695)0.988:0.07009)0.988:0.0552,(((Hymenobacter_norwichensis_DSM_15439_WGS:0.12526,Hymenobacter_aerophilus_DSM_13606_WGS:0.14726)1.000:0.38891,(Adhaeribacter_aquaticus_DSM_16391_WGS:0.29887,(Pontibacter_actiniarum_DSM_19842_WGS:0.12388,(Pontibacter_roseus_DSM_17521_WGS:0.06498,Pontibacter_sp_BAB1700_WGS:0.10726)1.000:0.10138)1.000:0.19757)0.733:0.06184)1.000:0.21511,(Sporocytophaga_myxococcoides_DSM_11118_WGS:0.39116,(Cytophaga_aurantiaca_DSM_3654_WGS:0.0664,Cytophaga_hutchinsonii_ATCC_33406:0.07709)1.000:0.45749)1.000:0.17972)1.000:0.0839)0.639:0.05679,(((Leadbetterella_byssophila_DSM_17132:0.51981,Emticicia_oligotrophica_DSM_17448:0.26983)1.000:0.17633,((Fibrella_aestuarina_BUZ_2:0.20682,(Rudanella_lutea_DSM_19387_WGS:0.17384,(Fibrisoma_limi_BUZ_3_WGS:0.13141,(Spirosoma_panaciterrae_DSM_21099_WGS:0.08516,(Spirosoma_linguale_DSM_74:0.09357,(Spirosoma_spitsbergense_DSM_19989_WGS:0.02628,Spirosoma_luteum_DSM_19990_WGS:0.03379)1.000:0.09334)1.000:0.03222)1.000:0.08091)1.000:0.05989)0.537:0.04909)1.000:0.25365,((Dyadobacter_alkalitolerans_DSM_23607_WGS:0.11273,(Dyadobacter_beijingensis_DSM_21582_WGS:0.03505,Dyadobacter_fermentans_DSM_18053:0.03303)1.000:0.07357)1.000:0.32138,(Runella_zeae_DSM_19591_WGS:0.10042,Runella_slithyformis_DSM_19594:0.10984)1.000:0.23186)0.984:0.06955)1.000:0.07705)0.547:0.04816,Flectobacillus_major_DSM_103_WGS:0.38478)1.000:0.23098)1.000:0.21323)0.915:0.06135)0.966:0.07473,(((Butyricimonas_synergistica_DSM_23225_WGS:0.26944,(Odoribacter_splanchnicus_DSM_220712:0.24136,Odoribacter_laneus_YIT_12061_WGS:0.20019)1.000:0.10748)1.000:0.39902,((Marinilabilia_salmonicolor_JCM_21150_WGS:0.15547,(Anaerophaga_sp_HS1_WGS:0.21101,(Anaerophaga_thermohalophila_str_Valhall_WGS:0.03304,Anaerophaga_thermohalophila_DSM_12881_WGS:0.04846)1.000:0.08054)0.373:0.07449)1.000:0.51186,(((Bacteroidetes_oral_taxon_274_str_F0058_WGS:0.81749,Paludibacter_propionicigenes_WB4:0.44471)0.673:0.1092,(((((((((Paraprevotella_clara_YIT_11840_WGS:0.01824,Paraprevotella_xylaniphila_YIT_11841_WGS:0.01672)1.000:0.2795,((Prevotella_ruminicola_23:0.26575,(Prevotella_stercorea_DSM_18206_WGS:0.25641,(((Prevotella_pleuritidis_F0068_WGS:0.21997,((Prevotella_saccharolytica_F0055_WGS:0.14236,((Prevotella_sp_oral_taxon_472_str_F0295_WGS:0.00498,Prevotella_loescheii_DSM_19665_JCM_12249_ATCC_15930_WGS:0.00508)1.000:0.02878,(Prevotella_sp_oral_taxon_317_str_F0108_WGS:0.01015,Candidatus_Prevotella_conceptionensis_9403948_WGS:0.0195)0.999:0.0217)1.000:0.11501)1.000:0.12478,(Prevotella_marshii_DSM_16973_WGS:0.25944,(Prevotella_sp_oral_taxon_299_str_F0039:0.01902,Prevotella_nanceiensis_DSM_19126_WGS:0.01144)1.000:0.32392)0.526:0.04919)0.465:0.03571)0.998:0.03999,((Prevotella_buccalis_ATCC_35310_WGS:0.1154,(Prevotella_timonensis_CRIS_5CB1_WGS:0.00925,(Prevotella_timonensis_4401737_DSM_22865_JCM_15640_2_WGS:0.00055,Prevotella_timonensis_4401737_DSM_22865_JCM_15640_WGS:0.00055)1.000:0.01266)1.000:0.11386)1.000:0.16061,(Prevotella_oralis_HGA0225_WGS:0.00055,Prevotella_oralis_ATCC_33269_WGS:0.00055)1.000:0.18341)0.916:0.03302)1.000:0.05268,((((Prevotella_baroniae_F0067_WGS:0.00541,Prevotella_baroniae_DSM_16972_WGS:0.00823)1.000:0.23165,(Prevotella_paludivivens_DSM_17968_WGS:0.1808,(Prevotella_oulorum_F0390_WGS:0.21982,((Prevotella_maculosa_DSM_19339_WGS:0.00644,Prevotella_maculosa_OT_289_WGS:0.00595)1.000:0.10037,((Prevotella_salivae_DSM_15606_WGS:0.00395,Prevotella_salivae_F0493_WGS:0.00801)1.000:0.08956,(Prevotella_oris_C735_WGS:0.00812,(Prevotella_oris_DSM_18711_WGS:0.00371,Prevotella_oris_F0302_WGS:0.01052)0.230:0.00323)1.000:0.06133)1.000:0.04147)0.998:0.03312)1.000:0.04732)1.000:0.04695)0.990:0.04368,((Prevotella_copri_DSM_18205_WGS:0.2088,(Prevotella_buccae_D17_WGS:0.0037,(Prevotella_buccae_ATCC_33574_WGS:0.00434,Prevotella_sp_MSX73_WGS:0.0037)0.579:0.00126)1.000:0.17802)1.000:0.05158,((Prevotella_albensis_DSM_11370_WGS:0.17256,Prevotella_sp_AGR2160_WGS:0.21874)0.870:0.0462,(Prevotella_bryantii_C21a_WGS:0.00098,Prevotella_bryantii_B14_WGS:0.01584)1.000:0.24376)0.059:0.02793)0.944:0.03065)0.998:0.03008,((Prevotella_multisaccharivorax_DSM_17128_WGS:0.26541,(Prevotella_bergensis_DSM_17361_WGS:0.20783,(Prevotella_dentalis_DSM_3688:0.00055,Prevotella_dentalis_DSM_3688_WGS:0.00055)1.000:0.14452)1.000:0.06452)1.000:0.08297,(((Prevotella_histicola_F0411_WGS:0.06986,((Prevotella_sp_oral_taxon_306_str_F0472_WGS:0.02102,(Prevotella_veroralis_F0319_WGS:0.00459,Prevotella_veroralis_DSM_19559_WGS:0.0067)1.000:0.01804)1.000:0.07157,((Prevotella_multiformis_DSM_16608_WGS:0.03686,(Prevotella_denticola_F0289:0.00139,(Prevotella_denticola_CRIS_18CA_WGS:0.00199,Prevotella_denticola_DSM_20614_WGS:0.00405)0.899:0.00133)1.000:0.02488)1.000:0.04718,(Prevotella_sp_C561_WGS:0.04553,(Prevotella_sp_F0091_WGS:0.04249,(Prevotella_melaninogenica_ATCC_25845:0.00813,Prevotella_melaninogenica_D18_WGS:0.00989)0.999:0.01496)1.000:0.01759)1.000:0.04416)0.979:0.01483)0.987:0.02303)1.000:0.06681,((Prevotella_bivia_JCVIHMP010_WGS:0.00055,Prevotella_bivia_DSM_20514_WGS:0.00055)1.000:0.06966,(Prevotella_amnii_CRIS_21AA_WGS:0.00919,Prevotella_amnii_DSM_23384_WGS:0.00385)1.000:0.1651)1.000:0.15858)0.929:0.03938,((Prevotella_corporis_DSM_18810_WGS:0.13205,((Prevotella_disiens_FB03509AN_WGS:0.0085,Prevotella_disiens_JCM_6334_ATCC_29426_WGS:0.00265)1.000:0.08877,((Prevotella_intermedia_ATCC_25611_DSM_20706_WGS:0.00523,Prevotella_intermedia_17:0.00567)1.000:0.03602,(Prevotella_pallens_ATCC_700821_WGS:0.06792,(Prevotella_nigrescens_ATCC_33563_WGS:0.00568,Prevotella_nigrescens_F0103_WGS:0.00351)1.000:0.0282)1.000:0.04084)1.000:0.04966)1.000:0.06489)1.000:0.06345,(Prevotella_micans_DSM_21469_WGS:0.00055,Prevotella_micans_F0438_WGS:0.00064)1.000:0.26955)1.000:0.04058)1.000:0.11863)0.895:0.03001)1.000:0.0507)0.974:0.06249)1.000:0.07588)1.000:0.20688,(Prevotella_sp_oral_taxon_473_str_F0040_WGS:0.4521,(Alloprevotella_rava_F0323_WGS:0.28577,Prevotella_tannerae_ATCC_51259_WGS:0.31941)1.000:0.15178)1.000:0.17813)1.000:0.10761)1.000:0.12849,(Bacteroidetes_bacterium_oral_taxon_272_str_F0290_WGS:0.00127,Phocaeicola_abscessus_CCUG_55929_WGS:0.00174)1.000:0.38624)0.998:0.07817,(((Bacteroides_massiliensis_B84634_Timone_84634_DSM_17679_JCM_WGS:0,Bacteroides_massiliensis_B84634_Timone_84634_DSM_17679_JCM_2_WGS:0):0.07511,(Bacteroides_massiliensis_dnLKV3_WGS:0.01911,((((Bacteroides_sp_9_1_42FAA_WGS:0.00119,(Bacteroides_sp_3_1_33FAA_WGS:0.00131,(Bacteroides_dorei_DSM_17855_WGS:0.00061,(Bacteroides_dorei_CL02T12C06_WGS:0.00146,Bacteroides_dorei_CL02T00C15_WGS:0.00055)0.908:0.00077)0.762:0.00055)0.966:0.00125)0.897:0.00059,Bacteroides_dorei_CL03T12C01_WGS:0.00161)0.771:0.00055,Bacteroides_dorei_5_1_36_D4_WGS:0.00224)1.000:0.01027,(((Bacteroides_vulgatus_ATCC_8482:0.00054,(Bacteroides_vulgatus_CL09T03C04_WGS:0.00059,(Bacteroides_sp_3_1_40A_WGS:0.00067,Bacteroides_sp_4_3_47FAA_WGS:0.00054)0.868:0.00053)0.933:0.00159)0.405:0.00067,Bacteroides_vulgatus_dnLKV7_WGS:0.00229)0.420:0.00068,Bacteroides_vulgatus_PC510_WGS:0.00152)0.979:0.00542)1.000:0.0225)1.000:0.05027)1.000:0.09068,(((Bacteroides_coprocola_DSM_17136_WGS:0.08765,Bacteroides_salanitronis_DSM_18170:0.15162)0.673:0.03055,Bacteroides_plebeius_DSM_17135_WGS:0.11593)0.918:0.02012,(Bacteroides_barnesiae_DSM_18169_WGS:0.09824,Bacteroides_coprophilus_DSM_18228_WGS:0.11065)0.686:0.02042)1.000:0.11058)0.215:0.0404)1.000:0.1006,(((Bacteroides_oleiciplenus_YIT_12058_WGS:0.03554,(Bacteroides_intestinalis_DSM_17393_WGS:0.02535,(Bacteroides_cellulosilyticus_CL02T12C19_WGS:0.00146,(Bacteroides_cellulosilyticus_DSM_14838_WGS:0.00736,Bacteroides_cellulosilyticus_WH2_WGS:0.00414)0.916:0.00109)1.000:0.03216)0.830:0.0188)1.000:0.06784,(((Bacteroides_fluxus_YIT_12057_WGS:0.0419,Bacteroides_helcogenes_P_36108:0.09286)1.000:0.0221,(Bacteroides_uniformis_dnLKV2_WGS:0.00441,((Bacteroides_sp_4_1_36_WGS:0.00293,(Bacteroides_uniformis_ATCC_8492_WGS:0.00111,(Bacteroides_uniformis_CL03T00C23_WGS:0.00055,Bacteroides_uniformis_CL03T12C37_WGS:0.00055)0.999:0.00546)0.946:0.00174)0.845:0.00128,Bacteroides_sp_D20_WGS:0.00314)0.969:0.00303)1.000:0.05705)0.991:0.01799,(Bacteroides_gallinarum_DSM_18171_WGS:0.0445,(Bacteroides_clarus_YIT_12056_WGS:0.02478,((Bacteroides_eggerthii_DSM_20697_WGS:0.00482,(Bacteroides_eggerthii_1_2_48FAA_2_WGS:0.00055,Bacteroides_eggerthii_1_2_48FAA_WGS:0.00454)0.998:0.00445)1.000:0.03701,(Bacteroides_stercoris_ATCC_43183_WGS:0.00505,Bacteroides_stercoris_CC31F_WGS:0.00809)1.000:0.0273)0.993:0.01248)0.952:0.00865)1.000:0.04392)1.000:0.04607)1.000:0.07269,((((Bacteroides_fragilis_3_1_12_WGS:0.003,(Bacteroides_fragilis_HMW_610_WGS:0.00387,Bacteroides_fragilis_HMW_616_WGS:0.00205)0.941:0.00145)1.000:0.01746,(Bacteroides_sp_2_1_56FAA_WGS:0.00182,(((((((Bacteroides_fragilis_CL05T00C42_WGS:0,Bacteroides_fragilis_CL05T12C13_WGS:0):0.00055,Bacteroides_fragilis_CL05T00C42_2_WGS:0.00062)0.995:0.00263,((Bacteroides_fragilis_YCH46:0.00277,(Bacteroides_fragilis_CL07T00C01_WGS:0,Bacteroides_fragilis_CL07T12C05_WGS:0):0.00139)0.578:0.0008,Bacteroides_sp_2_1_16_WGS:0.00351)0.896:0.00084)0.758:0.00055,((Bacteroides_fragilis_CL03T00C08_WGS:0,Bacteroides_fragilis_CL03T12C07_WGS:0):0.0006,Bacteroides_fragilis_HMW_615_WGS:0.00149)0.359:0.00061)0.941:0.00143,Bacteroides_fragilis_638R:0.00062)0.413:0.00086,Bacteroides_fragilis_NCTC_9343:0.00873)0.893:0.00069,Bacteroides_sp_3_2_5_WGS:0.00065)0.893:0.00109)1.000:0.02127)1.000:0.07569,((Bacteroides_salyersiae_WAL_10018_DSM_18765_JCM_12988_WGS:0.00089,Bacteroides_salyersiae_CL02T12C01_WGS:0.0042)1.000:0.05357,(Bacteroides_sp_HPS0048_WGS:0.00405,Bacteroides_nordii_CL02T12C05_WGS:0.00371)1.000:0.05519)1.000:0.05065)0.961:0.02462,(((Bacteroides_faecis_MAJ27_WGS:0.01934,(Bacteroides_thetaiotaomicron_VPI5482:0.0032,(Bacteroides_sp_1_1_14_WGS:0.01076,(Bacteroides_sp_1_1_6_WGS:0.00404,Bacteroides_thetaiotaomicron_dnLKV9_WGS:0.00477)0.294:0.00204)0.840:0.0008)1.000:0.01193)1.000:0.02794,((Bacteroides_caccae_CL03T12C61_WGS:0.00326,Bacteroides_caccae_ATCC_43185_WGS:0.00344)1.000:0.03534,(((Bacteroides_finegoldii_CL09T03C10_2_WGS:0,Bacteroides_finegoldii_CL09T03C10_WGS:0):0.00896,Bacteroides_finegoldii_DSM_17565_WGS:0.01234)1.000:0.03391,((Bacteroides_ovatus_SD_CMC_3f_WGS:0.00061,((Bacteroides_sp_2_2_4_WGS:0.00559,Bacteroides_ovatus_CL02T12C04_WGS:0.00681)0.997:0.00587,((Bacteroides_ovatus_ATCC_8483_WGS:0.00672,((Bacteroides_ovatus_CL03T12C18_WGS:0.00284,Bacteroides_sp_D2_WGS:0.01278)0.883:0.00243,Bacteroides_ovatus_3_8_47FAA_WGS:0.00375)0.969:0.00265)0.952:0.00271,Bacteroides_sp_3_1_23_WGS:0.00633)0.819:0.0005)0.951:0.00332)1.000:0.01058,(Bacteroides_sp_1_1_30_WGS:0.0013,((Bacteroides_xylanisolvens_XB1A:0.01738,Bacteroides_sp_D22_WGS:0.00373)0.272:0.00189,(Bacteroides_xylanisolvens_CL03T12C04_WGS:0.00496,(Bacteroides_sp_D1_WGS:0.00055,(Bacteroides_sp_2_1_22_WGS:0.00055,(Bacteroides_xylanisolvens_SD_CC_1b_WGS:0.00845,Bacteroides_xylanisolvens_SD_CC_2a_WGS:0.00055)0.905:0.00055)0.957:0.0013)1.000:0.00695)0.697:0.00309)0.999:0.00602)0.998:0.00999)1.000:0.02789)0.992:0.01234)0.998:0.0175)0.999:0.02758,(Bacteroides_pyogenes_F0041_WGS:0.02022,Bacteroides_pyogenes_DSM_20611_WGS:0.01712)1.000:0.14142)1.000:0.04491)1.000:0.04113)1.000:0.04634)0.523:0.04234,Bacteroides_graminisolvens_DSM_19988_WGS:0.20698)1.000:0.07544,(Bacteroides_coprosuis_DSM_18011_WGS:0.15657,Bacteroides_propionicifaciens_DSM_19291_WGS:0.22338)1.000:0.25381)1.000:0.18153,(Barnesiella_intestinihominis_YIT_11860_WGS:0.3776,(Tannerella_sp_6_1_58FAA_CT1_WGS:0.00424,Coprobacter_fastidiosus_NSB1_WGS:0.00459)1.000:0.22576)1.000:0.19925)0.370:0.04903,(((Tannerella_forsythia_ATCC_43037:0.37416,(((Parabacteroides_johnsonii_CL02T12C29_WGS:0.00062,Parabacteroides_johnsonii_DSM_18315_WGS:0.00588)1.000:0.0174,(Parabacteroides_merdae_CL03T12C32_WGS:0.00663,(Parabacteroides_merdae_CL09T00C40_WGS:0.00735,Parabacteroides_merdae_ATCC_43184_WGS:0.00055)1.000:0.00822)1.000:0.02281)1.000:0.07851,((Bacteroides_sp_2_1_33B_WGS:0.00706,((Bacteroides_sp_3_1_19_WGS:0.0025,((Bacteroides_sp_20_3_WGS:0.00055,Parabacteroides_distasonis_CL09T03C24_WGS:0.00055)1.000:0.00786,((Bacteroides_sp_2_1_7_WGS:0.00055,Parabacteroides_sp_D25_WGS:0.00055)1.000:0.00455,(Parabacteroides_distasonis_CL03T12C09_WGS:0.00224,Parabacteroides_sp_D13_WGS:0.00507)0.892:0.00128)0.221:0.00077)0.921:0.00163)1.000:0.00762,Parabacteroides_distasonis_ATCC_8503:0.00369)0.964:0.00379)1.000:0.12289,(Parabacteroides_gordonii_DSM_23371_WGS:0.04196,(Parabacteroides_goldsteinii_CL02T12C30_WGS:0.00582,(Parabacteroides_sp_ASF519_WGS:0.00055,Parabacteroides_goldsteinii_dnLKV18_WGS:0.00055)0.999:0.00557)1.000:0.04879)1.000:0.07172)0.228:0.03593)1.000:0.17697)1.000:0.09158,(((Porphyromonas_bennonis_DSM_23058_WGS:0.68037,(Porphyromonas_levii_DSM_23370_WGS:0.17805,Porphyromonas_somerae_DSM_23386_WGS:0.19303)1.000:0.2684)1.000:0.40079,(Porphyromonas_endodontalis_ATCC_35406_WGS:0.48895,(Porphyromonas_uenonis_603_WGS:0.03184,(Porphyromonas_asaccharolytica_DSM_20707:0.0018,Porphyromonas_asaccharolytica_PR426713PI_WGS:0.00427)0.997:0.02356)1.000:0.66213)1.000:0.17743)0.751:0.10782,((Porphyromonas_crevioricanis_JCM_15906_WGS:0.00118,Porphyromonas_cansulci_JCM_13913_WGS:0.00091)1.000:0.53196,((Porphyromonas_gulae_DSM_15663_WGS:0.01384,(((Porphyromonas_gingivalis_W50_WGS:0,Porphyromonas_gingivalis_W83:0):0.00386,(Porphyromonas_gingivalis_TDC60:0.00357,((((Porphyromonas_gingivalis_F0569_WGS:0.00177,Porphyromonas_gingivalis_JCVI_SC001_WGS:0.00417)0.885:0.0007,(Porphyromonas_gingivalis_F0568_WGS:0.00233,Porphyromonas_gingivalis_F0566_WGS:0.00395)0.781:0.00055)0.765:0.00055,(Porphyromonas_gingivalis_W4087_WGS:0.00256,Porphyromonas_gingivalis_ATCC_33277:0.0049)0.952:0.00176)0.959:0.00203,Porphyromonas_gingivalis_F0185_WGS:0.00299)0.365:0.00081)0.211:0.00119)0.403:0.00122,Porphyromonas_gingivalis_F0570_WGS:0.00137)0.999:0.01889)1.000:0.34352,(Porphyromonas_macacae_DSM_20710_WGS:0.38786,(Porphyromonas_catoniae_F0037_WGS:0.15772,(Porphyromonas_sp_oral_taxon_279_str_F0450_WGS:0.09483,Porphyromonas_sp_oral_taxon_278_str_W7784_WGS:0.09055)1.000:0.08095)1.000:0.40697)0.926:0.08182)0.051:0.04104)0.434:0.06504)1.000:0.27785)1.000:0.07425,((Proteiniphilum_acetatigenes_DSM_18083_WGS:0.4797,(Dysgonomonas_capnocytophagoides_DSM_22835_WGS:0.24122,(Dysgonomonas_gadei_ATCC_BAA286_WGS:0.11863,(Dysgonomonas_mossii_DSM_22836_WGS:0.00055,Dysgonomonas_mossii_DSM_22836_2_WGS:0.00055)1.000:0.12998)1.000:0.12942)1.000:0.16017)1.000:0.09384,Candidatus_Azobacteroides_pseudotrichonymphae_genomovar_CFP2:0.81912)0.981:0.05492)0.463:0.05024)1.000:0.09935)1.000:0.19104,(Rikenella_microfusus_DSM_15922_WGS:0.48889,((Bacteroidales_bacterium_ph8_WGS:0.23452,(Alistipes_putredinis_DSM_17216_WGS:0.2064,((Alistipes_shahii_WAL_8301:0.06777,(Alistipes_sp_JC136_WGS:0.04438,Alistipes_senegalensis_JC50_WGS:0.03815)1.000:0.03549)1.000:0.07846,(Alistipes_onderdonkii_DSM_19147_WGS:0.07099,(Alistipes_finegoldii_DSM_17242:0.00369,Alistipes_sp_HGB5_WGS:0.0028)1.000:0.06796)1.000:0.04946)1.000:0.11779)0.563:0.05151)1.000:0.33831,(Alistipes_indistinctus_YIT_12060_WGS:0.24246,Alistipes_sp_AP11_WGS:0.22615)1.000:0.18618)1.000:0.10764)1.000:0.35306)0.994:0.08847)0.779:0.06027)1.000:0.34708,(((((((Bergeyella_zoohelcum_ATCC_43767_WGS:0.00364,Bergeyella_zoohelcum_CCUG_30536_WGS:0.01199)1.000:0.23086,((Riemerella_columbina_DSM_16469_WGS:0.15472,(Riemerella_anatipestifer_RACH1:0.00882,((Riemerella_anatipestifer_RAYM_WGS:0.00055,((Riemerella_anatipestifer_RASG_WGS:0.00055,(Riemerella_anatipestifer_ATCC_11845_DSM_15868_2:0.00055,Riemerella_anatipestifer_ATCC_11845_DSM_15868:0.00055)0.904:0.00085)0.857:0.00055,Riemerella_anatipestifer_RAGD:0.00631)0.904:0.00097)0.294:0.00095,Riemerella_anatipestifer_RACH2:0.00053)1.000:0.01176)1.000:0.13408)1.000:0.10597,(((Elizabethkingia_meningoseptica_ATCC_13253_NBRC_12535_WGS:0.00055,Elizabethkingia_meningoseptica_ATCC_13253_NBRC_12535_2_WGS:0.00055)1.000:0.04725,(Elizabethkingia_meningoseptica_502_WGS:0.0035,(Elizabethkingia_anophelis_R26_WGS:0.00055,Elizabethkingia_anophelis_Ag1_WGS:0.00301)1.000:0.00807)1.000:0.03672)1.000:0.23513,((Flavobacteriaceae_bacterium_351910:0.14143,Chryseobacterium_palustre_DSM_21579_WGS:0.13949)1.000:0.12052,((Chryseobacterium_caeni_DSM_17710_WGS:0.06422,Epilithonimonas_tenax_DSM_16811_WGS:0.1096)1.000:0.14323,(Chryseobacterium_gleum_ATCC_35910_WGS:0.0766,(Chryseobacterium_sp_CF314_WGS:0.0786,(Chryseobacterium_daeguense_DSM_19388_WGS:0.04524,(Chryseobacterium_gregarium_DSM_19109_WGS:0.08646,Flavobacterium_sp_B17_WGS:0.05379)0.491:0.02068)1.000:0.03744)0.246:0.01938)1.000:0.10979)0.536:0.03399)0.917:0.03599)0.998:0.058)0.971:0.06458)1.000:0.41281,(Ornithobacterium_rhinotracheale_DSM_15997:0.55511,(Empedobacter_brevis_NBRC_14943_ATCC_43319_WGS:0.24525,Weeksella_virosa_DSM_16922:0.29095)1.000:0.27319)0.988:0.08248)0.968:0.09077,((Blattabacterium_sp_Blattella_germanica_str_Bge:0.15132,(Blattabacterium_sp_Blaberus_giganteus:0.11178,Blattabacterium_sp_Panesthia_angustipennis_spadica_str_BPAA:0.13399)1.000:0.08529)1.000:0.09659,((Blattabacterium_sp_Blatta_orientalis_str_Tarazona:0.03475,Blattabacterium_sp_Periplaneta_americana_str_BPLAN:0.02402)1.000:0.19845,(Blattabacterium_sp_Mastotermes_darwiniensis_str_MADAR:0.16936,Blattabacterium_sp_Cryptocercus_punctulatus_str_Cpu:0.19024)1.000:0.06109)0.958:0.05459)1.000:1.08331)1.000:0.17634,((((((Myroides_odoratus_DSM_2801_WGS:0.00055,Myroides_odoratimimus_CIP_103059_Myroides_odoratus_CIP_103059_WGS:0.00213)1.000:0.15288,(Myroides_injenensis_M090166_WGS:0.13363,((Myroides_odoratimimus_CCUG_12700_WGS:0.00246,Myroides_odoratimimus_CCUG_3837_WGS:0.00343)0.918:0.00239,(Myroides_odoratimimus_CIP_101113_WGS:0.00566,(Myroides_odoratimimus_CCUG_12901_WGS:0.00188,Myroides_odoratimimus_CCUG_10230_WGS:0.00165)0.918:0.00208)0.936:0.00193)1.000:0.11836)0.869:0.03852)1.000:0.25398,(((((Flavobacteria_bacterium_BAL38_WGS:0.14476,Flavobacterium_gelidilacus_DSM_15343_WGS:0.20719)1.000:0.06159,Flavobacterium_indicum_GPTSA1009:0.21364)0.978:0.04469,(Flavobacterium_suncheonense_GH295_DSM_17707_WGS:0.14086,Flavobacterium_columnare_ATCC_49512:0.23777)0.813:0.03688)0.997:0.03313,(Flavobacterium_filum_DSM_17961_WGS:0.17715,(((Flavobacterium_branchiophilum_FL15:0.24393,(((Flavobacterium_frigidarium_DSM_17623_WGS:0.09266,(Flavobacterium_frigoris_PS1_WGS:0.06037,Flavobacterium_sp_ACAM_123_WGS:0.1156)0.995:0.03226)1.000:0.05703,(((((Flavobacterium_sp_WG21_WGS:0.04498,(Flavobacterium_johnsoniae_UW101:0.0478,(Flavobacterium_sp_F52_WGS:0.04151,Flavobacterium_denitrificans_DSM_15936_WGS:0.03114)0.974:0.01685)1.000:0.0349)1.000:0.02464,Flavobacterium_sp_URHB0058_WGS:0.03964)0.967:0.02184,Flavobacterium_sp_CF136_WGS:0.05207)0.989:0.03105,Flavobacterium_sp_JGI_0001001D01_WGS:0.19243)1.000:0.04964,Flavobacterium_daejeonense_DSM_17708_WGS:0.1592)0.967:0.03789)1.000:0.06075,Bacteroidetes_bacterium_SCGC_AAA027N21_WGS:0.18629)0.388:0.02151)0.987:0.02771,(Flavobacterium_soli_DSM_19725_WGS:0.13051,(Flavobacterium_tegetincola_DSM_22377_WGS:0.06321,Flavobacterium_antarcticum_DSM_19726_WGS:0.06445)1.000:0.13122)1.000:0.04667)0.929:0.02552,Flavobacterium_psychrophilum_JIP02_86:0.19055)1.000:0.06117)0.804:0.03032)1.000:0.04436,(Flavobacterium_rivuli_DSM_21788_WGS:0.12523,Flavobacterium_subsaxonicum_DSM_21790_WGS:0.07385)1.000:0.18651)0.996:0.05334)1.000:0.14908,(Imtechella_halotolerans_K1_WGS:0.2534,((Capnocytophaga_cynodegmi_DSM_19736_WGS:0.12106,Capnocytophaga_canimorsus_Cc5:0.16415)1.000:0.08245,((Capnocytophaga_sp_oral_taxon_338_str_F0234_WGS:0.09539,(Capnocytophaga_gingivalis_ATCC_33624_WGS:0.0781,(Capnocytophaga_sp_oral_taxon_863_str_F0517_WGS:0.0519,(Capnocytophaga_sp_CM59_WGS:0.0063,Capnocytophaga_granulosa_ATCC_51502_WGS:0.00405)1.000:0.04349)1.000:0.04607)1.000:0.04394)1.000:0.3906,(((((Capnocytophaga_sp_oral_taxon_412_str_F0487_WGS:0.00741,Capnocytophaga_sp_oral_taxon_335_str_F0486_WGS:0.00556)0.701:0.00159,(Capnocytophaga_sp_oral_taxon_380_str_F0488_WGS:0.0075,((Capnocytophaga_sp_oral_taxon_336_str_F0502_WGS:0.00624,(Capnocytophaga_ochracea_F0287_WGS:0,Capnocytophaga_ochracea_str_Holt_25_WGS:0):0.00863)0.201:0.00175,Capnocytophaga_sp_oral_taxon_324_str_F0483_WGS:0.00505)0.911:0.00147)0.853:0.00185)0.950:0.00303,Capnocytophaga_ochracea_DSM_7271:0.00553)1.000:0.03655,(Capnocytophaga_sp_oral_taxon_326_str_F0382_WGS:0.03228,Capnocytophaga_sputigena_ATCC_33612_WGS:0.01744)0.993:0.03093)1.000:0.05393,(Capnocytophaga_sp_oral_taxon_332_str_F0381_WGS:0.13361,Capnocytophaga_sp_oral_taxon_329_str_F0087_WGS:0.21667)0.736:0.0297)1.000:0.13267)1.000:0.11938)1.000:0.24169)1.000:0.07431)0.741:0.0461,((((((Leeuwenhoekiella_blandensis_MED217_WGS:0.29526,(Dokdonia_donghaensis_MED134_WGS:0.06087,(Krokinobacter_sp_4H375:0.04432,Dokdonia_sp_PRO95_WGS:0.01968)0.937:0.04538)1.000:0.24842)0.653:0.04871,(Nonlabens_dokdonensis_DSW6:0.14334,Flavobacteria_bacterium_BBFL7_WGS:0.15304)1.000:0.34504)0.966:0.0429,(((Croceibacter_atlanticus_HTCC2559:0.3209,(((Zunongwangia_profunda_SMA87:0.21327,(Gramella_portivictoriae_DSM_23547_WGS:0.12047,(Gramella_forsetii_KT0803:0.09374,Gramella_echinicola_DSM_19838_WGS:0.06585)0.958:0.03823)1.000:0.12528)1.000:0.05653,((Salinimicrobium_terrae_DSM_17865_WGS:0.07233,Salinimicrobium_xinjiangense_DSM_19287_WGS:0.0843)1.000:0.16629,(Gillisia_limnaea_DSM_15749_WGS:0.15511,(Gillisia_sp_CBA3202_WGS:0.0751,(Gillisia_sp_CAL575_WGS:0.04025,Gillisia_sp_JM1_WGS:0.04714)0.925:0.02728)1.000:0.12112)1.000:0.08742)0.108:0.04026)1.000:0.07461,((Psychroflexus_tropicus_DSM_15496_WGS:0.103,(Psychroflexus_torquis_ATCC_700755:0.04914,Psychroflexus_gondwanensis_ACAM_44_WGS:0.02642)1.000:0.09226)1.000:0.36311,Mesonia_mobilis_DSM_19841_WGS:0.20109)1.000:0.06438)0.947:0.04758)0.987:0.04054,((Aquimarina_latercula_DSM_2041_WGS:0.12358,Aquimarina_muelleri_DSM_19832_WGS:0.14007)1.000:0.08988,(Aquimarina_agarilytica_ZC1_WGS:0.0667,Flavobacteriaceae_bacterium_HQM9_WGS:0.09727)1.000:0.31045)1.000:0.08502)0.584:0.02207,(Aequorivita_sublithincola_DSM_14238:0.09803,Aequorivita_capsosiphonis_DSM_23843_WGS:0.08937)1.000:0.29458)0.210:0.02422)1.000:0.0456,(Kordia_algicida_OT1_WGS:0.31659,(((Mesoflavibacter_zeaxanthinifaciens_DSM_18436_WGS:0.15473,Lacinutrix_sp_5H374:0.13814)0.985:0.05572,((Psychroserpens_burtonensis_DSM_12212_WGS:0.17941,(Winogradskyella_psychrotolerans_RS3_WGS:0.12443,Flavobacteriales_bacterium_ALC1_WGS:0.12368)1.000:0.09956)0.999:0.04669,(Gelidibacter_mesophilus_DSM_14095_WGS:0.20223,(Bizionia_argentinensis_JUB59_WGS:0.17889,Formosa_sp_AK20_WGS:0.14734)0.946:0.04419)0.292:0.03565)0.829:0.03237)0.297:0.0276,(Flavobacteriaceae_bacterium_P735_WGS:0.12221,Gaetbulibacter_saemankumensis_DSM_17032_WGS:0.15233)1.000:0.10418)1.000:0.08952)0.949:0.0479)0.996:0.03841,((Flavobacteria_bacterium_MS0243C_WGS:0.42118,Flavobacteria_bacterium_MS0242A_WGS:0.66685)0.835:0.1139,((((Maribacter_sp_HTCC2170:0.19328,Zobellia_galactanivorans:0.16786)0.664:0.04678,((Arenibacter_latericius_DSM_15913_WGS:0.0489,Arenibacter_certesii_DSM_19833_WGS:0.04669)1.000:0.17111,(Cellulophaga_lytica_DSM_7489:0.19955,(Cellulophaga_algicola_DSM_14237:0.04723,(Cellulophaga_baltica_NN016038_WGS:0.00267,(Cellulophaga_baltica_13_WGS:0.004,(Cellulophaga_baltica_4_WGS:0.00239,Cellulophaga_baltica_18_WGS:0.0014)1.000:0.00446)0.996:0.00432)1.000:0.03517)1.000:0.15482)1.000:0.05122)0.840:0.0303)1.000:0.03961,(Eudoraea_adriatica_DSM_19308_WGS:0.19916,Robiginitalea_biformata_HTCC2501:0.39166)1.000:0.07383)0.268:0.02256,(Mesoflavibacter_zeaxanthinifaciens_S86_WGS:0.22965,Muricauda_ruestringensis_DSM_13258:0.18192)1.000:0.06873)1.000:0.0589)1.000:0.085)0.127:0.03608,(Joostella_marina_DSM_19592_WGS:0.15268,Galbibacter_sp_ckI215_WGS:0.21148)1.000:0.15133)0.998:0.05074)1.000:0.08565,(Flavobacteriaceae_bacterium_S85_WGS:0.45538,(Flavobacterium_sp_SCGC_AAA160P02_WGS:0.22084,(Tenacibaculum_ovolyticum_DSM_18103_WGS:0.19706,(Polaribacter_sp_MED152:0.13448,(Polaribacter_franzmannii_ATCC_700399_WGS:0.01106,Polaribacter_irgensii_23P_WGS:0.01304)1.000:0.18148)1.000:0.07631)0.788:0.0481)1.000:0.13533)1.000:0.13655)1.000:0.21616)1.000:0.10959,Owenweeksia_hongkongensis_DSM_17368:0.69616)1.000:0.12085,(Fluviicola_taffensis_DSM_16823:0.67688,Flavobacterium_sp_MS2205C_WGS:0.98866)0.849:0.13578)0.813:0.06597)0.974:0.08138)0.930:0.16957)1.000:0.51717)1.000:0.24974,((Chloroherpeton_thalassium_ATCC_35110:0.55901,((Chlorobium_phaeobacteroides_BS1:0.29053,Prosthecochloris_aestuarii_DSM_271:0.25422)1.000:0.12636,((Chlorobaculum_parvum_NCIB_8327:0.10292,Chlorobium_tepidum_TLS:0.10165)1.000:0.27007,((((Pelodictyon_phaeoclathratiforme_BU1:0.15134,Chlorobium_ferrooxidans_DSM_13031_WGS:0.19669)0.963:0.05711,Chlorobium_chlorochromatii_CaD3:0.3274)1.000:0.06834,(Chlorobium_luteolum_DSM_273:0.19883,Chlorobium_phaeovibrioides_DSM_265_Prosthecochloris_vibrioformis:0.20518)1.000:0.15855)0.775:0.04505,(Chlorobium_phaeobacteroides_DSM_266:0.24599,Chlorobium_limicola_DSM_245:0.22787)1.000:0.05612)1.000:0.10991)1.000:0.11528)1.000:0.44092)1.000:0.67115,(Ignavibacterium_album_JCM_16511:0.56367,Melioribacter_roseus_P3M2:0.50369)1.000:0.59478)0.907:0.14769)0.979:0.11741)0.931:0.12892,((SAR406_cluster_bacterium_SCGC_AAA257N23_WGS:0.71997,((((SAR406_cluster_bacterium_JGI_0000090C20_WGS:0.01711,SAR406_cluster_bacterium_JGI_0000039O11_WGS:0.00054)0.989:0.02278,SAR406_cluster_bacterium_JGI_0000059L03_WGS:0.04603)0.931:0.02692,(((SAR406_cluster_bacterium_JGI_0000059D20_WGS:0.06256,SAR406_cluster_bacterium_JGI_0000077B04_WGS:0.05726)0.988:0.02531,SAR406_cluster_bacterium_JGI_0000039D08_WGS:0.00055)0.998:0.02177,SAR406_cluster_bacterium_JGI_0000059E23_WGS:0.04978)0.519:0.00539)0.476:0.03392,SAR406_cluster_bacterium_JGI_0000039E15_WGS:0.0393)1.000:0.68036)1.000:0.64833,((SAR406_cluster_bacterium_SCGC_AAA003L08_WGS:0.87108,SAR406_cluster_bacterium_SCGC_AAA003E22_WGS:0.6855)1.000:0.64048,(SAR406_cluster_bacterium_SCGC_AB629J13_WGS:0.95979,(SAR406_cluster_bacterium_SCGC_AAA298D23_WGS:0.35705,(SAR406_cluster_bacterium_SCGC_AAA160B08_WGS:0.12356,(SAR406_cluster_bacterium_SCGC_AAA160C11_WGS:0.0015,(SAR406_cluster_bacterium_SCGC_AAA160I06_WGS:0.0218,SAR406_cluster_bacterium_SCGC_AAA076M08_WGS:0.02456)0.887:0.00227)1.000:0.10945)1.000:0.24023)1.000:0.9881)0.997:0.28351)1.000:0.40384)1.000:0.3465)0.997:0.1408)0.642:0.07346)0.998:0.16022,((((candidate_division_BRC1_bacterium_SCGC_AAA257C11_WGS:1.86789,(candidate_division_NKB19_bacterium_JGI_0000077D07_WGS:0.01344,(candidate_division_NKB19_bacterium_JGI_0000059N10_WGS:0.04063,(candidate_division_NKB19_bacterium_JGI_0000077O16_WGS:0.04184,candidate_division_NKB19_bacterium_JGI_0000039J10_WGS:0.00055)1.000:0.01333)0.965:0.03805)1.000:1.56365)0.985:0.44795,(Candidatus_Poribacteria_sp_WGA4E_WGS:0.63551,(Candidatus_Poribacteria_sp_WGA4C_WGS:0.57787,(Poribacteria_bacterium_WGA4CII_WGS:0.42434,Poribacteria_bacterium_WGA3G_WGS:0.18295)0.717:0.09843)0.999:0.27846)1.000:1.18954)0.982:0.21009,((((((Anaerobaculum_hydrogeniformans_ATCC_BAA1850_WGS:0.22965,Anaerobaculum_mobile_DSM_13181:0.21038)1.000:0.61792,(Thermovirga_lienii_DSM_17291:0.84338,(((Aminobacterium_colombiense_DSM_12261:0.63764,Synergistetes_bacterium_SGP1:1.22392)0.716:0.10906,((Pyramidobacter_piscolens_W5455_WGS:0.7363,(Jonquetella_sp_BV3C21_WGS:0.00054,(Jonquetella_anthropi_DSM_22815_WGS:0.00101,Jonquetella_anthropi_E3_33_E1_WGS:0.00201)0.693:0.00061)1.000:0.73536)1.000:0.35599,Dethiosulfovibrio_peptidovorans_DSM_11002_WGS:0.58411)1.000:0.31092)1.000:0.18324,(((Aminomonas_paucivorans_DSM_12260_WGS:0.42032,(Thermanaerovibrio_velox_DSM_12556_WGS:0.22744,Thermanaerovibrio_acidaminovorans_DSM_6589:0.23548)1.000:0.34752)1.000:0.32062,Synergistes_sp_3_1_syn1_WGS:0.98253)1.000:0.17168,Synergistetes_bacterium_JGI_0000079D21_WGS:0.81721)0.621:0.08491)0.691:0.11035)0.880:0.11441)1.000:0.9865,((((((Fusobacterium_mortiferum_ATCC_9817_WGS:0.22489,(Fusobacterium_varium_ATCC_27725_WGS:0.04451,(Fusobacterium_ulcerans_121B_WGS:0.00298,Fusobacterium_ulcerans_ATCC_49185_WGS:0.00591)1.000:0.04863)1.000:0.18548)1.000:0.1679,(((Fusobacterium_gonidiaformans_ATCC_25563_WGS:0.00798,Fusobacterium_gonidiaformans_315R_WGS:0.00896)1.000:0.05628,((Fusobacterium_necrophorum_D12_WGS:0.01615,Fusobacterium_necrophorum_subsp_funduliforme_Fnf_1007_WGS:0.00117)0.567:0.00215,(Fusobacterium_necrophorum_subsp_funduliforme_ATCC_51357_WGS:0.00353,Fusobacterium_necrophorum_subsp_funduliforme_1_1_36S_WGS:0.03068)0.873:0.00332)1.000:0.08762)1.000:0.35939,(Fusobacterium_russii_ATCC_25533_WGS:0.25885,((Fusobacterium_sp_oral_taxon_370_str_F0437_WGS:0.04935,(Fusobacterium_periodonticum_ATCC_33693_WGS:0.02702,((Fusobacterium_periodonticum_2_1_31_WGS:0.00682,Fusobacterium_periodonticum_D10_WGS:0.01169)1.000:0.02155,Fusobacterium_periodonticum_1_1_41FAA_WGS:0.01552)0.983:0.01083)1.000:0.0193)1.000:0.05307,((Fusobacterium_nucleatum_subsp_polymorphum_ATCC_10953_WGS:0.02145,((Fusobacterium_nucleatum_subsp_nucleatum_ChDC_F316_WGS:0.00358,(Fusobacterium_nucleatum_subsp_nucleatum_ATCC_25586:0.00842,Fusobacterium_nucleatum_subsp_nucleatum_ATCC_23726_WGS:0.00602)0.771:0.00335)1.000:0.02866,(((Fusobacterium_nucleatum_subsp_animalis_ChDC_F324_WGS:0.00804,((Fusobacterium_nucleatum_subsp_animalis_F0419_2_WGS:0,Fusobacterium_nucleatum_subsp_animalis_F0419_WGS:0):0.00941,((Fusobacterium_nucleatum_subsp_animalis_11_3_2_WGS:0.01476,(Fusobacterium_nucleatum_subsp_polymorphum_F0401_WGS:0.00097,(Fusobacterium_nucleatum_subsp_animalis_7_1_WGS:0.00055,Fusobacterium_nucleatum_subsp_animalis_7_1_2_WGS:0.00055)0.000:0.00055)1.000:0.00722)0.725:0.00071,(((Fusobacterium_nucleatum_subsp_animalis_4_8:0.0029,Fusobacterium_nucleatum_subsp_animalis_3_1_33_WGS:0.0039)0.997:0.00436,Fusobacterium_nucleatum_subsp_animalis_ATCC_51191_WGS:0.02021)0.197:0.00099,Fusobacterium_nucleatum_subsp_animalis_D11_WGS:0.01035)0.991:0.00336)0.986:0.00318)0.268:0.00068)0.926:0.00378,Fusobacterium_nucleatum_subsp_animalis_21_1A_WGS:0.00621)1.000:0.04023,(Fusobacterium_nucleatum_subsp_vincentii_ChDC_F8_WGS:0.01102,(Fusobacterium_nucleatum_subsp_vincentii_4_1_13_WGS:0.01489,((Fusobacterium_nucleatum_subsp_vincentii_3_1_27_WGS:0.00717,((Fusobacterium_nucleatum_subsp_vincentii_3_1_36A2_WGS:0,Fusobacterium_nucleatum_subsp_vincentii_3_1_36A2:0):0.001,Fusobacterium_nucleatum_CC53_WGS:0.00132)1.000:0.01033)0.175:0.00206,(Fusobacterium_nucleatum_subsp_fusiforme_ATCC_51190_WGS:0.01225,Fusobacterium_nucleatum_subsp_vincentii_ATCC_49256_WGS:0.02798)0.926:0.00789)0.310:0.00283)0.514:0.00368)1.000:0.02218)1.000:0.0257)1.000:0.03464)0.769:0.01636,((Fusobacterium_nucleatum_ChDC_F206_WGS:0.00199,(Fusobacterium_nucleatum_ChDC_F145_WGS:0.00507,Fusobacterium_nucleatum_ChDC_F300_WGS:0.00108)0.943:0.0035)0.858:0.00351,(Fusobacterium_nucleatum_ChDC_F128_WGS:0.00599,Fusobacterium_nucleatum_ChDC_F174_WGS:0.00697)0.669:0.00238)1.000:0.02375)1.000:0.03319)1.000:0.18341)1.000:0.28664)1.000:0.16911)1.000:0.20664,(Psychrilyobacter_atlanticus_DSM_19335_WGS:0.58227,Ilyobacter_polytropus_DSM_2926:0.41143)1.000:0.1661)1.000:0.29605,(Sebaldella_termitidis_ATCC_33386:0.46676,(Streptobacillus_moniliformis_DSM_12112:0.98196,(((Leptotrichia_shahii_DSM_19757_WGS:0.02778,(Leptotrichia_wadei_F0279_WGS:0.00794,Leptotrichia_wadei_DSM_19758_WGS:0.01257)1.000:0.04565)1.000:0.04805,(Leptotrichia_buccalis_C1013b:0.04699,(Leptotrichia_sp_oral_taxon_225_str_F0581_WGS:0.02975,(Leptotrichia_sp_oral_taxon_879_str_F0557_WGS:0.02873,(Leptotrichia_hofstadii_F0254_WGS:0.01289,Leptotrichia_hofstadii_DSM_21651_WGS:0.01246)0.983:0.01023)0.986:0.01099)0.998:0.01429)0.986:0.02416)1.000:0.19611,(Leptotrichia_sp_oral_taxon_215_str_W9775_WGS:0.16646,Leptotrichia_goodfellowii_F0264_WGS:0.17899)0.994:0.08218)1.000:0.20869)0.814:0.13898)1.000:0.37198)1.000:0.88519,((((Fervidobacterium_pennivorans_DSM_9078:0.22473,Fervidobacterium_nodosum_Rt17B1:0.21285)1.000:0.39635,(Thermosipho_melanesiensis_BI429:0.24514,(Thermosipho_africanus_TCF52B:0.00578,Thermosipho_africanus_H17ap60334_WGS:0.00624)1.000:0.22674)1.000:0.3073)1.000:0.23901,((Thermotoga_neapolitana_DSM_4359:0.14385,(Thermotoga_sp_EMP_WGS:0.00733,((Thermotoga_sp_A7A_interstitial_water_metagenome_WGS:0.01406,(Thermotoga_sp_RQ2:0.01145,(Thermotoga_naphthophila_RKU10:0.01243,Thermotoga_petrophila_RKU1:0.01091)1.000:0.011)0.961:0.00555)0.933:0.00488,(Thermotoga_maritima_MSB8_2:0.00055,(Thermotoga_maritima_MSB8_WGS:0,Thermotoga_maritima_MSB8:0):0.00055)0.993:0.00427)1.000:0.01513)1.000:0.07748)1.000:0.5282,(Thermotoga_thermarum_DSM_5069:0.41263,Thermotoga_lettingae_TMO:0.46867)1.000:0.46288)0.976:0.12079)1.000:0.17446,((Petrotoga_mobilis_SJ95:0.79145,Marinitoga_piezophila_KA3:0.64155)1.000:0.33315,(Kosmotoga_olearia_TBF_1951:0.45501,(Mesotoga_prima_MesG1Ag42:0.00883,Mesotoga_sp_PhosAc3_WGS:0.01772)1.000:0.68373)1.000:0.53456)0.971:0.131)1.000:0.69391)0.998:0.19398,((Dictyoglomus_turgidum_DSM_6724:0.09884,Dictyoglomus_thermophilum_H612:0.09441)1.000:1.36855,(Thermodesulfobium_narugense_DSM_14796:1.90133,((Coprothermobacter_platensis_DSM_11748_WGS:0.29393,Coprothermobacter_proteolyticus_DSM_5265:0.21698)1.000:1.71048,(Caldisericum_exile_AZM16c01:1.31744,Caldiserica_bacterium_JGI_0000059M03_WGS:1.67354)0.910:0.30742)0.877:0.18725)0.861:0.14396)0.999:0.18296)0.914:0.0897)0.822:0.08734,(((candidate_division_OP9_bacterium_JGI_0000059I14_WGS:0.97805,(candidate_division_OP9_bacterium_JGI_0000079L04_WGS:0.53047,(candidate_division_OP9_bacterium_SCGC_AAA255G05_WGS:0.08585,((((candidate_division_OP9_bacterium_SCGC_AB164M20_WGS:0.0076,(candidate_division_OP9_bacterium_SCGC_AB164P05_WGS:0.13065,candidate_division_OP9_bacterium_SCGC_AB164L03_WGS:0.09164)0.982:0.06258)0.999:0.03042,(candidate_division_OP9_bacterium_SCGC_AAA252M02_WGS:0.01082,candidate_division_OP9_bacterium_SCGC_AB164D21_WGS:0.09569)0.978:0.02697)1.000:0.04388,candidate_division_OP9_bacterium_SCGC_AAA255N14_WGS:0.04991)0.996:0.07333,candidate_division_OP9_bacterium_SCGC_AB164A22_WGS:0.0862)0.455:0.03158)0.905:0.259)0.999:0.45818)1.000:0.55804,((candidate_division_OP9_bacterium_JGI_0000079F20_WGS:0.7488,(candidate_division_OP9_bacterium_OP977CS_WGS:0.07455,candidate_division_OP9_bacterium_OP9cSCG_WGS:0.07865)1.000:0.5621)1.000:1.03212,(candidate_division_CD12_bacterium_SCGC_AAA252L23_WGS:0.82119,(candidate_division_CD12_bacterium_JGI_0000014A15_WGS:0.72312,(candidate_division_CD12_bacterium_JGI_0000014C22_WGS:0.6069,candidate_division_CD12_bacterium_SCGC_AAA255F10_WGS:0.41299)0.851:0.15864)0.714:0.07062)1.000:0.75772)0.309:0.13041)0.979:0.20613,((((Sulfobacillus_thermosulfidooxidans_str_Cutipay_WGS:0.56228,(Sulfobacillus_acidophilus_TPY:0.00055,Sulfobacillus_acidophilus_DSM_10332:0.00055)1.000:0.50319)1.000:1.017,(Thermaerobacter_subterraneus_DSM_13965_WGS:0.09145,Thermaerobacter_marianensis_DSM_12885:0.08148)1.000:0.9291)0.781:0.20268,Symbiobacterium_thermophilum_IAM_14863:1.1224)1.000:0.28198,(((Dethiobacter_alkaliphilus_AHT_1_WGS:0.97547,Natranaerobius_thermophilus_JW_NMWNLF:1.25885)1.000:0.29238,((Acetohalobium_arabaticum_DSM_5501:0.53274,(Orenia_marismortui_DSM_5156_WGS:0.36999,Halobacteroides_halobius_DSM_5150:0.40958)1.000:0.26058)1.000:0.27096,(Halothermothrix_orenii_H_168:0.5783,(Halanaerobium_hydrogeniformans:0.23934,(Halanaerobium_saccharolyticum_subsp_saccharolyticum_DSM_6643_WGS:0.11758,Halanaerobium_praevalens_DSM_2228:0.17554)1.000:0.15353)1.000:0.57295)1.000:0.3395)1.000:0.39714)0.320:0.08778,((((((Kyrpidia_tusciae_DSM_2912:0.77411,((Alicyclobacillus_acidoterrestris_ATCC_49025_WGS:0.32015,(Alicyclobacillus_hesperidum_URH17368_WGS:0.19367,(Alicyclobacillus_acidocaldarius_subsp_acidocaldarius_Tc41:0.02463,(Alicyclobacillus_acidocaldarius_subsp_acidocaldarius_DSM_446:0.02051,Alicyclobacillus_acidocaldarius_LAA1_WGS:0.04255)0.916:0.01581)1.000:0.34122)1.000:0.14553)1.000:0.31205,(Alicyclobacillus_herbarius_DSM_13609_WGS:0.41844,(Alicyclobacillus_pomorum_DSM_14955_WGS:0.19167,Alicyclobacillus_contaminans_DSM_17975_WGS:0.20466)1.000:0.23985)0.193:0.07182)1.000:0.48491)0.285:0.13366,Alicyclobacillus_pohliae_DSM_22757_WGS:0.54686)1.000:0.21486,((((((Paenibacillus_ginsengihumi_DSM_21568_WGS:0.24808,(Paenibacillus_elgii_B69_WGS:0.1592,(Paenibacillus_mucilaginosus_3016:0.02165,(Paenibacillus_mucilaginosus_KNP414:0.00699,Paenibacillus_mucilaginosus_K02:0.00152)0.994:0.00804)1.000:0.18136)1.000:0.06103)1.000:0.11354,(Paenibacillus_alginolyticus_DSM_5050_WGS:0.30319,((Paenibacillus_larvae_subsp_larvae_BRL230010_WGS:0.00555,Paenibacillus_larvae_subsp_larvae_B3650_WGS:0.00385)1.000:0.34764,(Paenibacillus_sp_HGF7_WGS:0.00054,Paenibacillus_sp_HGH0039_WGS:0.00055)1.000:0.26445)0.880:0.05977)1.000:0.08162)1.000:0.05299,(Paenibacillus_sp_JC66_WGS:0.3851,Paenibacillaceae_bacterium_G5_WGS:0.4002)1.000:0.08449)1.000:0.06424,((((Paenibacillus_curdlanolyticus_YK9_WGS:0.265,(Paenibacillus_sp_P22_WGS:0.14355,Paenibacillus_pasadenensis_DSM_19293_WGS:0.1195)1.000:0.19948)0.992:0.0515,((Paenibacillus_sp_JDR2:0.21584,Paenibacillus_harenae_DSM_16969_WGS:0.18286)1.000:0.08716,(Paenibacillus_pinihumi_DSM_23905_WGS:0.22374,Paenibacillus_daejeonensis_DSM_15491_WGS:0.25373)1.000:0.08579)0.204:0.03219)1.000:0.05876,(Thermobacillus_composti_KWC4:0.3392,(Cohnella_laeviribosi_DSM_21336_WGS:0.17563,Cohnella_thermotolerans_DSM_17683_WGS:0.15886)1.000:0.22415)0.948:0.07188)1.000:0.08337,((((Paenibacillus_alvei_DSM_29_WGS:0.04871,(Paenibacillus_alvei_TS15_WGS:0.01853,Paenibacillus_alvei_A66ix_WGS:0.00866)1.000:0.03005)1.000:0.11953,(Paenibacillus_sp_OSYSE_WGS:0.1254,(Paenibacillus_dendritiformis_C454_WGS:0.04172,Paenibacillus_popilliae_ATCC_14706_WGS:0.09865)1.000:0.15703)0.446:0.03417)1.000:0.07692,(Paenibacillus_assamensis_DSM_18201_WGS:0.22491,Paenibacillus_taiwanensis_DSM_18679_WGS:0.16969)1.000:0.07029)1.000:0.20039,(Paenibacillus_terrigena_DSM_21567_WGS:0.26908,((((Paenibacillus_sp_HW567_WGS:0.28193,(Paenibacillus_sp_A9_WGS:0.27305,Saccharibacillus_kuerlensis_DSM_22868_WGS:0.33257)1.000:0.08617)0.731:0.03403,(Paenibacillus_sp_PAMC_26794_WGS:0.23939,((Paenibacillus_massiliensis_2301065_DSM_16942_WGS:0.00495,Paenibacillus_panacisoli_DSM_21345_WGS:0.00994)1.000:0.18504,(Paenibacillus_terrae_HPL003:0.0245,((Paenibacillus_sp_Aloe11_WGS:0.0138,Paenibacillus_peoriae_KCTC_3763_WGS:0.01423)1.000:0.02288,((Paenibacillus_polymyxa_E681:0.00901,Paenibacillus_sp_WLY78_WGS:0.01111)0.999:0.01274,((Paenibacillus_polymyxa_M1:0.00055,Paenibacillus_polymyxa_SC2:0.00196)1.000:0.00963,(Paenibacillus_sp_ICGEB2008_WGS:0.00368,(Paenibacillus_polymyxa_OSYDF_WGS:0.0025,Paenibacillus_polymyxa_ATCC_842_WGS:0.00214)0.075:0.0008)0.997:0.00878)1.000:0.01882)0.998:0.01216)0.904:0.01077)1.000:0.15177)1.000:0.07702)1.000:0.05718)0.703:0.0272,(Paenibacillus_lactis_154_WGS:0.06028,(Paenibacillus_vortex_V453_WGS:0.06269,(Paenibacillus_sp_Y412MC10:0.00692,Paenibacillus_sp_HGF5_WGS:0.00656)1.000:0.0274)1.000:0.04559)1.000:0.19773)0.904:0.03364,(Paenibacillus_fonticola_DSM_21315_WGS:0.18137,(Paenibacillus_sp_GD11_WGS:0.18299,(Paenibacillus_sanguinis_2301083_DSM_16941_WGS:0.14308,(Paenibacillus_sp_oral_taxon_786_str_D14_WGS:0.0253,Paenibacillus_barengoltzii_G22_WGS:0.01689)1.000:0.08079)1.000:0.06684)0.992:0.03718)1.000:0.11956)1.000:0.11387)0.998:0.05385)1.000:0.06148)1.000:0.07566)1.000:0.43375,((((((((Bacillus_clausii_KSMK16:0.53186,((Bacillus_halodurans_C125:0.25398,Bacillus_sp_L12012_WGS:0.20725)1.000:0.08787,(Bacillus_pseudofirmus_OF4:0.22253,Bacillus_alcalophilus_ATCC_27647_WGS:0.33719)1.000:0.08345)0.999:0.07736)1.000:0.11522,(Salsuginibacillus_kocurii_DSM_18087_WGS:0.44811,(Marinococcus_halotolerans_DSM_16375_WGS:0.50398,Bacillus_aidingensis_DSM_18341_WGS:0.32687)1.000:0.1068)1.000:0.2381)0.916:0.05882,((Bacillus_cellulosilyticus_DSM_2522:0.34745,(Bacillus_selenitireducens_MLS10:0.38216,Bacillus_chagannorensis_DSM_18086_WGS:0.43169)1.000:0.16373)0.617:0.06647,Bacillus_aurantiacus_DSM_18675_WGS:0.32467)1.000:0.20393)1.000:0.10676,(((Alkalibacillus_haloalkaliphilus_C5_WGS:0.28296,Halalkalibacillus_halophilus_DSM_18494_WGS:0.28043)1.000:0.38931,(((Pontibacillus_marinus_DSM_16465_WGS:0.27744,Pontibacillus_halophilus_DSM_19796_WGS:0.34985)1.000:0.13201,(Salimicrobium_sp_MJ3_WGS:0.44784,(Halobacillus_halophilus_DSM_2266:0.15158,(Halobacillus_kuroshimensis_DSM_18393_WGS:0.12879,(Bacillus_sp_SB49_WGS:0.00506,Halobacillus_sp_BAB2008_WGS:0.01258)1.000:0.13225)0.999:0.05323)1.000:0.11266)1.000:0.14602)1.000:0.08954,((Lentibacillus_jeotgali_WGS:0.30418,(Ornithinibacillus_scapharcae_TW25_WGS:0.33733,((Oceanobacillus_sp_Ndiop_WGS:0.20194,(Oceanobacillus_iheyensis_HTE831:0.05627,Oceanobacillus_kimchii_X50_WGS:0.02916)1.000:0.27389)1.000:0.11605,(Virgibacillus_sp_CM4_WGS:0.21966,Virgibacillus_halodenitrificans_1806_WGS:0.24088)0.993:0.05631)0.836:0.04797)0.544:0.04932)1.000:0.17681,((Gracilibacillus_halophilus_YIMC555_WGS:0.29602,Gracilibacillus_lacisalsi_DSM_19029_WGS:0.1982)1.000:0.13702,(Amphibacillus_jilinensis_Y1_WGS:0.23868,Amphibacillus_xylanus_NBRC_15112:0.4269)1.000:0.27913)1.000:0.14792)1.000:0.0763)1.000:0.07202)1.000:0.19781,(((((Bacillus_coahuilensis_m44_WGS:0.40253,Bacillus_sp_SG1_WGS:0.33767)1.000:0.12778,(((Bacillus_sp_10403023_WGS:0.30235,Bacillus_sp_m313_WGS:0.42644)0.998:0.06986,((((Bacillus_endophyticus_2102_WGS:0.3687,(Bacillus_sp_JGI_0001002E22_WGS:0.131,((Bacillus_sp_Aph1_WGS:0.00936,Bacillus_megaterium_WSH002:0.00598)0.448:0.00152,(Bacillus_megaterium_QM_B1551:0.00747,(Bacillus_megaterium_NCT2_WGS:0.00587,Bacillus_megaterium_DSM_319:0.00869)0.999:0.00808)0.974:0.00324)0.928:0.01886)1.000:0.27823)1.000:0.10332,((Bacillus_sonorensis_L12_WGS:0.04524,(Bacillus_sp_NSP91_WGS:0.05119,((Bacillus_licheniformis_9945A:0.00418,(Bacillus_sp_SB47_WGS:0.00254,Bacillus_sp_CPSM8_WGS:0.00419)0.900:0.00129)1.000:0.0114,((Bacillus_licheniformis_CGMCC_3963_WGS:0.00107,(Bacillus_licheniformis_CGB52_WGS:0.00189,((Bacillus_licheniformis_DSM_13_ATCC_14580_2:0,Bacillus_licheniformis_DSM_13_ATCC_14580:0):0.00083,(Bacillus_sp_BT1B_CT2_WGS:0.0005,(Bacillus_licheniformis_101A_WGS:0.00088,Bacillus_licheniformis_52D_WGS:0.00234)0.964:0.0016)0.743:0.00055)0.778:0.00059)1.000:0.00617)0.628:0.00096,Bacillus_licheniformis_WX02_WGS:0.00171)1.000:0.01228)1.000:0.04893)0.967:0.01957)1.000:0.1062,(((((Bacillus_safensis_VK_WGS:0.0051,Bacillus_pumilus_CCMA560_WGS:0.00653)0.258:0.01246,(Bacillus_pumilus_ATCC_7061_WGS:0.01566,Bacillus_pumilus_SAFR032:0.01503)1.000:0.01802)0.999:0.00981,(Bacillus_pumilus_BA06_WGS:0.00524,(Bacillus_stratosphericus_LAMA_585_WGS:0.00927,(Bacillus_cereus_Hhrb01_WGS:0.00426,(Bacillus_pumilus_S1_WGS:0.00158,Bacillus_sp_M_26_WGS:0.00157)0.892:0.00054)0.318:0.0006)0.804:0.00089)1.000:0.01229)0.999:0.01407,Bacillus_sp_HYC10_WGS:0.01139)1.000:0.23255,(((Bacillus_amyloliquefaciens_LL3:0.00055,(Bacillus_amyloliquefaciens_DSM_7:0.00212,(Bacillus_amyloliquefaciens_TA208:0.00055,Bacillus_amyloliquefaciens_XH7:0.00055)0.962:0.00105)1.000:0.00614)0.999:0.01004,(Bacillus_siamensis_KCTC_13613_WGS:0.01454,(((((Bacillus_amyloliquefaciens_EGDAQ14_WGS:0.00234,Bacillus_amyloliquefaciens_subsp_amyloliquefaciens_DC12_WGS:0.00513)0.674:0.00105,(Bacillus_subtilis_SPZ1_WGS:0.00055,Paenibacillus_polymyxa_ATCC_12321_WGS:0.00055)0.991:0.00211)0.962:0.00152,(Bacillus_amyloliquefaciens_subsp_plantarum_YAU_B9601Y2:0,Bacillus_amyloliquefaciens_Y2:0):0.00111)0.971:0.00179,(Bacillus_amyloliquefaciens_subsp_plantarum_UCMB5036:0.00368,((Bacillus_amyloliquefaciens_FZB42:0.00523,Bacillus_amyloliquefaciens_subsp_plantarum_AS433:0.00193)0.987:0.00253,(((Bacillus_sp_916_WGS:0.00055,Bacillus_amyloliquefaciens_subsp_plantarum_UCMB5033:0.00055)1.000:0.00531,Bacillus_amyloliquefaciens_subsp_plantarum_UCMB5113:0.00054)0.917:0.00126,Bacillus_sp_5B6_WGS:0.00485)0.990:0.00267)0.969:0.002)0.993:0.00301)0.995:0.00366,(((Bacillus_amyloliquefaciens_IT45:0,Bacillus_amyloliquefaciens_UASWS_BA1_WGS:0):0.00186,Paenibacillus_lentimorbus_NRRL_B30488_WGS:0.018)0.112:0.00092,(Bacillus_amyloliquefaciens_subsp_plantarum_M27_WGS:0.00248,Bacillus_amyloliquefaciens_subsp_plantarum_CAU_B946:0.00414)0.819:0.0006)0.964:0.00284)1.000:0.0086)0.920:0.00802)1.000:0.09007,((Bacillus_atrophaeus_UCMB5137_WGS:0.00454,(Bacillus_atrophaeus_ATCC_498221_WGS:0.00055,((Bacillus_atrophaeus_ATCC_93721_WGS:0.00055,(((Bacillus_atrophaeus_BACI051N_WGS:0.00055,Bacillus_atrophaeus_str_Dugway_WGS:0.00055)0.000:0.00055,Bacillus_atrophaeus_ATCC_498222_WGS:0.00055)0.000:0.00055,(Bacillus_atrophaeus_C89_WGS:0.00055,Bacillus_atrophaeus_10132_WGS:0.00073)0.998:0.00055)0.420:0.00055)0.258:0.00055,(Bacillus_atrophaeus_ATCC_93722_WGS:0.00055,((Bacillus_atrophaeus_1942:0,(Bacillus_atrophaeus_BACI051E_WGS:0,(Bacillus_atrophaeus_10131_WGS:0,Bacillus_atrophaeus_Detrick3_WGS:0)_Poly3:0)_Poly2:0)_Poly1:0.00055,(Bacillus_atrophaeus_Detrick1_WGS:0.00137,Bacillus_atrophaeus_Detrick2_WGS:0.00555)0.954:0.00156)0.000:0.00055)0.366:0.00055)0.798:0.00055)0.985:0.00282)1.000:0.06737,((Bacillus_mojavensis_ROH1_WGS:0.01527,(Bacillus_mojavensis_RRC_101_WGS:0.01213,Salinibacillus_aidingensis_MSP4_WGS:0.01127)0.636:0.00413)1.000:0.01854,((((Bacillus_subtilis_gtP20b_WGS:0.00339,Bacillus_subtilis_subsp_inaquosorum_KCTC_13429_WGS:0.00289)0.998:0.00567,Bacillus_vallismortis_DV1F3_WGS:0.06841)0.583:0.00451,(Bacillus_subtilis_subsp_spizizenii_TUB10:0.01132,(Bacillus_subtilis_subsp_spizizenii_DV1B1_WGS:0.011,(Bacillus_subtilis_subsp_spizizenii_ATCC_6633_WGS:0.00055,Bacillus_subtilis_subsp_spizizenii_str_W23:0.00055)1.000:0.00799)0.995:0.00488)0.996:0.00582)0.450:0.00318,(Bacillus_sp_JS:0.00794,(Bacillus_subtilis_subsp_subtilis_str_RONN1:0.00911,(((Bacillus_subtilis_subsp_subtilis_str_AUSI98_WGS:0.00057,((Bacillus_subtilis_subsp_subtilis_str_SC8_WGS:0.00203,(((((Bacillus_subtilis_subsp_subtilis_str_168_WGS:0.00055,(Bacillus_subtilis_subsp_subtilis_str_JH642_WGS:0.00239,Bacillus_subtilis_subsp_subtilis_str_NCIB_3610_WGS:0.00055)0.828:0.00055)1.000:0.00424,(Bacillus_subtilis_subsp_subtilis_str_168:0,Bacillus_subtilis_subsp_subtilis_6051HGW:0):0.00055)0.811:0.00054,Bacillus_subtilis_QB928:0.0005)0.996:0.00236,Bacillus_subtilis_subsp_subtilis_str_SMY_WGS:0.00124)0.840:0.00053,Bacillus_subtilis_MB73_2_WGS:0.00421)0.827:0.00055)0.608:0.00056,Bacillus_subtilis_PS216_WGS:0.00055)0.689:0.00055)0.993:0.00193,(Bacillus_subtilis_BSn5:0.00209,(Bacillus_subtilis_Hal1_WGS:0.00337,Bacillus_subtilis_subsp_natto_BEST195:0.00629)0.987:0.00201)0.910:0.00095)0.932:0.00099,((Bacillus_subtilis_XF1:0.00236,Bacillus_subtilis_subsp_subtilis_str_BAB1:0.00055)0.992:0.00231,(Bacillus_subtilis_subsp_subtilis_str_BSP1:0.00244,Bacillus_subtilis_S14_WGS:0.00344)0.399:0.00055)0.739:0.00054)0.897:0.00129)1.000:0.01136)1.000:0.00911)1.000:0.02135)1.000:0.04681)0.999:0.03209)1.000:0.09752)0.117:0.04066)1.000:0.31959)0.980:0.04905,((Anoxybacillus_flavithermus_AK1_WGS:0.05035,((Anoxybacillus_sp_SK34_WGS:0.01453,(Anoxybacillus_sp_DT31_WGS:0.00872,Anoxybacillus_kamchatkensis_G10_WGS:0.00769)1.000:0.0178)1.000:0.0205,(Anoxybacillus_flavithermus_TNO09006_WGS:0.03736,(Anoxybacillus_flavithermus_NBRC_109594_WGS:0.01813,Anoxybacillus_flavithermus_WK1:0.01588)0.986:0.01092)0.998:0.01487)0.832:0.01155)1.000:0.21301,((Geobacillus_caldoxylosilyticus_CIC9_WGS:0.05949,(Geobacillus_sp_WCH70:0.05228,(Geobacillus_thermoglucosidans_TNO09020_WGS:0.00142,(Geobacillus_thermoglucosidasius_C56YS93:0.00408,Geobacillus_sp_Y41MC1:0.00322)0.321:0.00132)1.000:0.07891)1.000:0.03419)0.992:0.04745,((Geobacillus_sp_WSUCF1_WGS:0.04261,((Geobacillus_sp_C56T3:0.00714,(Geobacillus_sp_Y412MC61_WGS:0.00105,(Geobacillus_sp_Y412MC52:0.00055,Geobacillus_sp_Y412MC61:0.00055)0.806:0.00055)1.000:0.00837)1.000:0.00982,((Geobacillus_sp_A8_WGS:0.01341,(Geobacillus_thermoleovorans_CCB_US3_UF5:0.00538,Geobacillus_kaustophilus_GBlys_WGS:0.00702)0.758:0.0036)0.492:0.00399,(Geobacillus_kaustophilus_HTA426:0.00759,Geobacillus_sp_GHH01:0.02062)0.668:0.00844)0.874:0.00559)0.214:0.00306)1.000:0.05862,(Geobacillus_sp_JF8:0.05959,(Geobacillus_sp_G11MC16_WGS:0.00249,Geobacillus_thermodenitrificans_NG802:0.00105)1.000:0.0692)0.925:0.01941)1.000:0.1693)1.000:0.12675)1.000:0.1893)0.278:0.03226,((Bacillus_sp_ZYK_WGS:0.21692,Bacillus_azotoformans_LMG_9581_WGS:0.20155)1.000:0.29229,((Bacillus_sp_JGI_001011F15_WGS:0.28328,Bacillus_sp_JGI_001005J19_WGS:0.18133)1.000:0.53632,(Bacillus_panaciterrae_DSM_19096_WGS:0.21422,(Bacillus_sp_123MFChir2_WGS:0.10535,((((Bacillus_sp_WBUNB001_WGS:0.04796,(Bacillus_cereus_SJ1_WGS:0.01667,(Bacillus_cereus_E33L:0.00759,((Bacillus_cereus_Rock342_WGS:0.00758,((Bacillus_cereus_m1293_WGS:0.00628,((((Bacillus_cereus_FRI35:0.00435,(Bacillus_cereus_F_WGS:0.0209,Bacillus_cereus_ATCC_10987:0.01325)0.947:0.00291)0.999:0.0098,Bacillus_thuringiensis_serovar_finitimus_YBT020:0.01858)0.590:0.0037,(((((Bacillus_cereus_BDRDST26_WGS:0.00996,Bacillus_cereus_NC7401:0.00054)0.958:0.00104,Bacillus_cereus_AH187:0.00055)0.787:0.00054,(Bacillus_cereus_MSXA12_WGS:0.00235,((Bacillus_cereus_IS845_00_WGS:0,Bacillus_cereus_IS075_WGS:0):0.00055,Bacillus_cereus_IS195_WGS:0.00313)0.941:0.00079)0.998:0.00389)1.000:0.0065,Bacillus_cereus_Q1:0.00898)0.388:0.00072,(Bacillus_cereus_H308197_WGS:0.02418,Bacillus_cereus_AND1407_WGS:0.00155)0.420:0.00086)0.993:0.00451)0.998:0.00635,(Bacillus_cereus_VD102_WGS:0.00759,(Bacillus_cereus_MSXD12_WGS:0.00159,((Bacillus_cereus_LCTBC235_WGS:0,Bacillus_cereus_LCTBC244_WGS:0):0.00289,Bacillus_cereus_LCTBC25_WGS:0.00055)1.000:0.00502)0.933:0.00338)0.999:0.00485)0.986:0.00362)1.000:0.00883,(Bacillus_thuringiensis_serovar_tochigiensis_BGSC_4Y1_WGS:0.00721,((((((((Bacillus_thuringiensis_serovar_sotto_str_T04001_WGS:0.0178,((((Bacillus_cereus_HuB44_WGS:0.00538,Bacillus_cereus_MSXA1_WGS:0.00717)0.990:0.00311,Bacillus_thuringiensis_DAR_81934_WGS:0.00462)0.766:0.00084,(Bacillus_thuringiensis_HD771:0.00341,((Bacillus_cereus_TIAC219_WGS:0,Bacillus_cereus_VD022_WGS:0):0.00317,Bacillus_cereus_G9842:0.00492)0.728:0.00286)0.736:0.00053)0.996:0.00342,((Bacillus_cereus_str_Schrouff_WGS:0,Bacillus_cereus_K5975c_WGS:0):0.00893,(Bacillus_thuringiensis_HD789:0.00362,(Bacillus_thuringiensis_serovar_israelensis_ATCC_35646_WGS:0.07531,Bacillus_thuringiensis_IBL_4222_WGS:0.00075)0.980:0.00216)1.000:0.01146)0.999:0.00396)0.898:0.00088)1.000:0.01326,(((Bacillus_cereus_BAG1O3_WGS:0.00274,(Bacillus_cereus_BAG1X12_WGS:0.00447,Bacillus_cereus_HuB11_WGS:0.00409)0.919:0.0018)1.000:0.00475,(Bacillus_thuringiensis_serovar_thuringiensis_str_T01001_WGS:0.00055,(Bacillus_thuringiensis_T01328_WGS:0.00055,(Bacillus_thuringiensis_serovar_berliner_ATCC_10792_WGS:0.00055,(Bacillus_thuringiensis_serovar_thuringiensis_str_IS5056:0.00154,(Bacillus_thuringiensis_Bt407:0.00055,(Bacillus_thuringiensis_serovar_chinensis_CT43:0.00655,Bacillus_thuringiensis_Bt407_WGS:0.00055)0.224:0.00055)0.805:0.00055)1.000:0.00055)0.981:0.00377)0.000:0.00052)0.999:0.00556)0.979:0.00367,(((Bacillus_cereus_BAG1X22_WGS:0,Bacillus_cereus_BAG1X23_WGS:0):0.00103,(Bacillus_cereus_BAG1X11_WGS:0,(Bacillus_cereus_BAG1X21_WGS:0,Bacillus_cereus_BAG2O1_WGS:0)_Poly2:0)_Poly1:0.00055)1.000:0.00982,((Bacillus_cereus_m1550_WGS:0.00714,((Bacillus_cereus_VD184_WGS:0.00751,(Bacillus_sp_GeD10_WGS:0.00233,(Bacillus_thuringiensis_serovar_pakistani_str_T13001_WGS:0.00055,Bacillus_cereus_VD154_WGS:0.00171)1.000:0.01104)0.984:0.00324)0.922:0.00333,(Bacillus_cereus_B4264:0.00231,((Bacillus_cereus_VD169_WGS:0.00099,(Bacillus_cereus_Rock115_WGS:0.00957,Bacillus_cereus_AH676_WGS:0.01675)0.986:0.00434)0.982:0.00214,((Bacillus_cereus_VD200_WGS:0.00166,((Bacillus_cereus_VD196_WGS:0.00348,Bacillus_thuringiensis_BMB171_Bacillus_thuringiensis_serovar:0.00704)0.885:0.00099,(Bacillus_cereus_BDRDST24_WGS:0.00297,(Bacillus_cereus_VD166_WGS:0.00249,Bacillus_cereus_VD045_WGS:0.00189)0.875:0.00087)0.794:0.00055)0.986:0.00266)0.998:0.00462,(Bacillus_cereus_ATCC_14579:0.01051,Bacillus_cereus_BDRDCer4_WGS:0.00055)0.993:0.00276)0.810:0.00095)0.998:0.00431)0.813:0.00109)0.976:0.00417)0.994:0.00307,(((((Bacillus_cereus_BAG4X121_WGS:0,Bacillus_cereus_BAG5X121_WGS:0):0.00553,Bacillus_cereus_VD133_WGS:0.00685)0.317:0.00091,(((Bacillus_cereus_F65185_WGS:0.01067,((Bacillus_thuringiensis_serovar_aizawai_str_Leapi01_WGS:0.00186,Bacillus_thuringiensis_serovar_aizawai_str_Hu42_WGS:0.00204)0.781:0.00054,(((Bacillus_cereus_HuB131_WGS:0.00055,(Bacillus_cereus_ISP2954_WGS:0,Bacillus_cereus_BMG17_WGS:0):0.00055)0.000:0.00055,((Bacillus_thuringiensis_serovar_kurstaki_str_HD73:0.00208,Bacillus_cereus_HD73_WGS:0.00055)0.368:0.00055,Bacillus_thuringiensis_serovar_kurstaki_str_T03a001_WGS:0.00055)0.000:0.00055)0.924:0.00076,(Bacillus_cereus_Rock42_WGS:0.00852,Bacillus_cereus_BAG3X22_WGS:0.00413)0.956:0.00138)0.974:0.00153)0.987:0.00235)0.866:0.00067,(Bacillus_cereus_172560W_WGS:0.00337,(Bacillus_sp_7_6_55CFAA_CT2_WGS:0.01102,Bacillus_cereus_AH1134_WGS:0.01591)1.000:0.00815)0.969:0.0022)0.883:0.0052,(Bacillus_cereus_BAG4O1_WGS:0,Bacillus_cereus_BAG3O2_WGS:0):0.01242)0.919:0.00219)0.816:0.00123,(Bacillus_cereus_ATCC_10876_WGS:0.00445,Bacillus_cereus_VD140_WGS:0.00817)0.915:0.00082)0.999:0.00502,(Bacillus_cereus_VD156_WGS:0.00664,(Bacillus_cereus_VD014_WGS:0.00376,Bacillus_thuringiensis_serovar_huazhongensis_BGSC_4BD1_WGS:0.0049)0.927:0.00236)1.000:0.00623)0.975:0.00223)1.000:0.00968)1.000:0.00843)0.978:0.00424)0.995:0.01002,Bacillus_thuringiensis_IBL_200_WGS:0.01367)1.000:0.01854,((Bacillus_cereus_BAG2X13_WGS:0.00516,Bacillus_cereus_BAG2X11_WGS:0.00393)1.000:0.03041,((Bacillus_cereus_VD115_WGS:0.01458,((((((Bacillus_cereus_BAG2O2_WGS:0.00482,Bacillus_thuringiensis_MC28:0.01428)0.869:0.00055,Bacillus_cereus_Rock329_WGS:0.00079)0.962:0.00135,((Bacillus_cereus_BAG4X21_WGS:0,(Bacillus_cereus_VD214_WGS:0,Bacillus_cereus_HuB29_WGS:0)_Poly2:0)_Poly1:0.00053,((Bacillus_cereus_VD148_WGS:0.00288,(Bacillus_cereus_Rock13_WGS:0.00129,Bacillus_cereus_BAG1O2_WGS:0.00055)0.996:0.00208)0.949:0.00103,Bacillus_cereus_HuB55_WGS:0.00417)1.000:0.00464)0.938:0.00098)0.817:0.00078,(Bacillus_cereus_HuA23_WGS:0.00149,Bacillus_cereus_Rock418_WGS:0.0101)1.000:0.006)1.000:0.00383,(Bacillus_cereus_HuB410_WGS:0.00466,Bacillus_cereus_VD131_WGS:0.00607)0.863:0.00079)0.881:0.00055,(Bacillus_cereus_BAG6O1_WGS:0.00055,Bacillus_cereus_BAG5O1_WGS:0.00837)1.000:0.00433)0.990:0.00635)1.000:0.02291,((Bacillus_cereus_BAG6X12_WGS:0.02499,Bacillus_cereus_VD107_WGS:0.02446)0.993:0.01042,((Bacillus_cereus_BAG3X21_WGS:0.00423,((Bacillus_cereus_AH1273_WGS:0.0042,Bacillus_cereus_AH1272_WGS:0.00767)1.000:0.01094,(Bacillus_cereus_VDM053_WGS:0.0106,(Bacillus_cereus_BAG1X13_WGS:0.00347,Bacillus_cereus_BAG1O1_WGS:0.00099)0.735:0.00715)0.854:0.00631)0.999:0.01368)1.000:0.02037,((Bacillus_cereus_HuA410_WGS:0.02494,(((Bacillus_cereus_MC118_WGS:0,Bacillus_cereus_MC67_WGS:0):0.00792,Bacillus_cereus_VD118_WGS:0.00516)0.998:0.00607,(Bacillus_cereus_BAG5X11_WGS:0.01339,Bacillus_cereus_BAG6O2_WGS:0.00344)0.997:0.00373)0.991:0.00631)1.000:0.00902,(((Bacillus_cereus_VDM034_WGS:0.00315,Bacillus_cereus_VDM062_WGS:0.00268)1.000:0.00969,((Bacillus_weihenstephanensis_KBAB4:0.01608,((Bacillus_cereus_VD048_WGS:0.00622,Bacillus_cereus_AH621_WGS:0.00624)1.000:0.00765,((Bacillus_cereus_HuA29_WGS:0.01198,Bacillus_cereus_HuA21_WGS:0.00613)0.923:0.00291,Bacillus_cereus_VD142_WGS:0.02037)1.000:0.00774)0.225:0.00099)0.989:0.00495,((((Bacillus_cereus_BtB24_WGS:0,Bacillus_cereus_CER057_WGS:0):0.00054,(Bacillus_cereus_CER074_WGS:0.00054,((Bacillus_cereus_VD146_WGS:0.00897,Bacillus_cereus_VDM022_WGS:0.00565)0.860:0.00127,Bacillus_cereus_VD078_WGS:0.00446)1.000:0.00435)1.000:0.00495)0.983:0.00223,(Bacillus_mycoides_DSM_2048_WGS:0.00191,Bacillus_cereus_VDM019_WGS:0.00279)1.000:0.00542)0.997:0.00344,(Bacillus_cereus_BDRDST196_WGS:0.00565,(Bacillus_cereus_VD021_WGS:0.00585,Bacillus_cereus_HuA24_WGS:0.00485)0.997:0.00544)1.000:0.00684)0.994:0.00335)0.880:0.00082)0.999:0.00869,(Bacillus_cereus_AH603_WGS:0.0082,Bacillus_cereus_HuA39_WGS:0.00947)0.701:0.00616)0.998:0.00899)1.000:0.01751)0.210:0.00817)1.000:0.02293)0.413:0.0096)1.000:0.01239)0.826:0.00568,Bacillus_cereus_R309803_WGS:0.03278)0.999:0.011,(((Bacillus_cereus_BAG5X21_WGS:0.01847,(Bacillus_cereus_MM3_WGS:0.02091,(Bacillus_cereus_BAG6X11_WGS:0.00454,Bacillus_cereus_BAG2X12_WGS:0.00255)0.194:0.00838)0.964:0.00566)0.604:0.0063,Bacillus_cereus_AH1271_WGS:0.03475)0.820:0.00309,(Bacillus_cereus_BAG3O1_WGS:0.00385,(Bacillus_cereus_B52_WGS:0.00084,Bacillus_cereus_BAG2O3_WGS:0.00055)0.998:0.00389)1.000:0.00949)0.569:0.00335)1.000:0.02243,Bacillus_cereus_G9241_WGS:0.03059)0.976:0.00355,Bacillus_cereus_ATCC_4342_WGS:0.00603)0.999:0.00512)1.000:0.01354)1.000:0.00747)0.920:0.00158,(Bacillus_thuringiensis_serovar_konkukian_str_9727:0.00171,(Bacillus_cereus_biovar_anthracis_str_CI:0.00547,((((Bacillus_cereus_AH820:0.00723,(((Bacillus_thuringiensis_serovar_monterrey_BGSC_4AJ1_WGS:0.00414,Bacillus_cereus_95_8201_WGS:0.00161)0.836:0.00091,(Bacillus_cereus_ISP3191_WGS:0.0058,Bacillus_thuringiensis_serovar_pulsiensis_BGSC_4CC1_WGS:0.00532)0.958:0.00189)0.998:0.00462,Bacillus_thuringiensis_serovar_pondicheriensis_BGSC_4BA1_WGS:0.00072)0.854:0.00053)0.889:0.00087,(((Bacillus_anthracis_str_UR1_WGS:0.01385,Bacillus_anthracis_str_BF1_WGS:0.01048)1.000:0.0122,((((Bacillus_anthracis_str_A0389_WGS:0.00542,(Bacillus_anthracis_str_Carbosap_WGS:0.00104,Bacillus_anthracis_str_H9401_Bacillus_anthracis_NCCP_12889:0.00055)1.000:0.00448)0.000:0.00055,Bacillus_anthracis_str_3166_WGS:0.00055)0.000:0.00055,(((Bacillus_anthracis_str_Ames:0.00055,((Bacillus_anthracis_str_Sen2Col2_WGS:0.00055,Bacillus_anthracis_str_Gmb1_WGS:0.00082)1.000:0.00627,Bacillus_anthracis_str_Sen3_WGS:0.00055)0.977:0.0013)0.991:0.00055,(Bacillus_anthracis_str_CDC_684:0.00055,(Bacillus_anthracis_str_Ames_Ancestor:0,Bacillus_anthracis_str_A0248:0):0.00055)0.967:0.00055)0.602:0.00103,(Bacillus_anthracis_str_3154_WGS:0.00314,Bacillus_anthracis_str_Sterne:0.00081)0.994:0.00055)0.969:0.00055)0.956:0.00104,Bacillus_anthracis_str_Heroin_Ba4599_WGS:0.00104)0.839:0.00256)0.981:0.00052,Bacillus_anthracis_str_CNEVA9066_WGS:0.00185)1.000:0.00759)0.844:0.0006,((Bacillus_cereus_NVH059799_WGS:0.02184,(Bacillus_cereus_03BB108_WGS:0.01785,Bacillus_cereus_W_WGS:0.00853)0.838:0.00597)0.986:0.00242,((((Bacillus_anthracis_str_Vollum_WGS:0.00055,((((Bacillus_anthracis_str_A0193_WGS:0.00547,Bacillus_anthracis_str_A0488_WGS:0.00221)0.991:0.00188,Bacillus_anthracis_str_TsiankovskiiI_WGS:0.01035)0.669:0.00055,Bacillus_anthracis_str_A0174_WGS:0.00055)0.873:0.00055,((Bacillus_anthracis_str_A0442_WGS:0.00632,Bacillus_anthracis_str_Kruger_B_WGS:0.00851)1.000:0.00566,Bacillus_anthracis_str_A0465_WGS:0.00214)0.998:0.00289)1.000:0.00421)0.000:0.00054,(Bacillus_anthracis_str_Western_North_America_USA6153_WGS:0.00743,Bacillus_anthracis_str_Australia_94_WGS:0.0045)0.912:0.0008)0.961:0.00136,Bacillus_anthracis_str_A2012_WGS:0.00948)1.000:0.00552,Bacillus_anthracis_str_A1055_WGS:0.01183)1.000:0.00495)1.000:0.00645)0.971:0.00263,(Bacillus_thuringiensis_serovar_andalousiensis_BGSC_4AW1_WGS:0.00947,((Bacillus_cereus_03BB102:0.00499,(Bacillus_thuringiensis_str_Al_Hakam:0.0097,Bacillus_cereus_F837_76:0.00447)0.966:0.00287)0.835:0.00262,Bacillus_cereus_BGSC_6E1_WGS:0.00239)0.883:0.00334)0.990:0.00388)0.917:0.00186)0.959:0.00194)0.999:0.00503)0.999:0.00602)0.990:0.01249)0.971:0.02239)1.000:0.02889,(Bacillus_sp_WBUNB004_WGS:0.0225,Bacillus_sp_WBUNB009_WGS:0.05471)1.000:0.04016)1.000:0.07636,(Bacillus_sp_FJAT13831_May2010_WGS:0.0379,((Bacillus_cereus_VD136_WGS:0.00477,(Bacillus_cereus_VDM006_WGS:0.00092,Bacillus_cereus_VDM021_WGS:0.00543)0.787:0.00082)1.000:0.01221,((Bacillus_mycoides_Rock317_WGS:0.00167,(Bacillus_sp_105MF_WGS:0.00161,(Bacillus_sp_95MFCvi21_WGS:0.00414,Bacillus_pseudomycoides_DSM_12442_WGS:0.00053)1.000:0.00972)0.999:0.00409)0.897:0.00137,Bacillus_mycoides_Rock14_WGS:0.0079)1.000:0.01718)1.000:0.03668)1.000:0.04465)0.524:0.02285,Bacillus_cytotoxicus_NVH_39198:0.11887)1.000:0.07732)1.000:0.16422)1.000:0.14709)1.000:0.15811)1.000:0.06219)0.385:0.02383)1.000:0.07625,((((Bacillus_methanolicus_PB1_WGS:0.06108,Bacillus_methanolicus_MGA3_WGS:0.05123)1.000:0.19482,(Bacillus_sp_1NLA3E:0.28504,(Bacillus_bataviensis_LMG_21833_WGS:0.25428,Bacillus_sp_URHB0009_WGS:0.21652)1.000:0.1033)0.997:0.05094)0.653:0.02873,((Bacillus_sp_NRRL_B14911_WGS:0.24401,(Bacillus_sp_2_A_57_CT2_WGS:0.01197,Bacillus_oceanisediminis_2691_WGS:0.00539)1.000:0.18476)1.000:0.06106,(Bacillus_massiliosenegalensis_JC6_WGS:0.24743,Bacillus_nealsonii_AAU1_WGS:0.40553)0.999:0.06027)0.991:0.04541)1.000:0.07488,(((Bacillus_sp_AP8_WGS:0.15741,Bacillus_sp_G22012b_WGS:0.1837)1.000:0.25128,Bacillus_psychrosaccharolyticus_ATCC_23296_WGS:0.34247)0.845:0.06358,Bacillus_kribbensis_DSM_17871_WGS:0.31529)1.000:0.10049)0.999:0.05421)0.997:0.04602)0.831:0.03298,(((Bacillus_acidiproducens_DSM_23148_WGS:0.14167,((Bacillus_coagulans_26:0.00643,(Bacillus_coagulans_XZL4_WGS:0.00991,(Bacillus_coagulans_H1_WGS:0.0102,(Bacillus_coagulans_DSM_1_ATCC_7050_WGS:0.00055,Bacillus_coagulans_DSM_1_ATCC_7050_2_WGS:0.00055)0.999:0.00597)0.832:0.00282)0.994:0.00521)1.000:0.01399,(Bacillus_coagulans_36D1:0.01813,Bacillus_coagulans_XZL9_WGS:0.00839)1.000:0.0187)1.000:0.14989)1.000:0.379,(Caldibacillus_debilis_DSM_16016_WGS:0.56376,Bacillus_smithii_7_3_47FAA_WGS:0.31122)0.944:0.06633)0.426:0.06444,Bacillus_fordii_DSM_16014_WGS:0.49822)0.983:0.05204)0.799:0.04176,(((((Kurthia_sp_JC8E_WGS:0.12271,(Kurthia_sp_Dielmo_WGS:0.10036,Kurthia_sp_JC30_WGS:0.09857)0.999:0.04836)1.000:0.36463,(Ureibacillus_thermosphaericus_str_ThermoBF_WGS:0.32656,((Bacillus_isronensis_B3W22_WGS:0.00495,Solibacillus_silvestris_StLB046:0.00675)1.000:0.25156,(((Lysinibacillus_boronitolerans_F1182_WGS:0.03095,(Lysinibacillus_fusiformis_ZC1_WGS:0.0047,Lysinibacillus_fusiformis_ZB2_WGS:0.001)0.896:0.01479)1.000:0.03178,(Lysinibacillus_sphaericus_C341:0.02652,Bacillus_sp_B14905_WGS:0.03188)1.000:0.03122)1.000:0.04071,(Lysinibacillus_sphaericus_KCTC_3346_WGS:0.06489,Lysinibacillus_sphaericus_OT4b31_WGS:0.06593)0.988:0.03121)1.000:0.18061)0.993:0.07197)1.000:0.11287)1.000:0.1298,((Planococcus_antarcticus_DSM_14505_WGS:0.05475,(Planococcus_halocryophilus_Or1_WGS:0.02529,Planococcus_donghaensis_MPA1U2_WGS:0.02761)1.000:0.04228)1.000:0.33015,(Paenisporosarcina_sp_HGH0030_WGS:0.10189,(Paenisporosarcina_sp_TG20_WGS:0.15472,Paenisporosarcina_sp_TG14_WGS:0.08536)1.000:0.05824)1.000:0.20195)1.000:0.10038)0.691:0.04509,(Bhargavaea_cecembensis_DSE10_WGS:0.4241,(Sporosarcina_ureae_DSM_2281_WGS:0.13418,Sporosarcina_newyorkensis_2681_WGS:0.11144)1.000:0.38643)0.999:0.08479)1.000:0.25477,Bacillus_sp_37MA_WGS:0.49002)0.850:0.09176)1.000:0.08731,(((((Haloplasma_contractile_SSD17B_WGS:0.91075,(Turicibacter_sanguinis_PC909_WGS:0.0011,Turicibacter_sp_HGF1_WGS:0.0005)1.000:0.78982)0.998:0.21515,(((Acholeplasma_laidlawii_PG8A:0.86659,Acholeplasma_axanthum_ATCC_25176_WGS:0.83762)0.800:0.20293,((Peanut_witchesbroom_phytoplasma_NTU2011_WGS:0.96498,(Poinsettia_branchinducing_phytoplasma_str_JR1_WGS:0.05862,(Italian_clover_phyllody_phytoplasma_str_MA1_WGS:0.02477,(Milkweed_yellows_phytoplasma_str_MW1_WGS:0.00377,Vaccinium_witchesbroom_phytoplasma_str_VAC_WGS:0.01256)1.000:0.02035)0.205:0.01505)1.000:0.44232)1.000:0.34267,(Candidatus_Phytoplasma_mali:0.77699,((Candidatus_Phytoplasma_australiense:0.00199,Strawberry_lethal_yellows_phytoplasma_CPA_str_NZSb11:0.00136)1.000:0.39102,(Onion_yellows_phytoplasma_OYM:0.04582,Aster_yellows_witchesbroom_phytoplasma_AYWB:0.04732)1.000:0.3418)1.000:0.42299)0.648:0.09857)1.000:0.73238)1.000:0.74713,(((((Clostridium_ramosum_DSM_1402_WGS:0.00351,(Coprobacillus_sp_8_2_54BFAA_WGS:0.00151,(Coprobacillus_sp_3_3_56FAA_WGS:0.00848,Clostridiales_bacterium_VE20218_WGS:0.00504)0.403:0.00054)0.956:0.00145)0.456:0.00178,Coprobacillus_sp_D7_WGS:0.00348)1.000:0.10415,(Clostridiales_bacterium_VE20201_WGS:0.10219,Clostridium_spiroforme_DSM_1552_WGS:0.16966)0.950:0.05686)1.000:0.29207,((Erysipelotrichaceae_bacterium_AP9_WGS:0.11819,(Coprobacillus_sp_29_1_WGS:0.00084,Coprobacillus_sp_D6_WGS:0.00314)1.000:0.14803)1.000:0.20703,(Catenibacterium_mitsuokai_DSM_15897_WGS:0.34459,(Eggerthia_catenaformis_OT_569_DSM_20559_WGS:0.00989,Eggerthia_catenaformis_OT_569_DSM_20559_2_WGS:0.00458)1.000:0.51467)1.000:0.24483)0.930:0.11917)1.000:0.52008,((Erysipelothrix_tonsillarum_DSM_14972_WGS:0.08501,(Erysipelothrix_rhusiopathiae_ATCC_19414_WGS:0.00223,(Erysipelothrix_rhusiopathiae_SY1027:0.00114,Erysipelothrix_rhusiopathiae_str_Fujisawa:0.00055)0.992:0.00466)0.994:0.04636)1.000:1.18635,((((Eubacterium_biforme_DSM_3989_WGS:0.33445,(Streptococcus_pleomorphus_DSM_20574_WGS:0.33409,(Eubacterium_cylindroides_ATCC_27803_WGS:0.00705,Eubacterium_cylindroides_T287:0.02769)1.000:0.29449)0.081:0.05723)1.000:0.11982,(Firmicutes_bacterium_M102_WGS:0.366,Allobaculum_stercoricanis_DSM_13633_WGS:0.72968)0.979:0.10812)1.000:0.41405,((Clostridiales_bacterium_VE20208_WGS:0.01103,Clostridiaceae_bacterium_JC13_WGS:0.02596)1.000:0.59022,(Eubacterium_dolichum_DSM_3991_WGS:0.29253,((Erysipelotrichaceae_bacterium_5_2_54FAA_WGS:0.00267,(Eubacterium_sp_3_1_31_WGS:0,Eubacterium_sp_3_1_31_2_WGS:0):0.00331)1.000:0.22948,(Erysipelotrichaceae_bacterium_3_1_53_WGS:0.07477,((Clostridium_innocuum_2959_WGS:0.00055,Erysipelotrichaceae_bacterium_2_2_44A_WGS:0.00084)0.991:0.0058,(((Erysipelotrichaceae_bacterium_6_1_45_WGS:0.00235,Erysipelotrichaceae_bacterium_21_3_WGS:0.00604)0.904:0.00145,Clostridium_sp_HGF2_WGS:0.00145)0.516:0.00107,Clostridium_difficile_P28_WGS:0.0007)0.989:0.00533)1.000:0.06359)1.000:0.16297)0.924:0.0759)1.000:0.23145)0.174:0.12745)1.000:0.18918,((Holdemania_sp_AP2_WGS:0.0615,Holdemania_filiformis_DSM_12042_WGS:0.06293)1.000:0.51532,(Bulleidia_extructa_W1219_WGS:0.58895,(Solobacterium_moorei_F0204_WGS:0.01287,Solobacterium_moorei_DSM_22971_WGS:0.00599)1.000:0.40306)1.000:0.6473)0.999:0.17596)0.989:0.11791)1.000:0.24739)1.000:0.4231)1.000:0.22737)1.000:0.54021,((Gemella_bergeriae_ATCC_700627_WGS:0.13388,((Gemella_morbillorum_M424_WGS:0.10186,(Gemella_sanguinis_M325_WGS:0.11021,(Gemella_haemolysans_M341_WGS:0.02462,Gemella_haemolysans_ATCC_10379_WGS:0.03554)1.000:0.10102)0.138:0.02335)0.990:0.03971,Gemella_cuniculi_DSM_15828_WGS:0.11598)0.987:0.06118)1.000:1.20594,((Macrococcus_caseolyticus_JCSC5402:0.41155,((Staphylococcus_vitulinus_F1028_WGS:0.08333,Staphylococcus_lentus_F1142_WGS:0.10443)1.000:0.24308,(((Staphylococcus_massiliensis_CCUG_55927_WGS:0.00055,Staphylococcus_massiliensis_S46_WGS:0.00055)1.000:0.24863,((Staphylococcus_carnosus_subsp_carnosus_TM300:0.09065,Staphylococcus_simulans_ACS120VSch1_WGS:0.09724)1.000:0.17424,(((((Staphylococcus_sp_E463_WGS:0.05093,(Staphylococcus_warneri_L37603_WGS:0.0126,(Staphylococcus_epidermidis_A487_WGS:0.00605,(Staphylococcus_warneri_SG1:0.00261,Staphylococcus_warneri_VCU121_WGS:0.00179)0.891:0.00055)0.997:0.00767)1.000:0.03033)1.000:0.08473,((Staphylococcus_caprae_M23864W1_WGS:0.04494,((Staphylococcus_capitis_VCU116_WGS:0.00055,Staphylococcus_capitis_SK14_WGS:0.00055)1.000:0.00899,(Staphylococcus_caprae_C87_WGS:0.00535,Staphylococcus_capitis_QN1_WGS:0.00117)1.000:0.01241)1.000:0.04104)1.000:0.0386,(Staphylococcus_sp_MDS7B_WGS:0.05455,(((Staphylococcus_epidermidis_VCU118_WGS:0.00808,((((Staphylococcus_epidermidis_UC7032_WGS:0.0029,((((Staphylococcus_epidermidis_Scl19_WGS:0.00055,Staphylococcus_epidermidis_WI05_WGS:0.00055)0.000:0.00055,((Staphylococcus_epidermidis_Sentile2_WGS:0.00756,Staphylococcus_epidermidis_APO35_WGS:0.00055)0.362:0.00055,Staphylococcus_epidermidis_CIM40_WGS:0.00055)0.000:0.00053)0.985:0.00182,(Staphylococcus_epidermidis_MC28_WGS:0.00053,(Staphylococcus_epidermidis_Scl22_WGS:0.00166,Staphylococcus_epidermidis_APO27_WGS:0.00055)0.990:0.00207)0.988:0.00424)0.739:0.00054,(Staphylococcus_epidermidis_CIM37_WGS:0.00195,(Staphylococcus_epidermidis_MC19_WGS:0.00447,(Staphylococcus_epidermidis_WI09_WGS:0.00053,Staphylococcus_epidermidis_MC16_WGS:0.00055)0.093:0.00054)1.000:0.00054)0.981:0.00454)0.994:0.00276)0.999:0.00455,Staphylococcus_epidermidis_VCU128_WGS:0.00125)1.000:0.00436,(Staphylococcus_epidermidis_141R1SE_WGS:0.00266,(Staphylococcus_epidermidis_W23144_WGS:0.00087,Staphylococcus_epidermidis_NIHLM061_WGS:0.00195)0.985:0.00229)0.869:0.00062)0.880:0.00055,((Staphylococcus_epidermidis_VCU129_WGS:0.00054,(Staphylococcus_epidermidis_NIHLM031_WGS:0.0038,(Staphylococcus_epidermidis_NIHLM023_WGS:0.00317,(Staphylococcus_epidermidis_NIHLM053_WGS:0.00061,Staphylococcus_epidermidis_NIHLM057_WGS:0.00055)0.968:0.00115)0.895:0.0006)0.975:0.00249)0.963:0.00406,(Staphylococcus_epidermidis_NIHLM015_WGS:0.00055,Staphylococcus_epidermidis_NIHLM037_WGS:0.00278)0.585:0.00054)0.989:0.00206)0.992:0.00265)0.883:0.00055,Staphylococcus_epidermidis_FRI909_WGS:0.00145)0.988:0.00451,((Staphylococcus_epidermidis_RP62A:0.0009,(Staphylococcus_epidermidis_NIH051475_WGS:0.00124,(Staphylococcus_epidermidis_VCU117_WGS:0.00055,Staphylococcus_epidermidis_VCU126_WGS:0.00055)0.969:0.00136)0.355:0.0006)0.947:0.00242,((((((Staphylococcus_epidermidis_NIH05001_WGS:0.00055,Staphylococcus_epidermidis_NIH05005_WGS:0.00055)0.873:0.00054,((Staphylococcus_epidermidis_NIHLM021_WGS:0.0041,((Staphylococcus_epidermidis_41tr_WGS:0.00053,(Staphylococcus_epidermidis_528m_WGS:0.0027,(Staphylococcus_epidermidis_361_WGS:0.00409,Staphylococcus_sp_JGI_0001002I23_WGS:0.17713)0.680:0.00938)0.997:0.01028)0.999:0.01256,Staphylococcus_epidermidis_NIHLM049_WGS:0.00053)1.000:0.00438)0.746:0.00053,Staphylococcus_epidermidis_VCU120_WGS:0.00125)0.853:0.00055)0.897:0.00059,(((Staphylococcus_epidermidis_ATCC_12228:0.00119,(Staphylococcus_epidermidis_VCU105_WGS:0.00087,Staphylococcus_epidermidis_VCU123_WGS:0.00061)0.852:0.00054)0.316:0.00053,(Staphylococcus_epidermidis_NIHLM039_WGS:0.00055,Staphylococcus_epidermidis_VCU041_WGS:0.00236)0.934:0.00101)0.845:0.00054,(((((Staphylococcus_epidermidis_NIHLM003_WGS:0.0008,((Staphylococcus_epidermidis_NIHLM020_WGS:0.00059,(((Staphylococcus_epidermidis_NIH06004_WGS:0.00055,((Staphylococcus_epidermidis_VCU037_WGS:0.00055,(Staphylococcus_epidermidis_NIH04003_WGS:0.00055,Staphylococcus_epidermidis_VCU045_WGS:0.00055)0.000:0.00055)0.637:0.00055,Staphylococcus_epidermidis_M23864W2grey_WGS:0.00055)0.971:0.00055)0.000:0.00055,Staphylococcus_epidermidis_NIH08001_WGS:0.00055)0.856:0.00055,((Staphylococcus_epidermidis_NIHLM088_WGS:0.00203,(Staphylococcus_epidermidis_Scl25_WGS:0.00055,Staphylococcus_epidermidis_Scl31_WGS:0.00328)0.877:0.00055)0.904:0.00079,Staphylococcus_epidermidis_M0881_WGS:0.00055)1.000:0.00426)0.688:0.00055)0.402:0.00055,Staphylococcus_epidermidis_VCU125_WGS:0.00055)0.947:0.00055)0.333:0.00104,Staphylococcus_epidermidis_NIHLM018_WGS:0.00192)0.609:0.00062,(Staphylococcus_epidermidis_VCU109_WGS:0.00054,Staphylococcus_epidermidis_BCMHMP0060_WGS:0.00904)0.715:0.00055)0.790:0.0016,(((Staphylococcus_epidermidis_ISK_WGS:0.00055,Staphylococcus_epidermidis_IS250_WGS:0.00055)0.936:0.00086,Staphylococcus_epidermidis_VCU127_WGS:0.00129)0.826:0.00055,((Staphylococcus_epidermidis_VCU028_WGS:0.00055,(Staphylococcus_epidermidis_VCU065_WGS:0.00086,(Staphylococcus_epidermidis_NIH051668_WGS:0.00055,Staphylococcus_epidermidis_NIH04008_WGS:0.00055)0.855:0.00055)0.748:0.00055)0.000:0.00055,Staphylococcus_epidermidis_VCU081_WGS:0.00055)0.775:0.00055)0.917:0.00053)0.798:0.00051,((Staphylococcus_epidermidis_AU1203_WGS:0.00095,(Staphylococcus_epidermidis_SK135_WGS:0.00054,(Staphylococcus_epidermidis_NIH05003_WGS:0.00115,Staphylococcus_epidermidis_NIHLM067_WGS:0.00061)0.993:0.00223)0.999:0.00348)0.871:0.00053,Staphylococcus_epidermidis_E13A_WGS:0.00087)0.993:0.00204)0.997:0.00053)0.797:0.00055)0.775:0.00055,(Staphylococcus_epidermidis_VCU144_WGS:0.00144,Staphylococcus_epidermidis_NIHLM001_WGS:0.00292)0.789:0.00055)0.751:0.00055,Staphylococcus_epidermidis_NIHLM008_WGS:0.00147)0.922:0.00169,(Staphylococcus_epidermidis_BVS058A4_WGS:0.0024,((Staphylococcus_epidermidis_NIHLM040_WGS:0.00217,Staphylococcus_epidermidis_VCU071_WGS:0.00169)0.778:0.00071,((Staphylococcus_epidermidis_NIHLM095_WGS:0.00068,(Staphylococcus_epidermidis_12142587_WGS:0.01969,(Staphylococcus_epidermidis_VCU057_WGS:0.00846,Staphylococcus_epidermidis_NIHLM070_WGS:0.00055)0.994:0.00341)0.986:0.00326)0.999:0.00714,Staphylococcus_epidermidis_NIHLM087_WGS:0.00055)0.991:0.00379)0.679:0.00084)0.877:0.00133)0.822:0.00204)0.738:0.00189)1.000:0.03008)1.000:0.08447)1.000:0.03935)0.974:0.02372,((Staphylococcus_lugdunensis_M23590_WGS:0.00158,(Staphylococcus_lugdunensis_VCU139_WGS:0.00238,(Staphylococcus_lugdunensis_HKU0901:0.00055,(Staphylococcus_lugdunensis_N920143:0.00055,Staphylococcus_lugdunensis_ACS027VSch2_WGS:0.00055)0.832:0.00055)0.942:0.00087)0.470:0.00053)1.000:0.1608,((Staphylococcus_haemolyticus_R1P1_WGS:0.00123,Staphylococcus_haemolyticus_JCSC1435:0.00372)1.000:0.08881,(Staphylococcus_hominis_SK119_WGS:0.00505,(Staphylococcus_hominis_subsp_hominis_ZBW5_WGS:0.01896,(Staphylococcus_hominis_VCU122_WGS:0.00275,Staphylococcus_hominis_subsp_hominis_C80_WGS:0.00381)0.732:0.00307)0.802:0.00669)1.000:0.10055)0.998:0.04387)1.000:0.04538)0.558:0.031,(Staphylococcus_simiae_CCM_7213_WGS:0.09225,(Staphylococcus_aureus_subsp_aureus_MSHR1132:0.02433,((Staphylococcus_aureus_subsp_aureus_TCH130_WGS:0.00055,((Staphylococcus_aureus_subsp_aureus_GR1_WGS:0.00095,((((Staphylococcus_aureus_subsp_aureus_21340_WGS:0.00055,Staphylococcus_aureus_M0239_WGS:0.00055)0.972:0.00174,(Staphylococcus_aureus_M0396_WGS:0.00055,(Staphylococcus_aureus_subsp_aureus_CIGC93_WGS:0.00055,Staphylococcus_aureus_subsp_aureus_VCU006_WGS:0.00467)0.000:0.00055)1.000:0.00417)0.976:0.00244,((((((Staphylococcus_aureus_S123_WGS:0.00055,(Staphylococcus_aureus_S94_WGS:0.00055,((((Staphylococcus_aureus_subsp_aureus_ST398:0.00055,Staphylococcus_aureus_S1_WGS:0.00055)0.852:0.00055,(Staphylococcus_aureus_08BA02176:0.00055,Staphylococcus_aureus_S130_WGS:0.00055)0.792:0.00055)0.939:0.00096,(Staphylococcus_aureus_subsp_aureus_21331_WGS:0.00055,(Staphylococcus_aureus_subsp_aureus_DR10_WGS:0.00116,(Staphylococcus_aureus_subsp_aureus_71193:0.00055,Staphylococcus_aureus_S100_WGS:0.00055)0.108:0.00055)0.000:0.00055)0.999:0.00055)1.000:0.00461,Staphylococcus_aureus_subsp_aureus_112808A_WGS:0.00118)1.000:0.00055)0.312:0.00055)0.995:0.0039,(Staphylococcus_aureus_subsp_aureus_JKD6159:0.0081,Staphylococcus_aureus_RF122:0.00732)0.764:0.00055)0.999:0.00543,(((Staphylococcus_aureus_PM1_WGS:0.00055,((Staphylococcus_aureus_subsp_aureus_SA40:0,Staphylococcus_aureus_subsp_aureus_SA957:0):0.00055,Staphylococcus_aureus_subsp_aureus_M013:0.00114)0.000:0.00055)0.999:0.00308,(Staphylococcus_aureus_subsp_aureus_21262_WGS:0.00055,Staphylococcus_aureus_subsp_aureus_Tager_104_WGS:0.00115)0.980:0.00147)0.668:0.00059,(((Staphylococcus_aureus_subsp_aureus_ED133:0.002,((Staphylococcus_aureus_subsp_aureus_PS187_WGS:0.00559,Staphylococcus_aureus_subsp_aureus_21202_WGS:0.00055)1.000:0.00571,((Staphylococcus_aureus_O46_WGS:0.00055,Staphylococcus_aureus_O11_WGS:0.00174)0.893:0.00054,((Staphylococcus_aureus_subsp_aureus_D139_WGS:0.00085,Staphylococcus_aureus_subsp_aureus_H19_WGS:0.00145)0.996:0.00301,(((((((Staphylococcus_aureus_subsp_aureus_651322_WGS:0.00055,((((Staphylococcus_aureus_subsp_aureus_M876_WGS:0,(Staphylococcus_aureus_subsp_aureus_M899_WGS:0,Staphylococcus_aureus_subsp_aureus_C101_WGS:0)_Poly2:0)_Poly1:0.00055,(Staphylococcus_aureus_subsp_aureus_68397_WGS:0.00055,Staphylococcus_aureus_subsp_aureus_M809_WGS:0.00055)0.183:0.00055)0.406:0.00055,Staphylococcus_aureus_subsp_aureus_M1015_WGS:0.00055)0.000:0.00055,Staphylococcus_aureus_subsp_aureus_E1410_WGS:0.00055)0.000:0.00055)0.983:0.0014,Staphylococcus_aureus_M0408_WGS:0.00055)0.884:0.00055,Staphylococcus_aureus_subsp_aureus_21195_WGS:0.00061)0.325:0.00055,(Staphylococcus_aureus_subsp_aureus_LCTSA112_WGS:0,Staphylococcus_aureus_LCTSA67_WGS:0):0.00055)0.816:0.00055,((((Staphylococcus_aureus_subsp_aureus_CGS00_WGS:0.00055,Staphylococcus_aureus_subsp_aureus_21345_WGS:0.00055)1.000:0.00055,((Staphylococcus_aureus_M1034_WGS:0.00055,Staphylococcus_aureus_subsp_aureus_21264_WGS:0.00055)0.551:0.00055,Staphylococcus_aureus_subsp_aureus_MN8_WGS:0.0006)0.000:0.00055)0.000:0.00055,Staphylococcus_aureus_subsp_aureus_Btn1260_WGS:0.00055)0.875:0.00055,((((Staphylococcus_aureus_subsp_aureus_122051_WGS:0.00055,Staphylococcus_aureus_M2_WGS:0.00347)0.000:0.00055,Staphylococcus_aureus_subsp_aureus_TCH60:0.00055)0.000:0.00055,Staphylococcus_aureus_subsp_aureus_WBG10049_WGS:0.00055)0.921:0.00098,((Staphylococcus_aureus_subsp_aureus_A017934_97_WGS:0.00055,(Staphylococcus_aureus_subsp_aureus_CIG1605_WGS:0.00055,(((Staphylococcus_aureus_subsp_aureus_CIGC341D_WGS:0,Staphylococcus_aureus_subsp_aureus_CIG1233_WGS:0):0.00055,Staphylococcus_aureus_M0946_WGS:0.00142)0.000:0.00055,((Staphylococcus_aureus_subsp_aureus_CIG1267_WGS:0.00055,Staphylococcus_aureus_subsp_aureus_EMRSA16_WGS:0.00055)0.000:0.00055,(Staphylococcus_aureus_subsp_aureus_CIG1214_WGS:0,(Staphylococcus_aureus_subsp_aureus_CIG149_WGS:0,(Staphylococcus_aureus_subsp_aureus_MRSA252:0,(Staphylococcus_aureus_subsp_aureus_CIG1176_WGS:0,(Staphylococcus_aureus_M0513_WGS:0,(Staphylococcus_aureus_subsp_aureus_CIG1500_WGS:0,Staphylococcus_aureus_subsp_aureus_CIG1242_WGS:0)_Poly6:0)_Poly5:0)_Poly4:0)_Poly3:0)_Poly2:0)_Poly1:0.00055)0.725:0.00055)0.000:0.00055)0.940:0.00089)0.000:0.00055,((Staphylococcus_aureus_M1256_WGS:0.00054,Staphylococcus_aureus_subsp_aureus_55_2053:0.00316)1.000:0.00349,Staphylococcus_aureus_subsp_aureus_WW2703_97_WGS:0.00078)0.907:0.00055)0.912:0.00054)0.891:0.00113)0.494:0.00055)0.937:0.0015,(Staphylococcus_aureus_subsp_aureus_C160_WGS:0.00063,Staphylococcus_aureus_subsp_aureus_21342_WGS:0.00055)0.912:0.00054)0.800:0.00055,Staphylococcus_aureus_subsp_aureus_C427_WGS:0.00055)0.994:0.00237)0.985:0.00254)0.294:0.00051)0.789:0.00055)0.762:0.00055,Staphylococcus_aureus_subsp_aureus_21235_WGS:0.0021)0.384:0.00053,Staphylococcus_aureus_subsp_aureus_LGA251:0.00373)0.942:0.00132)0.134:0.00053)0.992:0.00271,(((Staphylococcus_aureus_subsp_aureus_21196_WGS:0.00055,(Staphylococcus_aureus_subsp_aureus_str_Newbould_305_WGS:0.0006,(Staphylococcus_aureus_subsp_aureus_IS55_WGS:0.00356,Staphylococcus_aureus_subsp_aureus_PB32_WGS:0.00143)0.721:0.00055)0.000:0.00054)0.983:0.0017,((Staphylococcus_aureus_subsp_aureus_IS122_WGS:0.0006,(((((Staphylococcus_aureus_subsp_aureus_ED98:0.00055,((Staphylococcus_aureus_subsp_aureus_06BA18369_WGS:0.00055,((Staphylococcus_aureus_A9299_WGS:0.00362,Staphylococcus_aureus_subsp_aureus_ISM_WGS:0.00548)0.987:0.00374,((Staphylococcus_aureus_subsp_aureus_VRS6_WGS:0.00053,Staphylococcus_aureus_subsp_aureus_MR1_WGS:0.00461)0.183:0.00055,(((((((Staphylococcus_aureus_M0391_WGS:0,(Staphylococcus_aureus_M0306_WGS:0,Staphylococcus_aureus_M1044_WGS:0)_Poly2:0)_Poly1:0.00055,((Staphylococcus_aureus_subsp_aureus_str_CFMarseille_WGS:0.00406,Staphylococcus_aureus_subsp_aureus_CIGC340D_WGS:0.00055)0.912:0.00061,Staphylococcus_aureus_subsp_aureus_VRS3a_WGS:0.00055)0.811:0.00055)0.463:0.00055,Staphylococcus_aureus_M0536_WGS:0.00055)0.000:0.00055,Staphylococcus_aureus_SA_ST125_MupR_WGS:0.00055)0.586:0.00055,Staphylococcus_aureus_subsp_aureus_091751_WGS:0.00055)0.081:0.00055,Staphylococcus_aureus_PPUKM3772009_WGS:0.01174)0.000:0.00055,((Staphylococcus_aureus_subsp_aureus_CIG1150_WGS:0.00055,((Staphylococcus_aureus_A6300_WGS:0.00055,((Staphylococcus_aureus_subsp_aureus_H29_WGS:0.00055,Staphylococcus_aureus_M1126_WGS:0.00055)0.735:0.00055,(((((Staphylococcus_aureus_M0663_WGS:0.00094,Staphylococcus_aureus_subsp_aureus_IS3_WGS:0.00055)0.864:0.00055,(Staphylococcus_aureus_M0565_WGS:0.00055,((Staphylococcus_aureus_M0077_WGS:0,(Staphylococcus_aureus_M1103_WGS:0,(Staphylococcus_aureus_M0844_WGS:0,(Staphylococcus_aureus_M0528_WGS:0,(Staphylococcus_aureus_M1092_WGS:0,(Staphylococcus_aureus_0402981:0,(Staphylococcus_aureus_M0240_WGS:0,(Staphylococcus_aureus_M1373_WGS:0,(Staphylococcus_aureus_M0792_WGS:0,(Staphylococcus_aureus_M0150_WGS:0,(Staphylococcus_aureus_M1531_WGS:0,(Staphylococcus_aureus_M0006_WGS:0,(Staphylococcus_aureus_M0687_WGS:0,(Staphylococcus_aureus_M0648_WGS:0,(Staphylococcus_aureus_M0035_WGS:0,(Staphylococcus_aureus_M0328_WGS:0,(Staphylococcus_aureus_M0584_WGS:0,(Staphylococcus_aureus_A10102_WGS:0,(Staphylococcus_aureus_M0539_WGS:0,(Staphylococcus_aureus_M0075_WGS:0,(Staphylococcus_aureus_M0780_WGS:0,(Staphylococcus_aureus_M0171_WGS:0,(Staphylococcus_aureus_M0375_WGS:0,(Staphylococcus_aureus_M0660_WGS:0,(Staphylococcus_aureus_M0676_WGS:0,(Staphylococcus_aureus_A8796_WGS:0,(Staphylococcus_aureus_M0944_WGS:0,(Staphylococcus_aureus_M1068_WGS:0,(Staphylococcus_aureus_M0999_WGS:0,(Staphylococcus_aureus_M1291_WGS:0,(Staphylococcus_aureus_M1286_WGS:0,(Staphylococcus_aureus_M0799_WGS:0,(Staphylococcus_aureus_M1170_WGS:0,(Staphylococcus_aureus_M0326_WGS:0,(Staphylococcus_aureus_M0586_WGS:0,(Staphylococcus_aureus_M1188_WGS:0,(Staphylococcus_aureus_M0493_WGS:0,(Staphylococcus_aureus_M0943_WGS:0,(Staphylococcus_aureus_M0460_WGS:0,(Staphylococcus_aureus_M0415_WGS:0,(Staphylococcus_aureus_subsp_aureus_CIG1750_WGS:0,(Staphylococcus_aureus_M1076_WGS:0,(Staphylococcus_aureus_M1275_WGS:0,(Staphylococcus_aureus_M0994_WGS:0,(Staphylococcus_aureus_M0964_WGS:0,(Staphylococcus_aureus_M0934_WGS:0,(Staphylococcus_aureus_M1367_WGS:0,(Staphylococcus_aureus_M0692_WGS:0,(Staphylococcus_aureus_M1036_WGS:0,(Staphylococcus_aureus_M1061_WGS:0,(Staphylococcus_aureus_M0200_WGS:0,(Staphylococcus_aureus_M0216_WGS:0,(Staphylococcus_aureus_subsp_aureus_VRS4_WGS:0,(Staphylococcus_aureus_M0288_WGS:0,(Staphylococcus_aureus_M0279_WGS:0,(Staphylococcus_aureus_M0571_WGS:0,(Staphylococcus_aureus_M0334_WGS:0,(Staphylococcus_aureus_M0695_WGS:0,(Staphylococcus_aureus_M0489_WGS:0,(Staphylococcus_aureus_M1253_WGS:0,(Staphylococcus_aureus_M0103_WGS:0,(Staphylococcus_aureus_M0646_WGS:0,(Staphylococcus_aureus_M1520_WGS:0,(Staphylococcus_aureus_M0066_WGS:0,(Staphylococcus_aureus_subsp_aureus_JH1:0,(Staphylococcus_aureus_M0001_WGS:0,(Staphylococcus_aureus_M0270_WGS:0,(Staphylococcus_aureus_M0350_WGS:0,(Staphylococcus_aureus_M0822_WGS:0,(Staphylococcus_aureus_M1119_WGS:0,(Staphylococcus_aureus_M1015_WGS:0,(Staphylococcus_aureus_M0450_WGS:0,(Staphylococcus_aureus_M0280_WGS:0,(Staphylococcus_aureus_M0602_WGS:0,(Staphylococcus_aureus_M1466_WGS:0,(Staphylococcus_aureus_M0210_WGS:0,(Staphylococcus_aureus_M1078_WGS:0,(Staphylococcus_aureus_M1563_WGS:0,(Staphylococcus_aureus_M0363_WGS:0,(Staphylococcus_aureus_M0029_WGS:0,(Staphylococcus_aureus_M0871_WGS:0,(Staphylococcus_aureus_M0060_WGS:0,(Staphylococcus_aureus_M1578_WGS:0,(Staphylococcus_aureus_M0529_WGS:0,(Staphylococcus_aureus_M0719_WGS:0,(Staphylococcus_aureus_M1565_WGS:0,(Staphylococcus_aureus_M0237_WGS:0,(Staphylococcus_aureus_M0045_WGS:0,Staphylococcus_aureus_M0102_WGS:0)_Poly88:0)_Poly87:0)_Poly86:0)_Poly85:0)_Poly84:0)_Poly83:0)_Poly82:0)_Poly81:0)_Poly80:0)_Poly79:0)_Poly78:0)_Poly77:0)_Poly76:0)_Poly75:0)_Poly74:0)_Poly73:0)_Poly72:0)_Poly71:0)_Poly70:0)_Poly69:0)_Poly68:0)_Poly67:0)_Poly66:0)_Poly65:0)_Poly64:0)_Poly63:0)_Poly62:0)_Poly61:0)_Poly60:0)_Poly59:0)_Poly58:0)_Poly57:0)_Poly56:0)_Poly55:0)_Poly54:0)_Poly53:0)_Poly52:0)_Poly51:0)_Poly50:0)_Poly49:0)_Poly48:0)_Poly47:0)_Poly46:0)_Poly45:0)_Poly44:0)_Poly43:0)_Poly42:0)_Poly41:0)_Poly40:0)_Poly39:0)_Poly38:0)_Poly37:0)_Poly36:0)_Poly35:0)_Poly34:0)_Poly33:0)_Poly32:0)_Poly31:0)_Poly30:0)_Poly29:0)_Poly28:0)_Poly27:0)_Poly26:0)_Poly25:0)_Poly24:0)_Poly23:0)_Poly22:0)_Poly21:0)_Poly20:0)_Poly19:0)_Poly18:0)_Poly17:0)_Poly16:0)_Poly15:0)_Poly14:0)_Poly13:0)_Poly12:0)_Poly11:0)_Poly10:0)_Poly9:0)_Poly8:0)_Poly7:0)_Poly6:0)_Poly5:0)_Poly4:0)_Poly3:0)_Poly2:0)_Poly1:0.00055,(Staphylococcus_aureus_subsp_aureus_CIG1096_WGS:0.00055,(Staphylococcus_aureus_subsp_aureus_VRS8_WGS:0.00055,((Staphylococcus_aureus_subsp_aureus_VRS2_WGS:0.00055,((Staphylococcus_aureus_subsp_aureus_VRS11b_WGS:0,Staphylococcus_aureus_subsp_aureus_VRS11a_WGS:0):0.00055,(Staphylococcus_aureus_M0329_WGS:0,Staphylococcus_aureus_subsp_aureus_VRS1_WGS:0):0.00055)0.999:0.00055)0.734:0.00055,(((Staphylococcus_aureus_M1374_WGS:0.00055,(Staphylococcus_aureus_M0953_WGS:0.00055,(((Staphylococcus_aureus_M0104_WGS:0.00055,Staphylococcus_aureus_M0374_WGS:0.00055)0.744:0.00055,(((Staphylococcus_aureus_M0510_WGS:0,Staphylococcus_aureus_M1095_WGS:0):0.00055,(Staphylococcus_aureus_M0173_WGS:0.00055,((Staphylococcus_aureus_M0770_WGS:0.00055,((((((((((Staphylococcus_aureus_M0154_WGS:0,(Staphylococcus_aureus_M1193_WGS:0,(Staphylococcus_aureus_M0427_WGS:0,(Staphylococcus_aureus_M0273_WGS:0,(Staphylococcus_aureus_M1016_WGS:0,(Staphylococcus_aureus_M1544_WGS:0,(Staphylococcus_aureus_M0769_WGS:0,(Staphylococcus_aureus_M0900_WGS:0,(Staphylococcus_aureus_M0351_WGS:0,(Staphylococcus_aureus_M0892_WGS:0,(Staphylococcus_aureus_M0673_WGS:0,(Staphylococcus_aureus_M1394_WGS:0,(Staphylococcus_aureus_M0192_WGS:0,(Staphylococcus_aureus_M0622_WGS:0,(Staphylococcus_aureus_M1481_WGS:0,(Staphylococcus_aureus_M1405_WGS:0,(Staphylococcus_aureus_M1010_WGS:0,(Staphylococcus_aureus_M0364_WGS:0,(Staphylococcus_aureus_M0467_WGS:0,(Staphylococcus_aureus_M1198_WGS:0,(Staphylococcus_aureus_M0628_WGS:0,(Staphylococcus_aureus_M1257_WGS:0,(Staphylococcus_aureus_M0250_WGS:0,(Staphylococcus_aureus_M0177_WGS:0,(Staphylococcus_aureus_M0212_WGS:0,(Staphylococcus_aureus_M1322_WGS:0,(Staphylococcus_aureus_M1450_WGS:0,(Staphylococcus_aureus_M0213_WGS:0,(Staphylococcus_aureus_M0367_WGS:0,(Staphylococcus_aureus_M0580_WGS:0,(Staphylococcus_aureus_M1277_WGS:0,(Staphylococcus_aureus_M0438_WGS:0,(Staphylococcus_aureus_M1320_WGS:0,(Staphylococcus_aureus_M1248_WGS:0,(Staphylococcus_aureus_M1533_WGS:0,(Staphylococcus_aureus_M1215_WGS:0,(Staphylococcus_aureus_M0235_WGS:0,(Staphylococcus_aureus_M1062_WGS:0,(Staphylococcus_aureus_M0998_WGS:0,(Staphylococcus_aureus_M1451_WGS:0,(Staphylococcus_aureus_M1060_WGS:0,(Staphylococcus_aureus_M1359_WGS:0,(Staphylococcus_aureus_A9719_WGS:0,(Staphylococcus_aureus_M1229_WGS:0,Staphylococcus_aureus_M1167_WGS:0)_Poly44:0)_Poly43:0)_Poly42:0)_Poly41:0)_Poly40:0)_Poly39:0)_Poly38:0)_Poly37:0)_Poly36:0)_Poly35:0)_Poly34:0)_Poly33:0)_Poly32:0)_Poly31:0)_Poly30:0)_Poly29:0)_Poly28:0)_Poly27:0)_Poly26:0)_Poly25:0)_Poly24:0)_Poly23:0)_Poly22:0)_Poly21:0)_Poly20:0)_Poly19:0)_Poly18:0)_Poly17:0)_Poly16:0)_Poly15:0)_Poly14:0)_Poly13:0)_Poly12:0)_Poly11:0)_Poly10:0)_Poly9:0)_Poly8:0)_Poly7:0)_Poly6:0)_Poly5:0)_Poly4:0)_Poly3:0)_Poly2:0)_Poly1:0.00055,((Staphylococcus_aureus_M1037_WGS:0.00053,((Staphylococcus_aureus_M0330_WGS:0.00055,((((((Staphylococcus_aureus_A6224_WGS:0.00055,Staphylococcus_aureus_subsp_aureus_CIG1213_WGS:0.00055)0.645:0.00055,Staphylococcus_aureus_A8819_WGS:0.00055)0.250:0.00055,Staphylococcus_aureus_M1199_WGS:0.0006)0.000:0.00055,(((Staphylococcus_aureus_M1255_WGS:0.00055,((((Staphylococcus_aureus_M0404_WGS:0.00055,(Staphylococcus_aureus_subsp_aureus_CIG1165_WGS:0.00055,(Staphylococcus_aureus_M0547_WGS:0.00114,((Staphylococcus_aureus_M1556_WGS:0.00055,Staphylococcus_aureus_subsp_aureus_CBD635_WGS:0.00055)0.978:0.00055,((Staphylococcus_aureus_M0294_WGS:0.00084,Staphylococcus_aureus_subsp_aureus_VRS9_WGS:0.00454)0.000:0.00055,Staphylococcus_aureus_M1142_WGS:0.00055)0.999:0.00284)0.591:0.00055)0.229:0.00055)0.000:0.00055)0.000:0.00055,Staphylococcus_aureus_subsp_aureus_CGS03_WGS:0.00055)0.000:0.00055,((Staphylococcus_aureus_subsp_aureus_N315:0.00055,(Staphylococcus_aureus_M1510_WGS:0.00061,(Staphylococcus_aureus_subsp_aureus_Mu50:0,(Staphylococcus_aureus_subsp_aureus_Mu3:0,Staphylococcus_aureus_subsp_aureus_Mu50omega_WGS:0)_Poly2:0)_Poly1:0.00055)0.000:0.00055)0.019:0.00055,Staphylococcus_aureus_NN54_WGS:0.00055)0.736:0.00055)0.176:0.00055,Staphylococcus_aureus_M1407_WGS:0.00144)0.033:0.00055)0.000:0.00055,(Staphylococcus_aureus_M0927_WGS:0,(Staphylococcus_aureus_M0562_WGS:0,Staphylococcus_aureus_M0347_WGS:0)_Poly2:0)_Poly1:0.00055)0.000:0.00055,Staphylococcus_aureus_M1083_WGS:0.00458)0.000:0.00055)0.136:0.00055,Staphylococcus_aureus_M0478_WGS:0.00055)0.110:0.00055,Staphylococcus_aureus_M1321_WGS:0.00055)0.000:0.00055)0.000:0.00055,((Staphylococcus_aureus_M1521_WGS:0,Staphylococcus_aureus_M1109_WGS:0):0.00055,(Staphylococcus_aureus_M0823_WGS:0,(Staphylococcus_aureus_M1063_WGS:0,Staphylococcus_aureus_M1244_WGS:0)_Poly2:0)_Poly1:0.00055)0.721:0.00055)0.000:0.00055)0.195:0.00055,Staphylococcus_aureus_subsp_aureus_VRS10_WGS:0.00055)0.075:0.00055)0.000:0.00055,Staphylococcus_aureus_M0252_WGS:0.00055)0.150:0.00055,Staphylococcus_aureus_M0108_WGS:0.00055)0.278:0.00055,Staphylococcus_aureus_M0144_WGS:0.00055)0.000:0.00055,Staphylococcus_aureus_M1224_WGS:0.00055)0.000:0.00055,Staphylococcus_aureus_subsp_aureus_CIG1057_WGS:0.00055)0.000:0.00055,(Staphylococcus_aureus_B147830_WGS:0,(Staphylococcus_aureus_B40723_WGS:0,(Staphylococcus_aureus_B40950_WGS:0,Staphylococcus_aureus_B53639_WGS:0)_Poly3:0)_Poly2:0)_Poly1:0.00055)0.000:0.00055,Staphylococcus_aureus_SA16_WGS:0.00055)0.000:0.00055,Staphylococcus_aureus_subsp_aureus_JH9:0.00055)0.017:0.00055)0.000:0.00055,Staphylococcus_aureus_A9781_WGS:0.00347)0.000:0.00055)0.249:0.00055)0.000:0.00055,Staphylococcus_aureus_M1463_WGS:0.00055)0.121:0.00055)0.000:0.00055,Staphylococcus_aureus_subsp_aureus_CIG1769_WGS:0.00055)0.013:0.00055)0.000:0.00055)0.509:0.00055,(Staphylococcus_aureus_subsp_aureus_VRS7_WGS:0.00055,(Staphylococcus_aureus_M1309_WGS:0.00055,Staphylococcus_aureus_subsp_aureus_VRS5_WGS:0.00055)0.000:0.00055)0.736:0.00055)0.000:0.00055,Staphylococcus_aureus_M0197_WGS:0.00055)0.152:0.00055)0.000:0.00055)0.374:0.00055)0.000:0.00055)0.123:0.00055)0.000:0.00055)0.000:0.00055,Staphylococcus_aureus_M1093_WGS:0.00086)0.381:0.00055,Staphylococcus_aureus_subsp_aureus_IS99_WGS:0.0023)0.495:0.00055,Staphylococcus_aureus_subsp_aureus_CIGC348_WGS:0.00055)0.331:0.00055)0.000:0.00055)0.487:0.00055,Staphylococcus_aureus_A9763_WGS:0.00055)0.945:0.00098)0.000:0.00055,Staphylococcus_aureus_A5937_WGS:0.00055)0.849:0.00055)0.000:0.00055)0.899:0.001)0.994:0.00055)0.967:0.00055,Staphylococcus_aureus_subsp_aureus_21172_WGS:0.00055)0.000:0.00055)0.142:0.00055,Staphylococcus_aureus_subsp_aureus_21272_WGS:0.00055)0.135:0.00055,Staphylococcus_aureus_subsp_aureus_ECTR_2:0.00116)0.067:0.00055,(Staphylococcus_aureus_subsp_aureus_21201_WGS:0.00297,Staphylococcus_aureus_subsp_aureus_21318_WGS:0.0036)0.997:0.00054)0.381:0.00055,(Staphylococcus_aureus_A8117_WGS:0,(Staphylococcus_aureus_M0494_WGS:0,(Staphylococcus_aureus_A8115_WGS:0,(Staphylococcus_aureus_subsp_aureus_21236_WGS:0,Staphylococcus_aureus_M0455_WGS:0)_Poly4:0)_Poly3:0)_Poly2:0)_Poly1:0.00055)0.000:0.00055)0.000:0.00055,Staphylococcus_aureus_M0978_WGS:0.00055)0.991:0.00221)0.753:0.00055,(Staphylococcus_aureus_subsp_aureus_ATCC_51811_WGS:0.00054,((((Staphylococcus_aureus_subsp_aureus_TCH70_WGS:0.00055,Staphylococcus_aureus_subsp_aureus_CIG1835_WGS:0.0006)0.741:0.00055,Staphylococcus_aureus_subsp_aureus_MW2:0.00055)0.000:0.00055,Staphylococcus_aureus_subsp_aureus_CIGC128_WGS:0.0006)0.957:0.00116,(Staphylococcus_aureus_KT_314250_WGS:0.0006,Staphylococcus_aureus_subsp_aureus_MSSA476:0.00055)0.718:0.00055)0.804:0.00054)0.992:0.00256)1.000:0.0032)0.889:0.00055,((((Staphylococcus_aureus_subsp_aureus_21283_WGS:0,Staphylococcus_aureus_subsp_aureus_21282_WGS:0):0.00055,((((((Staphylococcus_aureus_M0424_WGS:0,(Staphylococcus_aureus_M1223_WGS:0,(Staphylococcus_aureus_M0340_WGS:0,Staphylococcus_aureus_M1007_WGS:0)_Poly3:0)_Poly2:0)_Poly1:0.00055,((Staphylococcus_aureus_subsp_aureus_CIGC345D_WGS:0.00055,(Staphylococcus_aureus_M1216_WGS:0.00389,(Staphylococcus_aureus_subsp_aureus_CIG547_WGS:0.0058,Staphylococcus_aureus_A5948_WGS:0.00055)0.939:0.00089)0.600:0.00055)0.028:0.00055,(Staphylococcus_aureus_subsp_aureus_MRSA131_WGS:0.00055,(Staphylococcus_aureus_subsp_aureus_MRSA177_WGS:0.00055,((((Staphylococcus_aureus_subsp_aureus_IS111_WGS:0.00891,Staphylococcus_aureus_subsp_aureus_CO23_WGS:0.00055)0.349:0.00055,Staphylococcus_aureus_subsp_aureus_IS24_WGS:0.00055)0.579:0.00055,Staphylococcus_aureus_subsp_aureus_CGS01_WGS:0.00055)0.826:0.00055,(Staphylococcus_aureus_HI168_WGS:0,(Staphylococcus_aureus_HI010_WGS:0,Staphylococcus_aureus_HI013_WGS:0)_Poly2:0)_Poly1:0.00055)0.750:0.00055)0.895:0.00055)0.753:0.00054)0.066:0.00055)0.083:0.00055,((Staphylococcus_aureus_subsp_aureus_CIG2018_WGS:0.00635,Staphylococcus_aureus_subsp_aureus_132_WGS:0.00055)0.789:0.00055,((Staphylococcus_aureus_subsp_aureus_CIG1114_WGS:0,(Staphylococcus_aureus_M0221_WGS:0,(Staphylococcus_aureus_subsp_aureus_CIG1612_WGS:0,(Staphylococcus_aureus_M1064_WGS:0,Staphylococcus_aureus_subsp_aureus_CIG1770_WGS:0)_Poly4:0)_Poly3:0)_Poly2:0)_Poly1:0.00053,((Staphylococcus_aureus_subsp_aureus_21333_WGS:0,(Staphylococcus_aureus_subsp_aureus_1181997:0,Staphylococcus_aureus_subsp_aureus_S1800_WGS:0)_Poly2:0)_Poly1:0.00055,Staphylococcus_aureus_subsp_aureus_103564_WGS:0.00055)0.983:0.00155)0.473:0.00055)0.418:0.00055)0.957:0.00116,Staphylococcus_aureus_9309183_WGS:0.00115)0.000:0.00055,Staphylococcus_aureus_HI022_WGS:0.00086)0.040:0.00055,(Staphylococcus_aureus_subsp_aureus_21189_WGS:0.00055,Staphylococcus_aureus_subsp_aureus_RN4220_WGS:0.00055)0.781:0.00055)0.749:0.00055)0.966:0.00055,(Staphylococcus_aureus_VH221_WGS:0.00142,(((Staphylococcus_aureus_subsp_aureus_21193_WGS:0.00055,Staphylococcus_aureus_subsp_aureus_21305_WGS:0.00436)0.990:0.002,(Staphylococcus_aureus_subsp_aureus_21334_WGS:0.00054,(Staphylococcus_aureus_subsp_aureus_CM05_WGS:0.00055,(Staphylococcus_aureus_subsp_aureus_ST228_5:0.00055,((Staphylococcus_aureus_subsp_aureus_ST228:0,(Staphylococcus_aureus_subsp_aureus_ST228_7:0,(Staphylococcus_aureus_subsp_aureus_ST228_4:0,(Staphylococcus_aureus_subsp_aureus_ST228_3:0,(Staphylococcus_aureus_subsp_aureus_ST228_8:0,Staphylococcus_aureus_subsp_aureus_ST228_2:0)_Poly5:0)_Poly4:0)_Poly3:0)_Poly2:0)_Poly1:0.00055,Staphylococcus_aureus_subsp_aureus_ST228_6:0.00055)0.000:0.00055)0.925:0.0006)0.999:0.0034)0.783:0.00055)1.000:0.00289,((Staphylococcus_aureus_subsp_aureus_21266_WGS:0.00291,Staphylococcus_aureus_KLT6_WGS:0.00054)0.950:0.00105,((Staphylococcus_aureus_subsp_aureus_58424_WGS:0.00585,(Staphylococcus_aureus_subsp_aureus_21310_WGS:0.00054,(Staphylococcus_aureus_subsp_aureus_IS105_WGS:0.00115,(Staphylococcus_aureus_M1228_WGS:0.00055,Staphylococcus_aureus_subsp_aureus_HO_5096_0412:0.00055)0.836:0.00055)0.955:0.00113)0.998:0.00305)0.056:0.00051,((Staphylococcus_aureus_subsp_aureus_21269_WGS:0.00432,Staphylococcus_aureus_subsp_aureus_6850:0.00341)0.908:0.00065,((Staphylococcus_aureus_A9635_WGS:0.00055,(((Staphylococcus_aureus_subsp_aureus_CIG1524_WGS:0.00055,(Staphylococcus_aureus_M1311_WGS:0.00055,Staphylococcus_aureus_CA347:0.00055)1.000:0.00473)0.000:0.00055,Staphylococcus_aureus_M0877_WGS:0.00055)0.958:0.00115,Staphylococcus_aureus_subsp_aureus_21200_WGS:0.00405)0.057:0.00055)0.907:0.00061,(Staphylococcus_aureus_subsp_aureus_21252_WGS:0.00055,Staphylococcus_aureus_subsp_aureus_CIG290_WGS:0.00055)0.971:0.00145)0.998:0.00323)0.388:0.00069)0.978:0.0016)0.791:0.00054)0.901:0.00055)0.893:0.00056)0.997:0.00338,((((Staphylococcus_aureus_D30_WGS:0.00055,(Staphylococcus_aureus_subsp_aureus_str_Newman:0.00055,(((((Staphylococcus_aureus_16K_WGS:0.00055,Staphylococcus_aureus_subsp_aureus_IS157_WGS:0.00144)0.817:0.00055,((Staphylococcus_aureus_subsp_aureus_str_JKD6009_WGS:0.00055,Staphylococcus_aureus_subsp_aureus_str_JKD6008:0.00055)0.745:0.00055,(((Staphylococcus_aureus_Bmb9393:0.00053,Staphylococcus_aureus_subsp_aureus_ATCC_BAA39_WGS:0.00086)0.000:0.00055,Staphylococcus_aureus_CN79_WGS:0.00055)0.000:0.00055,(Staphylococcus_aureus_subsp_aureus_MRGR3_WGS:0,Staphylococcus_aureus_subsp_aureus_T0131:0):0.00055)0.000:0.00055)0.000:0.00055)0.000:0.00055,((Staphylococcus_aureus_PPUKM7752009_WGS:0.00099,(Staphylococcus_aureus_PPUKM3322009_WGS:0.00498,Staphylococcus_aureus_PPUKM2612009_WGS:0.00053)1.000:0.00556)0.980:0.00281,((Staphylococcus_aureus_subsp_aureus_IS189_WGS:0.0026,Staphylococcus_aureus_subsp_aureus_21178_WGS:0.00091)0.961:0.00055,Staphylococcus_aureus_subsp_aureus_TW20:0.00055)0.408:0.00055)0.811:0.00055)0.984:0.00216,((Staphylococcus_aureus_subsp_aureus_IS88_WGS:0.00236,((Staphylococcus_aureus_3957_WGS:0.00055,((Staphylococcus_aureus_subsp_aureus_3989_WGS:0,Staphylococcus_aureus_subsp_aureus_VH60_WGS:0):0.00055,((Staphylococcus_aureus_subsp_aureus_120_WGS:0.00055,Staphylococcus_aureus_subsp_aureus_333_WGS:0.00055)0.928:0.00055,(Staphylococcus_aureus_subsp_aureus_118_WGS:0.00055,Staphylococcus_aureus_LVP2_WGS:0.00055)0.000:0.00055)0.987:0.00055)0.825:0.00055)0.953:0.0011,(Staphylococcus_aureus_subsp_aureus_IS160_WGS:0.00435,Staphylococcus_aureus_subsp_aureus_21194_WGS:0.00658)0.978:0.00245)0.795:0.00085)0.674:0.00054,Staphylococcus_aureus_subsp_aureus_IS125_WGS:0.00425)0.936:0.00345)0.956:0.00055,(Staphylococcus_aureus_subsp_aureus_NN50_WGS:0.00055,((((Staphylococcus_aureus_M0831_WGS:0.00055,(((Staphylococcus_aureus_A9765_WGS:0.00055,(Staphylococcus_aureus_M0468_WGS:0,(Staphylococcus_aureus_M0055_WGS:0,(Staphylococcus_aureus_M0633_WGS:0,(Staphylococcus_aureus_M0312_WGS:0,Staphylococcus_aureus_M1462_WGS:0)_Poly4:0)_Poly3:0)_Poly2:0)_Poly1:0.00055)0.484:0.00055,Staphylococcus_aureus_subsp_aureus_21209_WGS:0.00175)0.738:0.00055,Staphylococcus_aureus_M1:0.00055)0.471:0.00055)0.357:0.00055,(Staphylococcus_aureus_M0531_WGS:0.00232,(Staphylococcus_aureus_subsp_aureus_IS91_WGS:0.00055,((Staphylococcus_aureus_HI010B_WGS:0,(Staphylococcus_aureus_subsp_aureus_USA300_TCH1516:0,(Staphylococcus_aureus_HI049_WGS:0,(Staphylococcus_aureus_A9754_WGS:0,(Staphylococcus_aureus_HI111_WGS:0,(Staphylococcus_aureus_HI049B_WGS:0,Staphylococcus_aureus_HI049C_WGS:0)_Poly6:0)_Poly5:0)_Poly4:0)_Poly3:0)_Poly2:0)_Poly1:0.00055,Staphylococcus_aureus_subsp_aureus_USA300_FPR3757:0.00055)0.000:0.00055)0.846:0.00055)0.896:0.0006)0.322:0.00055,(Staphylococcus_aureus_subsp_aureus_21343_WGS:0.0023,(Staphylococcus_aureus_subsp_aureus_CO08_WGS:0.00055,Staphylococcus_aureus_KT_Y21_WGS:0.00055)0.983:0.00144)0.935:0.00088)0.000:0.00055,Staphylococcus_aureus_subsp_aureus_COL:0.00055)0.340:0.00055)0.994:0.00055)0.959:0.00124)0.518:0.00055)0.000:0.00055,Staphylococcus_aureus_subsp_aureus_21232_WGS:0.00055)0.297:0.00055,Staphylococcus_aureus_HIF003_B2NC_WGS:0.00055)0.459:0.00055,(Staphylococcus_aureus_subsp_aureus_DSM_20231_WGS:0.00055,(Staphylococcus_aureus_subsp_aureus_VC40:0.00055,Staphylococcus_aureus_subsp_aureus_NCTC_8325:0.00055)0.990:0.00055)0.796:0.00055)0.969:0.00051)0.910:0.00055)0.363:0.0006,Staphylococcus_aureus_subsp_aureus_USA300_TCH959_WGS:0.00103)0.915:0.00055)0.927:0.00084,Staphylococcus_aureus_LVP5_WGS:0.00376)0.934:0.00055)0.047:0.00142,Staphylococcus_aureus_subsp_aureus_CN1:0.00156)0.987:0.00055)0.995:0.00349,Staphylococcus_aureus_subsp_aureus_21259_WGS:0.00115)1.000:0.04948)1.000:0.08193)1.000:0.09679)1.000:0.09398,(Staphylococcus_pettenkoferi_VCU012_WGS:0.22629,((Staphylococcus_arlettae_CVD059_WGS:0.00102,Staphylococcus_sp_EGDHP3_WGS:0.00736)1.000:0.15621,(Staphylococcus_sp_AL1_WGS:0.10188,((Staphylococcus_equorum_UMCCNS924_WGS:0.00309,(Staphylococcus_equorum_subsp_equorum_Mu2_WGS:0.00112,Staphylococcus_sp_OJ82_WGS:0.00055)0.964:0.00348)1.000:0.07848,((Staphylococcus_saprophyticus_subsp_saprophyticus_KACC_16562_WGS:0.01375,Staphylococcus_saprophyticus_subsp_saprophyticus_ATCC_15305:0.0043)1.000:0.07199,(Staphylococcus_xylosus_NJ_WGS:0.01223,Staphylococcus_xylosus_DMB3Bh1_WGS:0.02153)1.000:0.04958)1.000:0.03218)0.998:0.02417)1.000:0.06383)1.000:0.05878)0.999:0.04509)0.988:0.04177)1.000:0.06609)0.494:0.04336,(Staphylococcus_sp_HGB0015_WGS:0.09786,(Staphylococcus_intermedius_NCTC_11048_WGS:0.02819,(Staphylococcus_delphini_8086_WGS:0.00503,((Staphylococcus_pseudintermedius_ED99:0.00136,(Staphylococcus_pseudintermedius_E140_WGS:0.00584,Staphylococcus_pseudintermedius_K7_WGS:0.02663)0.905:0.00083)0.966:0.00168,Staphylococcus_pseudintermedius_HKU1003:0.00063)1.000:0.01997)0.992:0.01101)1.000:0.09063)1.000:0.18293)1.000:0.20381)1.000:0.134)1.000:0.15915,(Nosocomiicoccus_sp_NP2_WGS:0.58405,((Jeotgalicoccus_psychrophilus_DSM_19085_WGS:0.15819,Jeotgalicoccus_marinus_DSM_19772_WGS:0.17741)1.000:0.23845,(Salinicoccus_carnicancri_Crm_WGS:0.16943,Salinicoccus_albus_DSM_19776_WGS:0.22863)1.000:0.19883)0.977:0.11524)1.000:0.28615)1.000:0.21447)0.990:0.18302)0.885:0.09604,(((((Carnobacterium_maltaromaticum_LMA28:0.00732,Carnobacterium_maltaromaticum_ATCC_35586_WGS:0.00813)1.000:0.30911,(Carnobacterium_sp_AT7_WGS:0.07058,Carnobacterium_sp_174:0.05955)1.000:0.2923)1.000:0.20628,((((Granulicatella_elegans_ATCC_700633_WGS:0.22071,Granulicatella_adiacens_ATCC_49175_WGS:0.25521)1.000:0.39573,Bavariicoccus_seileri_DSM_19936_WGS:0.79709)0.973:0.10944,(((((Facklamia_languida_CCUG_37842_WGS:0.36167,(Facklamia_hominis_CCUG_36813_WGS:0.00749,Facklamia_hominis_ACS120VSch10_WGS:0.01094)1.000:0.3914)1.000:0.23787,Facklamia_ignava_CCUG_37419_WGS:0.72455)0.975:0.1334,(Eremococcus_coleocola_ACS139VCol8_WGS:0.00602,Eremococcus_coleocola_DSM_15696_WGS:0.00875)1.000:0.5151)0.214:0.07455,Catonella_morbi_ATCC_51271_WGS:0.54911)1.000:0.36414,(Aerococcus_urinae_ACS120VCol10a:0.67344,(Aerococcus_viridans_ATCC_11563_WGS:0.03292,(Aerococcus_viridans_LL1_WGS:0.01777,Aerococcus_urinaeequi_DSM_20341_WGS:0.01898)1.000:0.03973)1.000:0.52719)1.000:0.43868)0.998:0.11816)1.000:0.15593,((Allofustis_seminis_DSM_15817_WGS:0.89754,(Dolosigranulum_pigrum_ATCC_51524_WGS:0.5109,Alloiococcus_otitis_ATCC_51267_WGS:0.52547)1.000:0.25528)1.000:0.20528,(Atopococcus_tabaci_DSM_17538_WGS:0.34292,Lacticigenium_naphtae_DSM_19658_WGS:0.50432)1.000:0.1379)1.000:0.19509)0.668:0.07738)0.908:0.07135,(((((Pediococcus_claussenii_ATCC_BAA344:0.29085,((Pediococcus_pentosaceus_ATCC_25745:0.00197,Pediococcus_pentosaceus_IE3_WGS:0.00489)1.000:0.13598,(Pediococcus_acidilactici_D3_WGS:0.02054,(Pediococcus_lolii_NGRI_0510Q_WGS:0.00504,(Pediococcus_acidilactici_7_4_WGS:0.00612,(Pediococcus_acidilactici_MA18_5M_WGS:0.00354,Pediococcus_acidilactici_DSM_20284_WGS:0.00341)0.947:0.0014)0.991:0.00434)0.997:0.01063)1.000:0.17474)1.000:0.1456)1.000:0.35233,((((((Lactobacillus_parafarraginis_F0439_WGS:0.10134,(Lactobacillus_brevis_subsp_gravesensis_ATCC_27305_WGS:0.00871,(Lactobacillus_buchneri_ATCC_11577_WGS:0.00124,Lactobacillus_hilgardii_ATCC_8290_WGS:0.00921)0.839:0.01172)1.000:0.10534)1.000:0.07541,(Lactobacillus_kisonensis_F0435_WGS:0.13952,(Lactobacillus_otakiensis_JCM_15040_WGS:0.03726,(Lactobacillus_buchneri_CD034:0.00393,Lactobacillus_buchneri_NRRL_B30929:0.0111)1.000:0.03624)1.000:0.09331)0.847:0.03906)1.000:0.25941,(Lactobacillus_fructivorans_KCTC_3543_WGS:0.3005,(Lactobacillus_florum_2F_WGS:0.40311,Lactobacillus_sanfranciscensis_TMW_11304:0.27276)1.000:0.17095)1.000:0.38427)1.000:0.11039,(Lactobacillus_malefermentans_KCTC_3548_WGS:0.36787,(Lactobacillus_parabrevis_ATCC_53295_WGS:0.10153,(Lactobacillus_brevis_ATCC_14869_WGS:0.00322,(Lactobacillus_brevis_KB290:0.00203,Lactobacillus_brevis_ATCC_367:0.00386)0.916:0.00153)1.000:0.08002)1.000:0.25858)0.988:0.0666)1.000:0.102,((Lactobacillus_plantarum_EGDAQ4_WGS:0.02073,Lactobacillus_pentosus_KCA1_WGS:0.00167)0.998:0.03144,(Lactobacillus_plantarum_AY01_WGS:0.02092,(Lactobacillus_plantarum_2025_WGS:0.04576,(Lactobacillus_plantarum_2165_WGS:0.0135,(((Lactobacillus_plantarum_IPLA88_WGS:0.00266,Lactobacillus_plantarum_ZJ316:0.00612)0.825:0.00129,((Lactobacillus_plantarum_16:0.00062,Lactobacillus_plantarum_subsp_plantarum_P8:0.0018)0.666:0.00054,Lactobacillus_plantarum_UCMA_3037_WGS:0.00569)0.976:0.00177)0.955:0.00139,((Lactobacillus_plantarum_subsp_plantarum_STIII:0.00148,(Lactobacillus_plantarum_subsp_plantarum_ATCC_14917_WGS:0.00055,Lactobacillus_plantarum_subsp_plantarum_NC8_WGS:0.00055)0.944:0.0009)0.884:0.00064,(Lactobacillus_plantarum_WCFS1:0.00586,Lactobacillus_plantarum_JDM1:0.00744)0.870:0.00055)1.000:0.00864)0.720:0.00061)0.881:0.00389)1.000:0.01649)0.999:0.02939)1.000:0.42809)0.858:0.06468,((Lactobacillus_suebicus_KCTC_3549_WGS:0.35577,((Lactobacillus_vaginalis_ATCC_49540_WGS:0.16474,((Lactobacillus_antri_DSM_16041_WGS:0.04149,(Lactobacillus_oris_PB013T23_WGS:0.00484,Lactobacillus_oris_F0423_WGS:0.00965)0.999:0.02771)1.000:0.14653,((((Lactobacillus_reuteri_DSM_20016:0.00558,(Lactobacillus_reuteri_JCM_1112:0.00054,(Lactobacillus_reuteri_MM23_WGS:0,Lactobacillus_reuteri_MM41A_WGS:0):0.00055)0.917:0.00055)0.997:0.00581,(Lactobacillus_reuteri_ATCC_53608_WGS:0.00533,(Lactobacillus_reuteri_I5007:0.00084,(Lactobacillus_reuteri_SD2112:0.00055,Lactobacillus_reuteri_CF483A_WGS:0.00055)1.000:0.01981)0.981:0.00645)1.000:0.013)0.695:0.00267,(Lactobacillus_reuteri_lpuph_WGS:0.00164,Lactobacillus_reuteri_TD1:0.00168)1.000:0.01118)0.809:0.00565,(Lactobacillus_reuteri_mlc3_WGS:0.00966,Lactobacillus_reuteri_10023_WGS:0.00766)0.995:0.00674)1.000:0.16365)0.783:0.0428)1.000:0.12241,(Lactobacillus_mucosae_LM1_WGS:0.31124,(((Lactobacillus_fermentum_MTCC_8711_WGS:0.01335,(Lactobacillus_fermentum_FTDC8312_WGS:0.01401,(Lactobacillus_fermentum_3872_WGS:0.01212,(Lactobacillus_fermentum_ATCC_14931_WGS:0.00325,((Lactobacillus_fermentum_CECT_5716:0.01869,Lactobacillus_fermentum_Lf1_WGS:0.00458)1.000:0.00672,(Lactobacillus_fermentum_IFO_3956:0.00779,(Lactobacillus_fermentum_F6:0.00743,Lactobacillus_fermentum_283CHN_WGS:0.00509)0.478:0.00071)0.778:0.00113)0.467:0.00089)0.853:0.00072)0.913:0.00786)0.952:0.01223)1.000:0.2478,Lactobacillus_gastricus_PS3_WGS:0.37274)0.998:0.06568,(Lactobacillus_ingluviei_str_Autruche_4_WGS:0.29911,Lactobacillus_coleohominis_1014CHN_WGS:0.27997)0.986:0.0699)0.992:0.05093)0.997:0.05885)1.000:0.28555)1.000:0.14889,((Lactobacillus_rossiae_DSM_15814_WGS:0,Lactobacillus_rossiae_DSM_15814_2_WGS:0):0.45454,(((Weissella_koreensis_KCTC_3621_WGS:0.00171,Weissella_koreensis_KACC_15510:0.01346)1.000:0.42928,((Weissella_paramesenteroides_ATCC_33313_WGS:0.2764,(Weissella_cibaria_KACC_11862_WGS:0.08673,Weissella_confusa_LBAE_C392_WGS:0.06277)1.000:0.1296)1.000:0.09704,(Weissella_ceti_NC36_WGS:0.28803,Weissella_halotolerans_DSM_20190_WGS:0.32771)1.000:0.12789)0.998:0.08728)1.000:0.21337,(((Oenococcus_kitaharae_DSM_17330_WGS:0,Oenococcus_kitaharae_DSM_17330_2_WGS:0):0.19231,((((((Oenococcus_oeni_AWRIB202_WGS:0.00055,(Oenococcus_oeni_AWRIB304_WGS:0.00055,Oenococcus_oeni_AWRIB318_WGS:0.00055)0.000:0.00055)0.000:0.00055,((Oenococcus_oeni_AWRIB576_WGS:0,Oenococcus_oeni_AWRIB568_WGS:0):0.00055,Oenococcus_oeni_AWRIB429_WGS:0.00055)0.000:0.00055)0.988:0.00236,(Oenococcus_oeni_AWRIB548_WGS:0.0007,Oenococcus_oeni_AWRIB422_WGS:0.00201)1.000:0.00746)0.972:0.0021,(Oenococcus_oeni_AWRIB419_WGS:0.00055,((Oenococcus_oeni_DSM_20252_AWRIB129_2_WGS:0,Oenococcus_oeni_DSM_20252_AWRIB129_WGS:0):0.00055,Oenococcus_oeni_AWRIB553_WGS:0.00102)0.774:0.00055)0.816:0.00055)0.491:0.0007,Oenococcus_oeni_PSU1:0.00241)0.982:0.00489,(Oenococcus_oeni_AWRIB418_WGS:0.00209,Oenococcus_oeni_ATCC_BAA1163_WGS:0.02011)0.300:0.0025)1.000:0.19363)1.000:0.69781,(Leuconostoc_fallax_KCTC_3537_WGS:0.33309,((Leuconostoc_pseudomesenteroides_4882_WGS:0.13025,((Leuconostoc_mesenteroides_subsp_cremoris_TIFN8_WGS:0.00932,Leuconostoc_mesenteroides_subsp_cremoris_ATCC_19254_WGS:0.00125)1.000:0.02301,(Leuconostoc_mesenteroides_subsp_mesenteroides_ATCC_8293:0.009,Leuconostoc_mesenteroides_subsp_mesenteroides_J18:0.00415)1.000:0.0114)1.000:0.14935)0.993:0.04367,(Leuconostoc_carnosum_JB16:0.18085,(Leuconostoc_argentinum_KCTC_3773_WGS:0.14797,((Leuconostoc_citreum_LBAE_C11_WGS:0.00137,(Leuconostoc_citreum_LBAE_C10_WGS:0.00193,(Leuconostoc_citreum_KM20:0.00068,Leuconostoc_citreum_LBAE_E16_WGS:0.00099)1.000:0.00601)0.992:0.00634)1.000:0.16646,((Leuconostoc_kimchii_IMSNU_11154:0.01402,Leuconostoc_sp_C2:0.00258)1.000:0.12267,((Leuconostoc_gelidum_KCTC_3527_WGS:0.00486,Leuconostoc_gelidum_JB7:0.00054)0.907:0.0155,(Leuconostoc_inhae_KCTC_3774_WGS:0.02477,Leuconostoc_gasicomitatum_LMG_18811:0.00055)1.000:0.01956)1.000:0.10864)1.000:0.05155)0.999:0.04094)0.880:0.03832)1.000:0.06627)1.000:0.08649)0.999:0.33174)1.000:0.17452)1.000:0.30256)0.986:0.08634)0.908:0.05679)0.991:0.05913)1.000:0.07652,(((Lactobacillus_vini_JP789_WGS:0.0428,Lactobacillus_vini_DSM_20605_WGS:0.01393)1.000:0.35713,(Lactobacillus_mali_KCTC_3596_DSM_20444_2_WGS:0.00229,Lactobacillus_mali_KCTC_3596_DSM_20444_WGS:0.05603)1.000:0.32009)1.000:0.11525,((((Lactobacillus_ruminis_ATCC_27782:0.01328,(Lactobacillus_ruminis_SPM0211_WGS:0.00254,(Lactobacillus_ruminis_ATCC_25644_2_WGS:0.00644,Lactobacillus_ruminis_ATCC_25644_WGS:0.00055)0.994:0.00392)0.991:0.00986)1.000:0.32724,(Lactobacillus_murinus_ASF361_WGS:0.0311,Lactobacillus_animalis_KCTC_3501_WGS:0.0288)1.000:0.26518)1.000:0.08162,((Lactobacillus_salivarius_CECT_5713:0.00416,((Lactobacillus_salivarius_ATCC_11741_WGS:0.00326,(Lactobacillus_salivarius_ACS116VCol5a_WGS:0.00626,Lactobacillus_salivarius_UCC118:0.00515)0.945:0.00215)0.430:0.00125,(Lactobacillus_salivarius_SMXD51_WGS:0.00367,(Lactobacillus_salivarius_GJ24_WGS:0.00822,Lactobacillus_salivarius_NIAS840_WGS:0.00308)0.995:0.00568)0.999:0.00547)0.434:0.001)1.000:0.30923,(Lactobacillus_ceti_DSM_22408_WGS:0.44785,(Lactobacillus_saerimneri_30a_WGS:0.01153,Lactobacillus_saerimneri_DSM_16049_WGS:0.0035)1.000:0.41563)1.000:0.10845)0.819:0.04639)0.166:0.04639,(Lactobacillus_pobuzihii_E100301_WGS:0.10819,Lactobacillus_acidipiscis_KCTC_13900_WGS:0.1122)1.000:0.35238)1.000:0.0816)1.000:0.20936)1.000:0.09237,((Lactobacillus_coryniformis_subsp_coryniformis_CECT_5711_WGS:0.00352,(Lactobacillus_coryniformis_subsp_coryniformis_KCTC_3167_WGS:0.01871,Lactobacillus_coryniformis_subsp_torquens_KCTC_3535_WGS:0.01406)0.996:0.01006)1.000:0.52735,(((((((Lactobacillus_casei_32G_WGS:0.00472,Lactobacillus_paracasei_subsp_paracasei_Lpp14_WGS:0.00799)1.000:0.00752,(((((Lactobacillus_paracasei_subsp_paracasei_Lpp230_WGS:0.01225,Lactobacillus_casei_UW1_WGS:0.00784)0.668:0.00054,Lactobacillus_paracasei_subsp_paracasei_Lpp225_WGS:0.00153)0.764:0.00055,(Lactobacillus_casei_CRF28_WGS:0.00284,(((((Lactobacillus_casei_21_1_WGS:0.00164,Lactobacillus_casei_12A_2_WGS:0.00602)0.820:0.00113,Lactobacillus_paracasei_subsp_paracasei_87002:0.00053)0.475:0.00055,Lactobacillus_casei_12A_WGS:0.00054)0.840:0.00055,(Lactobacillus_paracasei_subsp_paracasei_Lpp22_WGS:0.00094,(Lactobacillus_casei_UW4_2_WGS:0.00055,Lactobacillus_casei_UW4_WGS:0.00055)0.935:0.00093)1.000:0.00657)0.591:0.00143,((((Lactobacillus_casei_A2362_WGS:0.00355,(Lactobacillus_paracasei_subsp_paracasei_Lpp227_WGS:0.01818,(Lactobacillus_paracasei_subsp_paracasei_CNCM_I4649_WGS:0.0078,Lactobacillus_paracasei_subsp_paracasei_Lpp48_WGS:0.04466)0.999:0.009)0.999:0.0052)0.939:0.00158,(Lactobacillus_paracasei_subsp_paracasei_Lpp71_WGS:0.02786,Lactobacillus_paracasei_subsp_paracasei_Lpp7_WGS:0.00937)0.950:0.00291)0.958:0.00477,Lactobacillus_paracasei_subsp_paracasei_ATCC_25302_WGS:0.00054)0.995:0.00426,(Lactobacillus_paracasei_subsp_paracasei_Lpp122_WGS:0.00293,(Lactobacillus_paracasei_subsp_paracasei_Lpp120_WGS:0.00375,Lactobacillus_casei_UCD174_WGS:0.00336)0.881:0.00179)0.591:0.00114)0.737:0.00117)0.841:0.00152)1.000:0.00054)0.747:0.00055,((Lactobacillus_casei_ATCC_334_Lactobacillus_paracasei_ATCC_334:0.00909,(Lactobacillus_paracasei_subsp_paracasei_Lpp228_WGS:0.01322,(Lactobacillus_paracasei_subsp_paracasei_Lpp189_WGS:0.00874,Lactobacillus_paracasei_subsp_paracasei_Lpp41_WGS:0.0374)0.982:0.00561)0.906:0.0012)0.551:0.00054,((Lactobacillus_casei_M36_WGS:0.00267,(Lactobacillus_casei_Lpc37_WGS:0.00055,Lactobacillus_paracasei_subsp_paracasei_Lpp74_WGS:0.00507)0.994:0.00367)0.996:0.00409,(Lactobacillus_paracasei_subsp_paracasei_Lpp219_WGS:0.00736,(((Lactobacillus_paracasei_subsp_tolerans_Lpl14_WGS:0.00124,(Lactobacillus_paracasei_subsp_paracasei_Lpp70_WGS:0.01498,Lactobacillus_paracasei_subsp_paracasei_Lpp37_WGS:0.0057)0.945:0.00141)0.990:0.00277,Lactobacillus_paracasei_subsp_paracasei_Lpp221_WGS:0.00891)0.998:0.00526,(Lactobacillus_paracasei_subsp_paracasei_CNCM_I4648_WGS:0.0376,Lactobacillus_paracasei_subsp_paracasei_Lpp229_WGS:0.01226)0.999:0.00665)0.167:0.00055)1.000:0.00741)0.963:0.00162)1.000:0.00524)0.000:0.00055,((((Lactobacillus_paracasei_subsp_paracasei_Lpp17_WGS:0.00213,Lactobacillus_casei_T71499_WGS:0.00693)0.825:0.00055,Lactobacillus_casei_Lc10_WGS:0.00492)0.993:0.00337,((((Lactobacillus_paracasei_subsp_paracasei_Lpp223_WGS:0.00054,Lactobacillus_paracasei_subsp_paracasei_Lpp125_WGS:0.0085)0.996:0.00525,((Lactobacillus_casei_LcY_WGS:0,Lactobacillus_casei_BL23:0):0.00055,(Lactobacillus_casei_LC2W:0.00055,((Lactobacillus_casei_W56:0.00218,(Lactobacillus_casei_BDII:0.00055,((Lactobacillus_paracasei_subsp_paracasei_CNCM_I2877_WGS:0.01376,Lactobacillus_paracasei_subsp_paracasei_CNCM_I4270_WGS:0.01945)1.000:0.00613,Lactobacillus_casei_LcA_WGS:0.00055)0.999:0.00428)0.000:0.00055)0.000:0.00055,Lactobacillus_paracasei_COM0101_WGS:0.00515)0.274:0.00055)0.938:0.00055)0.930:0.00055)0.985:0.00209,(Lactobacillus_paracasei_subsp_paracasei_Lpp226_WGS:0.00055,Lactobacillus_paracasei_subsp_paracasei_Lpp49_WGS:0.00063)0.846:0.00055)0.988:0.00183,((Lactobacillus_casei_str_Zhang:0.00547,Lactobacillus_casei_LOCK919:0.00055)0.822:0.00054,Lactobacillus_paracasei_subsp_paracasei_Lpp46_WGS:0.00055)0.953:0.00096)0.858:0.00055)0.709:0.00055,Lactobacillus_paracasei_subsp_tolerans_Lpl7_WGS:0.00062)0.000:0.00055)1.000:0.00055)0.968:0.001,Lactobacillus_paracasei_subsp_paracasei_Lpp43_WGS:0.00474)1.000:0.04205,(Lactobacillus_zeae_KCTC_3804_WGS:0.03627,((Lactobacillus_rhamnosus_LRHMDP3_WGS:0,Lactobacillus_rhamnosus_LRHMDP2_WGS:0):0.00372,((((Lactobacillus_rhamnosus_R0011_WGS:0.00062,(Lactobacillus_rhamnosus_LOCK900:0.00055,Lactobacillus_rhamnosus_ATCC_21052_WGS:0.00055)0.000:0.00055)0.996:0.00355,(Lactobacillus_rhamnosus_HN001_WGS:0.00272,(Lactobacillus_rhamnosus_GG_2:0,Lactobacillus_rhamnosus_GG:0):0.00222)0.991:0.00337)0.834:0.00055,(Lactobacillus_rhamnosus_LOCK908:0.00055,(Lactobacillus_rhamnosus_Lc_705:0.00124,(Lactobacillus_rhamnosus_2166_WGS:0.0247,((Lactobacillus_rhamnosus_LMS21_WGS:0.00055,Lactobacillus_rhamnosus_ATCC_8530:0.00064)0.993:0.00327,Lactobacillus_rhamnosus_CRL1505_WGS:0.00963)0.969:0.00264)0.852:0.00055)0.000:0.00055)0.894:0.00054)0.999:0.00467,Lactobacillus_rhamnosus_CASL_WGS:0.00054)0.892:0.0014)1.000:0.03341)0.990:0.03201)1.000:0.46479,(Lactobacillus_shenzhenensis_LY73_WGS:0.07799,Lactobacillus_harbinensis_DSM_16991_WGS:0.09664)1.000:0.49551)0.999:0.12611,(Lactobacillus_curvatus_CRL_705_WGS:0.06508,(Lactobacillus_sakei_subsp_sakei_23K:0.00272,Lactobacillus_sakei_subsp_sakei_LS25_WGS:0.0017)1.000:0.07997)1.000:0.39999)0.553:0.06175,((Lactobacillus_versmoldensis_KCTC_3814_WGS:0.24828,Lactobacillus_farciminis_KCTC_3681_WGS:0.20575)1.000:0.39463,(((Lactobacillus_hominis_CRBIP_24179_WGS:0.15836,(((Lactobacillus_johnsonii_ATCC_33200_WGS:0.01251,Lactobacillus_johnsonii_FI9785:0.00625)0.977:0.00426,(Lactobacillus_johnsonii_NCC_533:0.0098,(Lactobacillus_johnsonii_pf01_WGS:0.01054,Lactobacillus_johnsonii_DPC_6026:0.00263)1.000:0.00894)0.704:0.00155)1.000:0.03054,((Lactobacillus_gasseri_K7_WGS:0.00342,Lactobacillus_gasseri_JVV03_WGS:0.00152)1.000:0.01215,(Lactobacillus_gasseri_CECT_5714_WGS:0.00055,(((Lactobacillus_gasseri_ATCC_33323:0.00055,((Lactobacillus_gasseri_2024_WGS:0.00373,Lactobacillus_gasseri_SV16AUS_WGS:0.00054)0.801:0.00055,(Lactobacillus_gasseri_2016_WGS:0.00211,Lactobacillus_gasseri_2241_WGS:0.0141)0.972:0.00282)0.881:0.00055)0.000:0.00055,Lactobacillus_gasseri_SJ9EUS_WGS:0.00055)0.925:0.00055,Lactobacillus_gasseri_MV22_WGS:0.01163)0.944:0.00142)1.000:0.01371)0.999:0.01998)1.000:0.13148)1.000:0.06882,((Lactobacillus_iners_LEAF_2053Ab_WGS:0.0094,(Lactobacillus_iners_LactinV_01V1a_WGS:0.01439,(Lactobacillus_iners_SPIN_1401G_WGS:0.00054,(Lactobacillus_iners_UPII_60B_WGS:0.00242,(Lactobacillus_iners_AB1_WGS:0,Lactobacillus_iners_DSM_13335_WGS:0):0.00629)0.770:0.00121)0.821:0.00157)0.949:0.00236)0.882:0.00075,(((Lactobacillus_iners_LactinV_09V1c_WGS:0.00315,Lactobacillus_iners_SPIN_2503V10D_WGS:0.00197)1.000:0.01053,(Lactobacillus_sp_7_1_47FAA_WGS:0.00443,((Lactobacillus_iners_ATCC_55195_WGS:0.0062,Lactobacillus_iners_UPII_143D_WGS:0.00285)0.914:0.00201,Lactobacillus_iners_LEAF_2052Ad_WGS:0.00083)0.751:0.00054)0.923:0.00133)0.846:0.00086,((Lactobacillus_iners_LEAF_2062Ah1_WGS:0.00245,(Lactobacillus_iners_LEAF_3008Aa_WGS:0.00194,Lactobacillus_iners_LactinV_11V1d_WGS:0.00367)0.597:0.00127)0.847:0.00154,Lactobacillus_iners_LactinV_03V1b_WGS:0.00454)0.833:0.00082)0.668:0.00058)1.000:0.44155)1.000:0.07232,((((Lactobacillus_sp_66c_WGS:0.01734,Lactobacillus_equicursoris_CIP_110162_WGS:0.00418)1.000:0.10865,(((Lactobacillus_delbrueckii_subsp_bulgaricus_CNCM_I1519_WGS:0.00568,((Lactobacillus_delbrueckii_subsp_bulgaricus_CNCM_I1632_WGS:0.01587,Lactobacillus_delbrueckii_subsp_bulgaricus_ATCC_BAA365:0.00356)0.927:0.00103,Lactobacillus_delbrueckii_subsp_bulgaricus_2038:0.00914)0.998:0.00444)0.929:0.00204,Lactobacillus_delbrueckii_subsp_bulgaricus_ATCC_11842:0.00619)1.000:0.01112,(Lactobacillus_delbrueckii_subsp_bulgaricus_PB2003_044T34_WGS:0.00587,(Lactobacillus_delbrueckii_subsp_lactis_DSM_20072_WGS:0.00332,(Lactobacillus_delbrueckii_ZN7a9_WGS:0.01777,(Lactobacillus_delbrueckii_subsp_bulgaricus_ND02:0.0029,Lactobacillus_delbrueckii_subsp_lactis_CRL581_WGS:0.01169)0.413:0.00053)0.994:0.00379)0.989:0.0055)0.999:0.01181)1.000:0.11716)1.000:0.35038,((Lactobacillus_pasteurii_CRBIP_2476_WGS:0.13864,Lactobacillus_gigeriorum_CRBIP_2485_WGS:0.14401)1.000:0.12219,(Lactobacillus_sp_ASF360_WGS:0.15488,(Lactobacillus_amylolyticus_DSM_11664_WGS:0.13463,(((((Lactobacillus_crispatus_2029_WGS:0.00548,(Lactobacillus_crispatus_FB04903_WGS:0.00124,((Lactobacillus_crispatus_MV3AUS_WGS:0.00055,(Lactobacillus_crispatus_MV1AUS_WGS:0.00055,Lactobacillus_crispatus_JVV01_WGS:0.00146)0.957:0.0022)0.921:0.00237,(Lactobacillus_crispatus_2141_WGS:0.0033,Lactobacillus_crispatus_1252CHN_WGS:0.00256)0.274:0.00077)1.000:0.0067)0.944:0.00329)1.000:0.00502,Lactobacillus_crispatus_FB07707_WGS:0.00053)0.933:0.00132,(Lactobacillus_crispatus_CTV05_WGS:0.01987,Lactobacillus_crispatus_SJ3CUS_WGS:0.00281)0.855:0.00106)1.000:0.01141,Lactobacillus_crispatus_ST1:0.00553)1.000:0.07471,((Lactobacillus_ultunensis_DSM_16047_WGS:0.0692,((Lactobacillus_acidophilus_CIP_7613_WGS:0.0012,(Lactobacillus_acidophilus_La14:0.00055,((Lactobacillus_acidophilus_NCFM:0,Lactobacillus_acidophilus_CIRMBIA_442_WGS:0):0.00055,((Lactobacillus_acidophilus_DSM_20242_WGS:0.00177,Lactobacillus_acidophilus_CIRMBIA_445_WGS:0.00176)0.875:0.00094,(Lactobacillus_acidophilus_ATCC_4796_WGS:0.00304,Lactobacillus_acidophilus_DSM_9126_WGS:0.00053)0.401:0.00105)0.955:0.00118)0.000:0.00055)0.888:0.00055)1.000:0.10259,(Lactobacillus_amylovorus_GRL1118:0.00993,(Lactobacillus_amylovorus_GRL_1112:0.00313,Lactobacillus_acidophilus_30SC:0.0045)0.341:0.00261)1.000:0.04522)0.951:0.02054)0.952:0.01654,(Lactobacillus_kefiranofaciens_ZW3:0.06848,(((Lactobacillus_helveticus_MTCC_5463_WGS:0.0159,(Lactobacillus_helveticus_CNRZ32:0.00053,(Lactobacillus_helveticus_DPC_4571:0.00843,Lactobacillus_helveticus_DSM_20075_WGS:0.00073)0.999:0.00566)0.995:0.00755)1.000:0.02454,Lactobacillus_helveticus_R0052:0.00939)0.740:0.00541,Lactobacillus_helveticus_H10:0.01601)1.000:0.07544)1.000:0.0446)0.955:0.02349)1.000:0.09921)0.987:0.04221)0.981:0.04772)1.000:0.09343)0.819:0.05242,(Lactobacillus_psittaci_DSM_15354_WGS:0.11261,((Lactobacillus_jensenii_JVV16_WGS:0.00423,(Lactobacillus_jensenii_272CHN_WGS:0.00055,Lactobacillus_jensenii_1153CHN_WGS:0.00055)0.923:0.00164)1.000:0.0491,((Lactobacillus_jensenii_SJ7AUS_WGS:0.00055,Lactobacillus_jensenii_2693_WGS:0.00055)0.910:0.00053,(Lactobacillus_jensenii_1153_WGS:0.00624,Lactobacillus_jensenii_MD_IIE702_WGS:0.01895)0.985:0.00429)0.996:0.01656)0.960:0.06991)1.000:0.29078)0.986:0.04802)1.000:0.62247)1.000:0.16407)0.987:0.07051)0.998:0.077)1.000:0.34769,(((((Enterococcus_phoeniculicola_ATCC_BAA412_WGS:0,Enterococcus_phoeniculicola_ATCC_BAA412_2_WGS:0):0.23023,(Enterococcus_faecalis_13SDW01_WGS:0.11558,(((((((((((((Enterococcus_faecium_EnGen0137_WGS:0,(Enterococcus_faecium_EnGen0140_WGS:0,(Enterococcus_faecium_EnGen0156_WGS:0,(Enterococcus_faecium_EnGen0126_WGS:0,(Enterococcus_faecium_EnGen0148_WGS:0,(Enterococcus_faecium_EnGen0146_WGS:0,(Enterococcus_faecium_EnGen0187_WGS:0,(Enterococcus_faecium_EnGen0138_WGS:0,(Enterococcus_faecium_EnGen0133_WGS:0,(Enterococcus_faecium_EnGen0186_WGS:0,Enterococcus_faecium_EnGen0128_WGS:0)_Poly10:0)_Poly9:0)_Poly8:0)_Poly7:0)_Poly6:0)_Poly5:0)_Poly4:0)_Poly3:0)_Poly2:0)_Poly1:0.00055,Enterococcus_faecium_EnGen0124_WGS:0.00055)0.176:0.00055,Enterococcus_faecium_EnGen0132_WGS:0.00066)0.000:0.00055,((Enterococcus_faecium_EnGen0129_WGS:0,Enterococcus_faecium_EnGen0147_WGS:0):0.00055,Enterococcus_faecium_EnGen0189_WGS:0.00055)0.997:0.00055)0.933:0.00055,Enterococcus_faecium_EnGen0134_WGS:0.00055)0.000:0.00055,Enterococcus_faecium_EnGen0151_WGS:0.00055)0.910:0.00083,((Enterococcus_faecium_EnGen0020_WGS:0,Enterococcus_faecium_EnGen0012_WGS:0):0.00235,((Enterococcus_faecium_EnGen0031_WGS:0.00055,(Enterococcus_faecium_EnGen0149_WGS:0,Enterococcus_faecium_EnGen0150_WGS:0):0.00055)0.784:0.00055,((Enterococcus_faecium_EnGen0264_WGS:0.0005,(Enterococcus_faecium_EnGen0183_WGS:0.00064,(Enterococcus_faecium_EnGen0181_WGS:0.00055,(Enterococcus_faecium_EnGen0051_WGS:0.00055,Enterococcus_faecium_EnGen0050_WGS:0.00055)0.929:0.00055)0.000:0.00055)0.901:0.00055)0.928:0.00116,((Enterococcus_faecium_EnGen0257_WGS:0.00055,(Enterococcus_faecium_EnGen0262_WGS:0.00055,(Enterococcus_faecium_EnGen0258_WGS:0.00055,Enterococcus_faecium_EnGen0168_WGS:0.00055)0.475:0.00055)0.849:0.00055)0.746:0.00055,(Enterococcus_faecium_EnGen0166_WGS:0.00055,((Enterococcus_faecium_EnGen0261_WGS:0,(Enterococcus_faecium_EnGen0260_WGS:0,Enterococcus_faecium_EnGen0006_WGS:0)_Poly2:0)_Poly1:0.00055,Enterococcus_faecium_EnGen0167_WGS:0.00093)0.910:0.00063)0.962:0.00174)0.873:0.00153)0.960:0.00202)0.815:0.001)0.900:0.00067)0.933:0.00133,(((Enterococcus_faecium_EnGen0145_WGS:0.00055,Enterococcus_faecium_EnGen0155_WGS:0.00055)0.933:0.00055,(Enterococcus_faecium_EnGen0125_WGS:0.00377,Enterococcus_faecium_EnGen0021_WGS:0.00055)0.270:0.00055)0.963:0.00055,(Enterococcus_faecium_EnGen0130_WGS:0.00055,(Enterococcus_faecium_EnGen0008_WGS:0.00055,(Enterococcus_faecium_EnGen0164_WGS:0.00064,(Enterococcus_faecium_EnGen0142_WGS:0.00055,Enterococcus_faecium_EnGen0135_WGS:0.00055)0.855:0.00055)0.338:0.00055)0.750:0.00055)0.760:0.00055)0.768:0.00055)0.881:0.00055,(Enterococcus_faecium_EnGen0040_WGS:0.00624,(Enterococcus_faecium_EnGen0160_WGS:0.0045,(Enterococcus_faecium_EnGen0019_WGS:0.00054,Enterococcus_faecium_EnGen0131_WGS:0.00501)0.915:0.00127)0.832:0.00055)0.697:0.00055)0.759:0.00054,((Enterococcus_faecium_EnGen0188_WGS:0.00055,(Enterococcus_faecium_EnGen0185_WGS:0,Enterococcus_faecium_EnGen0190_WGS:0):0.00055)0.760:0.00054,(Enterococcus_faecium_UC7251_WGS:0.00221,(Enterococcus_faecium_E1071_WGS:0.00194,Enterococcus_faecium_EnGen0315_WGS:0.00223)0.807:0.00173)0.829:0.00059)0.968:0.00202)1.000:0.00795,((Enterococcus_faecium_1231501_WGS:0.00124,Enterococcus_faecium_OC2A1_WGS:0.00231)0.840:0.00055,(((((Enterococcus_faecium_EnGen0035_WGS:0.00055,(((Enterococcus_faecium_TC_6_WGS:0.00095,Enterococcus_faecium_D344SRF_WGS:0.00055)0.981:0.0019,(((Enterococcus_faecium_EnGen0022_WGS:0.00053,Enterococcus_faecium_EnGen0043_WGS:0.00055)0.951:0.00055,((Enterococcus_faecium_EnGen0010_WGS:0.00055,Enterococcus_faecium_EnGen0001_WGS:0.00125)0.561:0.00055,Enterococcus_faecium_EnGen0184_WGS:0.00124)0.887:0.00063)0.722:0.00055,(Enterococcus_faecium_EnGen0005_WGS:0.00055,Enterococcus_faecium_EnGen0048_WGS:0.00094)0.939:0.00133)0.832:0.00055)0.748:0.00054,Enterococcus_faecium_EnGen0136_WGS:0.00156)0.865:0.00053)0.452:0.00055,((((Enterococcus_faecium_EnGen0057_WGS:0.00054,(((((((Enterococcus_faecium_EnGen0377_2_WGS:0,Enterococcus_faecium_EnGen0375_WGS:0):0.00055,((Enterococcus_faecium_513_WGS:0,Enterococcus_faecium_V689_WGS:0):0.00055,((Enterococcus_faecium_EnGen0377_WGS:0,(Enterococcus_faecium_EnGen0375_2_WGS:0,Enterococcus_faecium_EnGen0376_WGS:0)_Poly2:0)_Poly1:0.00055,Enterococcus_faecium_EnGen0318_WGS:0.00055)0.273:0.00055)0.438:0.00055)0.892:0.00055,Enterococcus_faecium_EnGen0376_2_WGS:0.00055)0.000:0.00055,(Enterococcus_faecium_EnGen0314_WGS:0,(Enterococcus_faecium_EnGen0312_WGS:0,(Enterococcus_faecium_EnGen0319_WGS:0,(Enterococcus_faecium_EnGen0323_WGS:0,(Enterococcus_faecium_EnGen0321_WGS:0,Enterococcus_faecium_EnGen0316_WGS:0)_Poly5:0)_Poly4:0)_Poly3:0)_Poly2:0)_Poly1:0.00055)0.963:0.00123,((((Enterococcus_faecium_P1986_WGS:0,Enterococcus_faecium_R499_WGS:0):0.00055,(Enterococcus_faecium_R494_WGS:0.00055,Enterococcus_faecium_DO_WGS:0.01088)0.901:0.00084)1.000:0.00398,(Enterococcus_faecium_EnGen0046_WGS:0.00055,((Enterococcus_faecium_U0317_WGS:0.00377,(Enterococcus_faecium_515_WGS:0.00055,Enterococcus_faecium_ERV161_WGS:0.00055)0.232:0.00055)0.000:0.00055,Enterococcus_faecium_C309_WGS:0.00156)0.000:0.00055)0.824:0.00055)0.799:0.00055,((Enterococcus_faecium_EnGen0024_WGS:0.00124,Enterococcus_faecium_EnGen0016_WGS:0.00053)0.914:0.00082,(((((Enterococcus_faecium_EnGen0265_WGS:0.00055,Enterococcus_faecium_R501_WGS:0.00055)0.782:0.00055,((((((Enterococcus_faecium_P1140_WGS:0.00055,Enterococcus_faecium_R496_WGS:0.00055)0.948:0.00055,(Enterococcus_faecium_EnGen0179_WGS:0.00055,((Enterococcus_faecium_S447_WGS:0.00055,(Enterococcus_faecium_ERV102_WGS:0,(Enterococcus_faecium_R446_WGS:0,Enterococcus_faecium_C621_WGS:0)_Poly2:0)_Poly1:0.00055)0.538:0.00055,(Enterococcus_faecium_1231502_WGS:0.00055,Enterococcus_faecium_E422_WGS:0.00092)0.000:0.00055)0.944:0.00055)0.000:0.00055)0.917:0.00094,(Enterococcus_faecium_Aus0085:0.00403,(Enterococcus_faecium_ERV165_WGS:0.00055,Enterococcus_faecium_ERV168_WGS:0.00055)0.828:0.00055)0.000:0.00055)0.948:0.00112,Enterococcus_faecium_EnGen0054_WGS:0.00281)0.905:0.00077,(Enterococcus_faecium_EnGen0170_WGS:0,Enterococcus_faecium_EnGen0193_WGS:0):0.00309)0.884:0.00054,((Enterococcus_faecium_ERV69_WGS:0.00064,(Enterococcus_faecium_EnGen0256_WGS:0.00055,Enterococcus_faecium_ERV26_WGS:0.00055)0.994:0.00055)0.708:0.00055,Enterococcus_faecium_ERV38_WGS:0.00055)0.849:0.00055)0.878:0.00094)0.531:0.00054,(Enterococcus_faecium_EnGen0002_WGS:0.00054,(Enterococcus_faecium_1231408_WGS:0.00563,Enterococcus_faecium_EnGen0191_WGS:0.00694)1.000:0.0069)1.000:0.00621)0.755:0.00054,Enterococcus_faecium_E1679_WGS:0.00464)0.984:0.0022,(Enterococcus_faecium_DO:0.00196,(Enterococcus_faecium_DO_2_WGS:0.0117,(((Enterococcus_faecium_EnGen0163_WGS:0.00055,(((Enterococcus_faecium_E417_WGS:0.00055,Enterococcus_faecium_EnGen0322_WGS:0.00062)0.851:0.00055,Enterococcus_faecium_511_WGS:0.00063)0.000:0.00055,(Enterococcus_faecium_509_WGS:0,(Enterococcus_faecium_P1123_WGS:0,Enterococcus_faecium_P1139_WGS:0)_Poly2:0)_Poly1:0.00055)1.000:0.00079)1.000:0.00078,Enterococcus_faecium_E1165_WGS:0.00063)0.776:0.00055,((Enterococcus_faecium_1230933_WGS:0.00055,Enterococcus_faecium_EnGen0178_WGS:0.00055)0.000:0.00055,(Enterococcus_faecium_506_WGS:0.00055,(((Enterococcus_faecium_C1904_WGS:0,(Enterococcus_faecium_C497_WGS:0,Enterococcus_faecium_ERV99_WGS:0)_Poly2:0)_Poly1:0.00055,Enterococcus_faecium_EnGen0030_WGS:0.00055)0.936:0.00093,Enterococcus_faecium_P1137_WGS:0.00055)0.837:0.00055)0.927:0.00094)0.770:0.00051)0.890:0.00054)0.876:0.00055)0.767:0.00055)0.664:0.00055)0.950:0.00106)0.889:0.00066)1.000:0.00067,(Enterococcus_faecium_EnGen0045_WGS:0.00062,Enterococcus_faecium_EnGen0049_WGS:0.00055)0.653:0.00093)0.939:0.00125,Enterococcus_faecium_EnGen0177_WGS:0.00094)0.944:0.00096)0.731:0.00055,(Enterococcus_faecium_E4453_WGS:0.00063,((((((Enterococcus_faecium_TX0133A_WGS:0,(Enterococcus_faecium_TX0133C_WGS:0,(Enterococcus_faecium_TX0133a01_WGS:0,(Enterococcus_faecium_TX0133a04_WGS:0,Enterococcus_faecium_TX0133B_WGS:0)_Poly4:0)_Poly3:0)_Poly2:0)_Poly1:0.00055,(Enterococcus_faecium_ERV1_WGS:0.0006,(Enterococcus_faecium_TX0082_WGS:0.00055,(Enterococcus_faecium_EnGen0169_WGS:0.00055,(Enterococcus_faecium_E1162_WGS:0.00123,(Enterococcus_faecium_E525_WGS:0.00567,(((((Enterococcus_faecium_EnGen0041_WGS:0.00055,Enterococcus_faecium_EnGen0254_WGS:0.00054)0.687:0.00055,Enterococcus_faecium_EnGen0013_WGS:0.00055)0.878:0.00055,(Enterococcus_faecium_EnGen0152_WGS:0.00051,(Enterococcus_faecium_510_WGS:0.00055,Enterococcus_faecium_EnGen0036_WGS:0.00055)0.861:0.00055)0.420:0.00055)0.407:0.00055,Enterococcus_faecium_Aus0004:0.00055)0.685:0.00055,(Enterococcus_faecium_E155_WGS:0.00055,((Enterococcus_faecium_1231410_WGS:0.00054,(Enterococcus_faecium_EnGen0034_WGS:0.00093,Enterococcus_faecium_R497_WGS:0.00535)0.931:0.00134)0.979:0.00203,((Enterococcus_sp_GMD3E_WGS:0.00104,(Enterococcus_sp_GMD2E_WGS:0.00842,Enterococcus_sp_GMD4E_WGS:0.02143)0.977:0.00242)1.000:0.01582,Enterococcus_sp_GMD5E_WGS:0.02309)1.000:0.01032)0.097:0.00055)0.834:0.00055)0.130:0.00055)0.997:0.00054)0.000:0.00054)0.000:0.00054)0.976:0.00055)0.906:0.00055)0.441:0.00055,(Enterococcus_faecium_C68_WGS:0.00055,(Enterococcus_faecium_EnGen0320_WGS:0.00055,Enterococcus_faecium_EnGen0255_WGS:0.00095)0.746:0.00055)0.902:0.00062)0.505:0.00055,Enterococcus_faecium_514_WGS:0.00055)0.824:0.00054,Enterococcus_faecium_P1190_WGS:0.00055)0.202:0.00055,Enterococcus_faecium_503_WGS:0.00063)0.485:0.00055)0.866:0.00055)0.774:0.00054,(((((((Enterococcus_faecium_ATCC_8459_2_WGS:0,Enterococcus_faecium_NRRL_B2354:0):0.00055,Enterococcus_faecium_ATCC_8459_WGS:0.00055)0.815:0.00055,Enterococcus_durans_FB129CNAB4_WGS:0.00055)0.749:0.00055,((Enterococcus_faecium_LCTEF297_WGS:0,Enterococcus_faecium_LCTEF301_WGS:0):0.00055,(Enterococcus_faecium_EnGen0007_WGS:0,Enterococcus_faecium_LCTEF128_WGS:0):0.00055)1.000:0.00055)0.857:0.00055,Enterococcus_faecium_EnGen0018_WGS:0.00055)0.859:0.00053,Enterococcus_faecium_SD1C2_WGS:0.00125)0.625:0.00054,(Enterococcus_faecium_EnGen0017_WGS:0.00055,Enterococcus_sp_GMD1E_WGS:0.00571)0.958:0.00219)0.942:0.00092)0.911:0.00055,(Enterococcus_faecium_EnGen0025_WGS:0.00204,Enterococcus_faecium_E4452_WGS:0.00092)0.813:0.00107)0.860:0.00102)0.904:0.00064,((((Enterococcus_faecium_EnGen0161_WGS:0,(Enterococcus_faecium_EnGen0159_WGS:0,(Enterococcus_faecium_EnGen0158_WGS:0,(Enterococcus_faecium_EnGen0317_WGS:0,Enterococcus_faecium_EnGen0162_WGS:0)_Poly4:0)_Poly3:0)_Poly2:0)_Poly1:0.00055,Enterococcus_faecium_EnGen0182_WGS:0.00154)0.899:0.00083,(((Enterococcus_faecium_EnGen0173_WGS:0.00055,Enterococcus_faecium_EnGen0176_WGS:0.00055)0.990:0.00217,(Enterococcus_faecium_EnGen0004_WGS:0.0005,Enterococcus_faecium_SD3B2_WGS:0.00055)0.924:0.00104)0.551:0.00055,(((Enterococcus_faecium_EnGen0171_WGS:0,Enterococcus_faecium_EnGen0172_WGS:0):0.00055,Enterococcus_faecium_EnGen0372_WGS:0.00055)0.873:0.00053,(Enterococcus_faecium_EnGen0044_WGS:0.00067,(Enterococcus_faecium_EnGen0371_WGS:0.00055,Enterococcus_faecium_EnGen0174_WGS:0.00065)0.948:0.0012)0.954:0.00155)0.378:0.00055)0.821:0.00093)0.846:0.00053,(((((((Enterococcus_faecium_EnGen0032_WGS:0.00083,Enterococcus_faecium_EnGen0009_WGS:0.00105)0.807:0.00055,Enterococcus_faecium_CRL1879_WGS:0.00681)0.687:0.00055,Enterococcus_faecium_EnGen0175_WGS:0.00055)0.434:0.00057,Enterococcus_faecium_LA4B2_WGS:0.00052)0.864:0.0005,Enterococcus_faecium_EnGen0180_WGS:0.00063)0.990:0.0032,(Enterococcus_faecium_EnGen0027_WGS:0.00135,Enterococcus_faecium_EnGen0165_WGS:0.00084)0.886:0.00085)0.898:0.00098,((Enterococcus_faecium_UC7267_WGS:0.00191,(Enterococcus_faecium_EnGen0052_WGS:0.00055,Enterococcus_faecium_EnGen0039_WGS:0.00055)1.000:0.0043)0.956:0.00178,((Enterococcus_faecium_EnGen0259_WGS:0.00055,Enterococcus_faecalis_EnGen0308_WGS:0.00055)0.988:0.00187,Enterococcus_faecium_EnGen0014_WGS:0.00055)0.941:0.0012)0.792:0.00055)0.758:0.00055)0.764:0.00054)0.974:0.00122,(Enterococcus_faecium_EnGen0153_WGS:0.00126,((Enterococcus_faecalis_EnGen0305_WGS:0.00055,((Enterococcus_faecium_EnGen0192_WGS:0.00055,(Enterococcus_faecium_E1636_WGS:0.00471,Enterococcus_faecium_EnGen0011_WGS:0.00055)0.832:0.00055)0.926:0.00083,Enterococcus_faecium_EnGen0267_WGS:0.00055)1.000:0.00061)0.000:0.00052,Enterococcus_faecium_EnGen0313_WGS:0.00055)1.000:0.00051)0.907:0.00054)0.939:0.00093,((Enterococcus_faecium_SD2A2_WGS:0.00095,(((((Enterococcus_faecium_505_WGS:0.00427,Enterococcus_faecium_EnGen0263_WGS:0.00642)0.975:0.00292,((((Enterococcus_faecium_EnGen0038_WGS:0.00168,(Enterococcus_faecium_EnGen0029_WGS:0.00055,(Enterococcus_faecium_LCTEF90_WGS:0,(Enterococcus_faecium_LCTEF258_WGS:0,Enterococcus_faecium_LCTEF20_WGS:0)_Poly2:0)_Poly1:0.00158)1.000:0.00501)0.829:0.00054,Enterococcus_faecium_EnGen0003_WGS:0.00055)1.000:0.00814,((Enterococcus_faecium_PC41_WGS:0.00125,(Enterococcus_faecium_Com12_WGS:0.00189,Enterococcus_faecium_TX1337RF_WGS:0.00094)0.930:0.00094)0.935:0.00096,Enterococcus_faecium_TX1330_WGS:0.00055)0.902:0.00055)0.876:0.00051,((Enterococcus_faecium_EnGen0056_WGS:0.00148,Enterococcus_faecium_EnGen0047_WGS:0.00054)0.924:0.00086,Enterococcus_faecium_1141733_WGS:0.00081)0.627:0.00055)0.853:0.00156)0.981:0.00214,(Enterococcus_faecium_Com15_WGS:0.00148,Enterococcus_faecium_EnGen0042_WGS:0.00134)0.924:0.0009)0.884:0.00061,Enterococcus_faecium_EnGen0026_WGS:0.00105)0.954:0.00166,(Enterococcus_faecium_EnGen0028_WGS:0.00065,((Enterococcus_faecium_EnGen0033_WGS:0.00055,Enterococcus_faecium_E980_WGS:0.00302)0.965:0.00172,Enterococcus_faecium_EnGen0015_WGS:0.00181)0.965:0.00175)0.796:0.00055)1.000:0.00746)1.000:0.01271,Enterococcus_faecium_E1039_WGS:0.00186)1.000:0.00497)0.000:0.00054)0.026:0.00053)0.733:0.00255,Enterococcus_faecium_504_WGS:0.00185)1.000:0.08167,(((Enterococcus_mundtii_ATCC_882_WGS:0,Enterococcus_mundtii_ATCC_882_2_WGS:0):0.0084,Enterococcus_mundtii_crl1656_WGS:0.00445)1.000:0.12912,((Enterococcus_durans_IPLA_655_WGS:0.00102,(Enterococcus_durans_ATCC_6056_WGS:0.00055,Enterococcus_durans_ATCC_6056_2_WGS:0.00301)1.000:0.0104)1.000:0.0676,((Enterococcus_villorum_ATCC_700913_2_WGS:0,Enterococcus_villorum_ATCC_700913_WGS:0):0.06413,(Enterococcus_faecium_EnGen0127_WGS:0.00238,((Enterococcus_hirae_ATCC_9790_2_WGS:0.00055,Enterococcus_hirae_ATCC_9790_WGS:0.00055)1.000:0.00552,Enterococcus_hirae_ATCC_9790:0.00055)0.994:0.00345)1.000:0.04994)1.000:0.03651)0.938:0.02624)0.945:0.04088)1.000:0.08071)1.000:0.12088)0.979:0.04552,((((Enterococcus_dispar_ATCC_51266_WGS:0,Enterococcus_dispar_ATCC_51266_2_WGS:0):0.22262,(Enterococcus_asini_ATCC_700915_WGS:0.00055,Enterococcus_asini_ATCC_700915_2_WGS:0.00055)1.000:0.27734)1.000:0.09426,((((Enterococcus_saccharolyticus_ATCC_43076_WGS:0,Enterococcus_saccharolyticus_ATCC_43076_2_WGS:0):0.17751,(Tetragenococcus_halophilus_NBRC_12172:0.10685,Tetragenococcus_muriaticus_DSM_15685_WGS:0.16071)1.000:0.29985)1.000:0.06809,(((Enterococcus_cecorum_DSM_20682_ATCC_43198_2_WGS:0,Enterococcus_cecorum_DSM_20682_ATCC_43198_WGS:0):0.14451,(Enterococcus_columbae_DSM_7374_ATCC_51263_3_WGS:0,(Enterococcus_columbae_DSM_7374_ATCC_51263_WGS:0,Enterococcus_columbae_DSM_7374_ATCC_51263_2_WGS:0)_Poly2:0)_Poly1:0.12287)1.000:0.22545,((Enterococcus_sulfureus_ATCC_49903_WGS:0,Enterococcus_sulfureus_ATCC_49903_2_WGS:0):0.27049,Enterococcus_italicus_DSM_15952_WGS:0.25148)1.000:0.13812)0.970:0.04887)0.999:0.04693,(((((Enterococcus_casseliflavus_14MBW14_WGS:0.0019,((Enterococcus_casseliflavus_EC20:0,Enterococcus_casseliflavus_EC20_2_WGS:0):0.00055,Enterococcus_casseliflavus_EC20_WGS:0.00055)1.000:0.00679)0.936:0.00151,(Enterococcus_casseliflavus_EC10_WGS:0.00055,Enterococcus_casseliflavus_EC30_WGS:0.00055)0.996:0.00284)0.899:0.00153,(Enterococcus_flavescens_ATCC_49996_2_WGS:0,Enterococcus_flavescens_ATCC_49996_WGS:0):0.00277)0.949:0.00486,(Enterococcus_faecalis_06MBDW09_WGS:0.00496,(Enterococcus_casseliflavus_ATCC_12755_WGS:0.00276,(Enterococcus_faecium_13SDW09_WGS:0.00421,Enterococcus_sp_C1_WGS:0.00979)0.580:0.00183)0.489:0.00254)0.971:0.0073)1.000:0.12155,(Enterococcus_sp_HSIEG1_WGS:0.03584,(Enterococcus_gallinarum_EG2_WGS:0.00055,Enterococcus_saccharolyticus_30_1_WGS:0.00087)0.909:0.00244)1.000:0.10243)1.000:0.14389)0.960:0.0419)1.000:0.04807,((Enterococcus_pallens_ATCC_BAA351_WGS:0.00055,Enterococcus_pallens_ATCC_BAA351_2_WGS:0.00055)1.000:0.17486,((((Enterococcus_malodoratus_ATCC_43197_WGS:0,Enterococcus_malodoratus_ATCC_43197_2_WGS:0):0.05219,(Enterococcus_gilvus_ATCC_BAA350_2_WGS:0,Enterococcus_gilvus_ATCC_BAA350_WGS:0):0.06518)1.000:0.02173,((Enterococcus_raffinosus_ATCC_49464_2_WGS:0,Enterococcus_raffinosus_ATCC_49464_WGS:0):0.00089,Enterococcus_raffinosus_cftri2200_WGS:0.0096)1.000:0.04227)0.902:0.01345,(Enterococcus_avium_ATCC_14025_WGS:0,Enterococcus_avium_ATCC_14025_2_WGS:0):0.04125)1.000:0.11959)1.000:0.20416)0.682:0.02433)1.000:0.06484,(((Melissococcus_plutonius_DAT561:0.0006,Melissococcus_plutonius_ATCC_35311:0.00687)1.000:0.41332,((Enterococcus_haemoperoxidus_ATCC_BAA382_WGS:0,Enterococcus_haemoperoxidus_ATCC_BAA382_2_WGS:0):0.03311,((Enterococcus_moraviensis_ATCC_BAA383_2_WGS:0,Enterococcus_moraviensis_ATCC_BAA383_WGS:0):0.0463,(Enterococcus_caccae_ATCC_BAA1240_2_WGS:0,Enterococcus_caccae_ATCC_BAA1240_WGS:0):0.04341)0.908:0.01804)1.000:0.1426)0.981:0.04967,(Enterococcus_faecalis_ATCC_29212_WGS:0.02276,((((Enterococcus_faecalis_EnGen0295_WGS:0.00064,(Enterococcus_faecalis_TX2134_WGS:0.00055,Enterococcus_faecalis_EnGen0283_WGS:0.00124)0.000:0.00055)0.891:0.00064,((Enterococcus_faecalis_Merz96_WGS:0.00055,(((Enterococcus_faecalis_DAPTO_516_WGS:0.00055,Enterococcus_faecalis_S613_WGS:0.00055)0.000:0.00055,Enterococcus_faecalis_DAPTO_512_WGS:0.00055)0.000:0.00055,Enterococcus_faecalis_R712_WGS:0.00055)0.000:0.00055)0.991:0.00183,(((Enterococcus_faecalis_TX1322_WGS:0.00194,Enterococcus_sp_7L76:0.01277)1.000:0.00656,((Enterococcus_faecalis_EnGen0335_WGS:0.00094,(Enterococcus_faecalis_EnGen0330_WGS:0.00063,Enterococcus_faecalis_EnGen0332_WGS:0.00155)0.000:0.00055)0.986:0.00055,(((Enterococcus_faecalis_T8_WGS:0.00063,(Enterococcus_faecalis_TX0411_WGS:0,Enterococcus_faecalis_EnGen0354_WGS:0):0.00064)0.000:0.00055,(Enterococcus_faecalis_EnGen0299_WGS:0,(Enterococcus_faecalis_EnGen0241_WGS:0,Enterococcus_faecalis_TX4000_WGS:0)_Poly2:0)_Poly1:0.00055)0.000:0.00055,Enterococcus_faecalis_EnGen0367_WGS:0.00155)0.819:0.00055)0.997:0.00055)0.941:0.00117,((((((((((((((Enterococcus_faecalis_SLO2C1_WGS:0.00055,Enterococcus_faecalis_T11_WGS:0.00055)0.919:0.00094,Enterococcus_faecalis_EnGen0297_2_WGS:0.00055)0.745:0.00055,Enterococcus_faecalis_EnGen0297_WGS:0.00568)0.824:0.00055,(Enterococcus_faecalis_EnGen0064_WGS:0,(Enterococcus_faecalis_EnGen0101_WGS:0,Enterococcus_faecalis_EnGen0065_WGS:0)_Poly2:0)_Poly1:0.00055)0.000:0.00055,Enterococcus_faecalis_EnGen0212_WGS:0.00063)0.000:0.00055,Enterococcus_faecalis_10244_WGS:0.00055)0.167:0.00055,(Enterococcus_faecalis_EnGen0294_WGS:0,Enterococcus_faecalis_EnGen0248_WGS:0):0.00055)0.000:0.00055,(Enterococcus_faecalis_EnGen0235_WGS:0,Enterococcus_faecalis_EnGen0338_WGS:0):0.00055)0.587:0.00055,(((((Enterococcus_faecalis_EnGen0226_WGS:0.00055,((Enterococcus_faecalis_EnGen0067_WGS:0,(Enterococcus_faecalis_EnGen0215_WGS:0,Enterococcus_faecalis_EnGen0108_WGS:0)_Poly2:0)_Poly1:0.00055,(Enterococcus_faecalis_EnGen0207_WGS:0,(Enterococcus_faecalis_EnGen0206_WGS:0,(Enterococcus_faecalis_EnGen0211_WGS:0,(Enterococcus_faecalis_EnGen0374_WGS:0,(Enterococcus_faecalis_EnGen0225_WGS:0,(Enterococcus_faecalis_EnGen0092_WGS:0,(Enterococcus_faecalis_EnGen0200_WGS:0,(Enterococcus_faecalis_EnGen0221_WGS:0,(Enterococcus_faecalis_EnGen0119_WGS:0,(Enterococcus_faecalis_EnGen0220_WGS:0,(Enterococcus_faecalis_EnGen0231_WGS:0,(Enterococcus_faecalis_EnGen0213_WGS:0,(Enterococcus_faecalis_EnGen0204_WGS:0,(Enterococcus_faecalis_EnGen0217_WGS:0,(Enterococcus_faecalis_EnGen0090_WGS:0,(Enterococcus_faecalis_EnGen0310_WGS:0,(Enterococcus_faecalis_EnGen0214_WGS:0,(Enterococcus_faecalis_EnGen0091_WGS:0,(Enterococcus_faecalis_EnGen0223_WGS:0,(Enterococcus_faecalis_EnGen0111_WGS:0,(Enterococcus_faecalis_EnGen0197_WGS:0,(Enterococcus_faecalis_EnGen0069_WGS:0,(Enterococcus_faecalis_EnGen0196_WGS:0,(Enterococcus_faecalis_EnGen0201_WGS:0,(Enterococcus_faecalis_EnGen0202_WGS:0,(Enterococcus_faecalis_EnGen0113_WGS:0,(Enterococcus_faecalis_EnGen0088_WGS:0,(Enterococcus_faecalis_EnGen0209_WGS:0,(Enterococcus_faecalis_EnGen0098_WGS:0,(Enterococcus_faecalis_EnGen0210_WGS:0,(Enterococcus_faecalis_EnGen0224_WGS:0,(Enterococcus_faecalis_EnGen0112_WGS:0,(Enterococcus_faecalis_EnGen0100_WGS:0,(Enterococcus_faecalis_EnGen0096_WGS:0,(Enterococcus_faecalis_EnGen0070_WGS:0,(Enterococcus_faecalis_EnGen0222_WGS:0,(Enterococcus_faecalis_EnGen0219_WGS:0,(Enterococcus_faecalis_EnGen0216_WGS:0,(Enterococcus_faecalis_EnGen0099_WGS:0,(Enterococcus_faecalis_EnGen0109_WGS:0,(Enterococcus_faecalis_EnGen0110_WGS:0,(Enterococcus_faecalis_EnGen0094_WGS:0,(Enterococcus_faecalis_EnGen0085_WGS:0,(Enterococcus_faecalis_EnGen0203_WGS:0,(Enterococcus_faecalis_EnGen0106_WGS:0,Enterococcus_faecalis_EnGen0218_WGS:0)_Poly45:0)_Poly44:0)_Poly43:0)_Poly42:0)_Poly41:0)_Poly40:0)_Poly39:0)_Poly38:0)_Poly37:0)_Poly36:0)_Poly35:0)_Poly34:0)_Poly33:0)_Poly32:0)_Poly31:0)_Poly30:0)_Poly29:0)_Poly28:0)_Poly27:0)_Poly26:0)_Poly25:0)_Poly24:0)_Poly23:0)_Poly22:0)_Poly21:0)_Poly20:0)_Poly19:0)_Poly18:0)_Poly17:0)_Poly16:0)_Poly15:0)_Poly14:0)_Poly13:0)_Poly12:0)_Poly11:0)_Poly10:0)_Poly9:0)_Poly8:0)_Poly7:0)_Poly6:0)_Poly5:0)_Poly4:0)_Poly3:0)_Poly2:0)_Poly1:0.00055)0.002:0.00055)0.722:0.00055,Enterococcus_faecalis_EnGen0208_WGS:0.00055)0.881:0.00093,((Enterococcus_faecalis_EnGen0097_WGS:0,(Enterococcus_faecalis_EnGen0114_WGS:0,(Enterococcus_faecalis_EnGen0205_WGS:0,(Enterococcus_faecalis_EnGen0089_WGS:0,(Enterococcus_faecalis_EnGen0228_WGS:0,(Enterococcus_faecalis_EnGen0195_WGS:0,(Enterococcus_faecalis_EnGen0068_WGS:0,(Enterococcus_faecalis_EnGen0095_WGS:0,(Enterococcus_faecalis_EnGen0107_WGS:0,(Enterococcus_faecalis_EnGen0199_WGS:0,Enterococcus_faecalis_EnGen0120_WGS:0)_Poly10:0)_Poly9:0)_Poly8:0)_Poly7:0)_Poly6:0)_Poly5:0)_Poly4:0)_Poly3:0)_Poly2:0)_Poly1:0.00055,(Enterococcus_faecalis_EnGen0087_WGS:0,Enterococcus_faecalis_EnGen0194_WGS:0):0.00055)0.907:0.00055)0.739:0.00055,((Enterococcus_faecalis_EnGen0339_WGS:0.00055,(Enterococcus_faecalis_ERV85_WGS:0.00055,((Enterococcus_faecalis_EnGen0237_WGS:0.00055,Enterococcus_faecalis_EnGen0243_WGS:0.00055)0.741:0.00055,(Enterococcus_faecalis_EnGen0358_WGS:0.00185,(Enterococcus_faecalis_EnGen0238_WGS:0.00053,(((Enterococcus_faecalis_ERV25_WGS:0.00055,((((Enterococcus_faecalis_ERV65_WGS:0.00055,Enterococcus_faecalis_ERV93_WGS:0.00055)0.897:0.00055,(Enterococcus_faecalis_ERV73_WGS:0.00055,(Enterococcus_faecalis_ERV62_WGS:0,(Enterococcus_faecalis_ERV63_WGS:0,(Enterococcus_faecalis_ERV68_WGS:0,Enterococcus_faecalis_ERV72_WGS:0)_Poly3:0)_Poly2:0)_Poly1:0.00055)0.169:0.00055)0.911:0.00055,(Enterococcus_faecalis_ERV116_WGS:0,Enterococcus_faecalis_ERV103_WGS:0):0.00055)0.000:0.00055,Enterococcus_faecalis_ERV41_WGS:0.00055)0.937:0.00093)0.951:0.00093,(Enterococcus_faecalis_ERV129_WGS:0.00055,(Enterococcus_faecalis_TX0104_WGS:0.00055,Enterococcus_faecalis_ERV81_WGS:0.00055)0.799:0.00055)0.000:0.00055)0.950:0.00055,(Enterococcus_faecalis_ERV37_WGS:0.00055,Enterococcus_faecalis_ERV31_WGS:0.00055)0.909:0.00055)0.923:0.00055)0.763:0.00054)0.738:0.00055)0.915:0.00092)0.990:0.00209)0.952:0.00093,((Enterococcus_faecalis_EnGen0239_WGS:0.00055,Enterococcus_faecalis_V583_WGS:0.00529)0.000:0.00055,((Enterococcus_faecalis_V583_2_WGS:0,Enterococcus_faecalis_EnGen0242_WGS:0):0.00055,Enterococcus_faecalis_V583:0.00055)0.000:0.00055)0.839:0.00055)0.880:0.00055)0.607:0.00055,Enterococcus_faecalis_EnGen0307_WGS:0.00055)0.792:0.00055)0.623:0.00055,(Enterococcus_faecalis_EnGen0252_WGS:0,Enterococcus_faecalis_EnGen0280_WGS:0):0.00055)0.000:0.00055,(Enterococcus_faecalis_TX0309B_WGS:0,Enterococcus_faecalis_TX0309A_WGS:0):0.00055)0.815:0.00055,(((Enterococcus_faecalis_DS5_WGS:0.00055,(((((((Enterococcus_faecalis_Fly1_WGS:0.00184,(Enterococcus_faecalis_EnGen0352_WGS:0.00062,(Enterococcus_faecalis_D32:0.00147,(Enterococcus_faecalis_M7_WGS:0.00064,Enterococcus_faecalis_OG1X_WGS:0.00054)0.881:0.00064)0.953:0.00109)0.901:0.00076)0.911:0.00156,Enterococcus_faecalis_TX4248_WGS:0.00054)0.874:0.00181,Enterococcus_faecalis_EnGen0326_WGS:0.00054)0.979:0.00053,(Enterococcus_faecalis_EnGen0290_WGS:0.00065,(((Enterococcus_faecalis_EnGen0334_WGS:0.00055,Enterococcus_faecalis_EnGen0078_WGS:0.00123)0.842:0.00055,Enterococcus_faecalis_ATCC_27275_WGS:0.00092)0.000:0.00055,(Enterococcus_faecalis_ATCC_27959_WGS:0.00055,((Enterococcus_faecalis_TX0470_WGS:0.00055,Enterococcus_faecalis_EnGen0360_WGS:0.00055)0.916:0.00063,(Enterococcus_faecalis_EnGen0232_WGS:0,Enterococcus_faecium_EnGen0253_WGS:0):0.00064)0.906:0.00064)0.000:0.00055)0.998:0.00055)0.165:0.00092)1.000:0.00054,((Enterococcus_faecalis_EnGen0363_WGS:0.00216,Enterococcus_faecalis_TX4244_WGS:0.00055)0.792:0.00055,((((((((Enterococcus_faecalis_EnGen0281_WGS:0,Enterococcus_faecalis_EnGen0304_WGS:0):0.00063,(Enterococcus_faecalis_EnGen0240_WGS:0.00055,((((((((Enterococcus_faecalis_EnGen0301_WGS:0.00123,(Enterococcus_faecalis_B836161_WGS:0.0017,((Enterococcus_faecalis_EnGen0249_WGS:0.00093,Enterococcus_faecalis_EnGen0284_WGS:0.00055)0.933:0.00107,Enterococcus_faecalis_02MBBW10_WGS:0.00236)0.556:0.00095)0.936:0.0011)0.000:0.00055,Enterococcus_faecalis_OG1RF:0.00064)0.836:0.00054,Enterococcus_faecalis_EnGen0115_WGS:0.00175)0.862:0.00094,((Enterococcus_faecalis_20SDBW06_WGS:0.00055,Enterococcus_faecalis_20SDBW08_WGS:0.00055)0.970:0.00124,(Enterococcus_faecalis_TX0109_WGS:0.00055,(Enterococcus_faecalis_ATCC_35038_WGS:0.00124,Enterococcus_faecalis_TX1302_WGS:0.00055)0.000:0.00055)0.922:0.00062)0.724:0.00055)0.892:0.00055,Enterococcus_faecalis_TX0102_WGS:0.00055)0.000:0.00055,Enterococcus_faecalis_EnGen0279_WGS:0.00055)0.287:0.00055,Enterococcus_faecalis_TX0031_WGS:0.00495)0.000:0.00055,Enterococcus_faecalis_EnGen0250_WGS:0.00055)0.581:0.00055)0.301:0.00055)0.000:0.00055,Enterococcus_faecalis_T1_WGS:0.00055)0.761:0.00055,(((((Enterococcus_faecalis_EnGen0058_WGS:0,Enterococcus_faecalis_EnGen0074_WGS:0):0.00055,Enterococcus_faecalis_EnGen0073_WGS:0.00055)0.961:0.00252,(Enterococcus_faecalis_TUSoD_Ef11_WGS:0.00055,Enterococcus_faecalis_str_Symbioflor_1:0.0006)0.611:0.00063)0.658:0.00055,((Enterococcus_faecalis_EnGen0103_WGS:0,(Enterococcus_faecalis_EnGen0102_WGS:0,(Enterococcus_faecalis_EnGen0116_WGS:0,(Enterococcus_faecalis_EnGen0118_WGS:0,(Enterococcus_faecalis_EnGen0105_WGS:0,(Enterococcus_faecalis_EnGen0117_WGS:0,Enterococcus_faecalis_EnGen0104_WGS:0)_Poly6:0)_Poly5:0)_Poly4:0)_Poly3:0)_Poly2:0)_Poly1:0.00054,Enterococcus_faecalis_D81161010_WGS:0.00216)0.988:0.00185)0.953:0.00053,(((Enterococcus_faecalis_EnGen0364_WGS:0.00055,(Enterococcus_faecalis_06MBS10_WGS:0,Enterococcus_faecalis_06MBS04_WGS:0):0.00055)0.891:0.00074,((Enterococcus_faecalis_EnGen0066_WGS:0.00102,(Enterococcus_faecalis_EnGen0233_WGS:0,Enterococcus_faecalis_EnGen0234_WGS:0):0.00055)0.984:0.00054,((Enterococcus_faecalis_EnGen0328_WGS:0,Enterococcus_faecalis_EnGen0333_WGS:0):0.00055,(Enterococcus_faecalis_ATCC_19433_WGS:0,Enterococcus_faecalis_TX2141_WGS:0):0.00055)0.927:0.00116)0.432:0.00053)0.772:0.00055,(((((Enterococcus_faecalis_EnGen0368_WGS:0.00095,(Enterococcus_faecalis_TX0043_WGS:0.00055,Enterococcus_faecalis_EnGen0291_WGS:0.00055)0.856:0.00055)0.893:0.00062,Enterococcus_faecalis_EnGen0351_WGS:0.00093)0.793:0.00055,((Enterococcus_faecalis_TX1346_WGS:0.0016,(Enterococcus_faecalis_TX1467_WGS:0.01562,Enterococcus_faecalis_TX0312_WGS:0.00054)0.996:0.00337)0.374:0.0006,(Enterococcus_faecalis_RP2S4_WGS:0.00055,Enterococcus_faecalis_EnGen0369_WGS:0.00092)0.870:0.00055)0.409:0.00055)0.336:0.00055,((Enterococcus_faecalis_F01966_WGS:0.00497,(Enterococcus_faecalis_EnGen0362_WGS:0.00215,Enterococcus_faecalis_TX0012_WGS:0.00153)0.769:0.00055)0.792:0.00055,(Enterococcus_faecium_SB2C2_WGS:0.00055,Enterococcus_faecalis_WKS26182_WGS:0.00055)0.891:0.00063)0.784:0.00055)0.488:0.00055,((Enterococcus_faecalis_UP2S6_WGS:0.00112,((Enterococcus_faecalis_E1Sol_WGS:0.00179,Enterococcus_faecalis_EnGen0356_WGS:0.00055)0.687:0.00063,((Enterococcus_faecalis_EnGen0062_WGS:0.00117,Enterococcus_faecalis_ATCC_6055_WGS:0.00055)0.974:0.00168,(Enterococcus_faecalis_D6_WGS:0.00055,((Enterococcus_faecalis_EnGen0086_WGS:0,(Enterococcus_faecalis_EnGen0080_WGS:0,(Enterococcus_faecalis_TX2137_WGS:0,(Enterococcus_faecalis_EnGen0083_WGS:0,(Enterococcus_faecalis_EnGen0060_WGS:0,(Enterococcus_faecalis_EnGen0071_WGS:0,(Enterococcus_faecalis_EnGen0081_WGS:0,(Enterococcus_faecalis_EnGen0075_WGS:0,(Enterococcus_faecalis_EnGen0082_WGS:0,(Enterococcus_faecalis_EnGen0072_WGS:0,Enterococcus_faecalis_EnGen0076_WGS:0)_Poly10:0)_Poly9:0)_Poly8:0)_Poly7:0)_Poly6:0)_Poly5:0)_Poly4:0)_Poly3:0)_Poly2:0)_Poly1:0.00055,Enterococcus_faecalis_VC1B1_WGS:0.00055)0.000:0.00055)0.916:0.00086)0.912:0.00055)0.939:0.00055)0.393:0.00055,(Enterococcus_faecalis_T3_WGS:0.00054,((Enterococcus_faecalis_EnGen0365_WGS:0,Enterococcus_faecalis_EnGen0342_WGS:0):0.00055,Enterococcus_faecalis_20SDW06_WGS:0.00122)0.860:0.00055)0.922:0.00054)0.556:0.00055)0.851:0.0005)0.795:0.00085)0.803:0.00055)0.889:0.00055,((((Enterococcus_faecalis_EnGen0336_WGS:0.00122,((Enterococcus_faecalis_EnGen0059_WGS:0,Enterococcus_faecalis_EnGen0063_WGS:0):0.00094,((((Enterococcus_faecalis_KI611106081_WGS:0.00152,(Enterococcus_faecalis_EnGen0093_WGS:0,Enterococcus_faecalis_EnGen0198_WGS:0):0.00123)0.809:0.00055,(Enterococcus_faecalis_EnGen0340_WGS:0.00142,Enterococcus_faecalis_R508_WGS:0.00293)0.917:0.00062)0.926:0.00055,(Enterococcus_faecalis_AR01_DG_WGS:0.00118,Enterococcus_faecalis_EnGen0355_WGS:0.00327)0.889:0.00106)0.468:0.00055,Enterococcus_faecalis_EnGen0084_WGS:0.00181)0.934:0.00122)0.746:0.00053)0.893:0.0008,(Enterococcus_faecalis_TX1342_WGS:0.00235,((Enterococcus_faecalis_599_WGS:0.00155,(Enterococcus_faecalis_PC11_WGS:0.00055,((Enterococcus_faecalis_EnGen0286_WGS:0.00093,Enterococcus_faecalis_ATCC_10100_WGS:0.00064)0.743:0.00055,Enterococcus_faecalis_JH1_WGS:0.00055)0.000:0.00055)0.893:0.00064)0.000:0.00055,(Enterococcus_faecalis_EnGen0282_WGS:0.00055,Enterococcus_faecalis_EnGen0346_WGS:0.00055)0.817:0.00055)0.898:0.00079)0.466:0.0009)0.954:0.00166,(Enterococcus_faecalis_ATCC_29200_2_WGS:0.00055,Enterococcus_faecalis_ATCC_29200_WGS:0.00055)0.962:0.0012)0.208:0.00054,((Enterococcus_faecalis_EnGen0348_WGS:0,Enterococcus_faecalis_EnGen0079_WGS:0):0.00275,Enterococcus_faecalis_TX1341_WGS:0.00092)0.890:0.00081)0.910:0.00054)0.888:0.00065,(((((Enterococcus_faecalis_EnGen0357_WGS:0.00094,Enterococcus_faecalis_02MBP10_WGS:0.00055)0.947:0.00092,Enterococcus_faecalis_EnGen0337_WGS:0.00123)0.766:0.00055,(Enterococcus_faecalis_EnGen0359_WGS:0.00161,Enterococcus_faecalis_X98_WGS:0.00215)0.456:0.00055)0.866:0.00055,Enterococcus_faecalis_LA3B2_WGS:0.00181)0.469:0.00067,Enterococcus_faecalis_TX0027_WGS:0.00055)0.888:0.00055)0.975:0.00055,Enterococcus_faecalis_EnGen0327_WGS:0.00055)0.458:0.00055,Enterococcus_faecalis_EnGen0293_WGS:0.00055)0.333:0.00055)0.012:0.00055)0.036:0.00055,Enterococcus_faecalis_EnGen0289_WGS:0.00055)0.000:0.00055,(Enterococcus_faecalis_EnGen0329_WGS:0,Enterococcus_faecalis_EnGen0331_WGS:0):0.00055)0.000:0.00055)0.697:0.00055,Enterococcus_faecalis_EnGen0285_WGS:0.00054)0.941:0.00107,((((((Enterococcus_faecalis_EnGen0244_WGS:0,Enterococcus_faecalis_EnGen0245_WGS:0):0.00055,(Enterococcus_faecalis_EnGen0298_WGS:0.00055,Enterococcus_faecalis_EnGen0370_WGS:0.00093)0.000:0.00055)0.838:0.00055,Enterococcus_faecalis_CH188_WGS:0.00156)0.732:0.00055,Enterococcus_faecalis_EnGen0246_WGS:0.00055)0.000:0.00055,(Enterococcus_faecalis_EnGen0251_WGS:0.00064,(((Enterococcus_faecalis_EnGen0311_2_WGS:0,Enterococcus_faecalis_EnGen0247_WGS:0):0.00055,Enterococcus_faecalis_EnGen0311_WGS:0.00055)0.967:0.00055,(Enterococcus_faecalis_TX0630_WGS:0.00055,((Enterococcus_faecalis_EnGen0302_WGS:0,Enterococcus_faecalis_EnGen0306_WGS:0):0.00055,Enterococcus_faecalis_EnGen0303_WGS:0.00055)0.000:0.00055)0.000:0.00055)0.000:0.00055)0.947:0.00093)0.961:0.00122,Enterococcus_faecalis_EnGen0350_WGS:0.00218)0.939:0.00055)0.903:0.00073)0.866:0.00055,Enterococcus_faecalis_TX0017_WGS:0.00053)0.757:0.00069,(((Enterococcus_faecalis_HIP11704_WGS:0.00055,(Enterococcus_faecalis_EnGen0345_WGS:0.00055,Enterococcus_faecalis_TX0855_WGS:0.00055)0.836:0.00055)0.979:0.0016,(((Enterococcus_faecalis_EnGen0300_WGS:0.00055,Enterococcus_faecalis_TX0860_WGS:0.00064)0.000:0.00055,Enterococcus_faecalis_EnGen0061_WGS:0.00055)0.000:0.00055,Enterococcus_faecalis_EnGen0287_WGS:0.00055)0.823:0.00055)0.326:0.00055,((Enterococcus_faecalis_TX0645_WGS:0.00063,Enterococcus_faecalis_ATCC_4200_WGS:0.00591)0.932:0.00092,(Enterococcus_faecalis_T2_WGS:0.00093,Enterococcus_faecalis_EnGen0341_WGS:0.00186)0.940:0.00093)0.938:0.00092)0.834:0.00055)0.724:0.00053)0.703:0.00055)0.950:0.00093)0.821:0.00055,(Enterococcus_faecalis_EnGen0344_WGS:0.00055,(Enterococcus_faecalis_EnGen0366_WGS:0.00062,Enterococcus_faecalis_EnGen0361_WGS:0.00055)0.778:0.00055)0.943:0.001)0.978:0.00254,Enterococcus_faecalis_E12_WGS:0.00163)0.925:0.00603)1.000:0.16686)1.000:0.09218)1.000:0.17037,((((((Streptococcus_plurextorum_DSM_22810_WGS:0.14008,Streptococcus_porci_DSM_23759_WGS:0.09408)1.000:0.11963,(Streptococcus_marimammalium_DSM_18627_WGS:0.32279,Streptococcus_entericus_DSM_14446_WGS:0.33177)0.863:0.07081)1.000:0.05983,(((((Streptococcus_salivarius_PS4_WGS:0.00612,(Streptococcus_sp_C150_WGS:0.00647,(Streptococcus_sp_HSISS2_WGS:0.02348,Streptococcus_sp_HSISS3_WGS:0.00852)0.977:0.00412)1.000:0.01202)1.000:0.01811,(((Streptococcus_vestibularis_F0396_WGS:0.00675,Streptococcus_vestibularis_ATCC_49124_WGS:0.01376)0.989:0.00535,((Streptococcus_thermophilus_MTCC_5460_WGS:0.00064,Streptococcus_thermophilus_MTCC_5461_WGS:0.00055)0.995:0.0041,((Streptococcus_thermophilus_LMD9:0.00575,(((Streptococcus_thermophilus_CNCM_I1630_WGS:0.07478,Streptococcus_thermophilus_CNRZ1066:0.00066)0.990:0.00067,Streptococcus_thermophilus_LMG_18311:0.00179)0.993:0.00367,(Streptococcus_thermophilus_MNZLW002:0.00123,Streptococcus_thermophilus_ND03:0.00464)0.952:0.00138)0.376:0.00079)0.999:0.00477,Streptococcus_thermophilus_JIM_8232:0.00297)0.691:0.00327)1.000:0.05124)1.000:0.01756,((Streptococcus_salivarius_CCHSS3:0.00537,(Streptococcus_salivarius_SK126_WGS:0.00859,Streptococcus_salivarius_JIM8777:0.0095)0.944:0.00143)0.981:0.00275,(Streptococcus_salivarius_M18_WGS:0.00753,(Streptococcus_salivarius_K12_WGS:0.00961,(Streptococcus_sp_HSISS4_WGS:0.00962,Streptococcus_sp_HSISS1_WGS:0.00055)1.000:0.01676)0.305:0.0016)0.999:0.00803)0.983:0.00559)1.000:0.01758)1.000:0.20455,((Streptococcus_orisratti_DSM_15617_WGS:0.0952,Streptococcus_henryi_DSM_19005_WGS:0.12894)1.000:0.04821,(Streptococcus_caballi_DSM_19004_WGS:0.11812,((Streptococcus_macedonicus_ACADC_198:0.02973,((Streptococcus_gallolyticus_subsp_gallolyticus_TX20005_WGS:0.00062,(Streptococcus_gallolyticus_subsp_gallolyticus_ATCC_BAA2069:0.00118,(Streptococcus_gallolyticus_subsp_gallolyticus_ATCC_43143:0.00055,Streptococcus_gallolyticus_UCN34:0.00087)0.956:0.00116)0.379:0.00055)0.990:0.00369,(Streptococcus_pasteurianus_ATCC_43144:0.00287,Streptococcus_bovis_ATCC_700338_WGS:0.00165)1.000:0.01776)0.811:0.00332)0.999:0.02584,((Streptococcus_equinus_ATCC_9812_WGS:0.01391,(Streptococcus_bovis_SN033_WGS:0.00204,(Streptococcus_bovis_B315_WGS:0.0012,Streptococcus_sp_HSISB1_WGS:0.03979)0.860:0.00093)0.981:0.00386)1.000:0.02559,(Streptococcus_lutetiensis_033:0.02772,(Streptococcus_infantarius_subsp_infantarius_CJ18:0.01104,Streptococcus_infantarius_subsp_infantarius_ATCC_BAA102_WGS:0.01354)1.000:0.01672)0.995:0.01579)1.000:0.03164)1.000:0.10657)0.992:0.03029)1.000:0.04279)0.569:0.02732,((Streptococcus_criceti_HS6_WGS:0.0648,(((Streptococcus_downei_F0415_WGS:0.01226,Streptococcus_sobrinus_TCI374_WGS:0.01468)0.975:0.00442,((Streptococcus_sobrinus_TCI376_WGS:0,Streptococcus_sobrinus_TCI349_WGS:0):0.00942,Streptococcus_sobrinus_TCI348_WGS:0.0176)0.997:0.00589)1.000:0.03885,(((Streptococcus_sobrinus_TCI50_WGS:0.00583,Streptococcus_sobrinus_TCI28_WGS:0.00242)0.980:0.00299,(Streptococcus_sobrinus_TCI366_WGS:0.00464,((Streptococcus_sobrinus_TCI367_WGS:0.00053,Streptococcus_sobrinus_TCI9_WGS:0.02321)0.996:0.00993,Streptococcus_sobrinus_TCI384_WGS:0.00936)0.855:0.00243)0.967:0.00282)1.000:0.00756,((Streptococcus_sobrinus_TCI16_WGS:0.01165,((Streptococcus_sobrinus_TCI80_WGS:0.01123,(Streptococcus_sobrinus_TCI373_WGS:0.00125,(Streptococcus_sobrinus_TCI98_WGS:0.00072,(Streptococcus_sobrinus_TCI124_WGS:0.00352,((Streptococcus_sobrinus_TCI172_WGS:0.00868,((Streptococcus_sobrinus_TCI377_WGS:0.00664,(Streptococcus_sobrinus_TCI345_WGS:0.00447,Streptococcus_sobrinus_TCI342_WGS:0.00749)0.946:0.00513)0.538:0.00335,Streptococcus_sobrinus_TCI355_WGS:0.00556)0.975:0.00354)0.868:0.00098,Streptococcus_sobrinus_TCI200_WGS:0.00775)0.897:0.00051)0.997:0.004)0.852:0.00055)0.633:0.00055)0.700:0.00054,(Streptococcus_sobrinus_TCI107_WGS:0.00101,(Streptococcus_sobrinus_TCI53_WGS:0.01405,Streptococcus_sobrinus_TCI2_WGS:0.00105)0.982:0.00368)0.942:0.00113)0.923:0.00067)0.587:0.00061,((((Streptococcus_sobrinus_TCI357_WGS:0.00107,((Streptococcus_sobrinus_TCI215_WGS:0.01059,Streptococcus_sobrinus_TCI175_WGS:0.02351)0.996:0.00609,((Streptococcus_sobrinus_TCI89_WGS:0.00847,(Streptococcus_sobrinus_TCI194_WGS:0.01617,Streptococcus_sobrinus_TCI160_WGS:0.00746)0.987:0.00548)0.997:0.00452,((Streptococcus_sobrinus_TCI395_WGS:0.00285,((Streptococcus_sobrinus_TCI363_WGS:0.01146,(Streptococcus_sobrinus_TCI381_WGS:0.01533,Streptococcus_sobrinus_TCI13_WGS:0.00503)0.997:0.00542)0.904:0.0005,Streptococcus_sobrinus_TCI56_WGS:0.00588)1.000:0.00702)1.000:0.00607,(Streptococcus_sobrinus_TCI119_WGS:0.00824,Streptococcus_sobrinus_TCI54_WGS:0.00665)0.366:0.00054)0.829:0.00105)0.956:0.00212)0.988:0.00406)0.998:0.00727,(Streptococcus_sobrinus_TCI352_WGS:0.00128,Streptococcus_sobrinus_TCI77_WGS:0.00066)0.999:0.00054)0.985:0.00312,((Streptococcus_sobrinus_TCI61_WGS:0.00772,(Streptococcus_sobrinus_DSM_20742_ATCC_33478_2_WGS:0.00055,Streptococcus_sobrinus_DSM_20742_ATCC_33478_WGS:0.00421)0.994:0.00288)0.811:0.00111,((Streptococcus_sobrinus_TCI392_WGS:0.01441,(Streptococcus_sobrinus_TCI118_WGS:0.00741,Streptococcus_sobrinus_TCI396_WGS:0.0025)1.000:0.0064)0.024:0.0015,Streptococcus_sobrinus_TCI79_WGS:0.00321)0.943:0.00146)0.913:0.00104)0.106:0.0009,Streptococcus_sobrinus_W1703_WGS:0.00813)0.969:0.00223)0.609:0.00055)1.000:0.0347)1.000:0.04852)1.000:0.17228,(Streptococcus_ferus_DSM_20646_WGS:0.21948,(Streptococcus_macacae_NCTC_11558_WGS:0.15728,((((((Streptococcus_mutans_ST6_WGS:0.00242,((Streptococcus_mutans_TCI212_WGS:0.00623,(((((Streptococcus_mutans_TCI201_WGS:0.00055,Streptococcus_mutans_TCI244_WGS:0.00055)1.000:0.00375,Streptococcus_mutans_TCI146_WGS:0.00297)0.742:0.00091,(Streptococcus_mutans_TCI149_WGS:0.00186,((((((Streptococcus_mutans_TCI109_WGS:0.00091,Streptococcus_mutans_TCI224_WGS:0.00055)0.994:0.00253,(Streptococcus_mutans_TCI210_WGS:0.00316,(Streptococcus_mutans_TCI110_WGS:0.00055,Streptococcus_mutans_TCI99_WGS:0.00055)0.272:0.00064)0.942:0.00148)0.493:0.0007,((Streptococcus_mutans_TCI187_WGS:0.006,Streptococcus_mutans_TCI152_WGS:0.00148)0.236:0.00129,(((Streptococcus_mutans_TCI145_WGS:0.00055,Streptococcus_mutans_TCI70_WGS:0.00571)0.899:0.00107,Streptococcus_mutans_TCI400_WGS:0.00295)0.119:0.00054,(Streptococcus_mutans_TCI278_WGS:0.00055,Streptococcus_mutans_TCI268_WGS:0.00055)0.975:0.00152)0.901:0.00123)0.875:0.00107)0.960:0.00139,(Streptococcus_mutans_TCI11_WGS:0.01024,(((Streptococcus_mutans_TCI196_WGS:0.00055,Streptococcus_mutans_TCI239_WGS:0.00055)0.986:0.00204,Streptococcus_mutans_TCI204_WGS:0.00295)0.888:0.00065,((Streptococcus_mutans_TCI120_WGS:0.00055,Streptococcus_mutans_TCI143_WGS:0.00055)0.999:0.00438,((Streptococcus_mutans_TCI219_WGS:0.00513,(Streptococcus_mutans_TCI163_WGS:0.00143,(((Streptococcus_mutans_TCI30_WGS:0.00055,Streptococcus_mutans_TCI75_WGS:0.00055)0.947:0.00053,(Streptococcus_mutans_TCI249_WGS:0.00074,((Streptococcus_mutans_TCI177_WGS:0.00054,Streptococcus_mutans_TCI78_WGS:0.00055)0.808:0.0005,(Streptococcus_mutans_TCI294_WGS:0.00055,Streptococcus_mutans_TCI123_WGS:0.00166)0.975:0.00055)0.961:0.00144)0.000:0.00055)0.873:0.0005,(Streptococcus_mutans_TCI125_WGS:0.00055,Streptococcus_mutans_TCI222_WGS:0.00063)0.976:0.00184)0.849:0.00064)0.936:0.00123)0.332:0.00108,Streptococcus_mutans_TCI96_WGS:0.00162)0.782:0.00124)0.858:0.00086)0.768:0.00054)0.858:0.00055)0.817:0.00055,((((Streptococcus_mutans_TCI164_WGS:0.00055,(Streptococcus_mutans_TCI264_WGS:0.00055,Streptococcus_mutans_TCI151_WGS:0.00055)0.978:0.00213)0.963:0.00243,(Streptococcus_mutans_TCI116_WGS:0.00084,((Streptococcus_mutans_TCI399_WGS:0.00055,Streptococcus_mutans_TCI51_WGS:0.00054)0.436:0.00055,(Streptococcus_mutans_KK21_WGS:0.00055,((Streptococcus_mutans_TCI92_WGS:0,Streptococcus_mutans_TCI82_WGS:0):0.00171,(Streptococcus_mutans_TCI169_WGS:0.00055,(((Streptococcus_mutans_5DC8_WGS:0,Streptococcus_mutans_TCI153_WGS:0):0.00055,(Streptococcus_mutans_TCI243_WGS:0.00055,Streptococcus_mutans_TCI242_WGS:0.00055)0.969:0.00141)0.000:0.00055,Streptococcus_mutans_TCI85_WGS:0.00055)0.872:0.00055)0.442:0.00055)0.856:0.00055)0.417:0.00055)0.783:0.00054)0.787:0.00104)0.422:0.00054,(((Streptococcus_mutans_TCI173_WGS:0.00093,Streptococcus_mutans_TCI170_WGS:0.00286)0.432:0.00055,Streptococcus_mutans_TCI228_WGS:0.00235)0.165:0.00063,Streptococcus_mutans_TCI234_WGS:0.0027)0.831:0.00055)0.884:0.00073,(Streptococcus_mutans_TCI86_WGS:0.00407,Streptococcus_mutans_ATCC_25175_WGS:0.00254)0.545:0.00068)0.157:0.00054)0.916:0.0013,Streptococcus_mutans_TCI256_WGS:0.00667)0.833:0.00083)0.467:0.00054)0.720:0.00149,Streptococcus_mutans_TCI191_WGS:0.00394)0.296:0.0005,(((Streptococcus_mutans_TCI220_WGS:0.00286,Streptococcus_mutans_TCI218_WGS:0.00197)0.852:0.0012,Streptococcus_mutans_TCI176_WGS:0.00347)0.920:0.00103,((Streptococcus_mutans_TCI267_WGS:0.00113,((Streptococcus_mutans_TCI148_WGS:0.00055,Streptococcus_mutans_TCI179_WGS:0.00055)0.000:0.00055,(Streptococcus_mutans_TCI154_WGS:0.00055,Streptococcus_mutans_TCI162_WGS:0.00055)0.801:0.00055)0.904:0.00077)0.929:0.00131,((Streptococcus_mutans_TCI279_WGS:0.00129,((Streptococcus_mutans_TCI138_WGS:0.00055,(((Streptococcus_mutans_TCI289_WGS:0.00055,Streptococcus_mutans_TCI260_WGS:0.00055)0.902:0.00055,(Streptococcus_mutans_AC4446_WGS:0.00055,Streptococcus_mutans_TCI101_WGS:0.00055)0.000:0.00055)0.053:0.00055,(Streptococcus_mutans_TCI227_WGS:0.00055,Streptococcus_mutans_TCI62_WGS:0.00055)0.785:0.00055)0.782:0.00055)0.899:0.00064,(Streptococcus_mutans_TCI292_WGS:0.00063,Streptococcus_mutans_TCI223_WGS:0.00055)0.846:0.00055)0.879:0.00055)0.662:0.00064,(Streptococcus_mutans_TCI280_WGS:0.00055,Streptococcus_mutans_TCI202_WGS:0.00055)0.978:0.00227)0.716:0.00069)0.870:0.0005)0.362:0.00054)0.999:0.00487)0.386:0.00053,Streptococcus_mutans_TCI298_WGS:0.00439)1.000:0.00741)0.860:0.00054,((Streptococcus_mutans_662A_WGS:0.0047,(Streptococcus_mutans_NLML1_WGS:0.00055,Streptococcus_mutans_4VF1_WGS:0.00062)1.000:0.00993)0.893:0.00181,Streptococcus_mutans_NMT4863_WGS:0.00551)0.489:0.00194)0.789:0.00054,Streptococcus_mutans_11VS1_WGS:0.02085)0.999:0.00425,(((((Streptococcus_mutans_NLML8_WGS:0.00181,Streptococcus_mutans_LJ23:0.00663)0.893:0.00055,((Streptococcus_mutans_N34_WGS:0.00582,Streptococcus_mutans_SM1_WGS:0.00449)0.999:0.0044,(((Streptococcus_mutans_OMZ175_WGS:0.00482,(Streptococcus_mutans_1ID3_WGS:0.00649,Streptococcus_mutans_M230_WGS:0.00858)1.000:0.00508)0.998:0.00393,((Streptococcus_mutans_NV1996_WGS:0.00513,Streptococcus_mutans_NCTC_11060_WGS:0.00179)0.558:0.00089,Streptococcus_mutans_U2A_WGS:0.00526)0.781:0.00055)0.889:0.0007,Streptococcus_mutans_NLML5_WGS:0.00376)0.388:0.00055)0.951:0.00163)0.757:0.00053,((Streptococcus_mutans_A9_WGS:0.0036,Streptococcus_mutans_SF14_WGS:0.00525)0.997:0.00301,Streptococcus_mutans_SF12_WGS:0.00248)0.884:0.00083)0.973:0.00311,((Streptococcus_mutans_N29_WGS:0.00392,Streptococcus_mutans_5SM3_WGS:0.00359)0.985:0.00276,((((Streptococcus_mutans_SA41_WGS:0.00195,((Streptococcus_mutans_11SSST2_WGS:0.0047,Streptococcus_mutans_U138_WGS:0.00055)1.000:0.00391,Streptococcus_mutans_A19_WGS:0.00101)0.924:0.00125)0.864:0.00054,(((Streptococcus_mutans_15JP3_WGS:0.00139,Streptococcus_mutans_T4_WGS:0.0013)0.795:0.00066,(Streptococcus_mutans_N3209_WGS:0.00273,(Streptococcus_mutans_21_WGS:0.00055,Streptococcus_mutans_2ST1_WGS:0.00055)1.000:0.00417)0.756:0.00073)0.776:0.00055,(Streptococcus_mutans_NFSM2_WGS:0.0013,(Streptococcus_mutans_N66_WGS:0.00081,(Streptococcus_mutans_UA159:0.00091,(Streptococcus_mutans_U2B_WGS:0.00055,Streptococcus_mutans_8ID3_WGS:0.00055)0.820:0.00055)0.852:0.00055)0.888:0.0009)0.976:0.00204)0.427:0.00062)0.880:0.00055,(Streptococcus_mutans_NVAB_WGS:0.00055,Streptococcus_mutans_DSM_20523_WGS:0.00094)0.982:0.00174)0.923:0.00172,((Streptococcus_mutans_ST1_WGS:0.00353,Streptococcus_mutans_M2A_WGS:0.00378)0.852:0.00104,(((Streptococcus_mutans_15VF2_WGS:0.00498,(Streptococcus_mutans_1SM1_WGS:0.00363,(Streptococcus_mutans_4SM1_WGS:0.00428,Streptococcus_mutans_SA38_WGS:0.00204)0.990:0.00309)0.445:0.00073)0.907:0.00247,Streptococcus_mutans_11A1_WGS:0.00362)0.862:0.00195,Streptococcus_mutans_GS5:0.00922)0.781:0.00056)0.287:0.00112)0.097:0.0011)0.702:0.00166)0.965:0.00238,(((Streptococcus_mutans_24_WGS:0.00096,Streptococcus_mutans_KK23_WGS:0.00235)0.998:0.00357,((Streptococcus_mutans_SM6_WGS:0.00062,Streptococcus_mutans_M21_WGS:0.00091)0.970:0.00121,((Streptococcus_mutans_NLML9_WGS:0.00165,Streptococcus_mutans_S1B_WGS:0.00345)0.752:0.00116,((((Streptococcus_mutans_B_WGS:0.0021,Streptococcus_mutans_G123_WGS:0.00055)0.852:0.00055,Streptococcus_mutans_2VS1_WGS:0.00062)0.825:0.00055,(Streptococcus_mutans_NLML4_WGS:0.00234,(Streptococcus_mutans_W6_WGS:0.00454,Streptococcus_mutans_14D_WGS:0.00055)0.857:0.00055)0.924:0.00091)0.829:0.00055,Streptococcus_mutans_NN2025:0.00265)0.463:0.00058)0.778:0.00055)0.865:0.00054)0.400:0.00058,(Streptococcus_mutans_R221_WGS:0.00205,(Streptococcus_mutans_3SN1_WGS:0.00366,Streptococcus_mutans_NFSM1_WGS:0.00175)0.700:0.0009)0.891:0.00093)0.855:0.00055)0.451:0.00055)0.846:0.00061,(Streptococcus_mutans_SM4_WGS:0.00055,Streptococcus_mutans_SF1_WGS:0.00151)0.915:0.00061)1.000:0.09748,(Streptococcus_devriesei_DSM_19639_WGS:0.06391,(Streptococcus_ratti_FA1_DSM_20564_2_WGS:0.00154,Streptococcus_ratti_FA1_DSM_20564_WGS:0.00055)1.000:0.04585)1.000:0.06046)0.993:0.04242)1.000:0.0621)1.000:0.07285)0.993:0.03771)0.998:0.04083,((Streptococcus_thoraltensis_DSM_12221_WGS:0.08312,(Streptococcus_agalactiae_LMG_14747_WGS:0.0147,Streptococcus_hyovaginalis_DSM_12219_WGS:0.01649)1.000:0.09525)1.000:0.16406,(((((Streptococcus_agalactiae_MC627_WGS:0.00055,(Streptococcus_agalactiae_GB00975_WGS:0.00055,Streptococcus_agalactiae_BSU442_WGS:0.00384)0.430:0.00055)0.631:0.00055,(Streptococcus_agalactiae_FSL_S3268_WGS:0,(Streptococcus_agalactiae_GB00954_WGS:0,(Streptococcus_agalactiae_GB01004_WGS:0,(Streptococcus_agalactiae_FSL_S3005_WGS:0,(Streptococcus_agalactiae_FSL_F2338_WGS:0,Streptococcus_agalactiae_GB00174_WGS:0)_Poly5:0)_Poly4:0)_Poly3:0)_Poly2:0)_Poly1:0.00055)0.000:0.00055,((Streptococcus_agalactiae_GBS10_WGS:0.01025,(Streptococcus_agalactiae_MC633_WGS:0.01359,Streptococcus_agalactiae_MC632_WGS:0.00158)0.872:0.00055)1.000:0.0081,Streptococcus_agalactiae_MC634_WGS:0.00641)0.926:0.00094)0.982:0.00325,(((Streptococcus_agalactiae_LMG_14838_WGS:0.00377,((Streptococcus_agalactiae_LMG_15081_WGS:0.00055,Streptococcus_agalactiae_CCUG_34230_WGS:0.0006)0.164:0.00055,(((((Streptococcus_agalactiae_GB00922_WGS:0,Streptococcus_agalactiae_GB00548_WGS:0):0.00055,(Streptococcus_agalactiae_GB00965_WGS:0.00055,((((Streptococcus_agalactiae_MC621_WGS:0.00055,Streptococcus_agalactiae_GBS12_WGS:0.00055)0.000:0.00055,Streptococcus_agalactiae_MC629_WGS:0.00055)0.920:0.00055,Streptococcus_agalactiae_MRI_Z1035_WGS:0.00055)0.750:0.00055,Streptococcus_agalactiae_BSU260_WGS:0.00055)0.896:0.00055)0.538:0.00055)0.744:0.00055,Streptococcus_agalactiae_FSL_F2343_WGS:0.00055)0.948:0.001,Streptococcus_agalactiae_NEM316:0.00055)0.165:0.00055,Streptococcus_agalactiae_CCUG_29782_WGS:0.00055)0.889:0.00055)0.831:0.00055)0.887:0.00113,(Streptococcus_agalactiae_18RS21_WGS:0.01009,Streptococcus_agalactiae_LMG_14609_WGS:0.01044)1.000:0.00825)0.802:0.00062,(((((Streptococcus_agalactiae_GB00957_WGS:0.00055,(((Streptococcus_agalactiae_str_Gottschalk_31825_WGS:0,(Streptococcus_agalactiae_GB00018_WGS:0,(Streptococcus_agalactiae_GB00190_WGS:0,(Streptococcus_agalactiae_GB00932_WGS:0,(Streptococcus_agalactiae_GB00002_WGS:0,(Streptococcus_agalactiae_GB00887_WGS:0,Streptococcus_agalactiae_GB00245_WGS:0)_Poly6:0)_Poly5:0)_Poly4:0)_Poly3:0)_Poly2:0)_Poly1:0.00055,(Streptococcus_agalactiae_515_WGS:0.00651,Streptococcus_agalactiae_CCUG_38383_WGS:0.01426)0.999:0.00548)0.000:0.00055,((Streptococcus_agalactiae_MRI_Z1024_WGS:0.00547,(Streptococcus_agalactiae_str_Gottschalk_19247_WGS:0.00055,(((((Streptococcus_agalactiae_BSU253_WGS:0.00055,(Streptococcus_agalactiae_GB00992_WGS:0.00099,((Streptococcus_agalactiae_str_Gottschalk_1002A_WGS:0.00055,Streptococcus_agalactiae_GB00986_WGS:0.00051)0.331:0.00055,Streptococcus_agalactiae_MC626_WGS:0.00055)0.536:0.00055)0.403:0.00055)0.503:0.00055,Streptococcus_agalactiae_MC623_WGS:0.00054)0.000:0.00055,Streptococcus_agalactiae_MRI_Z1204_WGS:0.00055)0.079:0.00055,(Streptococcus_agalactiae_FSL_S3090_WGS:0.00055,(Streptococcus_agalactiae_GB00867_WGS:0,Streptococcus_agalactiae_GB01003_WGS:0):0.00055)0.864:0.00064)0.000:0.00055,(Streptococcus_agalactiae_CCUG_37739_WGS:0,Streptococcus_agalactiae_CCUG_44074_WGS:0):0.00055)0.000:0.00055)0.452:0.00055)0.000:0.00055,((Streptococcus_agalactiae_MRI_Z1203_WGS:0.00055,(Streptococcus_agalactiae_MRI_Z1199_WGS:0,(Streptococcus_agalactiae_MRI_Z1201_WGS:0,Streptococcus_agalactiae_MRI_Z1202_WGS:0)_Poly2:0)_Poly1:0.00055)0.000:0.00055,Streptococcus_agalactiae_MRI_Z1200_WGS:0.00065)0.803:0.00055)0.026:0.00055)0.433:0.00055)0.896:0.00068,(Streptococcus_agalactiae_GB00247_WGS:0,Streptococcus_agalactiae_GB00601_WGS:0):0.00054)0.988:0.00055,(Streptococcus_agalactiae_LMG_14608_WGS:0.01009,Streptococcus_agalactiae_BSU188_WGS:0.00099)0.999:0.00772)0.884:0.0013,(((Streptococcus_agalactiae_BSU451_WGS:0.00055,Streptococcus_agalactiae_MRI_Z1023_WGS:0.00055)0.989:0.00222,(((Streptococcus_agalactiae_MRI_Z1048_WGS:0.00081,Streptococcus_agalactiae_CCUG_44110_WGS:0.00725)0.971:0.00434,(Streptococcus_agalactiae_BSU247_WGS:0.00144,(Streptococcus_agalactiae_CCUG_25532_WGS:0.00055,Streptococcus_agalactiae_GB00640_WGS:0.00055)0.888:0.00055)0.909:0.00107)0.975:0.0028,(((Streptococcus_agalactiae_GB00112_WGS:0.00055,((((Streptococcus_agalactiae_GB00115_WGS:0,(Streptococcus_agalactiae_GB00963_WGS:0,Streptococcus_agalactiae_CCUG_44186_WGS:0)_Poly2:0)_Poly1:0.00055,(Streptococcus_agalactiae_CCUG_37736_WGS:0.00055,(Streptococcus_agalactiae_GB00654_WGS:0.00055,(Streptococcus_agalactiae_CCUG_17336_WGS:0.00093,(Streptococcus_agalactiae_GB00557_WGS:0.00055,Streptococcus_agalactiae_GB00891_WGS:0.00055)0.000:0.00055)0.493:0.00055)0.284:0.00055)0.386:0.00055)0.000:0.00055,(Streptococcus_agalactiae_LMG_15094_WGS:0,(Streptococcus_agalactiae_CCUG_49086_WGS:0,(Streptococcus_agalactiae_LMG_15085_WGS:0,(Streptococcus_agalactiae_LMG_15095_WGS:0,(Streptococcus_agalactiae_BSU96_WGS:0,Streptococcus_agalactiae_CCUG_49087_WGS:0)_Poly5:0)_Poly4:0)_Poly3:0)_Poly2:0)_Poly1:0.00055)0.544:0.00055,(Streptococcus_agalactiae_GB00097_WGS:0.00055,((Streptococcus_agalactiae_GB00940_WGS:0.00158,Streptococcus_agalactiae_GB00111_WGS:0.00051)0.533:0.00055,Streptococcus_agalactiae_FSL_S3102_WGS:0.00055)0.240:0.00055)0.780:0.00055)0.147:0.00055)0.995:0.0039,Streptococcus_agalactiae_GB00300_WGS:0.00327)0.920:0.00127,(Streptococcus_agalactiae_ILRI005:0.00251,Streptococcus_agalactiae_ILRI112:0.00477)0.888:0.00093)0.375:0.00055)0.867:0.00073)0.771:0.00055,((((Streptococcus_agalactiae_MRI_Z1216_WGS:0.00055,Streptococcus_agalactiae_MRI_Z1213_WGS:0.00055)0.000:0.00055,(Streptococcus_agalactiae_MRI_Z1217_WGS:0.00055,Streptococcus_agalactiae_MRI_Z1214_WGS:0.00055)0.000:0.00055)0.999:0.00468,((((((Streptococcus_agalactiae_FSL_S3501_WGS:0.00256,(Streptococcus_agalactiae_FSL_S3105_WGS:0.00055,Streptococcus_agalactiae_FSL_S3603_WGS:0.00055)0.934:0.00055)0.939:0.00055,(((Streptococcus_agalactiae_FSL_S3128_WGS:0,Streptococcus_agalactiae_FSL_S3222_WGS:0):0.00054,(Streptococcus_agalactiae_FSL_S3654_WGS:0.00055,(Streptococcus_agalactiae_FSL_S3062_WGS:0.00071,Streptococcus_agalactiae_FSL_S3034_WGS:0.00055)0.769:0.00055)0.964:0.00157)0.794:0.00052,(Streptococcus_agalactiae_FSL_S3608_WGS:0.00055,Streptococcus_agalactiae_FSL_S3277_WGS:0.00252)0.846:0.00055)0.998:0.00376)0.943:0.00055,Streptococcus_agalactiae_FSL_S3027_WGS:0.00055)0.000:0.00055,(Streptococcus_agalactiae_FSL_S3251_WGS:0.00302,Streptococcus_agalactiae_FSL_S3043_WGS:0.00159)0.967:0.00055)0.887:0.00064,(Streptococcus_agalactiae_FSL_S3586_WGS:0.00055,(Streptococcus_agalactiae_FSL_S3026_2_WGS:0.00316,Streptococcus_agalactiae_FSL_S3026_WGS:0.00055)0.908:0.00055)0.992:0.00252)0.542:0.00094,((Streptococcus_agalactiae_ATCC_13813_WGS:0.00473,((Streptococcus_agalactiae_LDS_610_WGS:0.00628,(((((Streptococcus_agalactiae_GB00904_WGS:0,Streptococcus_agalactiae_GB00900_WGS:0):0.00055,(Streptococcus_agalactiae_BSU447_WGS:0.00055,(Streptococcus_agalactiae_GB00923_WGS:0,Streptococcus_agalactiae_GB00929_WGS:0):0.00158)0.842:0.00055)0.018:0.00055,Streptococcus_agalactiae_GB00984_WGS:0.00055)1.000:0.00539,(Streptococcus_agalactiae_LMG_15091_WGS:0.00358,(Streptococcus_agalactiae_GB00933_WGS:0.00055,Streptococcus_agalactiae_GB00911_WGS:0.00055)0.899:0.00079)0.303:0.00112)0.996:0.00314,(Streptococcus_agalactiae_LDS_623_WGS:0.00055,Streptococcus_agalactiae_LDS_628_WGS:0.00824)0.911:0.00093)0.995:0.00347)0.251:0.00054,Streptococcus_agalactiae_LDS_617_WGS:0.004)0.959:0.00445)0.446:0.00054,(((Streptococcus_agalactiae_FSL_S3229_WGS:0.00054,(Streptococcus_agalactiae_FSL_S3077_WGS:0.00055,(Streptococcus_agalactiae_FSL_C1487_WGS:0.00463,Streptococcus_agalactiae_FSL_S3568_WGS:0.00445)0.702:0.00055)1.000:0.00493)0.878:0.00087,Streptococcus_agalactiae_FSL_C1494_WGS:0.0008)0.803:0.00193,Streptococcus_agalactiae_FSL_S3170_WGS:0.00075)0.889:0.00055)0.472:0.00055)0.968:0.00191)0.920:0.00136,(((Streptococcus_agalactiae_STIRCD29_WGS:0,Streptococcus_agalactiae:0):0.00055,Streptococcus_agalactiae_SS1218_WGS:0.00055)0.996:0.00403,(Streptococcus_agalactiae_SA2006:0.00256,(Streptococcus_agalactiae_SS1219_WGS:0.00055,(((Streptococcus_agalactiae_LADL_05108a_WGS:0.00055,Streptococcus_agalactiae_STIRCD07_WGS:0.00265)0.724:0.00055,(Streptococcus_agalactiae_STIRCD13_WGS:0.00055,Streptococcus_agalactiae_STIRCD17_WGS:0.00423)0.928:0.00051)0.000:0.00055,(Streptococcus_agalactiae_LADL90503_WGS:0.00055,Streptococcus_agalactiae_STIRCD09_WGS:0.00067)0.000:0.00055)0.000:0.00055)0.961:0.00127)0.976:0.00175)0.999:0.00638)0.873:0.00065)0.913:0.00098)0.888:0.00095,((((Streptococcus_agalactiae_BSU450_WGS:0.00055,(Streptococcus_agalactiae_GB00264_WGS:0.00055,Streptococcus_agalactiae_GB00864_WGS:0.00055)0.850:0.00055)0.000:0.00055,((((Streptococcus_agalactiae_GB00893_WGS:0.00055,(Streptococcus_agalactiae_GB00555_WGS:0.00055,(Streptococcus_agalactiae_GB00653_WGS:0.00055,(Streptococcus_agalactiae_str_Gottschalk_998A_WGS:0.00055,(Streptococcus_agalactiae_CCUG_29376_WGS:0,Streptococcus_agalactiae_GB00003_WGS:0):0.00055)0.000:0.00055)0.926:0.00055)0.856:0.00055)0.897:0.00105,(Streptococcus_agalactiae_FSL_S3014_WGS:0.00101,(Streptococcus_agalactiae_BSU248_WGS:0.00055,Streptococcus_agalactiae_GB00909_WGS:0.00055)0.911:0.00055)0.808:0.00054)0.915:0.00055,(((Streptococcus_agalactiae_GB00202_WGS:0,Streptococcus_agalactiae_MRI_Z1038_WGS:0):0.00055,(Streptococcus_agalactiae_CCUG_47293_WGS:0.00055,(Streptococcus_agalactiae_CCUG_39096_A_WGS:0.00055,((Streptococcus_agalactiae_GB00219_WGS:0,(Streptococcus_agalactiae_GB00535_WGS:0,(Streptococcus_agalactiae_BSU454_WGS:0,(Streptococcus_agalactiae_FSL_S3137_WGS:0,(Streptococcus_agalactiae_str_Gottschalk_999B_WGS:0,(Streptococcus_agalactiae_LMG_15090_WGS:0,Streptococcus_agalactiae_GB00914_WGS:0)_Poly6:0)_Poly5:0)_Poly4:0)_Poly3:0)_Poly2:0)_Poly1:0.00055,(Streptococcus_agalactiae_GB00651_WGS:0.00055,Streptococcus_agalactiae_MRI_Z1206_WGS:0.00055)0.000:0.00055)0.810:0.00055)0.833:0.00055)0.127:0.00055)0.590:0.00055,((((Streptococcus_agalactiae_FSL_S3442_WGS:0.00233,(Streptococcus_agalactiae_STIRCD22_WGS:0.00055,Streptococcus_agalactiae_STIRCD21_WGS:0.00055)0.917:0.00054)0.445:0.00074,(((Streptococcus_agalactiae_CF01173_WGS:0.00055,Streptococcus_agalactiae_STIRCD26_WGS:0.00055)0.000:0.00055,Streptococcus_agalactiae_STIRCD27_WGS:0.00055)0.000:0.00055,(Streptococcus_agalactiae_STIRCD28_WGS:0,(Streptococcus_agalactiae_STIRCD01_WGS:0,(Streptococcus_agalactiae_STIRCD23_WGS:0,(Streptococcus_agalactiae_ZQ0910_WGS:0,(Streptococcus_agalactiae_GD201008001:0,Streptococcus_agalactiae_STIRCD24_WGS:0)_Poly5:0)_Poly4:0)_Poly3:0)_Poly2:0)_Poly1:0.00055)0.912:0.00055)0.743:0.00055,((Streptococcus_agalactiae_LMG_15083_WGS:0,Streptococcus_agalactiae_A909:0):0.00055,Streptococcus_agalactiae_BSU178_WGS:0.00055)0.861:0.00055)0.872:0.00065,Streptococcus_agalactiae_MRI_Z1198_WGS:0.00054)0.772:0.00055)0.845:0.00055)0.830:0.00055,((Streptococcus_agalactiae_BSU174_WGS:0,Streptococcus_agalactiae_GB00888_WGS:0):0.00053,((Streptococcus_agalactiae_H36B_WGS:0.00054,Streptococcus_agalactiae_BSU133_WGS:0.00065)0.957:0.00094,(Streptococcus_agalactiae_GB00919_WGS:0.00055,(Streptococcus_agalactiae_GB00947_WGS:0.00097,(Streptococcus_agalactiae_MRI_Z1218_WGS:0,Streptococcus_agalactiae_MRI_Z1219_WGS:0):0.00055)0.890:0.00055)0.838:0.00055)0.866:0.00055)0.758:0.00066)0.373:0.00055)0.958:0.00094,(Streptococcus_agalactiae_STIRCD25_WGS:0.00055,Streptococcus_agalactiae_STIRCD14_WGS:0.00094)0.000:0.00053)0.943:0.00094,(((((((((Streptococcus_agalactiae_09mas018883:0.00063,((Streptococcus_agalactiae_MRI_Z1205_WGS:0.00055,((Streptococcus_agalactiae_GB00999_WGS:0.00055,Streptococcus_agalactiae_SGBS026_WGS:0.00055)0.227:0.00055,Streptococcus_agalactiae_FSL_S3001_WGS:0.00756)0.000:0.00055)0.767:0.00055,Streptococcus_agalactiae_SGBS003_WGS:0.00095)0.000:0.00055)0.000:0.00055,(Streptococcus_agalactiae_GB00924_WGS:0,(Streptococcus_agalactiae_SGBS029_WGS:0,(Streptococcus_agalactiae_MC624_WGS:0,(Streptococcus_agalactiae_GB00241_WGS:0,(Streptococcus_agalactiae_CCUG_30636_WGS:0,(Streptococcus_agalactiae_SGBS021_WGS:0,(Streptococcus_agalactiae_FSL_S3023_WGS:0,(Streptococcus_agalactiae_SGBS001_WGS:0,(Streptococcus_agalactiae_SGBS027_WGS:0,(Streptococcus_agalactiae_CCUG_44140_WGS:0,(Streptococcus_agalactiae_SGBS002_WGS:0,(Streptococcus_agalactiae_GB00955_WGS:0,(Streptococcus_agalactiae_GB00020_WGS:0,(Streptococcus_agalactiae_SGBS020_WGS:0,(Streptococcus_agalactiae_CCUG_49100_WGS:0,(Streptococcus_agalactiae_BSU252_WGS:0,(Streptococcus_agalactiae_SGBS005_WGS:0,(Streptococcus_agalactiae_GB00013_WGS:0,(Streptococcus_agalactiae_SGBS025_WGS:0,(Streptococcus_agalactiae_SGBS006_WGS:0,(Streptococcus_agalactiae_SGBS004_WGS:0,Streptococcus_agalactiae_CCUG_49072_WGS:0)_Poly21:0)_Poly20:0)_Poly19:0)_Poly18:0)_Poly17:0)_Poly16:0)_Poly15:0)_Poly14:0)_Poly13:0)_Poly12:0)_Poly11:0)_Poly10:0)_Poly9:0)_Poly8:0)_Poly7:0)_Poly6:0)_Poly5:0)_Poly4:0)_Poly3:0)_Poly2:0)_Poly1:0.00055)0.000:0.00055,Streptococcus_agalactiae_SGBS007_WGS:0.00055)0.648:0.00055,((Streptococcus_agalactiae_MC625_WGS:0.00054,((Streptococcus_agalactiae_GB00874_WGS:0.00132,Streptococcus_agalactiae_SGBS022_WGS:0.00051)0.836:0.00054,Streptococcus_agalactiae_SS1014_WGS:0.00938)0.950:0.00061)0.270:0.00055,Streptococcus_agalactiae_SGBS030_WGS:0.00055)0.365:0.00055)0.324:0.00055,((((Streptococcus_agalactiae_GB00082_WGS:0.00055,Streptococcus_agalactiae_MRI_Z1012_WGS:0.00055)0.738:0.00055,(((((Streptococcus_agalactiae_str_Gottschalk_13227_WGS:0.00055,(((Streptococcus_agalactiae_MRI_Z1211_WGS:0.00055,(((Streptococcus_agalactiae_CCUG_28551_WGS:0.00385,Streptococcus_agalactiae_CCUG_44050_WGS:0.00098)0.848:0.00055,Streptococcus_agalactiae_MRI_Z1209_WGS:0.00055)0.839:0.00054,Streptococcus_agalactiae_MRI_Z1212_WGS:0.00126)0.000:0.00055)0.303:0.00053,Streptococcus_agalactiae_SGBS016_WGS:0.00055)0.918:0.00054,Streptococcus_agalactiae_SGBS015_WGS:0.00055)0.000:0.00055)0.213:0.00055,Streptococcus_agalactiae_CCUG_44077_WGS:0.00055)0.000:0.00055,Streptococcus_agalactiae_str_Gottschalk_2864_WGS:0.00055)0.000:0.00055,Streptococcus_agalactiae_SGBS014_WGS:0.00055)0.000:0.00055,Streptococcus_agalactiae_MRI_Z1025_WGS:0.00055)0.000:0.00055)0.955:0.00055,(Streptococcus_agalactiae_GB00614_WGS:0,Streptococcus_agalactiae_GB00012_WGS:0):0.00055)0.557:0.00055,(Streptococcus_agalactiae_CJB111_WGS:0.00055,(((Streptococcus_agalactiae_COH1_WGS:0.0072,(Streptococcus_agalactiae_MRI_Z1049_WGS:0.03612,Streptococcus_agalactiae_MRI_Z1039_WGS:0.01818)0.952:0.00318)0.303:0.00085,Streptococcus_agalactiae_GB00897_WGS:0.01408)0.876:0.00054,Streptococcus_agalactiae_str_Gottschalk_992B_WGS:0.00159)0.000:0.00055)1.000:0.00662)0.000:0.00055)0.757:0.00055,(Streptococcus_agalactiae_MC631_WGS:0.00581,Streptococcus_agalactiae_CCUG_37740_WGS:0.00078)1.000:0.00062)0.834:0.00055,Streptococcus_agalactiae_BSU92_WGS:0.00055)0.912:0.00069,(Streptococcus_agalactiae_MRI_Z1215_WGS:0.00188,(Streptococcus_agalactiae_GB00084_WGS:0.00094,(Streptococcus_agalactiae_str_Gottschalk_1005B_WGS:0.00055,Streptococcus_agalactiae_GB00901_WGS:0.00055)0.796:0.00055)0.741:0.00055)0.751:0.00054)0.809:0.00055,(((Streptococcus_agalactiae_GB00279_WGS:0.00094,(Streptococcus_agalactiae_GB00679_WGS:0.0005,Streptococcus_agalactiae_LMG_15092_WGS:0.00094)0.957:0.00069)0.972:0.00184,((Streptococcus_agalactiae_CCUG_44104_WGS:0.00387,(Streptococcus_agalactiae_BSU108_WGS:0.00613,Streptococcus_agalactiae_SGBS010_WGS:0.00252)0.908:0.00152)0.998:0.00342,((((Streptococcus_agalactiae_BSU167_WGS:0.00839,Streptococcus_agalactiae_MC628_WGS:0.00064)0.932:0.00054,(Streptococcus_agalactiae_GB00959_WGS:0.00163,Streptococcus_agalactiae_112469214isolate1_WGS:0.01017)0.975:0.0028)0.996:0.00404,((((Streptococcus_agalactiae_GB00899_WGS:0.00255,(Streptococcus_agalactiae_CCUG_91_WGS:0.00055,((Streptococcus_agalactiae_LMG_15089_WGS:0.00055,(Streptococcus_agalactiae_LMG_15084_WGS:0.00093,Streptococcus_agalactiae_GB00226_WGS:0.00055)0.000:0.00053)0.999:0.00312,Streptococcus_agalactiae_BSU165_WGS:0.00053)0.862:0.00055)0.146:0.00055)0.752:0.00054,Streptococcus_agalactiae_GB00588_WGS:0.00054)0.000:0.00051,(Streptococcus_agalactiae_CCUG_37430_WGS:0.00063,(Streptococcus_agalactiae_GB00951_WGS:0.00055,(Streptococcus_agalactiae_GB00206_WGS:0.00052,(Streptococcus_agalactiae_CCUG_37738_WGS:0.00065,Streptococcus_agalactiae_MRI_Z1022_WGS:0.00474)0.866:0.00059)0.901:0.00082)0.000:0.00054)0.966:0.00124)0.825:0.00055,(Streptococcus_agalactiae_CCUG_19094_WGS:0.00055,(((((Streptococcus_agalactiae_str_Gottschalk_1003A_WGS:0.00055,((((Streptococcus_agalactiae_CCUG_37742_WGS:0.00573,Streptococcus_agalactiae_CCUG_37741_WGS:0.00055)0.807:0.00055,Streptococcus_agalactiae_CCUG_24810_WGS:0.00055)0.777:0.00055,(Streptococcus_agalactiae_GB00092_WGS:0.00055,Streptococcus_agalactiae_GB00865_WGS:0.00063)0.906:0.00059)0.956:0.00061,Streptococcus_agalactiae_CCUG_45061_WGS:0.00055)0.877:0.00055)0.747:0.00055,Streptococcus_agalactiae_CCUG_37737_WGS:0.00055)0.000:0.00055,(Streptococcus_agalactiae_GB00884_WGS:0,(Streptococcus_agalactiae_GB00663_WGS:0,(Streptococcus_agalactiae_GB00543_WGS:0,Streptococcus_agalactiae_FSL_S3003_WGS:0)_Poly3:0)_Poly2:0)_Poly1:0.00055)0.000:0.00055,Streptococcus_agalactiae_FSL_S3337_WGS:0.00055)0.185:0.00055,Streptococcus_agalactiae_GBS11_WGS:0.00068)0.000:0.00055)0.000:0.00055)0.999:0.00054)0.945:0.00087,(Streptococcus_agalactiae_GB00561_WGS:0.00055,(Streptococcus_agalactiae_LMG_15093_WGS:0.00055,Streptococcus_agalactiae_2603V_R:0.00055)0.000:0.00055)0.980:0.00156)0.011:0.00055)0.966:0.00186)0.902:0.00159,(Streptococcus_agalactiae_GB00083_WGS:0.00055,Streptococcus_agalactiae_PR06_WGS:0.00094)0.721:0.00055)0.889:0.00085)0.897:0.00069)0.915:0.001)0.717:0.00055)0.888:0.001)1.000:0.23835,((Streptococcus_urinalis_228597_WGS:0.00055,Streptococcus_urinalis_FB127CNA2_WGS:0.00062)1.000:0.2414,((Streptococcus_ictaluri_70705_WGS:0.14593,((Streptococcus_equi_subsp_equi_4047:0.01005,((((Streptococcus_equi_subsp_zooepidemicus_MGCS10565:0.00867,Streptococcus_equi_subsp_zooepidemicus_S31A1_WGS:0.00533)0.967:0.00303,Streptococcus_equi_subsp_zooepidemicus_BHS5_WGS:0.00967)0.639:0.00182,Streptococcus_equi_subsp_zooepidemicus:0.00797)0.908:0.00307,Streptococcus_equi_subsp_zooepidemicus_ATCC_35246:0.00595)0.759:0.00357)1.000:0.14264,(Streptococcus_castoreus_DSM_17536_WGS:0.11026,((Streptococcus_dysgalactiae_subsp_equisimilis_RE378:0.0036,(Streptococcus_dysgalactiae_subsp_dysgalactiae_ATCC_27957_WGS:0.02542,((Streptococcus_dysgalactiae_subsp_equisimilis_SK1250_WGS:0.00694,(Streptococcus_dysgalactiae_subsp_equisimilis_GGS_124:0.0031,Streptococcus_dysgalactiae_subsp_equisimilis_AC2713:0.00236)0.953:0.00224)0.816:0.00052,(Streptococcus_dysgalactiae_subsp_equisimilis_ATCC_12394:0.00076,Streptococcus_dysgalactiae_subsp_equisimilis_SK1249_WGS:0.00913)0.999:0.00505)0.339:0.001)0.997:0.00785)1.000:0.04956,(Streptococcus_canis_FSL_Z3227_WGS:0.05517,((Streptococcus_pyogenes_06BA18369_WGS:0.01118,((((Streptococcus_pyogenes_ATCC_10782_WGS:0.01118,(Streptococcus_pyogenes_NS882_WGS:0.00564,Streptococcus_pyogenes_GA06023_WGS:0.01522)0.346:0.00104)0.950:0.00142,((Streptococcus_pyogenes_NZ131:0.0041,(((Streptococcus_pyogenes_M1_GAS:0.00055,(((Streptococcus_pyogenes_A20:0,Streptococcus_pyogenes_M1_476:0):0.00055,(Streptococcus_pyogenes_M49_591_WGS:0.02884,Streptococcus_pyogenes_GA41345_WGS:0.00244)1.000:0.0093)0.000:0.00055,Streptococcus_pyogenes_MGAS5005:0.00055)0.738:0.00055)0.396:0.00055,Streptococcus_pyogenes_DSM_20565_WGS:0.00055)0.999:0.00458,Streptococcus_pyogenes_HSC5:0.00426)0.916:0.00116)0.967:0.0013,((((Streptococcus_pyogenes_GA40634_WGS:0.00054,Streptococcus_pyogenes_MGAS10750:0.00055)1.000:0.00402,(Streptococcus_pyogenes_str_Manfredo:0.00265,Streptococcus_pyogenes_MGAS8232:0.00559)0.895:0.00134)0.933:0.00111,((Streptococcus_pyogenes_UTSW2_WGS:0.00234,(Streptococcus_pyogenes_MGAS6180:0.00055,Streptococcus_pyogenes_UTMEM1_WGS:0.00096)0.000:0.00055)1.000:0.00435,(Streptococcus_pyogenes_MGAS10270:0.00055,Streptococcus_pyogenes_GA41046_WGS:0.0027)0.999:0.00489)0.460:0.00067)0.764:0.00055,(Streptococcus_pyogenes_MGAS315:0,Streptococcus_pyogenes_SSI1:0):0.00476)0.886:0.00071)0.828:0.00054)1.000:0.00588,((Streptococcus_pyogenes_MGAS1882:0,Streptococcus_pyogenes_MGAS15252:0):0.00395,(Streptococcus_pyogenes_MGAS10394:0.00055,Streptococcus_pyogenes_GA19681_WGS:0.01059)0.999:0.00494)0.998:0.00522)0.911:0.00051,Streptococcus_pyogenes_Alab49:0.00357)0.998:0.00724)0.970:0.00236,((((Streptococcus_pyogenes_MGAS2096:0.0083,Streptococcus_pyogenes_HLJGAS12011_WGS:0.00055)0.063:0.00055,Streptococcus_pyogenes_HKU_QMH11M0907901_WGS:0.00055)0.435:0.00055,Streptococcus_pyogenes_BJCYGAS15_WGS:0.00055)0.000:0.00055,Streptococcus_pyogenes_MGAS9429:0.00055)0.987:0.00274)1.000:0.08002)0.375:0.01372)1.000:0.03312)1.000:0.04349)0.997:0.03203)0.998:0.04442,(((Streptococcus_iniae_IUSA1_WGS:0.00135,(Streptococcus_iniae_SF1:0.00068,(Streptococcus_iniae_9117_WGS:0.00262,Streptococcus_iniae_KCTC_11634BP_WGS:0.00055)0.826:0.00055)0.915:0.00096)1.000:0.13879,((Streptococcus_uberis_0140J:0.14062,(Streptococcus_porcinus_str_Jelinkova_176_WGS:0.01773,(Streptococcus_pseudoporcinus_SPIN_20026_WGS:0,Streptococcus_pseudoporcinus_LQ_94004_WGS:0):0.04694)1.000:0.11381)0.965:0.03893,Streptococcus_didelphis_DSM_15616_WGS:0.17319)0.498:0.02962)0.109:0.02338,(Streptococcus_parauberis_KCTC_11537:0.00804,(Streptococcus_parauberis_NCFD_2020_WGS:0.00651,(Streptococcus_parauberis_KRS02109_WGS:0.003,(Streptococcus_parauberis_KRS02083_WGS:0.00055,Streptococcus_parauberis_KCTC_11980BP_WGS:0.0058)0.995:0.00473)1.000:0.00872)0.792:0.00185)1.000:0.16104)1.000:0.04893)1.000:0.08824)0.994:0.04095)0.377:0.03018)0.998:0.04735)0.987:0.03416)0.964:0.04183,(((((Streptococcus_sp_oral_taxon_056_str_F0418_WGS:0.08258,(Streptococcus_sp_2_1_36FAA_WGS:0.01172,Streptococcus_gordonii_str_Challis_substr_CH1:0.02024)1.000:0.0399)0.999:0.03298,(((Streptococcus_sanguinis_SK330_WGS:0.01087,Streptococcus_sanguinis_SK355_WGS:0.0174)0.038:0.00178,((Streptococcus_sanguinis_VMC66_WGS:0.01149,Streptococcus_sanguinis_SK36:0.00965)0.367:0.00188,((Streptococcus_sanguinis_SK72_WGS:0.01327,Streptococcus_sanguinis_SK353_WGS:0.00999)0.943:0.00297,(((Streptococcus_sanguinis_SK1056_WGS:0.00906,Streptococcus_sanguinis_SK1087_WGS:0.00981)0.894:0.00267,((Streptococcus_sanguinis_SK1059_WGS:0.00055,(Streptococcus_sanguinis_SK340_WGS:0.00055,Streptococcus_sanguinis_ATCC_29667_WGS:0.00055)0.940:0.0009)1.000:0.00965,Streptococcus_sanguinis_SK49_WGS:0.01324)0.848:0.00253)0.788:0.00158,((Streptococcus_sanguinis_SK150_WGS:0.00956,(Streptococcus_sanguinis_SK160_WGS:0.00594,((Streptococcus_sanguinis_SK678_WGS:0.00575,(Streptococcus_sanguinis_SK1058_WGS:0.0035,Streptococcus_sanguinis_SK1_WGS:0.00338)0.965:0.00182)0.387:0.00071,(Streptococcus_sanguinis_SK405_WGS:0.00431,Streptococcus_sanguinis_SK408_WGS:0.01176)0.058:0.00207)0.993:0.00482)0.857:0.00232)0.619:0.00149,((Streptococcus_sanguinis_SK1057_WGS:0.01111,Streptococcus_sp_AS14_WGS:0.01394)0.206:0.00216,Streptococcus_sanguinis_SK115_WGS:0.0118)0.318:0.00091)0.835:0.00163)0.773:0.00137)1.000:0.00802)0.983:0.00353)1.000:0.05396,(Streptococcus_oligofermentans_AS_13089:0.02158,(Streptococcus_cristatus_ATCC_51100_WGS:0.00055,Streptococcus_cristatus_ATCC_51100_2_WGS:0.00055)1.000:0.02686)1.000:0.04495)0.685:0.02475)1.000:0.05005,((((Streptococcus_anginosus_SK1138_WGS:0.01194,(Streptococcus_anginosus_F0211_WGS:0.00071,Streptococcus_anginosus_1505_WGS:0.00672)0.903:0.0042)1.000:0.01374,((Streptococcus_anginosus_SK52_DSM_20563_3_WGS:0.00489,(Streptococcus_anginosus_SK52_DSM_20563_2_WGS:0.00055,(Streptococcus_anginosus_SK52_DSM_20563_WGS:0.00055,Streptococcus_intermedius_SK54_2_WGS:0.00055)0.516:0.00055)0.000:0.00055)1.000:0.01038,((Streptococcus_anginosus_subsp_whileyi_CCUG_39159_WGS:0.00141,Streptococcus_anginosus_C238:0.00116)1.000:0.01731,(Streptococcus_anginosus_T5_WGS:0.01152,(Streptococcus_anginosus_1_2_62CV_WGS:0.00638,Streptococcus_anginosus_C1051:0.01231)1.000:0.00716)0.896:0.00488)0.634:0.00521)0.996:0.00892)1.000:0.02732,((((Streptococcus_intermedius_BA1_WGS:0.01087,Streptococcus_intermedius_C270:0.01231)0.997:0.0054,(Streptococcus_intermedius_F0413_WGS:0.00976,(Streptococcus_intermedius_SK54_WGS:0.00315,(Streptococcus_intermedius_ATCC_27335_WGS:0,Streptococcus_intermedius_JTH08:0):0.00053)0.948:0.00813)0.949:0.00192)0.369:0.00152,Streptococcus_intermedius_B196:0.00247)1.000:0.05146,((Streptococcus_intermedius_F0395_WGS:0.01079,(Streptococcus_constellatus_subsp_constellatus_SK53_2_WGS:0.00055,Streptococcus_constellatus_subsp_constellatus_SK53_WGS:0.00055)1.000:0.01345)0.991:0.00667,(Streptococcus_constellatus_subsp_pharyngis_SK1060_CCUG_46377_WGS:0.01937,(Streptococcus_constellatus_subsp_pharyngis_SK1060_CCUG_46377_2_WGS:0.00055,(Streptococcus_constellatus_subsp_pharyngis_C1050:0.00055,(Streptococcus_constellatus_subsp_pharyngis_C818:0,Streptococcus_constellatus_subsp_pharyngis_C232:0):0.00055)0.905:0.00055)0.996:0.00055)1.000:0.01809)0.997:0.01733)0.997:0.02454)1.000:0.10883,(Streptococcus_massiliensis_4401825_WGS:0.00055,Streptococcus_massiliensis_DSM_18628_WGS:0.00055)1.000:0.17907)0.964:0.04239)1.000:0.04926,(((((((Streptococcus_mitis_SPAR10_WGS:0.01941,(Streptococcus_infantis_X_WGS:0.0188,(Streptococcus_infantis_ATCC_700779_2_WGS:0.00055,Streptococcus_infantis_ATCC_700779_WGS:0.00064)1.000:0.01386)0.987:0.00738)0.985:0.01044,Streptococcus_peroris_ATCC_700780_WGS:0.06381)0.985:0.00698,(Streptococcus_sp_HPH0090_WGS:0.01532,Streptococcus_infantis_SK1076_WGS:0.02794)0.965:0.00733)0.484:0.00369,Streptococcus_infantis_SK970_WGS:0.05401)0.999:0.01417,(Streptococcus_infantis_SK1302_WGS:0.0685,Streptococcus_sp_SK140_WGS:0.01278)0.999:0.01394)1.000:0.02843,(((((Streptococcus_oralis_SK304_WGS:0.01252,(Streptococcus_sp_oral_taxon_071_str_73H25AP_WGS:0.01103,Streptococcus_oralis_SK255_WGS:0.02969)0.199:0.00307)0.995:0.00724,((Streptococcus_tigurinus_AZ_3a_WGS:0.01587,(Streptococcus_oralis_SK1074_WGS:0.01193,Streptococcus_sp_BS35b_WGS:0.00795)1.000:0.00911)0.862:0.00352,Streptococcus_oralis_SK313_WGS:0.02461)0.963:0.00393)0.961:0.00629,Streptococcus_sp_F0441_WGS:0.02023)0.992:0.00778,((((Streptococcus_tigurinus_1366_WGS:0.00055,(Streptococcus_tigurinus_2426_WGS:0.00055,Streptococcus_tigurinus_2425_WGS:0.00055)0.845:0.00055)1.000:0.02641,(Streptococcus_oralis_SK100_WGS:0.01509,((((Streptococcus_sp_GMD4S_WGS:0.01614,Streptococcus_sp_GMD1S_WGS:0.01851)0.989:0.00468,(Streptococcus_sp_GMD2S_WGS:0.03721,Streptococcus_sp_GMD3S_WGS:0.00054)0.977:0.00266)1.000:0.00687,(Streptococcus_oralis_SK10_WGS:0.01185,((Streptococcus_oralis_SK610_WGS:0.0081,Streptococcus_oralis_Uo5:0.01794)0.348:0.00333,Streptococcus_oralis_ATCC_49296_WGS:0.01502)0.209:0.00256)0.549:0.00193)0.463:0.00182,(Streptococcus_sp_C300_WGS:0.02114,((Streptococcus_oralis_ATCC_35037_2_WGS:0.01302,Streptococcus_oralis_ATCC_35037_WGS:0.00055)1.000:0.01016,(Streptococcus_sp_GMD5S_WGS:0.00055,Streptococcus_sp_GMD6S_WGS:0.01244)1.000:0.00912)0.265:0.00189)0.578:0.00135)0.810:0.00192)0.980:0.00801)0.991:0.0069,Streptococcus_mitis_ATCC_6249_WGS:0.01829)1.000:0.01089,((Streptococcus_sp_CECT_7746_WGS:0.0182,(Streptococcus_mitis_bv_2_str_SK95_WGS:0.02272,Streptococcus_sp_oral_taxon_058_str_F0407_WGS:0.0182)0.973:0.00679)0.991:0.00521,(Streptococcus_mitis_bv_2_str_F0392_WGS:0.01798,(Streptococcus_sp_M143_WGS:0.01298,Streptococcus_sp_CECT_7747_WGS:0.00718)0.993:0.01317)0.191:0.00177)0.992:0.00472)0.345:0.00282)1.000:0.02355,((((Streptococcus_sp_M334_WGS:0.01477,Streptococcus_mitis_SK1073_WGS:0.01677)0.800:0.0048,((Streptococcus_mitis_11_5_WGS:0.0301,Streptococcus_mitis_SK575_WGS:0.01352)0.888:0.00662,(((Streptococcus_mitis_SK564_WGS:0.01635,(Streptococcus_mitis_SK1080_WGS:0.0093,(Streptococcus_pseudopneumoniae_IS7493:0.00884,(Streptococcus_pseudopneumoniae_SK674_WGS:0.00289,Streptococcus_pseudopneumoniae_ATCC_BAA960_WGS:0.00287)0.990:0.00561)1.000:0.01633)1.000:0.01042)0.421:0.00218,((Streptococcus_sp_SK643_WGS:0.05755,(Streptococcus_mitis_13_39_WGS:0.01381,(Streptococcus_mitis_18_56_WGS:0.02472,(Streptococcus_mitis_17_34_WGS:0.03796,Streptococcus_mitis_29_42_WGS:0.02175)0.278:0.00857)0.999:0.01261)1.000:0.01209)0.107:0.00158,Streptococcus_mitis_SK597_WGS:0.01886)1.000:0.00832)0.574:0.0015,(Streptococcus_mitis_B6:0.02268,(Streptococcus_mitis_SK579_WGS:0.01934,(Streptococcus_mitis_SK569_WGS:0.01057,Streptococcus_mitis_SK616_WGS:0.00987)0.998:0.00887)0.684:0.00248)0.936:0.00239)0.823:0.00372)0.190:0.00186)0.756:0.00221,Streptococcus_mitis_SK321_WGS:0.02486)0.885:0.00416,(Streptococcus_mitis_NCTC_12261_WGS:0.01901,((Streptococcus_pneumoniae_MNZ41_WGS:0.00123,((Streptococcus_pneumoniae_SP18BS74_WGS:0.00712,Streptococcus_pneumoniae_R6M2PG_WGS:0.00243)0.998:0.00381,((((Streptococcus_pneumoniae_GA41410_WGS:0.00304,Streptococcus_pneumoniae_NP127_WGS:0.00054)0.992:0.00375,((Streptococcus_pneumoniae_CDC187300_WGS:0.00445,(Streptococcus_pneumoniae_NorthCarolina6A23_WGS:0.00055,(Streptococcus_pneumoniae_GA41437_WGS:0.0019,Streptococcus_pneumoniae_GA02714_WGS:0.00055)0.938:0.00055)0.705:0.00055)0.350:0.00055,Streptococcus_pneumoniae_GA14373_WGS:0.00156)1.000:0.00052)0.956:0.00082,(((Streptococcus_pneumoniae_GA47368_WGS:0.00055,(Streptococcus_pneumoniae_GA44386_WGS:0.00055,(Streptococcus_pneumoniae_GA43264_WGS:0.00055,Streptococcus_pneumoniae_GA49447_WGS:0.00219)0.892:0.00063)0.000:0.00055)0.742:0.00055,((Streptococcus_pneumoniae_GA19077_WGS:0.00055,Streptococcus_pneumoniae_SPAR55_WGS:0.0041)0.914:0.00095,Streptococcus_pneumoniae_GA44452_WGS:0.00224)0.726:0.00055)0.342:0.00055,Streptococcus_pneumoniae_GA47751_WGS:0.00086)0.920:0.00075)0.981:0.00158,((Streptococcus_pneumoniae_GA47210_WGS:0.00411,(((((Streptococcus_pneumoniae_GA06083_WGS:0.00055,(Streptococcus_pneumoniae_GA47522_WGS:0.00055,Streptococcus_pneumoniae_EUNP05_WGS:0.0019)0.935:0.00095)0.731:0.00055,(Streptococcus_pneumoniae_GA11426_WGS:0.00345,Streptococcus_pneumoniae_GA04672_WGS:0.00066)0.879:0.00094)0.888:0.0005,(((Streptococcus_pneumoniae_GA49194_WGS:0.00055,Streptococcus_pneumoniae_EUNP03_WGS:0.00095)0.946:0.00055,(((((Streptococcus_pneumoniae_GA54354_WGS:0,Streptococcus_pneumoniae_GA62331_WGS:0):0.00453,((((Streptococcus_pneumoniae_SPAR95_WGS:0.01108,((Streptococcus_pneumoniae_WL400_WGS:0.00448,Streptococcus_pneumoniae_GA47283_WGS:0.01073)0.982:0.00312,((((Streptococcus_pneumoniae_2070425_WGS:0.00054,Streptococcus_pneumoniae_SP9BS68_WGS:0.00157)0.859:0.00062,((((Streptococcus_pneumoniae_2070531_WGS:0.00096,Streptococcus_pneumoniae_4391_WGS:0.00504)0.000:0.00055,((Streptococcus_pneumoniae_GA17301_WGS:0,Streptococcus_pneumoniae_SP195_WGS:0):0.00055,(Streptococcus_pneumoniae_GA08780_WGS:0.00055,Streptococcus_pneumoniae_GA56113_WGS:0.00055)0.000:0.00055)0.934:0.00055)0.964:0.00054,(Streptococcus_pneumoniae_Spain9V_WGS:0.00053,Streptococcus_pneumoniae_GA47388_WGS:0.00336)0.995:0.0037)0.954:0.00054,((((Streptococcus_pneumoniae_GA19998_WGS:0.00055,(Streptococcus_pneumoniae_GA44511_WGS:0.00065,Streptococcus_pneumoniae_GA54644_WGS:0.00186)0.000:0.00055)0.956:0.00169,(Streptococcus_pneumoniae_881_WGS:0.00055,Streptococcus_pneumoniae_1417_WGS:0.00095)0.781:0.00055)0.217:0.00055,Streptococcus_pneumoniae_GA49542_WGS:0.00281)0.373:0.00055,Streptococcus_pneumoniae_GA17570_WGS:0.00055)0.954:0.00107)0.945:0.00301)0.390:0.00135,Streptococcus_pneumoniae_GA43257_WGS:0.00302)0.993:0.00453,(Streptococcus_pneumoniae_2061376_WGS:0.00094,(Streptococcus_pneumoniae_2090008_WGS:0.00575,(Streptococcus_pneumoniae_GA56348_WGS:0.00055,Streptococcus_pneumoniae_GA58981_WGS:0.00055)0.423:0.00055)0.851:0.00055)0.995:0.00425)0.620:0.00056)0.345:0.00059)0.429:0.00111,Streptococcus_pneumoniae_GA40563_WGS:0.0113)0.997:0.00473,Streptococcus_pneumoniae_GA47901_WGS:0.0011)0.871:0.00412,Streptococcus_pneumoniae_PCS8235_WGS:0.0011)0.984:0.00406)0.818:0.00116,(Streptococcus_pneumoniae_SP19BS75_WGS:0.00588,(((Streptococcus_pneumoniae_INV200:0,Streptococcus_pneumoniae_England149_WGS:0):0.00054,(Streptococcus_pneumoniae_CGSP14:0.0019,(((Streptococcus_pneumoniae_GA58581_WGS:0.00055,Streptococcus_pneumoniae_SP14BS292_WGS:0.00448)0.000:0.00055,((Streptococcus_pneumoniae_GA41688_WGS:0.00066,Streptococcus_pneumoniae_GA13338_WGS:0.00095)0.000:0.00055,(Streptococcus_pneumoniae_BS457_WGS:0.00055,(Streptococcus_pneumoniae_SPBS293_WGS:0.00055,Streptococcus_pneumoniae_BS397_WGS:0.00055)0.864:0.00054)0.904:0.00065)0.000:0.00055)0.000:0.00055,Streptococcus_pneumoniae_BS458_WGS:0.00055)0.824:0.00055)0.994:0.00312)0.957:0.00132,Streptococcus_pneumoniae_GA47976_WGS:0.00183)0.793:0.00125)0.966:0.00225)0.294:0.00055,(Streptococcus_pneumoniae_GA41301_WGS:0.00381,Streptococcus_pneumoniae_GA17227_WGS:0.00201)0.995:0.00353)0.989:0.00426,Streptococcus_pneumoniae_GA41317_WGS:0.00071)0.930:0.0045)0.998:0.00483,((Streptococcus_pneumoniae_EUNP01_WGS:0.00128,(Streptococcus_pneumoniae_GA47360_WGS:0.00054,(Streptococcus_pneumoniae_SPAR48_WGS:0.00096,Streptococcus_pneumoniae_GA07643_WGS:0.00055)0.933:0.00121)0.136:0.00064)0.804:0.00055,(Streptococcus_pneumoniae_GA18068_WGS:0.00055,(Streptococcus_pneumoniae_2081074_WGS:0.00248,((Streptococcus_pneumoniae_TIGR4_WGS:0.00055,Streptococcus_pneumoniae_2082170_WGS:0.00538)0.000:0.00055,(Streptococcus_pneumoniae_TIGR4:0.00055,(Streptococcus_pneumoniae_TIGR4_3_WGS:0,Streptococcus_pneumoniae_TIGR4_2_WGS:0):0.00055)0.000:0.00055)0.958:0.00131)0.911:0.00126)0.881:0.00119)0.922:0.0012)0.159:0.00123)0.937:0.00206,((((Streptococcus_pneumoniae_SP23BS72_WGS:0.00707,(((Streptococcus_pneumoniae_PCS8106_WGS:0,Streptococcus_pneumoniae_INV104:0):0.00055,Streptococcus_pneumoniae_PCS8203_WGS:0.00055)0.922:0.00089,((Streptococcus_pneumoniae_SPN032672:0,Streptococcus_pneumoniae_SPN061370_WGS:0):0.00055,Streptococcus_pneumoniae_SPN033038:0.00157)0.946:0.00098)0.984:0.00268)0.833:0.00128,Streptococcus_pneumoniae_GA47502_WGS:0.0039)0.864:0.0005,(((((((Streptococcus_pneumoniae_2009_WGS:0.01186,(Streptococcus_pneumoniae_801_WGS:0.00523,(Streptococcus_pneumoniae_3051_WGS:0.0134,(Streptococcus_pneumoniae_1779n23_04_WGS:0.00451,Streptococcus_pneumoniae_357_WGS:0.00396)0.990:0.00524)0.975:0.00508)0.601:0.00474)0.716:0.0005,(Streptococcus_pneumoniae_CCRI_1974M2_WGS:0.00789,Streptococcus_pneumoniae_1542_WGS:0.01373)0.999:0.00773)0.798:0.00054,Streptococcus_pneumoniae_1488_WGS:0.01506)0.772:0.00173,Streptococcus_pneumoniae_845_WGS:0.01164)0.995:0.00535,((Streptococcus_pneumoniae_BR1064_WGS:0.00443,Streptococcus_pneumoniae_ND6012_WGS:0.00055)0.996:0.00334,(Streptococcus_pneumoniae_2071004_WGS:0.00704,(Streptococcus_pneumoniae_2082239_WGS:0.00699,Streptococcus_pneumoniae_2061617_WGS:0.00055)0.937:0.00216)0.776:0.00202)0.772:0.00055)0.516:0.00055,(((Streptococcus_pneumoniae_PNI0009_WGS:0.00055,(((Streptococcus_pneumoniae_PNI0360_WGS:0.00055,((Streptococcus_pneumoniae_PNI0007_WGS:0.00055,(((Streptococcus_pneumoniae_PCS81218_WGS:0.00055,Streptococcus_pneumoniae_PCS125219_WGS:0.00055)0.000:0.00055,Streptococcus_pneumoniae_PNI0006_WGS:0.00055)0.000:0.00055,Streptococcus_pneumoniae_PNI0427_WGS:0.00055)0.000:0.00055)0.588:0.00055,Streptococcus_pneumoniae_PNI0010_WGS:0.00055)0.000:0.00055)0.560:0.00055,(Streptococcus_pneumoniae_PNI0002_WGS:0,Streptococcus_pneumoniae_PCS70012_WGS:0):0.00055)0.919:0.00055,Streptococcus_pneumoniae_gamPNI0373:0.00055)0.427:0.00054)0.994:0.00364,((Streptococcus_pneumoniae_1974M1LZD_WGS:0.00062,Streptococcus_pneumoniae_PT8114_WGS:0.01612)0.994:0.00439,Streptococcus_pneumoniae_CCRI_1974_WGS:0.00055)0.998:0.00378)0.874:0.00105,((Streptococcus_pneumoniae_R6:0.00055,Streptococcus_pneumoniae_D39:0.00055)1.000:0.00708,(Streptococcus_pneumoniae_MNZ37_WGS:0.00054,Streptococcus_pneumoniae_MNZ11b_WGS:0.00064)0.995:0.00285)0.932:0.0011)0.998:0.00401)0.743:0.00053,(Streptococcus_pneumoniae_GA13224_WGS:0.00471,Streptococcus_pneumoniae_GA02270_WGS:0.00189)0.954:0.00123)0.767:0.00055)0.354:0.00055,((Streptococcus_pneumoniae_GA04375_WGS:0.00157,Streptococcus_pneumoniae_GA13499_WGS:0.00073)0.994:0.0032,Streptococcus_pneumoniae_GA05245_WGS:0.00314)0.879:0.00106)0.944:0.00055)0.974:0.00295,(((((Streptococcus_pneumoniae_GA47461_WGS:0.00052,Streptococcus_pneumoniae_GA17484_WGS:0.00115)0.996:0.00315,((Streptococcus_pneumoniae_B605_WGS:0.00125,(Streptococcus_pneumoniae_GA47179_WGS:0.00055,(Streptococcus_pneumoniae_G54:0.00055,Streptococcus_pneumoniae_GA47794_WGS:0.00096)0.357:0.00055)0.431:0.00055)0.812:0.00051,Streptococcus_pneumoniae_GA44194_WGS:0.00596)0.997:0.00309)0.976:0.00182,((((Streptococcus_pneumoniae_407500_WGS:0.00096,(Streptococcus_pneumoniae_GA47281_WGS:0.00117,Streptococcus_pneumoniae_GA11856_WGS:0.00462)0.944:0.00117)0.903:0.00083,(((((Streptococcus_pneumoniae_GA16121_WGS:0.00604,Streptococcus_pneumoniae_GA18523_WGS:0.00894)0.996:0.00378,(Streptococcus_pneumoniae_GA49138_WGS:0.0016,Streptococcus_pneumoniae_GA13455_WGS:0.00054)0.000:0.00055)0.883:0.00054,Streptococcus_pneumoniae_GA08825_WGS:0.00055)0.942:0.00094,((Streptococcus_pneumoniae_ST556:0.00054,Streptococcus_pneumoniae_GA17719_WGS:0.00303)0.886:0.00068,Streptococcus_pneumoniae_Taiwan19F14:0.00055)0.562:0.00055)0.825:0.00054,Streptococcus_pneumoniae_GA47628_WGS:0.00124)0.956:0.00131)0.986:0.00053,Streptococcus_pneumoniae_GA14798_WGS:0.00222)0.980:0.00055,(((((Streptococcus_pneumoniae_565206_WGS:0.00055,Streptococcus_pneumoniae_EUNP02_WGS:0.00126)0.000:0.00055,(Streptococcus_pneumoniae_728606_WGS:0.00055,Streptococcus_pneumoniae_GA44288_WGS:0.00055)0.000:0.00055)0.898:0.00054,Streptococcus_pneumoniae_TCH8431_19A:0.00054)0.000:0.00055,Streptococcus_pneumoniae_str_Canada_MDR_19A_WGS:0.00055)0.000:0.00055,Streptococcus_pneumoniae_GA58771_WGS:0.00055)0.969:0.00207)0.985:0.00264)0.898:0.00071,(Streptococcus_pneumoniae_GA40410_WGS:0.00156,(Streptococcus_pneumoniae_SV36_WGS:0.00318,Streptococcus_pneumoniae_696305_WGS:0.00055)0.808:0.00055)0.985:0.00179)0.642:0.00055,(((((Streptococcus_pneumoniae_2070005_WGS:0.00223,((Streptococcus_pneumoniae_CDC028804_WGS:0.0024,(((Streptococcus_pneumoniae_GA47373_WGS:0.00462,(Streptococcus_pneumoniae_JJA:0.00453,((Streptococcus_pneumoniae_GA62681_WGS:0.00094,((Streptococcus_pneumoniae_Netherlands15B37_WGS:0.00055,Streptococcus_pneumoniae_690105_WGS:0.00135)0.536:0.00094,(((Streptococcus_pneumoniae_GA04175_WGS:0.00055,Streptococcus_pneumoniae_GA41277_WGS:0.00436)0.429:0.00055,(Streptococcus_pneumoniae_GA17457_WGS:0.00067,Streptococcus_pneumoniae_CDC305906_WGS:0.00751)0.257:0.00055)0.808:0.00055,Streptococcus_pneumoniae_GA43380_WGS:0.00499)0.947:0.00055)0.983:0.00059)0.998:0.00055,Streptococcus_pneumoniae_GA11184_WGS:0.00215)0.924:0.00112)0.866:0.00108)0.787:0.00115,(Streptococcus_pneumoniae_GA40028_WGS:0.00055,((Streptococcus_pneumoniae_2070109_WGS:0.00055,(Streptococcus_pneumoniae_2070108_WGS:0.00064,Streptococcus_pneumoniae_2072047_WGS:0.01661)1.000:0.00855)0.809:0.00052,(Streptococcus_pneumoniae_NP141_WGS:0.00055,Streptococcus_pneumoniae_CDC108700_WGS:0.00055)0.913:0.00055)0.777:0.00055)0.995:0.00275)0.436:0.00122,(((Streptococcus_pneumoniae_GA13637_WGS:0.00897,(Streptococcus_pneumoniae_PNI0076_WGS:0.00502,Streptococcus_pneumoniae_GA60080_WGS:0.00836)0.332:0.00145)0.935:0.00055,((Streptococcus_pneumoniae_70585:0.004,(Streptococcus_pneumoniae_GA60132_WGS:0.00438,(Streptococcus_pneumoniae_GA02254_WGS:0.00096,Streptococcus_pneumoniae_GA13494_WGS:0.00325)0.973:0.00186)0.830:0.00115)0.916:0.00203,(Streptococcus_pneumoniae_2081685_WGS:0.00055,Streptococcus_pneumoniae_2071247_WGS:0.00511)1.000:0.00477)0.968:0.00054)0.993:0.00317,(Streptococcus_pneumoniae_GA13856_WGS:0.00328,((Streptococcus_pneumoniae_GA07914_WGS:0.00055,(Streptococcus_pneumoniae_GA47760_WGS:0.00096,((Streptococcus_pneumoniae_AP200:0.00055,Streptococcus_pneumoniae_GA47562_WGS:0.00055)0.037:0.00055,Streptococcus_pneumoniae_SP11BS70_WGS:0.00064)0.885:0.00055)0.842:0.00055)0.842:0.00055,Streptococcus_pneumoniae_MLV016_WGS:0.00055)0.958:0.00152)0.939:0.00156)0.871:0.00081)0.033:0.00097)0.972:0.00171,Streptococcus_pneumoniae_2080913_WGS:0.00193)0.257:0.00056)0.985:0.00321,(Streptococcus_pneumoniae_GA14688_WGS:0.00055,(Streptococcus_pneumoniae_NP070_WGS:0.00085,Streptococcus_pneumoniae_GA44128_WGS:0.00374)0.903:0.00054)0.915:0.00127)0.958:0.00195,Streptococcus_pneumoniae_GA52612_WGS:0.00529)0.891:0.00098,(Streptococcus_pneumoniae_Hungary19A6:0.00935,(Streptococcus_pneumoniae_EUNP04_WGS:0.00093,(Streptococcus_pneumoniae_GA52306_WGS:0.0005,(Streptococcus_pneumoniae_GA47033_WGS:0.00063,(Streptococcus_pneumoniae_GA60190_WGS:0.00055,Streptococcus_pneumoniae_07AR0125_WGS:0.00818)0.000:0.00055)0.941:0.0008)0.988:0.00281)0.999:0.00473)0.444:0.00063)0.869:0.0006,((((Streptococcus_pneumoniae_GA41565_WGS:0.00055,((Streptococcus_pneumoniae_ATCC_700669:0.00055,(Streptococcus_pneumoniae_GA44378_WGS:0.00055,(Streptococcus_pneumoniae_SV35_WGS:0.00055,(Streptococcus_pneumoniae_GA11663_WGS:0.00411,(Streptococcus_pneumoniae_GA13430_WGS:0.00055,Streptococcus_pneumoniae_NP170_WGS:0.00055)0.263:0.00055)0.502:0.00055)0.000:0.00055)0.000:0.00055)0.000:0.00055,Streptococcus_pneumoniae_4595_WGS:0.00497)0.883:0.00055)0.961:0.00124,((Streptococcus_pneumoniae_GA19451_WGS:0.0057,((Streptococcus_pneumoniae_GA47688_WGS:0.00055,(Streptococcus_pneumoniae_518506_WGS:0.00055,Streptococcus_pneumoniae_GA19923_WGS:0.00125)0.999:0.0047)0.000:0.00055,Streptococcus_pneumoniae_753305_WGS:0.00095)0.000:0.0005)0.946:0.00125,Streptococcus_pneumoniae_819005_WGS:0.00054)0.986:0.00186)0.946:0.00132,Streptococcus_pneumoniae_WL677_WGS:0.00304)0.946:0.00155,((((Streptococcus_pneumoniae_673505_WGS:0.00055,Streptococcus_pneumoniae_402706_WGS:0.00055)0.882:0.00065,Streptococcus_pneumoniae_578706_WGS:0.00055)0.634:0.00055,Streptococcus_pneumoniae_GA43265_WGS:0.00438)0.777:0.00055,Streptococcus_pneumoniae_GA40183_WGS:0.00055)0.963:0.00132)0.899:0.00068)0.998:0.00377)0.921:0.00073)0.945:0.00058)0.924:0.00085,((((Streptococcus_pneumoniae_GA16531_WGS:0.00383,(Streptococcus_pneumoniae_MNZ14_WGS:0.00979,(Streptococcus_pneumoniae_SPNA45:0.0059,(Streptococcus_pneumoniae_SPAR27_WGS:0.00652,(((Streptococcus_pneumoniae_PNI0199_WGS:0.00055,Streptococcus_pneumoniae_PNI0197_WGS:0.00055)0.937:0.00119,((Streptococcus_pneumoniae_SPN1041_WGS:0.00054,((Streptococcus_pneumoniae_PNI0153_WGS:0.00055,Streptococcus_pneumoniae_PNI0446_WGS:0.00738)0.984:0.00137,Streptococcus_pneumoniae_P1031:0.00054)0.982:0.00375)0.982:0.00135,((Streptococcus_pneumoniae_PNI0159_WGS:0,Streptococcus_pneumoniae_PNI0212_WGS:0):0.00055,Streptococcus_pneumoniae_PNI0164_WGS:0.00317)0.716:0.00055)0.773:0.00071)0.999:0.00575,Streptococcus_pneumoniae_SPN7465_WGS:0.00115)0.981:0.00356)0.990:0.00389)0.972:0.00339)0.921:0.00108)1.000:0.00461,(Streptococcus_pneumoniae_GA05578_WGS:0.00055,(Streptococcus_pneumoniae_GA05248_WGS:0.00064,Streptococcus_pneumoniae_GA02506_WGS:0.00064)0.000:0.00055)0.981:0.00158)0.890:0.00053,((((Streptococcus_pneumoniae_GA04216_WGS:0.00342,(Streptococcus_pneumoniae_GA47597_WGS:0.0026,Streptococcus_pneumoniae_2070768_WGS:0.00987)0.975:0.00371)0.994:0.00387,Streptococcus_pneumoniae_SP3BS71_WGS:0.00675)0.999:0.00603,((Streptococcus_pneumoniae_2070035_WGS:0.00186,Streptococcus_pneumoniae_2080076_WGS:0.00197)0.996:0.00354,((Streptococcus_pneumoniae_GA19101_WGS:0.00444,(Streptococcus_pneumoniae_SPN034156:0.00065,Streptococcus_pneumoniae_SPN072838_WGS:0.00055)0.000:0.00054)0.935:0.0013,((Streptococcus_pneumoniae_GA19690_WGS:0.00377,((Streptococcus_pneumoniae_SPN021198_WGS:0.00055,(Streptococcus_pneumoniae_SPN994039:0.00055,(Streptococcus_pneumoniae_OXC141:0.00055,(Streptococcus_pneumoniae_SPN034183:0.00055,Streptococcus_pneumoniae_GA07228_WGS:0.00055)0.000:0.00052)0.535:0.00055)0.428:0.00055)0.406:0.00055,Streptococcus_pneumoniae_SPN994038:0.00055)0.000:0.00055)0.979:0.00277,Streptococcus_pneumoniae_GA47439_WGS:0.00464)0.810:0.00268)0.866:0.00061)0.984:0.00382)0.911:0.00062,(Streptococcus_pneumoniae_SP6BS73_WGS:0.00483,Streptococcus_pneumoniae_str_Canada_MDR_19F_WGS:0.00644)0.874:0.00075)0.922:0.00054)1.000:0.00746,((Streptococcus_pneumoniae_ICE59_WGS:0.00053,(Streptococcus_pneumoniae_BS455_WGS:0.00667,((((Streptococcus_pneumoniae_306300_WGS:0.00734,(Streptococcus_pneumoniae_GA17371_WGS:0.00159,(Streptococcus_pneumoniae_GA17971_WGS:0.01785,(Streptococcus_pneumoniae_787904_WGS:0.00591,((Streptococcus_pneumoniae_GA47778_WGS:0.0012,Streptococcus_pneumoniae_SP14BS69_WGS:0.03218)0.937:0.00281,Streptococcus_pneumoniae_GA16833_WGS:0.01432)0.837:0.00573)0.621:0.00266)0.781:0.00222)1.000:0.00499)0.967:0.00308,Streptococcus_pneumoniae_GA17328_WGS:0.00526)0.188:0.00055,((Streptococcus_pneumoniae_2070335_WGS:0.02072,Streptococcus_pneumoniae_GA41538_WGS:0.00472)0.797:0.00139,Streptococcus_pneumoniae_GA13723_WGS:0.026)0.999:0.00756)0.801:0.00053,(Streptococcus_pneumoniae_GA44500_WGS:0.00938,Streptococcus_pneumoniae_PNI0008_WGS:0.00888)0.907:0.00093)0.862:0.00069)0.939:0.00145)0.999:0.00618,(Streptococcus_pneumoniae_Sp647_WGS:0.00188,((Streptococcus_pneumoniae_Spain6B_WGS:0.00055,(Streptococcus_pneumoniae_GA11304_WGS:0.00316,Streptococcus_pneumoniae_6706B:0.00094)0.894:0.00065)0.000:0.00055,(Streptococcus_pneumoniae_ICE44_WGS:0.00055,(Streptococcus_pneumoniae_NP112_WGS:0.00055,(Streptococcus_pneumoniae_GA17545_WGS:0.00055,Streptococcus_pneumoniae_GA16242_WGS:0.00055)0.954:0.00095)0.956:0.00125)0.000:0.00055)0.999:0.00055)0.996:0.00055)0.901:0.00099)0.907:0.00084)0.908:0.0009)0.851:0.00102)1.000:0.00635)0.922:0.00444,Streptococcus_pneumoniae_MNZ85_WGS:0.00118)1.000:0.03758)0.997:0.00757)1.000:0.0353)1.000:0.03553)1.000:0.11436,((Streptococcus_australis_ATCC_700641_WGS:0.00055,Streptococcus_australis_ATCC_700641_2_WGS:0.00055)1.000:0.08191,(Streptococcus_sp_F0442_WGS:0.02854,(((Streptococcus_parasanguinis_F0405_WGS:0.01103,Streptococcus_parasanguinis_SK236_WGS:0.01485)0.987:0.00393,(Streptococcus_sp_HSISM1_WGS:0.02217,Streptococcus_parasanguinis_ATCC_903_WGS:0.01012)0.677:0.00169)0.507:0.00229,(Streptococcus_parasanguinis_FW213:0.00957,(Streptococcus_parasanguinis_F0449_WGS:0.00764,Streptococcus_parasanguinis_ATCC_15912:0.00782)0.917:0.00313)0.955:0.00396)1.000:0.02339)1.000:0.06713)1.000:0.07923)0.968:0.03549)1.000:0.1282,(Streptococcus_merionis_DSM_19192_WGS:0.32237,(((Streptococcus_suis_865192_WGS:0.00734,(Streptococcus_suis_8941091_WGS:0.00609,Streptococcus_suis_S22_WGS:0.03176)0.994:0.00698)1.000:0.04052,((((Streptococcus_suis_R61_WGS:0.01161,(Streptococcus_suis_YS74_WGS:0.01028,((Streptococcus_suis_YS57_WGS:0.00854,(((Streptococcus_suis_YS46_WGS:0.00604,Streptococcus_suis_YS542_WGS:0.00643)1.000:0.00732,((((((Streptococcus_suis_D12:0.01,Streptococcus_suis_2726_WGS:0.00823)0.280:0.00071,(((((Streptococcus_suis_2651_WGS:0.01204,((Streptococcus_suis_892479_WGS:0.00661,((Streptococcus_suis_ST3:0.00055,Streptococcus_suis_4961_WGS:0.00055)0.941:0.00132,(Streptococcus_suis_05HAS68_WGS:0.01125,(Streptococcus_suis_YS193_WGS:0.00055,Streptococcus_suis_YS4_WGS:0.00055)0.297:0.00055)0.312:0.00054)1.000:0.00794)0.959:0.00294,Streptococcus_suis_8830_WGS:0.00923)0.173:0.00159)0.439:0.00163,Streptococcus_suis_921400_WGS:0.01012)0.881:0.001,((Streptococcus_suis_YS44_WGS:0,Streptococcus_suis_YS53_WGS:0):0.00723,Streptococcus_suis_2524_WGS:0.0083)0.937:0.00206)0.893:0.00263,Streptococcus_suis_12814_WGS:0.00909)0.595:0.00118,(Streptococcus_suis_8935763_WGS:0.01097,(Streptococcus_suis_4417_WGS:0.00227,Streptococcus_suis_YS24_WGS:0.00112)0.974:0.00268)0.895:0.00188)0.994:0.00346)0.973:0.00222,Streptococcus_suis_TL13:0.00854)0.831:0.00078,(Streptococcus_suis_YS43_WGS:0.00838,Streptococcus_suis_YS34_WGS:0.00764)0.991:0.00472)0.970:0.00274,(Streptococcus_suis_22083_WGS:0.01591,(Streptococcus_suis_YS16_WGS:0.01212,(Streptococcus_suis_YS35_WGS:0.01132,Streptococcus_suis_YS56_WGS:0.02674)0.171:0.00242)0.988:0.00547)0.997:0.00599)0.999:0.00664,(Streptococcus_suis_10581_WGS:0.01242,Streptococcus_suis_S24_WGS:0.0179)0.995:0.00605)0.880:0.00283)0.876:0.0028,(((Streptococcus_suis_YS77_WGS:0.00739,Streptococcus_suis_161_00P5_WGS:0.00896)0.829:0.00342,Streptococcus_suis_14A_WGS:0.01726)0.310:0.00246,(Streptococcus_suis_YS7_WGS:0.00904,(Streptococcus_suis_YS50_WGS:0.00201,(Streptococcus_suis_YS49_WGS:0.00161,Streptococcus_suis_YS21_WGS:0.00204)0.689:0.00119)0.993:0.00471)0.950:0.00367)0.056:0.00168)0.976:0.00485)0.911:0.00403,Streptococcus_suis_YS272_WGS:0.00694)1.000:0.0081)0.989:0.00484)0.723:0.00312,Streptococcus_suis_921191_WGS:0.01465)0.541:0.00275,((Streptococcus_suis_YS232_WGS:0.00586,Streptococcus_suis_YS72_WGS:0.00468)1.000:0.00879,Streptococcus_suis_895259_WGS:0.02341)0.463:0.00166)0.949:0.00472,(((((((Streptococcus_suis_8074_WGS:0.00076,(Streptococcus_suis_D9:0.00451,(Streptococcus_suis_891591_WGS:0.00055,Streptococcus_suis_89_1591_WGS:0.00864)0.972:0.00211)1.000:0.0074)1.000:0.00941,Streptococcus_suis_YS12_WGS:0.00755)1.000:0.00718,(((((Streptococcus_suis_924172_WGS:0.01848,Streptococcus_suis_YS39_WGS:0.01192)0.796:0.00171,((Streptococcus_suis_YS102_WGS:0.00178,(Streptococcus_suis_YS31_WGS:0.00053,Streptococcus_suis_YS59_WGS:0.00139)0.953:0.00179)0.999:0.00648,Streptococcus_suis_YS3_WGS:0.01231)0.807:0.00125)0.171:0.00054,Streptococcus_suis_YS66_WGS:0.01149)0.872:0.00137,(Streptococcus_suis_YS67_WGS:0.00731,Streptococcus_suis_YS64_WGS:0.00118)1.000:0.00872)0.783:0.00186,(Streptococcus_suis_S15_WGS:0.0057,((Streptococcus_suis_SC070731:0.00055,((((((Streptococcus_suis_98HAH33:0.00803,(Streptococcus_suis_YS6_WGS:0.00065,(Streptococcus_suis_BM407:0.00627,((Streptococcus_suis_05ZYH33:0.00097,(Streptococcus_suis_ST1:0.00055,Streptococcus_suis_S428_WGS:0.00055)1.000:0.01521)1.000:0.00764,(Streptococcus_suis_07SC3_WGS:0,Streptococcus_suis_SC84:0):0.00055)0.896:0.00061)0.931:0.00055)0.238:0.00055)0.984:0.00054,Streptococcus_suis_GZ1:0.00071)0.710:0.00055,(Streptococcus_suis_A7:0.00274,Streptococcus_suis_11611_WGS:0.00325)0.968:0.00055)0.177:0.00055,Streptococcus_suis_YS1_WGS:0.00063)0.344:0.00055,(Streptococcus_suis_SS12:0,Streptococcus_suis_P1_7:0):0.00055)0.000:0.00055,((Streptococcus_suis_R735_WGS:0.00055,Streptococcus_suis_S735:0.00055)0.999:0.00403,Streptococcus_suis_13730_WGS:0.00055)0.789:0.00055)0.953:0.00107)0.586:0.00055,Streptococcus_suis_JS14:0.00055)1.000:0.00497)0.881:0.00358)0.773:0.00073)0.297:0.00073,(Streptococcus_suis_YS14_WGS:0.00055,(Streptococcus_suis_14636_WGS:0.00561,Streptococcus_suis_RC1_WGS:0.00055)0.000:0.00054)1.000:0.00806)0.563:0.00155,(Streptococcus_suis_NT77_WGS:0.00407,(Streptococcus_suis_S19_WGS:0.00073,Streptococcus_suis_93A_WGS:0.00852)1.000:0.00669)1.000:0.01533)0.995:0.00424,(Streptococcus_suis_S28_WGS:0.01163,Streptococcus_suis_YS172_WGS:0.01175)0.925:0.00232)0.852:0.00116,(Streptococcus_suis_6407_WGS:0.00054,Streptococcus_suis_11538_WGS:0.00058)1.000:0.00866)0.986:0.00753)1.000:0.04383)1.000:0.17902,(Streptococcus_minor_DSM_17118_WGS:0.14241,Streptococcus_ovis_DSM_16829_WGS:0.13151)1.000:0.08765)1.000:0.06917)0.992:0.04861)0.978:0.05056)1.000:0.36808,(Lactococcus_raffinolactis_4877_WGS:0.35821,((Lactococcus_garvieae_DCC43_WGS:0.04121,((Lactococcus_garvieae_8831_WGS:0.00584,(Lactococcus_garvieae_21881_WGS:0.00134,Lactococcus_garvieae_TB25_WGS:0.00494)0.999:0.00623)0.948:0.0033,(Lactococcus_garvieae_I113_WGS:0.02205,((Lactococcus_garvieae_IPLA_31405_WGS:0.00054,Lactococcus_garvieae_Tac2_WGS:0.0094)0.822:0.0022,(((Lactococcus_garvieae_ATCC_49156_WGS:0,Lactococcus_garvieae_ATCC_49156_2_WGS:0):0.00055,(Lactococcus_garvieae_Lg2:0.00067,Lactococcus_garvieae_ATCC_49156:0.00055)1.000:0.00625)0.998:0.00392,(Lactococcus_garvieae_UNIUD074_WGS:0.00055,Lactococcus_garvieae_LG9_WGS:0.00055)0.995:0.0041)0.819:0.0022)0.975:0.00721)1.000:0.01259)1.000:0.03965)1.000:0.16124,(((Lactococcus_lactis_subsp_cremoris_TIFN3_WGS:0.01248,((((Lactococcus_lactis_subsp_cremoris_TIFN5_WGS:0.01202,Lactococcus_lactis_subsp_cremoris_TIFN1_WGS:0.00055)0.980:0.00271,Lactococcus_lactis_subsp_cremoris_A76:0.0034)0.970:0.00251,(((Lactococcus_lactis_subsp_cremoris_MG1363:0,Lactococcus_lactis_subsp_cremoris_NZ9000:0):0.00812,Lactococcus_lactis_subsp_cremoris_KW2:0.0049)0.998:0.00577,Lactococcus_lactis_subsp_cremoris_SK11:0.00776)0.992:0.00055)0.967:0.00234,Lactococcus_lactis_subsp_cremoris_UC5099:0.00282)0.972:0.00274)1.000:0.00989,(Lactococcus_lactis_subsp_cremoris_TIFN7_WGS:0.01236,Lactococcus_lactis_subsp_cremoris_TIFN6_WGS:0.02114)1.000:0.01168)1.000:0.02737,(((Lactococcus_lactis_subsp_lactis_IO1:0.00839,((Lactococcus_lactis_subsp_lactis_Il1403:0.00055,(Lactococcus_lactis_subsp_lactis_bv_diacetylactis_str_TIFN4_WGS:0.00055,Lactococcus_lactis_subsp_lactis_bv_diacetylactis_str_TIFN2_WGS:0.00055)0.000:0.00055)0.991:0.00213,(Lactococcus_lactis_subsp_cremoris_CNCM_I1631_WGS:0.00055,Lactococcus_lactis_subsp_lactis_CV56:0.00055)0.981:0.00182)0.897:0.00099)0.886:0.0012,(Lactococcus_lactis_subsp_lactis_A12_WGS:0.00482,(Lactococcus_lactis_subsp_lactis_KF147:0.00121,Lactococcus_lactis_subsp_lactis_NCDO_2118_WGS:0.05798)1.000:0.00877)0.962:0.00213)0.944:0.00213,Lactococcus_lactis_subsp_lactis_YF11_WGS:0.0138)1.000:0.03709)1.000:0.2234)1.000:0.2949)1.000:0.14685)1.000:0.46347,Catellicoccus_marimammalium_M35_04_3_WGS:0.81591)0.989:0.11306)1.000:0.12849)1.000:0.09972)1.000:0.39731,(Listeria_grayi_DSM_20601_WGS:0.24248,((Listeriaceae_bacterium_TTU_M1001_WGS:0.03292,Listeria_fleischmannii_LU20061_WGS:0.0233)1.000:0.26266,((Listeria_ivanovii_subsp_ivanovii_PAM_55:0.03256,Listeria_seeligeri_serovar_1_2b_str_SLCC3954:0.02516)0.997:0.02032,(((((Listeria_monocytogenes_FSL_J1175_WGS:0.0327,(Listeria_monocytogenes_FSL_J2003_WGS:0.04609,Listeria_monocytogenes_J1220_WGS:0.03658)1.000:0.01488)0.999:0.01009,(((((Listeria_monocytogenes_serotype_7_str_SLCC2482:0.00055,((Listeria_monocytogenes_SLCC2755:0.00055,(Listeria_monocytogenes_FSL_N1017_WGS:0.00055,Listeria_monocytogenes_10:0.00059)0.000:0.00055)0.907:0.00059,(Listeria_monocytogenes_2:0.00055,Listeria_monocytogenes_FSL_R2503_WGS:0.00197)0.953:0.0011)0.000:0.00055)0.895:0.00062,(Listeria_monocytogenes_SLCC2540:0.00054,Listeria_monocytogenes_8:0.00136)0.168:0.00055)0.832:0.00053,(Listeria_monocytogenes_FSL_J2064_WGS:0.03536,((((Listeria_monocytogenes_ATCC_19117:0.00915,((Listeria_monocytogenes_str_Scott_A_WGS:0,Listeria_monocytogenes_J1220:0):0.00055,Listeria_monocytogenes_HPB2262_WGS:0.00112)0.866:0.00055)0.917:0.00078,(((((Listeria_monocytogenes_SLCC2378:0.00085,Listeria_monocytogenes_serotype_4b_str_LL195:0.00448)0.000:0.00055,Listeria_monocytogenes_9:0.00055)0.000:0.00055,Listeria_monocytogenes_serotype_4b_str_F2365:0.00055)0.913:0.00059,((Listeria_monocytogenes_L312:0,Listeria_monocytogenes_serotype_4b_str_CLIP_80459:0):0.00055,Listeria_monocytogenes_07PF0776:0.00055)0.925:0.00059)0.921:0.00074,((Listeria_monocytogenes_J1816:0.00054,(((Listeria_monocytogenes_6:0,Listeria_monocytogenes_4:0):0.00055,Listeria_monocytogenes_5:0.00055)0.696:0.00055,Listeria_monocytogenes_serotype_4b_str_H7858_WGS:0.00496)0.959:0.00052)0.937:0.00091,Listeria_monocytogenes_serotype_4bV_str_LS642_WGS:0.00054)0.207:0.00055)0.841:0.00055)0.750:0.00055,Listeria_monocytogenes_serotype_4bV_str_LS542_WGS:0.00055)0.528:0.00051,(Listeria_monocytogenes_serotype_4bV_str_LS644_WGS:0,(Listeria_monocytogenes_serotype_4bV_str_LS643_WGS:0,Listeria_monocytogenes_serotype_4bV_str_LS645_WGS:0)_Poly2:0)_Poly1:0.00055)0.946:0.00143)0.893:0.00054)0.891:0.00055,Listeria_monocytogenes_FSL_J1194_WGS:0.00365)0.779:0.00084,((Listeria_monocytogenes_SLCC2376:0.00224,(Listeria_monocytogenes_FSL_J2071_WGS:0.00565,(Listeria_monocytogenes_L99:0.00055,(Listeria_monocytogenes_M7:0.00055,Listeria_monocytogenes_HCC23:0.00055)0.805:0.00055)0.999:0.00505)1.000:0.00626)0.827:0.00103,Listeria_monocytogenes_FSL_J1208_2_WGS:0.02007)1.000:0.01309)0.292:0.00318)0.999:0.0131,((Listeria_monocytogenes_N531:0.01516,Listeria_monocytogenes:0.00554)1.000:0.03807,(Listeria_monocytogenes_SLCC7179:0.00175,(((Listeria_monocytogenes_serotype_1_2a_str_NCCP_No_15743_WGS:0.00699,Listeria_monocytogenes_FSL_N3165_WGS:0.00141)0.998:0.00358,(((Listeria_monocytogenes_10403S:0.00055,Listeria_monocytogenes_SLCC5850:0.00055)0.994:0.00222,(Listeria_monocytogenes_085578:0.00055,Listeria_monocytogenes_085923:0.00055)0.974:0.00136)0.722:0.00055,Listeria_monocytogenes_7:0.00051)0.773:0.00054)0.706:0.00055,((((Listeria_monocytogenes_SLCC2479:0.00055,(Listeria_monocytogenes_EGDe:0.0016,Listeria_monocytogenes_FSL_R2561:0.00059)0.096:0.00055)0.922:0.00055,Listeria_monocytogenes_SLCC2372:0.0011)0.903:0.0006,(Listeria_monocytogenes_F6900_WGS:0.00055,((Listeria_monocytogenes_J2818_WGS:0.00055,Listeria_monocytogenes_serotype_1_2a_str_F6854_WGS:0.00144)0.000:0.00055,Listeria_monocytogenes_J0161:0.00055)0.000:0.00055)1.000:0.00476)0.213:0.00054,(Listeria_monocytogenes_Finland_1998:0.00623,Listeria_monocytogenes_3:0.00053)0.978:0.00163)0.790:0.00055)0.848:0.00054)1.000:0.00719)0.998:0.0061)1.000:0.01677,(Listeria_innocua_ATCC_33091_WGS:0.00262,Listeria_innocua_Clip11262:0.00436)1.000:0.02119)0.976:0.00984,Listeria_welshimeri_serovar_6b_str_SLCC5334:0.03614)1.000:0.02725)1.000:0.17497)0.973:0.07401)1.000:0.36784)1.000:0.24886)1.000:0.11392,((Exiguobacterium_sp_OS77_WGS:0.07394,(Exiguobacterium_sibiricum_25515:0.03095,Exiguobacterium_antarcticum_B7:0.0388)1.000:0.07299)1.000:0.34872,(Exiguobacterium_sp_AT1b:0.08122,(Exiguobacterium_sp_S17_WGS:0.06959,(Exiguobacterium_pavilionensis_RW2_WGS:0.04784,Exiguobacterium_sp_8111_WGS:0.0602)0.405:0.01783)1.000:0.0512)1.000:0.31099)1.000:0.64677)0.727:0.11443)1.000:0.07008)0.999:0.06304)0.998:0.0594,(Bacillus_macauensis_ZFHKF1_WGS:0.35645,Bacillus_gelatini_DSM_15865_WGS:0.29488)1.000:0.24787)0.599:0.06583,(Tuberibacillus_calidus_DSM_17572_WGS:0.48031,((Sporolactobacillus_vineae_DSM_21990_SL153_WGS:0,Sporolactobacillus_vineae_DSM_21990_SL153_2_WGS:0):0.32566,Sporolactobacillus_inulinus_CASD_WGS:0.25916)1.000:0.51046)1.000:0.22972)1.000:0.20938,Caldalkalibacillus_thermarum_TA2A1_WGS:0.60563)1.000:0.13799,((Aneurinibacillus_aneurinilyticus_ATCC_12856_WGS:0.24296,Aneurinibacillus_terranovensis_DSM_18919_WGS:0.28715)1.000:0.32389,((Brevibacillus_laterosporus_DSM_25_WGS:0.03786,(Brevibacillus_laterosporus_GI9_WGS:0.00264,(Brevibacillus_laterosporus_PE36_WGS:0.00211,Brevibacillus_laterosporus_LMG_15441_WGS:0.00188)0.885:0.00164)1.000:0.02782)1.000:0.31574,(Brevibacillus_sp_phR_WGS:0.25994,(Brevibacillus_thermoruber_423_WGS:0.10353,(((Brevibacillus_agri_BAB2500_WGS:0.00579,(Brevibacillus_sp_CF112_WGS:0.00277,Bacillus_sp_NSP21_WGS:0.00175)0.769:0.00127)1.000:0.06015,((Brevibacillus_brevis_NBRC_100599:0.00519,Brevibacillus_brevis_FJAT0809GLX_WGS:0.00733)0.979:0.00527,(Brevibacillus_brevis_X23_WGS:0.01568,Brevibacillus_sp_BC25_WGS:0.021)0.978:0.00877)1.000:0.09493)1.000:0.15809,Brevibacillus_borstelensis_AK1_WGS:0.15014)0.847:0.04304)1.000:0.15417)0.892:0.05383)1.000:0.25621)1.000:0.13843)0.608:0.06584)0.463:0.05847,(Desmospora_sp_8437_WGS:0.54839,(Shimazuella_kribbensis_DSM_45090_WGS:0.65123,Laceyella_sacchari_11_hot_springs_metagenome_WGS:0.41155)1.000:0.16731)1.000:0.25869)1.000:0.15579)0.999:0.17926,Clostridium_ultunense_Esp_WGS:1.00478)1.000:0.36671,((((((Caldicellulosiruptor_sp_F32_WGS:0.03014,Caldicellulosiruptor_saccharolyticus_DSM_8903:0.02311)1.000:0.10301,((Caldicellulosiruptor_owensensis_OL:0.04108,Caldicellulosiruptor_obsidiansis_OB47:0.03439)1.000:0.01912,(Caldicellulosiruptor_hydrothermalis_108:0.03162,((Caldicellulosiruptor_bescii_DSM_6725:0.0214,Caldicellulosiruptor_kronotskyensis_2002:0.01823)1.000:0.02359,(Caldicellulosiruptor_acetigenus_DSM_7040_WGS:0.01028,(Caldicellulosiruptor_lactoaceticus_6A:0.01163,Caldicellulosiruptor_kristjanssonii_177R1B:0.00814)0.865:0.00553)1.000:0.03072)0.521:0.00927)0.748:0.00666)1.000:0.07846)1.000:0.99993,((Clostridium_stercorarium_subsp_stercorarium_DSM_8532_2:0.00055,Clostridium_stercorarium_subsp_stercorarium_DSM_8532:0.00055)1.000:0.85319,((Clostridium_termitidis_CT1112_WGS:0.18442,(Clostridium_cellulolyticum_H10:0.07161,(Clostridium_papyrosolvens_DSM_2782_WGS:0.05091,(Clostridium_sp_BNL1100:0.01702,Clostridium_papyrosolvens_C7_WGS:0.023)0.998:0.013)1.000:0.03737)1.000:0.1826)1.000:0.45802,((Clostridium_thermocellum_JW20_WGS:0.00055,(((Clostridium_thermocellum_YS_WGS:0,(Clostridium_thermocellum_AD2_WGS:0,Clostridium_thermocellum_DSM_1313:0)_Poly2:0)_Poly1:0.00055,Clostridium_thermocellum_DSM_2360_WGS:0.00088)0.934:0.00116,Clostridium_thermocellum_ATCC_27405:0.00167)0.506:0.00054)1.000:0.28815,(Acetivibrio_cellulolyticus_CD2_WGS:0.2224,Clostridium_clariflavum_DSM_19732:0.13383)1.000:0.18641)1.000:0.17148)1.000:0.16874)1.000:0.25361)0.986:0.12176,(((((Anaerofustis_stercorihominis_DSM_17244_WGS:1.0895,(Pseudoramibacter_alactolyticus_ATCC_23263_WGS:0.68898,(Eubacterium_limosum_KIST612:0.32935,(Acetobacterium_dehalogenans_DSM_11527_WGS:0.12705,Acetobacterium_woodii_DSM_1030:0.1282)1.000:0.46292)0.559:0.19054)1.000:0.4759)1.000:0.27581,(Eubacterium_saphenum_ATCC_49989_WGS:1.367,(Anaerovorax_odorimutans_DSM_5092_WGS:0.62488,(Eubacterium_infirmum_F0142_WGS:0.61608,Mogibacterium_sp_CM50_WGS:0.90658)1.000:0.27824)0.347:0.12775)1.000:0.46356)0.684:0.0835,(Clostridiales_genomosp_BVAB3_str_UPII95:2.00535,(((((((((Stomatobaculum_longum_WGS:0.76532,(Johnsonella_ignava_ATCC_51276_WGS:0.61623,(Lachnospiraceae_bacterium_oral_taxon_082_str_F0431_WGS:0.05195,((Lachnospiraceae_oral_taxon_107_str_F0167_WGS:0.06407,(Lachnospiraceae_bacterium_ICM7_WGS:0.0147,Clostridiales_bacterium_OBRC55_WGS:0.01478)1.000:0.05247)1.000:0.07112,(Lachnoanaerobaculum_saburreum_DSM_3986_WGS:0.01361,Lachnoanaerobaculum_saburreum_F0468_WGS:0.01219)1.000:0.05825)0.411:0.02667)1.000:0.39671)1.000:0.15776)0.097:0.10274,(Oribacterium_sp_NK2B42_WGS:0.41684,((Oribacterium_sinus_F0268_WGS:0.22908,((Oribacterium_sp_ACB1_WGS:0.00868,Oribacterium_sp_ACB8_WGS:0.00389)1.000:0.07407,(Oribacterium_sp_oral_taxon_108_str_F0425_WGS:0.01543,Oribacterium_sp_ACB7_WGS:0.02066)1.000:0.06242)1.000:0.15658)1.000:0.34508,(Oribacterium_sp_oral_taxon_078_str_F0263_WGS:0.00981,Oribacterium_sp_oral_taxon_078_str_F0262_WGS:0.00857)1.000:0.36426)1.000:0.14583)1.000:0.46187)1.000:0.16238,((((Bacteroides_sp_VE20211_WGS:0.03625,(Clostridium_hathewayi_12489931_WGS:0.00819,Clostridiales_bacterium_VE20204_WGS:0.00399)1.000:0.02648)1.000:0.15678,(Clostridium_saccharolyticum_WM1:0.0604,Clostridium_methoxybenzovorans_SR3_WGS:0.05907)1.000:0.16924)1.000:0.12259,(Clostridium_hathewayi_WAL18680_WGS:0.26764,((Clostridium_asparagiforme_DSM_15981_WGS:0.01743,Clostridiales_bacterium_VE20215_WGS:0.00367)1.000:0.19611,(((Clostridium_clostridioforme_AGR2157_WGS:0.03454,(Clostridium_clostridioforme_90A8_WGS:0.00389,(Clostridium_clostridioforme_2_1_49FAA_WGS:0.0043,(((Clostridium_clostridioforme_90A3_WGS:0,Clostridium_clostridioforme_90A1_WGS:0):0.00055,(Clostridium_clostridioforme_90A4_WGS:0.00055,(Clostridium_clostridioforme_90B1_WGS:0.00055,Clostridium_clostridioforme_90A6_WGS:0.00084)0.928:0.00061)0.000:0.00055)0.000:0.00055,Clostridium_clostridioforme_CM201_WGS:0.0006)0.912:0.00192)0.967:0.00517)1.000:0.02897)0.952:0.01097,((((Clostridium_bolteae_90B3_WGS:0,Clostridium_bolteae_90A9_WGS:0):0.00084,(Clostridium_sp_VE20210_WGS:0.07626,Clostridiales_bacterium_VE20207_WGS:0.01112)0.997:0.00692)0.970:0.00207,Clostridium_clostridioforme_90A7_WGS:0.00479)0.906:0.00531,(Clostridium_bolteae_90B8_WGS:0.0056,((Clostridium_bolteae_90A5_WGS:0,Clostridium_bolteae_90B7_WGS:0):0.00055,Clostridium_bolteae_ATCC_BAA613_WGS:0.00246)0.999:0.00409)0.993:0.00577)1.000:0.04576)1.000:0.09583,(Clostridium_citroniae_WAL17108_WGS:0.09703,(Clostridiales_bacterium_1_7_47_FAA_WGS:0.00773,Clostridiales_bacterium_VE20228_WGS:0.01404)1.000:0.0956)1.000:0.06182)1.000:0.06865)1.000:0.16781)0.946:0.05275)1.000:0.08795,(((Clostridiales_bacterium_VE20216_WGS:0.00665,((Clostridium_symbiosum_WAL14673_WGS:0.00162,(Clostridium_symbiosum_ATCC_14940_WGS:0.00435,Clostridium_symbiosum_WAL14163_WGS:0.0018)0.998:0.00471)0.421:0.00062,Clostridium_sp_7_3_54FAA_WGS:0.0021)0.848:0.00251)1.000:0.27969,(butyrateproducing_bacterium_SM4_1:0.09379,(Clostridium_cf_saccharolyticum_K10:0.00658,Clostridium_sp_M62_1_WGS:0.00571)0.961:0.01126)1.000:0.2484)1.000:0.13735,butyrateproducing_bacterium_SS3_4:0.41257)0.928:0.06756)1.000:0.10981)1.000:0.1424,((((Blautia_hydrogenotrophica_DSM_10507_Ruminococcus_WGS:0.4034,((Blautia_sp_KLE_1732_WGS:0.01941,Ruminococcus_sp_SR1_5:0.02368)1.000:0.19902,((Ruminococcus_obeum_ATCC_29174_WGS:0.05805,Ruminococcus_obeum_A2162:0.07401)1.000:0.15026,(Ruminococcus_sp_JC304_WGS:0.06548,(Blautia_wexlerae_AGR2146_WGS:0.01049,Ruminococcus_sp_5_1_39BFAA_WGS:0.0137)1.000:0.05412)1.000:0.10751)1.000:0.06434)1.000:0.16124)1.000:0.10201,(Ruminococcus_gauvreauii_DSM_19829_WGS:0.42574,((Blautia_hansenii_DSM_20583_WGS:0.0083,Lachnospiraceae_bacterium_6_1_63FAA_WGS:0.00361)1.000:0.25475,(Clostridiales_bacterium_VE20206_WGS:0.01035,(Blautia_producta_ATCC_27340_DSM_2950_WGS:0.0025,Blautia_producta_ATCC_27340_DSM_2950_2_WGS:0.00055)0.997:0.00999)1.000:0.22394)1.000:0.15033)1.000:0.07851)1.000:0.0719,(Marvinbryantia_formatexigens_DSM_14469_WGS:0.41699,Eubacterium_cellulosolvens_6_WGS:0.76242)0.906:0.10195)1.000:0.08623,(((Coprococcus_comes_ATCC_27758_WGS:0.30063,Clostridiales_bacterium_VE20214_WGS:0.42953)0.996:0.07799,((((Dorea_sp_AGR2135_WGS:0.00349,(Dorea_formicigenerans_ATCC_27755_WGS:0.02041,Dorea_formicigenerans_4_6_53AFAA_WGS:0.00885)0.493:0.00442)1.000:0.24138,(Dorea_longicatena_AGR2136_WGS:0.04049,Dorea_longicatena_DSM_13814_WGS:0.04102)1.000:0.17264)1.000:0.06505,((Clostridium_hylemonae_DSM_15053_WGS:0.21471,((Clostridium_scindens_ATCC_35704_WGS:0.00594,Lachnospiraceae_bacterium_5_1_57FAA_WGS:0.00074)1.000:0.02712,(Clostridiales_bacterium_VE20226_WGS:0.01355,Clostridium_scindens_VE20205_WGS:0.04338)1.000:0.03063)1.000:0.13791)0.989:0.04367,(Dorea_sp_52_WGS:0.2294,Lachnospiraceae_bacterium_32_WGS:0.24875)1.000:0.05631)1.000:0.05412)1.000:0.10249,(((Lachnospiraceae_bacterium_1_1_57FAA_WGS:0.00793,(Lachnospiraceae_bacterium_8_1_57FAA_WGS:0.00061,(Ruminococcus_torques_ATCC_27756_WGS:0.00417,Lachnospiraceae_bacterium_3_1_46FAA_WGS:0.00263)0.670:0.00055)0.881:0.00058)1.000:0.23721,(Ruminococcus_torques_L214:0.12802,Ruminococcus_lactaris_ATCC_29176_WGS:0.10701)1.000:0.1104)1.000:0.07343,(((Lachnospiraceae_bacterium_1_4_56FAA_WGS:0.1878,(Lachnospiraceae_bacterium_M181_WGS:0.06362,Clostridium_sp_ASF502_WGS:0.0704)1.000:0.18265)1.000:0.08172,(Clostridium_sp_D5_WGS:0.05447,Clostridiales_bacterium_VE20221_WGS:0.06271)1.000:0.14114)0.997:0.04241,(Lachnospiraceae_bacterium_2_1_58FAA_WGS:0.01136,Ruminococcus_gnavus_ATCC_29149_WGS:0.01212)1.000:0.20875)0.632:0.02882)1.000:0.11889)0.755:0.03801)0.986:0.03722,(Clostridium_nexile_DSM_1787_WGS:0.22326,(Lachnospiraceae_bacterium_2_1_46FAA_WGS:0.22082,(Lachnospiraceae_bacterium_6_1_37FAA_WGS:0.02336,(Coprococcus_sp_HPP0048_WGS:0.0049,(Lachnospiraceae_bacterium_9_1_43BFAA_WGS:0.0064,Coprococcus_sp_HPP0074_WGS:0.01689)0.999:0.00584)0.201:0.00336)1.000:0.22234)1.000:0.08394)1.000:0.10903)1.000:0.18909)0.987:0.05987)0.958:0.05388,((((((((Roseburia_intestinalis_L182_WGS:0.01637,(Roseburia_intestinalis_XB6B4:0.00643,Roseburia_intestinalis_M50_1:0.00745)0.223:0.00353)1.000:0.17919,(Roseburia_hominis_A2183:0.15094,Roseburia_inulinivorans_DSM_16841_WGS:0.19714)0.690:0.04391)1.000:0.12801,((Eubacterium_rectale_M104_1:0.006,(Eubacterium_rectale_DSM_17629:0.00349,Eubacterium_rectale_ATCC_33656:0.00471)0.794:0.00342)1.000:0.3086,Lachnobacterium_bovis_NK4B19_WGS:0.48252)1.000:0.12938)1.000:0.08728,(Eubacterium_plexicaudatum_ASF492_WGS:0.43144,(Eubacterium_sp_142_WGS:0.10645,(Lachnospiraceae_bacterium_31_WGS:0.11531,Lachnospiraceae_bacterium_A2_WGS:0.1132)0.995:0.04193)1.000:0.25639)1.000:0.0941)0.987:0.06453,(Eubacterium_ramulus_ATCC_29099_WGS:0.32566,Clostridium_sp_SY8519:0.52446)1.000:0.16688)0.539:0.04623,(Shuttleworthia_satelles_DSM_14600_WGS:0.7096,(Pseudobutyrivibrio_ruminis_AD2017_WGS:0.09753,(Butyrivibrio_fibrisolvens_16_4:0.051,Pseudobutyrivibrio_ruminis_CF1b_WGS:0.04618)0.998:0.0482)1.000:0.49605)1.000:0.18519)0.999:0.07739,(((Lachnospiraceae_bacterium_COE1_WGS:0.1574,Lachnospiraceae_bacterium_A4_WGS:0.16767)1.000:0.28045,(((Clostridium_sp_KLE_1755_WGS:0.01311,Clostridiales_bacterium_VE20227_WGS:0.02294)1.000:0.09963,((Lachnospiraceae_bacterium_3_1_57FAA_CT1_WGS:0.00203,Clostridiales_bacterium_VE20229_WGS:0.00955)0.993:0.00798,(Lachnospiraceae_bacterium_VE20223_WGS:0.0443,Lachnospiraceae_bacterium_VE20212_WGS:0.0465)1.000:0.02414)1.000:0.09613)1.000:0.25399,(Lachnospiraceae_bacterium_101_WGS:0.30322,Lachnospiraceae_bacterium_284_WGS:0.28605)1.000:0.09493)0.999:0.07582)1.000:0.08465,((Lachnospiraceae_bacterium_NK4A136_WGS:0.46692,Lachnospiraceae_bacterium_NK4A179_WGS:0.52906)1.000:0.21762,(((((Butyrivibrio_sp_WCD3002_WGS:0.01641,(Butyrivibrio_sp_MB2005_WGS:0.00372,Butyrivibrio_sp_AE3006_WGS:0.00909)1.000:0.01577)1.000:0.10704,((Butyrivibrio_sp_VCD2006_WGS:0.06741,(Butyrivibrio_sp_AD3002_WGS:0.00282,Butyrivibrio_sp_WCD2001_WGS:0.00321)1.000:0.07414)1.000:0.03508,((Butyrivibrio_sp_AC2005_WGS:0.06769,(Butyrivibrio_sp_FC2001_WGS:0.00323,Butyrivibrio_sp_XPD2002_WGS:0.00471)1.000:0.04618)0.997:0.02244,Butyrivibrio_sp_LC3010_WGS:0.1005)0.132:0.01296)1.000:0.05374)1.000:0.19058,(Butyrivibrio_hungatei_NK4A153_WGS:0.15904,((Butyrivibrio_sp_XPD2006_WGS:0.02667,(Butyrivibrio_sp_VCB2001_WGS:0.00827,(Butyrivibrio_sp_NC2007_WGS:0.00368,Butyrivibrio_sp_FCS006_WGS:0.00373)1.000:0.00795)1.000:0.03204)1.000:0.14749,(Butyrivibrio_sp_AE3009_WGS:0.13247,(Butyrivibrio_sp_AE2015_WGS:0.132,(Butyrivibrio_sp_XBB1001_WGS:0.07719,(Butyrivibrio_proteoclasticus_B316:0.07945,Butyrivibrio_sp_VCB2006_WGS:0.05759)0.927:0.02715)1.000:0.07274)0.894:0.02864)0.615:0.02208)0.998:0.05032)1.000:0.13293)1.000:0.09942,(Butyrivibrio_sp_NC3005_WGS:0.29941,(Butyrivibrio_sp_MC2013_WGS:0.3093,((Butyrivibrio_fibrisolvens_ND3005_WGS:0.00417,(Butyrivibrio_fibrisolvens_MD2001_WGS:0.00613,(Butyrivibrio_fibrisolvens_AB2020_WGS:0.00756,(Butyrivibrio_fibrisolvens_YRB2005_WGS:0.00477,Butyrivibrio_fibrisolvens_WTE3004_WGS:0.00265)0.988:0.00283)0.999:0.00551)1.000:0.00755)0.931:0.00506,Butyrivibrio_fibrisolvens_FE2007_WGS:0.00291)1.000:0.20903)1.000:0.11154)1.000:0.18436)1.000:0.19078,Lachnospiraceae_bacterium_NK4A144_WGS:0.72279)0.972:0.07208)1.000:0.10391)1.000:0.12343)1.000:0.06475,(Eubacterium_ventriosum_ATCC_27560_WGS:0.6368,(Butyrivibrio_crossotus_DSM_2876_WGS:0.58569,(Bacteroides_pectinophilus_ATCC_43243_WGS:0.37392,(Eubacterium_eligens_ATCC_27750:0.26699,Lachnospira_multipara_ATCC_19207_WGS:0.34012)1.000:0.18479)1.000:0.14271)1.000:0.10919)0.996:0.08652)0.314:0.03997)0.978:0.06042,(Coprococcus_catus_GD_7:0.70235,((Clostridium_sp_L250_WGS:0.22829,(Coprococcus_sp_ART55_1:0.06532,Coprococcus_eutactus_ATCC_27759_WGS:0.04358)1.000:0.19772)1.000:0.44487,(Eubacterium_hallii_DSM_3353_WGS:0.52575,((Lachnospiraceae_bacterium_5_1_63FAA_WGS:0.0137,(Anaerostipes_hadrus_DSM_3319_WGS:0.00346,(butyrateproducing_bacterium_SSC_2:0.00141,Clostridium_sp_SS2_1_WGS:0.00055)0.989:0.00361)1.000:0.01239)1.000:0.23781,(Clostridiales_bacterium_VE20209_WGS:0.03174,(Anaerostipes_caccae_DSM_14662_WGS:0.00758,Anaerostipes_sp_3_2_56FAA_WGS:0.0225)1.000:0.02437)1.000:0.28195)1.000:0.30568)0.998:0.09082)0.964:0.07668)0.655:0.0536)0.995:0.09227,Clostridium_phytofermentans_ISDg:0.6206)1.000:0.36492,(Clostridium_sp_ASF356_WGS:0.86178,(Clostridium_lentocellum_DSM_5427:0.59175,Epulopiscium_sp_Nt_morphotype_B_WGS:0.92058)1.000:0.39888)0.943:0.14037)1.000:0.17497,((Butyricicoccus_pullicaecorum_12_WGS:0.95921,(Clostridiales_bacterium_NK3B98_WGS:0.69887,((Oscillibacter_sp_13_WGS:0.26626,((Oscillibacter_ruminantium_GH1_WGS:0.11133,Oscillibacter_valericigenes_Sjm1820:0.11598)1.000:0.326,(Oscillibacter_sp_KLE_1728_WGS:0.00055,(Oscillibacter_sp_KLE_1745_WGS:0.00195,Oscillospiraceae_bacterium_VE20224_WGS:0.06455)0.905:0.00738)1.000:0.21131)0.852:0.09339)1.000:0.40866,(Ruminococcaceae_bacterium_D16_WGS:0.39942,(Pseudoflavonifractor_capillosus_ATCC_29799_WGS:0.2695,((Clostridium_sp_ATCC_BAA442_WGS:0.00425,(Lachnospiraceae_bacterium_7_1_58FAA_WGS:0.01217,Clostridiales_bacterium_VE20203_WGS:0.04072)1.000:0.01692)0.976:0.01245,Flavonifractor_plautii_ATCC_29863_WGS:0.00859)1.000:0.2693)1.000:0.13744)1.000:0.1217)0.355:0.10755)1.000:0.27547)1.000:0.26876,((((Anaerotruncus_sp_G32012_WGS:0.29669,(Clostridiales_bacterium_VE20213_WGS:0.01812,Anaerotruncus_colihominis_DSM_17241_WGS:0.00206)1.000:0.29333)1.000:0.47713,(Clostridium_sp_ATCC_29733_WGS:0.87733,(Subdoligranulum_sp_4_3_54A2FAA_WGS:0.46237,(Subdoligranulum_variabile_DSM_15176_WGS:0.44689,((Faecalibacterium_cf_prausnitzii_KLE1255_WGS:0.05139,(Faecalibacterium_prausnitzii_SL3_3:0.0045,Faecalibacterium_prausnitzii_M21_2_WGS:0.00372)1.000:0.09196)0.823:0.02842,(Faecalibacterium_prausnitzii_L26:0.10134,Faecalibacterium_prausnitzii_A2165_WGS:0.07651)0.989:0.02555)1.000:0.34371)1.000:0.29386)1.000:0.34585)0.994:0.12337)0.422:0.07323,(Clostridium_methylpentosum_DSM_5476_WGS:0.72443,((Eubacterium_siraeum_70_3:0.01012,(Eubacterium_siraeum_V10Sc8a:0.00938,(Eubacterium_siraeum_DSM_15702_2_WGS:0.00054,Eubacterium_siraeum_DSM_15702_WGS:0.00055)1.000:0.00655)0.160:0.00161)1.000:0.80152,((Ruminococcus_albus_7:0.11822,Ruminococcus_albus_8_WGS:0.08596)1.000:0.54023,((Ruminococcus_flavefaciens_FD1_WGS:0.14745,Ruminococcus_flavefaciens_17_WGS:0.13118)1.000:0.33404,(Ruminococcus_champanellensis_18P13:0.44677,Ruminococcus_callidus_ATCC_27760_WGS:0.48684)0.460:0.08869)1.000:0.14896)0.967:0.11668)1.000:0.21885)1.000:0.1341)0.997:0.0816,((Ruminococcus_bromii_L263:0.83385,(Clostridium_leptum_DSM_753_WGS:0.4243,(Clostridium_sp_MSTE9_WGS:0.04479,Clostridium_sporosphaeroides_DSM_1294_WGS:0.03382)1.000:0.56519)1.000:0.15347)1.000:0.17011,Ethanoligenens_harbinense_YUAN3:1.02523)0.856:0.07748)1.000:0.14885)1.000:0.34519)0.217:0.09342)0.980:0.10675)0.934:0.1228,((((Alkaliphilus_oremlandii_OhILAs:0.44432,Alkaliphilus_metalliredigens_QYMF:0.48123)1.000:0.39949,(Clostridium_acidurici_9a:0.56079,Clostridiaceae_bacterium_L21THD2_WGS:0.46775)1.000:0.26075)1.000:0.16423,(((Clostridium_hiranonis_DSM_13275_WGS:0.39799,((((((Clostridium_difficile_BI9:0.00903,(Clostridium_difficile_6503_WGS:0.02325,((Clostridium_difficile_NAP08_WGS:0.00055,(Clostridium_difficile_NAP07_WGS:0.00055,Clostridium_difficile_M120:0.00201)0.980:0.00133)1.000:0.00593,(Clostridium_difficile_QCD23m63_WGS:0.00653,Clostridium_difficile_6466_WGS:0.02657)0.874:0.00067)1.000:0.01457)0.987:0.00341)0.129:0.00062,((((Clostridium_difficile_P23_WGS:0.00055,(Clostridium_difficile_P45_WGS:0.0014,((Clostridium_difficile_QCD32g58_WGS:0.01594,(Clostridium_difficile_BI1:0.00055,Clostridium_difficile_CD196:0.00055)0.895:0.00059)0.943:0.00055,(((Clostridium_difficile_P31_WGS:0.00055,Clostridium_difficile_QCD66c26_WGS:0.00055)0.997:0.00055,Clostridium_difficile_R20291:0.00055)0.000:0.00055,Clostridium_difficile_2007855:0.00055)0.000:0.00055)0.923:0.00055)0.000:0.00053)0.874:0.0005,Clostridium_difficile_QCD76w55_WGS:0.00055)0.872:0.00055,(Clostridium_difficile_DA00145_WGS:0.00227,((((((Clostridium_difficile_DA00306_WGS:0.00484,Clostridium_difficile_DA00132_WGS:0.00055)1.000:0.00343,(Clostridium_difficile_P15_WGS:0.00112,(((Clostridium_difficile_DA00246_WGS:0.00055,Clostridium_difficile_CD133_WGS:0.00315)0.933:0.00085,(Clostridium_difficile_Y171_WGS:0.00055,(Clostridium_difficile_655_WGS:0.00114,((((Clostridium_difficile_CD17_WGS:0.00196,(Clostridium_difficile_DA00195_WGS:0.00061,(((Clostridium_difficile_CD159_WGS:0.00054,(Clostridium_difficile_DA00044_WGS:0.00531,Clostridium_difficile_DA00193_WGS:0.00582)0.998:0.00377)0.922:0.00541,Clostridium_difficile_CD132_WGS:0.00159)0.998:0.00737,(Clostridium_difficile_CD111_WGS:0.0023,(Clostridium_difficile_CD44_WGS:0.00401,(Clostridium_difficile_CD68_WGS:0.00115,(Clostridium_difficile_6057_WGS:0.00676,Clostridium_difficile_CD51_WGS:0.00563)0.955:0.00053)0.997:0.00711)0.918:0.00054)0.976:0.00348)0.449:0.00055)0.786:0.00055)0.893:0.00067,Clostridium_difficile_CD170_WGS:0.00087)0.927:0.00101,((Clostridium_difficile_Y155_WGS:0.00055,Clostridium_difficile_F314_WGS:0.00459)0.848:0.00315,(Clostridium_difficile_DA00212_WGS:0.0035,((Clostridium_difficile_P8_WGS:0.00127,(((((Clostridium_difficile_840_WGS:0.00266,(Clostridium_difficile_Y215_WGS:0.0035,Clostridium_difficile_CD3_WGS:0.00285)0.908:0.00055)0.749:0.00055,Clostridium_difficile_CD200_WGS:0.0014)0.426:0.00055,((Clostridium_difficile_P7_WGS:0.00103,Clostridium_difficile_Y165_WGS:0.00158)0.813:0.0006,(Clostridium_difficile_DA00310_WGS:0.00183,(Clostridium_difficile_6042_WGS:0.00401,Clostridium_difficile_CD39_WGS:0.00053)0.988:0.00212)0.695:0.00055)0.937:0.00101)0.674:0.00055,((Clostridium_difficile_6041_WGS:0.00583,((Clostridium_difficile_DA00305_WGS:0.00101,(Clostridium_difficile_842_WGS:0.00843,Clostridium_difficile_CD22_WGS:0.006)0.948:0.00189)0.995:0.00367,(Clostridium_difficile_CD129_WGS:0.00356,Clostridium_difficile_CD127_WGS:0.00938)0.980:0.00197)0.879:0.00055)0.923:0.00113,Clostridium_difficile_Y307_WGS:0.00146)0.816:0.00055)1.000:0.00342,(Clostridium_difficile_F253_WGS:0.00608,((Clostridium_difficile_F480_WGS:0.00118,(Clostridium_difficile_P3_WGS:0.00055,Clostridium_difficile_P2_WGS:0.00231)0.788:0.00055)0.927:0.00118,Clostridium_difficile_DA00126_WGS:0.00314)0.294:0.00055)0.829:0.00055)0.916:0.00054)0.829:0.00131,Clostridium_difficile_342_WGS:0.00117)0.903:0.00261)0.046:0.00499)1.000:0.00054)0.868:0.00117,Clostridium_difficile_Y312_WGS:0.00405)0.604:0.00054)0.000:0.00054)0.000:0.00054)0.934:0.00107,(Clostridium_difficile_Y41_WGS:0.00055,(((((Clostridium_difficile_CD212_WGS:0.00308,Clostridium_difficile_CD41_WGS:0.00055)0.351:0.00055,Clostridium_difficile_701002010_WGS:0.00112)0.905:0.00055,(Clostridium_difficile_CD201_WGS:0.00055,(((((Clostridium_difficile_DA00256_WGS:0.00235,Clostridium_difficile_CD49_WGS:0.00055)0.966:0.00054,((Clostridium_difficile_DA00149_WGS:0.03951,((Clostridium_difficile_CD45_WGS:0.00155,(Clostridium_difficile_CIP_107932_WGS:0.00055,Clostridium_difficile_QCD37x79_WGS:0.00055)1.000:0.00481)0.912:0.00062,Clostridium_difficile_824_WGS:0.00349)0.990:0.0027)0.940:0.00054,Clostridium_difficile_DA00114_WGS:0.00059)0.999:0.0054)0.976:0.00056,(Clostridium_difficile_DA00211_WGS:0.00323,Clostridium_difficile_DA00245_WGS:0.00133)0.999:0.00428)0.946:0.00055,Clostridium_difficile_DA00215_WGS:0.00203)0.955:0.0012,Clostridium_difficile_CD206_WGS:0.0006)0.975:0.00149)0.867:0.00063)0.942:0.0009,((Clostridium_difficile_Y343_WGS:0.00055,((Clostridium_difficile_DA00196_WGS:0.00055,Clostridium_difficile_P50_WGS:0.00055)0.765:0.00055,Clostridium_difficile_Y270_WGS:0.00055)0.513:0.00055)0.923:0.00054,((((Clostridium_difficile_DA00062_WGS:0.00055,Clostridium_difficile_DA00313_WGS:0.00055)0.896:0.00059,(((Clostridium_difficile_P21_WGS:0.00113,((Clostridium_difficile_P33_WGS:0.00055,Clostridium_difficile_Y247_WGS:0.0014)0.000:0.00055,(Clostridium_difficile_P72_WGS:0.00055,Clostridium_difficile_P77_WGS:0.00055)0.721:0.00055)0.389:0.00055)0.416:0.00055,((Clostridium_difficile_CD90_WGS:0.00075,(Clostridium_difficile_P9_WGS:0.00119,((Clostridium_difficile_CD92_WGS:0.00264,(Clostridium_difficile_Y202_WGS:0.02294,(Clostridium_difficile_CD196_WGS:0.00368,Clostridium_difficile_Y184_WGS:0.03562)0.921:0.01599)0.956:0.00054)0.999:0.00597,Clostridium_difficile_DA00129_WGS:0.00848)0.999:0.00367)1.000:0.00806)0.831:0.00055,(Clostridium_difficile_DA00130_WGS:0,Clostridium_difficile_DA00131_WGS:0):0.00055)0.660:0.00055)0.913:0.00055,((Clostridium_difficile_CD109_WGS:0.00055,(Clostridium_difficile_CD70_WGS:0.00055,(Clostridium_difficile_DA00232_WGS:0.00112,Clostridium_difficile_CD21_WGS:0.00053)0.417:0.00055)0.000:0.00052)0.977:0.0005,Clostridium_difficile_Y21_WGS:0.00055)0.952:0.00055)0.000:0.00055)0.891:0.0006,((((Clostridium_difficile_DA00244_WGS:0.00055,(((Clostridium_difficile_P32_WGS:0.00084,Clostridium_difficile_P24_WGS:0.00055)0.989:0.00055,Clostridium_difficile_CD46_WGS:0.00055)0.881:0.00055,Clostridium_difficile_P25_WGS:0.00055)0.000:0.00055)0.937:0.00085,(((Clostridium_difficile_Y401_WGS:0.00085,(Clostridium_difficile_CD144_WGS:0.00055,(Clostridium_difficile_P78_WGS:0.00055,Clostridium_difficile_DA00210_WGS:0.00055)0.990:0.0019)0.838:0.00055)0.810:0.00055,(((((Clostridium_difficile_DA00189_WGS:0.00055,Clostridium_difficile_P64_WGS:0.00055)0.387:0.00055,Clostridium_difficile_DA00174_WGS:0.00055)0.000:0.00055,Clostridium_difficile_CD88_WGS:0.00055)0.297:0.00055,Clostridium_difficile_CD38_WGS:0.00055)0.912:0.00055,((Clostridium_difficile_CD13_WGS:0.00055,Clostridium_difficile_Y266_WGS:0.00086)0.813:0.00055,Clostridium_difficile_630:0.00086)0.964:0.00115)0.795:0.00055)0.836:0.00055,Clostridium_difficile_P38_WGS:0.0017)0.171:0.00055)0.753:0.00055,(((Clostridium_difficile_CD9_WGS:0.00993,((Clostridium_difficile_P48_WGS:0.00055,(Clostridium_difficile_CD8_WGS:0.00055,Clostridium_difficile_P75_WGS:0.00055)0.926:0.00113)0.928:0.00055,Clostridium_difficile_P73_WGS:0.00055)0.981:0.00055)0.906:0.00059,(Clostridium_difficile_F200_WGS:0.00085,((Clostridium_difficile_CD34_WGS:0.00055,(Clostridium_difficile_F548_WGS:0.00055,Clostridium_difficile_F525_WGS:0.00506)0.395:0.00055)0.215:0.00055,Clostridium_difficile_P41_WGS:0.00055)0.737:0.00055)0.904:0.00073)0.795:0.00055,(((Clostridium_difficile_DA00203_WGS:0.00055,((Clostridium_difficile_P19_WGS:0.00055,Clostridium_difficile_P20_WGS:0.00094)1.000:0.00435,Clostridium_difficile_Y358_WGS:0.00055)0.941:0.00055)0.000:0.00055,((Clostridium_difficile_Y231_WGS:0.00055,(Clostridium_difficile_CD104_WGS:0.00182,Clostridium_difficile_CD211_WGS:0.0024)0.988:0.00273)0.997:0.0038,(((Clostridium_difficile_CD165_WGS:0.00054,(Clostridium_difficile_CD42_WGS:0.00055,Clostridium_difficile_F249_WGS:0.00055)0.000:0.00055)0.895:0.00059,(Clostridium_difficile_DA00275_WGS:0.00055,Clostridium_difficile_DA00183_WGS:0.00055)0.957:0.00055)0.935:0.00055,(Clostridium_difficile_DA00160_WGS:0.00055,(Clostridium_difficile_DA00261_WGS:0.00055,Clostridium_difficile_DA00154_WGS:0.00114)0.000:0.00055)0.962:0.00055)1.000:0.00054)0.937:0.00077)0.946:0.00084,Clostridium_difficile_P11_WGS:0.00085)0.804:0.00055)0.858:0.00054)0.000:0.00055,(Clostridium_difficile_CD169_WGS:0.00086,(Clostridium_difficile_P37_WGS:0.00085,Clostridium_difficile_CD18_WGS:0.00064)0.000:0.00055)0.982:0.00159)0.806:0.00055)0.107:0.00055,(Clostridium_difficile_DA00141_WGS:0.00055,((Clostridium_difficile_Y381_WGS:0.00055,Clostridium_difficile_P61_WGS:0.00055)0.948:0.00055,Clostridium_difficile_DA00134_WGS:0.00257)0.000:0.00055)0.913:0.00074)0.414:0.00055)0.265:0.00055)0.926:0.0009,(((((Clostridium_difficile_DA00197_WGS:0.00055,(Clostridium_difficile_DA00142_WGS:0.00084,(Clostridium_difficile_F601_WGS:0.00055,Clostridium_difficile_DA00191_WGS:0.00055)0.000:0.00055)0.000:0.00055)0.898:0.00054,Clostridium_difficile_DA00216_WGS:0.0014)0.828:0.00055,(Clostridium_difficile_P51_WGS:0.00113,((((Clostridium_difficile_CD37_WGS:0.00115,Clostridium_difficile_CD178_WGS:0.00145)0.909:0.0006,Clostridium_difficile_P29_WGS:0.00055)0.840:0.00055,(Clostridium_difficile_P46_WGS:0.00055,(Clostridium_difficile_P13_WGS:0.00055,Clostridium_difficile_P68_WGS:0.00055)0.000:0.00055)0.948:0.00085)0.866:0.00055,(Clostridium_difficile_P42_WGS:0.00055,Clostridium_difficile_P30_WGS:0.00055)0.938:0.00084)0.411:0.00055)0.903:0.00055)0.816:0.00055,(Clostridium_difficile_CD40_WGS:0.00281,((Clostridium_difficile_P70_WGS:0.0006,Clostridium_difficile_P5_WGS:0.00055)0.992:0.00169,Clostridium_difficile_CD149_WGS:0.00184)0.947:0.00051)0.999:0.00337)0.722:0.00055,((Clostridium_difficile_P53_WGS:0,Clostridium_difficile_P49_WGS:0):0.00054,((((Clostridium_difficile_ATCC_9689_DSM_1296_2_WGS:0.00055,(Clostridium_difficile_DA00128_WGS:0.00055,(Clostridium_difficile_P6_WGS:0.00055,(Clostridium_difficile_ATCC_9689_DSM_1296_WGS:0.00055,Clostridium_difficile_DA00167_WGS:0.00055)0.117:0.00055)0.000:0.00055)0.772:0.00055)0.000:0.00055,((Clostridium_difficile_F665_WGS:0.00344,Clostridium_difficile_DA00307_WGS:0.00054)0.977:0.00226,((Clostridium_difficile_P1_WGS:0.00055,Clostridium_difficile_CD181_WGS:0.00055)0.000:0.00055,Clostridium_difficile_DA00273_WGS:0.00113)0.344:0.00055)0.897:0.00084)0.556:0.00055,Clostridium_difficile_CD47_WGS:0.0006)0.000:0.00055,(Clostridium_difficile_QCD63q42_WGS:0.00055,Clostridium_difficile_DA00238_WGS:0.00085)0.000:0.00055)0.833:0.00055)0.934:0.00088)0.748:0.00055)0.827:0.00051)0.482:0.00055)0.599:0.00055)0.000:0.00055)0.692:0.00055,(Clostridium_difficile_P36_WGS:0.00055,Clostridium_difficile_Y10_WGS:0.00054)0.000:0.00055)0.956:0.00158,(((Clostridium_difficile_CD86_WGS:0.00055,Clostridium_difficile_CD113_WGS:0.00112)0.911:0.00055,Clostridium_difficile_CD166_WGS:0.00055)0.754:0.00055,((Clostridium_difficile_CD131_WGS:0.00055,(Clostridium_difficile_P69_WGS:0.00055,(Clostridium_difficile_F152_WGS:0.00055,Clostridium_difficile_ATCC_43255_WGS:0.00059)0.000:0.00055)0.890:0.00055)0.000:0.00055,Clostridium_difficile_CD43_WGS:0.00059)0.557:0.00055)0.784:0.00079)0.929:0.00133,(((((Clostridium_difficile_P74_WGS:0.00054,Clostridium_difficile_002P502011_WGS:0.00055)0.414:0.00083,((Clostridium_difficile_CD175_WGS:0.0174,Clostridium_difficile_DA00065_WGS:0.0016)0.900:0.0005,(Clostridium_difficile_M68:0.00055,Clostridium_difficile_CF5:0.00141)0.000:0.00055)0.854:0.00055)0.880:0.00055,Clostridium_difficile_P71_WGS:0.00055)0.854:0.00055,Clostridium_difficile_050P502011_WGS:0.00055)1.000:0.00671,Clostridium_difficile_CD69_WGS:0.00858)0.709:0.00222)0.988:0.00235,Clostridium_difficile_P59_WGS:0.00144)0.213:0.00055)0.924:0.00054)1.000:0.00568,Clostridium_difficile_QCD97b34_WGS:0.00055)0.996:0.00505)1.000:0.00711,Clostridium_difficile_CD160_WGS:0.05066)0.892:0.00594,Clostridium_difficile_DA00165_WGS:0.00593)0.948:0.02203,Clostridium_difficile_Y384_WGS:0.68401)1.000:0.23217,((Clostridium_bartlettii_DSM_16795_WGS:0.33123,(Clostridium_glycolicum_ATCC_14880_DSM_1288_2_WGS:0.00055,Clostridium_glycolicum_ATCC_14880_DSM_1288_WGS:0.00054)1.000:0.27405)1.000:0.16263,((Clostridium_bifermentans_ATCC_638_WGS:0.01529,Clostridium_bifermentans_ATCC_19299_WGS:0.00961)1.000:0.08258,(Clostridium_sordellii_ATCC_9714_WGS:0.06134,Clostridium_sordellii_VPI_9048_WGS:0.0074)1.000:0.09346)1.000:0.25041)0.969:0.07008)1.000:0.11917)0.887:0.10991,(Peptostreptococcus_stomatis_DSM_17678_WGS:0.26286,(Peptostreptococcus_anaerobius_653L_WGS:0.00117,(Peptostreptococcus_anaerobius_DSM_2949_WGS:0.00055,Peptostreptococcus_anaerobius_VPI_4330_WGS:0.00767)0.971:0.00809)1.000:0.27356)1.000:0.43792)1.000:0.38843,((Filifactor_alocis_ATCC_35896:0.81459,Proteocatella_sphenisci_DSM_23131_WGS:0.69748)1.000:0.19084,(Clostridium_sticklandii:0.60934,((Eubacterium_yurii_subsp_margaretiae_ATCC_43715_WGS:0.0107,Eubacterium_sp_AS15_WGS:0.00937)1.000:0.3328,((Eubacteriaceae_bacterium_ACC19a_WGS:0.0081,Eubacteriaceae_bacterium_CM5_WGS:0.00588)1.000:0.01698,(Eubacteriaceae_bacterium_CM2_WGS:0.00811,Eubacteriaceae_bacterium_OBRC8_WGS:0.00865)0.819:0.00489)1.000:0.25617)1.000:0.6364)0.361:0.09118)1.000:0.2709)1.000:0.18308)0.895:0.06619,(((Peptoniphilus_sp_oral_taxon_375_str_F0436_WGS:0.94309,(Peptoniphilus_duerdenii_ATCC_BAA1640_WGS:0.71495,(((Peptoniphilus_sp_oral_taxon_836_str_F0141_WGS:0.00754,(Peptoniphilus_lacrimalis_DSM_7455_WGS:0.00619,Peptoniphilus_lacrimalis_315B_WGS:0.0157)0.616:0.00528)1.000:0.44875,(Peptoniphilus_rhinitidis_113_WGS:0.09809,((Peptoniphilus_harei_ACS146VSch2b_WGS:0.08776,Peptoniphilus_timonensis_JC401_WGS:0.07229)1.000:0.05466,(Peptoniphilus_sp_ph5_WGS:0.05778,Peptoniphilus_sp_JC140_WGS:0.05174)1.000:0.03499)0.970:0.04154)1.000:0.36011)1.000:0.20639,(Peptoniphilus_indolicus_ATCC_29427_WGS:0.51043,(Peptostreptococcaceae_bacterium_ph1_WGS:0.4864,(Peptoniphilus_sp_oral_taxon_386_str_F0131_WGS:0.0048,Peptoniphilus_sp_ChDC_B134_WGS:0.00223)1.000:0.37954)0.612:0.08441)1.000:0.11869)0.333:0.06359)0.999:0.1234)1.000:0.28643,((((((Anaerococcus_senegalensis_JC48_WGS:0.04534,(Anaerococcus_hydrogenalis_ACS025VSch4_WGS:0.014,Anaerococcus_hydrogenalis_DSM_7454_WGS:0.01799)1.000:0.0572)1.000:0.04797,(Anaerococcus_sp_PH9_WGS:0.09573,(Anaerococcus_vaginalis_ATCC_51170_WGS:0.00798,Anaerococcus_obesiensis_ph10_WGS:0.01488)1.000:0.04767)0.982:0.03636)1.000:0.33137,(Anaerococcus_lactolyticus_ATCC_51172_WGS:0.36107,((Anaerococcus_prevotii_ACS065VCol13_WGS:0.14197,(Anaerococcus_prevotii_DSM_20548:0.13375,Anaerococcus_tetradius_ATCC_35098_WGS:0.16624)0.689:0.04111)1.000:0.16987,(Anaerococcus_sp_9402080_WGS:0.20948,(Anaerococcus_sp_9403502_WGS:0.00055,Clostridiales_bacterium_9400853_WGS:0.01048)1.000:0.22097)1.000:0.20555)0.357:0.05875)1.000:0.15244)1.000:0.55768,((Helcococcus_sueciensis_DSM_17243_WGS:0.3695,Helcococcus_kunzii_ATCC_51366_WGS:0.39198)1.000:0.59513,(Clostridiales_bacterium_9403326_WGS:0.62047,Clostridiales_bacterium_ph2_WGS:0.65165)1.000:0.61188)1.000:0.21565)1.000:0.17929,((Finegoldia_magna_ATCC_53516_WGS:0.03148,(Finegoldia_magna_SY403409CC001050417_WGS:0.01197,(Finegoldia_magna_ACS171VCol3_WGS:0.00812,(Finegoldia_magna_BVS033A4_WGS:0.00828,Finegoldia_magna_ATCC_29328:0.00745)0.228:0.00146)0.362:0.0035)0.956:0.02156)1.000:0.78302,(Parvimonas_sp_oral_taxon_393_str_F0440_WGS:0.04954,(Parvimonas_sp_oral_taxon_110_str_F0139_WGS:0.03275,Parvimonas_micra_ATCC_33270_Peptostreptococcus_micros_ATCC_33270_WGS:0.03465)0.378:0.01738)1.000:0.91591)0.999:0.19804)0.971:0.10425,Peptostreptococcaceae_bacterium_oral_taxon_113_str_W5053_WGS:1.16662)1.000:0.13351)0.493:0.09098,Clostridiales_bacterium_9401234_WGS:1.3183)1.000:0.34243)0.283:0.10111)0.987:0.08446,((Caloramator_australicus_RC3_WGS:0.38641,(Caloramator_sp_ALD01_WGS:0.11721,Thermobrachium_celere_DSM_8682_WGS:0.09455)1.000:0.31221)1.000:0.37284,((Candidatus_Arthromitus_sp_SFBratYit:0.12484,((((((Candidatus_Arthromitus_sp_SFBmouseNYU_WGS:0.0006,Candidatus_Arthromitus_sp_SFB1_WGS:0.00833)1.000:0.00062,(Candidatus_Arthromitus_sp_SFBmouseSU_WGS:0.00055,(Candidatus_Arthromitus_sp_SFBmouseYit:0.00055,Candidatus_Arthromitus_sp_SFBmouseJapan:0.00055)0.000:0.00055)0.154:0.00055)0.941:0.00121,Candidatus_Arthromitus_sp_SFBco_WGS:0.00055)0.883:0.00138,Candidatus_Arthromitus_sp_SFB4_WGS:0.02476)0.999:0.0101,(Candidatus_Arthromitus_sp_SFB2_WGS:0.00868,Candidatus_Arthromitus_sp_SFB3_WGS:0.04191)1.000:0.01327)0.736:0.00054,Candidatus_Arthromitus_sp_SFB5_WGS:0.01354)1.000:0.11355)1.000:1.41048,((Clostridium_cadaveris_AGR2141_WGS:0.55804,((Clostridium_perfringens_ATCC_13124:0.00265,(Clostridium_perfringens_str_13:0.00429,(Clostridium_perfringens_F262_WGS:0.00408,(((Clostridium_perfringens_NCTC_8239_WGS:0.00129,Clostridium_perfringens_CPE_str_F4969_WGS:0.00968)0.597:0.00117,(((Clostridium_perfringens_E_str_JGS1987_WGS:0.00682,Clostridium_perfringens_C_str_JGS1495_WGS:0.00639)0.972:0.00254,Clostridium_perfringens_D_str_JGS1721_WGS:0.00928)0.600:0.00054,Clostridium_perfringens_B_str_ATCC_3626_WGS:0.0098)0.711:0.00055)1.000:0.00668,Clostridium_perfringens_WAL14572_WGS:0.00788)0.065:0.00055)0.854:0.00062)0.974:0.00587)1.000:0.47401,(Clostridium_intestinale_URNW_WGS:0.45261,((Clostridium_celatum_DSM_1785_WGS:0.36667,(Clostridium_chauvoei_JF4335_WGS:0.20245,(Clostridium_sp_7_2_43FAA_WGS:0.06963,Clostridium_sartagoforme_AAU1_WGS:0.10097)1.000:0.16547)1.000:0.09154)1.000:0.11451,(Clostridium_colicanis_209318_WGS:0.45059,(Clostridium_paraputrificum_AGR2156_WGS:0.31506,(((Clostridium_botulinum_B_str_Eklund_17B:0.00478,Clostridium_botulinum_CDC66177_WGS:0.00541)1.000:0.02409,(Clostridium_botulinum_E1_str_BoNT_E_Beluga_WGS:0.00533,(Clostridium_botulinum_CB11_11_WGS:0.0047,Clostridium_botulinum_E3_str_Alaska_E43:0.001)0.986:0.00699)0.989:0.02167)1.000:0.24609,((Clostridium_butyricum_DKU01_WGS:0.00329,((Clostridium_butyricum_E4_str_BoNT_E_BL5262_WGS:0.00055,Clostridium_butyricum_5521_WGS:0.00192)1.000:0.01395,((Clostridium_butyricum_DSM_10702_WGS:0.00583,Clostridium_butyricum_60E3_WGS:0.00491)0.189:0.00119,Clostridium_butyricum_AGR2140_WGS:0.0136)0.219:0.00248)0.973:0.00435)1.000:0.2098,((Clostridium_saccharoperbutylacetonicum_N14HMT_WGS:0.00821,Clostridium_saccharoperbutylacetonicum_N14HMT:0.00055)1.000:0.10498,(Clostridium_sp_DLVIII_WGS:0.12073,(Clostridium_sp_Maddingley_MBC3426_coal_seam_gas_formation_water_WGS:0.10103,(Clostridium_beijerinckii_NCIMB_8052:0.00717,(Clostridium_beijerinckii_G117_WGS:0.00845,Clostridium_diolis_DSM_15410_WGS:0.00491)0.745:0.00391)1.000:0.09961)0.942:0.03339)0.999:0.0365)1.000:0.13702)1.000:0.11074)1.000:0.17181)0.873:0.05043)0.881:0.04728)1.000:0.09307)0.999:0.06877)1.000:0.12728)1.000:0.09772,((((((Clostridium_botulinum_C_str_Eklund_WGS:0.053,Clostridium_novyi_NT:0.05414)1.000:0.07504,((Clostridium_botulinum_V891_WGS:0.01131,(Clostridium_botulinum_BKT028387_WGS:0.00209,Clostridium_botulinum_BKT015925:0.00055)0.956:0.0027)1.000:0.04221,(Clostridium_botulinum_D_str_1873_WGS:0.01053,Clostridium_botulinum_C_str_Stockholm_WGS:0.02244)1.000:0.05342)1.000:0.09449)1.000:0.42182,((Clostridium_acetobutylicum_EA_2018:0.00272,(Clostridium_acetobutylicum_ATCC_824:0.00055,Clostridium_acetobutylicum_DSM_1731:0.00055)0.946:0.00055)1.000:0.47231,(Clostridium_pasteurianum_DSM_525_WGS:0.1154,(Clostridium_arbusti_SL206_WGS:0.10911,Clostridium_pasteurianum_BC1:0.09282)0.988:0.03952)1.000:0.29185)1.000:0.12955)1.000:0.0785,(((Clostridium_carboxidivorans_P7_WGS:0.00433,Clostridium_carboxidivorans_P7_2_WGS:0.02216)1.000:0.34873,((Clostridium_tyrobutyricum_UC7086_WGS:0.00362,(Clostridium_tyrobutyricum_DSM_2637_ATCC_25755_JCM_11008_2_WGS:0.00059,(Clostridium_tyrobutyricum_DSM_2637_ATCC_25755_JCM_11008_WGS:0,Clostridium_tyrobutyricum_DSM_2637_ATCC_25755_JCM_11008_3_WGS:0):0.00055)0.924:0.00194)1.000:0.34903,((Clostridium_kluyveri_DSM_555:0.00055,Clostridium_kluyveri_NBRC_12016:0.00055)1.000:0.29324,(Clostridium_ljungdahlii_DSM_13528:0.00349,Clostridium_autoethanogenum_DSM_10061_WGS:0.00947)1.000:0.21213)1.000:0.11375)1.000:0.11115)1.000:0.12525,(Clostridium_tetani_E88:0.48232,(((Clostridium_botulinum_A1_str_CFSAN002368_WGS:0.0523,(Clostridium_botulinum_Bf_WGS:0.00055,Clostridium_botulinum_Ba4_str_657:0.00058)0.945:0.00135)1.000:0.01139,((Clostridium_botulinum_NCTC_2916_WGS:0.00645,(((Clostridium_botulinum_CFSAN001628_WGS:0.01147,Clostridium_botulinum_B1_str_Okra:0.00125)1.000:0.01452,(Clostridium_botulinum_F_str_230613:0.00443,Clostridium_botulinum_F_str_Langeland:0.00055)1.000:0.00809)0.998:0.00629,((Clostridium_botulinum_A_str_Hall:0.00055,(Clostridium_botulinum_A_str_ATCC_19397:0.00055,(Clostridium_botulinum_CFSAN002369_WGS:0.04419,Clostridium_botulinum_CFSAN002367_WGS:0.01506)1.000:0.04556)0.999:0.00346)0.804:0.00055,Clostridium_botulinum_A_str_ATCC_3502:0.00061)1.000:0.00587)0.946:0.00324)0.713:0.00209,((Clostridium_botulinum_A2_str_Kyoto:0.00786,Clostridium_botulinum_Af84_WGS:0.02582)0.922:0.003,(Clostridium_botulinum_A3_str_Loch_Maree:0.02196,Clostridium_botulinum_H04402_065:0.00781)0.770:0.00305)1.000:0.00835)1.000:0.01122)1.000:0.02321,(Clostridium_sporogenes_ATCC_15579_WGS:0.01526,Clostridium_sporogenes_PA_3679_WGS:0.02889)0.540:0.01049)1.000:0.4145)0.999:0.08682)0.996:0.06431)0.987:0.05783,((Clostridium_sp_JC122_WGS:0.40414,(Clostridium_tunisiense_TJ_WGS:0.10287,Clostridium_sp_BL8_WGS:0.09111)1.000:0.29051)1.000:0.25333,Clostridiales_bacterium_oral_taxon_876_str_F0540_WGS:0.43711)0.512:0.0706)0.731:0.06555,(Clostridium_cellulovorans_743B:0.00055,Clostridium_cellulovorans_743B_WGS:0.00054)1.000:0.79934)0.467:0.04577)0.995:0.12475)1.000:0.21254)1.000:0.22104)1.000:0.11262)0.919:0.0795,(Mahella_australiensis_501_BON:1.01409,(Caldanaerobius_polysaccharolyticus_DSM_13641_WGS:0.74212,((Thermoanaerobacterium_xylanolyticum_LX11:0.09351,(Thermoanaerobacterium_thermosaccharolyticum_DSM_571:0.01742,Thermoanaerobacterium_thermosaccharolyticum_M0795:0.0129)1.000:0.07762)1.000:0.31545,((Caldanaerobacter_subterraneus_subsp_yonseiensis_KB1_WGS:0.00973,(Carboxydibrachium_pacificum_DSM_12653_WGS:0.05958,Thermoanaerobacter_tengcongensis_MB4_Caldanaerobacter_subterraneus:0.00853)0.830:0.00609)1.000:0.17675,((Thermoanaerobacter_mathranii_subsp_mathranii_str_A3:0.02101,Thermoanaerobacter_italicus_Ab9:0.00834)1.000:0.05945,(((Thermoanaerobacter_brockii_subsp_finnii_Ako1:0.00055,Thermoanaerobacter_pseudethanolicus_ATCC_33223:0.00055)0.999:0.00766,(Thermoanaerobacter_ethanolicus_CCSD1_WGS:0.01267,(Thermoanaerobacter_sp_X514:0.00055,(Thermoanaerobacter_sp_X513:0.00055,Thermoanaerobacter_sp_X561_WGS:0.00235)0.000:0.00055)1.000:0.01656)0.993:0.01108)1.000:0.02276,(Thermoanaerobacter_sp_A7A_interstitial_water_metagenome_WGS:0.03197,((Thermoanaerobacter_ethanolicus_JW_200_WGS:0.00589,(Thermoanaerobacter_siderophilus_SR4_WGS:0.016,(Thermoanaerobacter_wiegelii_Rt8B1:0.0013,Thermoanaerobacter_wiegelii_Rt8B1_WGS:0.00053)1.000:0.01975)0.991:0.00581)0.856:0.00253,(Thermoanaerobacter_indiensis_BSB33_WGS:0.00573,Thermoanaerobacter_thermohydrosulfuricus_WC1_WGS:0.00377)0.980:0.0049)1.000:0.01836)0.633:0.01273)0.991:0.02768)1.000:0.08969)1.000:0.26347)1.000:0.31784)1.000:0.14654)0.887:0.09985)1.000:0.15214,(Thermosediminibacter_oceani_DSM_16646:0.42338,(Tepidanaerobacter_acetatoxydans_Re1_2:0.00585,Tepidanaerobacter_acetatoxydans_Re1:0.00631)1.000:0.48331)1.000:0.57511)1.000:0.16422)0.401:0.05333,((((((Desulfosporosinus_acidiphilus_SJ4:0.23835,(Desulfosporosinus_sp_OT_WGS:0.18238,(Desulfosporosinus_youngiae_DSM_17734_WGS:0.15856,(Desulfosporosinus_orientis_DSM_765:0.16686,Desulfosporosinus_meridiei_DSM_13257:0.12828)0.994:0.03732)1.000:0.09476)1.000:0.07809)1.000:0.26443,(Desulfitobacterium_metallireducens_DSM_15288_WGS:0.3325,(Desulfitobacterium_dichloroeliminans_LMG_P21439:0.14122,((Desulfitobacterium_sp_PCE1_WGS:0.00548,Desulfitobacterium_dehalogenans_ATCC_51507:0.00656)1.000:0.06537,(Desulfitobacterium_hafniense_TCPA_WGS:0.01787,(Desulfitobacterium_hafniense_Y51:0.01537,(Desulfitobacterium_hafniense_PCP1_WGS:0.00647,(Desulfitobacterium_hafniense_DCB2:0.00675,Desulfitobacterium_hafniense_DP7_WGS:0.0055)0.992:0.00493)0.813:0.00185)0.693:0.01051)1.000:0.06767)1.000:0.08802)1.000:0.24767)0.999:0.13104)1.000:0.1539,(Syntrophobotulus_glycolicus_DSM_8271:0.47881,(Dehalobacter_sp_FTH1_WGS:0.3739,(Dehalobacter_sp_E1_WGS:0.0345,(Dehalobacter_sp_UNSWDHB_WGS:0.00839,(Dehalobacter_sp_CF:0.00051,Dehalobacter_sp_DCA:0.00802)0.766:0.00269)1.000:0.02571)1.000:0.05789)1.000:0.36483)1.000:0.32969)1.000:0.51025,Heliobacterium_modesticaldum_Ice1:0.93759)1.000:0.1737,(((Thermacetogenium_phaeum_DSM_12270:0.98869,(Syntrophothermus_lipocalidus_DSM_12680:0.52123,Syntrophomonas_wolfei_subsp_wolfei_str_Goettingen:0.88163)1.000:0.45859)0.661:0.12778,Moorella_thermoacetica_ATCC_39073:0.85721)1.000:0.14739,(Thermincola_potens_JR:0.72285,(((Ammonifex_degensii_KC4:0.86711,Candidatus_Desulforudis_audaxviator_MP104C:0.72657)1.000:0.24553,(((Desulfotomaculum_ruminis_DSM_2154:0.266,(Desulfotomaculum_hydrothermale_Lam5_DSM_18033_WGS:0.22328,Desulfotomaculum_reducens_MI1:0.27184)0.999:0.0676)0.967:0.05207,(Desulfotomaculum_nigrificans_DSM_574_WGS:0.00701,Desulfotomaculum_carboxydivorans_CO1SRB:0.00841)1.000:0.17294)1.000:0.43316,(Desulfotomaculum_acetoxidans_DSM_771:0.68824,(Pelotomaculum_thermopropionicum_SI:0.58594,((Desulfotomaculum_gibsoniae_DSM_7213:0.35662,Desulfotomaculum_alcoholivorax_DSM_16058_WGS:0.28738)1.000:0.38058,(Desulfurispora_thermophila_DSM_16022_WGS:0.58038,(Desulfotomaculum_kuznetsovii_DSM_6115:0.19715,Desulfovirgula_thermocuniculi_DSM_16036_WGS:0.34484)1.000:0.21475)1.000:0.10179)0.547:0.05903)0.757:0.0737)0.632:0.05485)1.000:0.10179)0.997:0.09529,(Carboxydothermus_hydrogenoformans_Z2901:0.00393,Carboxydothermus_ferrireducens_DSM_11255_WGS:0.01286)1.000:1.03176)0.996:0.08714)0.990:0.07069)0.334:0.06968)1.000:0.1324,(((((Dialister_micraerophilus_DSM_19965_WGS:0.0028,Dialister_microaerophilus_UPII_345E_WGS:0.00795)1.000:0.46049,(Dialister_succinatiphilus_YIT_11850_WGS:0.26272,Dialister_invisus_DSM_15470_WGS:0.29589)1.000:0.14923)1.000:0.82266,(((Veillonella_montpellierensis_DSM_17217_WGS:0.34277,(((Veillonella_sp_ACP1_WGS:0.00551,(Veillonella_atypica_KON_WGS:0.0099,(Veillonella_atypica_ACS049VSch6_WGS:0.00585,Veillonella_atypica_ACS134VCol7a_WGS:0.01002)0.746:0.00281)0.560:0.00255)0.911:0.00351,Veillonella_sp_HPA0037_WGS:0.0059)1.000:0.09484,(Veillonella_dispar_ATCC_17748_WGS:0.01704,(Veillonella_sp_oral_taxon_158_str_F0412_WGS:0.03344,(((Veillonella_sp_3_1_44_WGS:0.01347,Veillonella_parvula_ACS068VSch12_WGS:0.00426)0.998:0.0054,(Veillonella_parvula_ATCC_17745_WGS:0.00782,Veillonella_sp_6_1_27_WGS:0.00915)0.586:0.00104)0.969:0.00312,(Veillonella_parvula_DSM_2008:0.00968,Veillonella_parvula_HSIVP1_WGS:0.01722)0.731:0.00556)1.000:0.02879)0.992:0.01643)1.000:0.06568)1.000:0.24708)1.000:0.09988,((Veillonella_ratti_ACS216VCol6b_WGS:0.25304,Veillonella_magna_DSM_19857_WGS:0.24901)1.000:0.08699,Veillonella_sp_oral_taxon_780_str_F0422_WGS:0.45575)0.921:0.05638)1.000:0.42426,((Megasphaera_micronuciformis_F0359_WGS:0.18512,Anaeroglobus_geminatus_F0357_WGS:0.21652)1.000:0.23282,((Megasphaera_sp_NP3_WGS:0.11327,(Megasphaera_elsdenii_DSM_20460:0.02307,(Megasphaera_sp_NM10_WGS:0.0044,Megasphaera_sp_BL7_WGS:0.00897)1.000:0.02694)1.000:0.07469)1.000:0.16966,(Megasphaera_sp_UPII_135E_WGS:0.30869,(Megasphaera_genomosp_type_1_str_28L_WGS:0.00178,Megasphaera_sp_UPII_1996_WGS:0.0078)1.000:0.24557)1.000:0.23233)0.589:0.07026)1.000:0.44194)0.643:0.09976)1.000:0.33369,(Succinispira_mobilis_DSM_6222_WGS:0.80639,((Acidaminococcus_fermentans_DSM_20731:0.27178,(Acidaminococcus_sp_BV3L6_WGS:0.00227,(Acidaminococcus_intestini_DSM_21505_WGS:0.00062,(Acidaminococcus_intestini_RyCMR95:0.00055,(Acidaminococcus_sp_D21_WGS:0.00055,Acidaminococcus_sp_HPA0509_WGS:0.00055)0.000:0.00055)0.963:0.00121)0.921:0.00172)1.000:0.30378)1.000:0.47969,((Phascolarctobacterium_succinatutens_YIT_12067_WGS:0.02405,Phascolarctobacterium_succinatutens_CAG287_WGS:0.00874)1.000:0.33424,(Phascolarctobacterium_sp_CAG266_WGS:0.31763,Phascolarctobacterium_sp_CAG207_WGS:0.22286)0.693:0.0884)1.000:0.23086)1.000:0.27828)1.000:0.18654)0.999:0.12169,(((Anaeroarcus_burkinensis_DSM_6283_WGS:0.00362,Anaeromusa_acidaminophila_DSM_3853_WGS:0.00952)1.000:0.66311,((Pelosinus_fermentans_JBW45_WGS:0.03728,(((Pelosinus_fermentans_B4_WGS:0.00055,Pelosinus_fermentans_A11_WGS:0.00689)0.909:0.00054,((Pelosinus_fermentans_A12_WGS:0.0038,Pelosinus_fermentans_B3_WGS:0.00563)1.000:0.03128,Pelosinus_sp_HCF1_WGS:0.00054)0.995:0.00338)0.404:0.00239,Pelosinus_fermentans_DSM_17108_WGS:0.0065)1.000:0.03103)1.000:0.46129,((Sporomusa_ovata_DSM_2662_2_WGS:0.00237,Sporomusa_ovata_DSM_2662_WGS:0.00248)1.000:0.46074,(Thermosinus_carboxydivorans_Nor1_WGS:0.34109,Acetonema_longum_DSM_6540_WGS:0.53026)0.988:0.07271)0.989:0.06722)1.000:0.09524)1.000:0.11895,((((Selenomonas_sp_CM52_WGS:0.00887,(Selenomonas_sputigena_ATCC_35185:0.00055,Selenomonas_sputigena_ATCC_35185_WGS:0.00426)0.486:0.01448)1.000:0.42531,(((Selenomonas_sp_F0473_WGS:0.07889,(Selenomonas_sp_oral_taxon_137_str_F0430_WGS:0.01204,(Selenomonas_sp_FOBRC9_WGS:0.00752,(Selenomonas_artemidis_F0399_WGS:0.00709,Selenomonas_artemidis_DSM_19719_WGS:0.00974)0.944:0.00566)0.985:0.00591)1.000:0.05757)1.000:0.06246,((Selenomonas_flueggei_ATCC_43531_WGS:0.03713,Selenomonas_sp_oral_taxon_149_str_67H29BP_WGS:0.0264)1.000:0.14075,((Selenomonas_noxia_ATCC_43541_WGS:0.00664,Selenomonas_noxia_F0398_WGS:0.00695)1.000:0.1029,(Selenomonas_sp_oral_taxon_892_str_F0426_WGS:0.07303,(Selenomonas_infelix_ATCC_43532_WGS:0.0709,(Centipeda_periodontii_DSM_2778_WGS:0.06593,(Selenomonas_sp_oral_taxon_138_str_F0429_WGS:0.02601,Selenomonas_sp_FOBRC6_WGS:0.0218)1.000:0.04861)0.418:0.01343)0.308:0.01223)0.993:0.02502)0.994:0.02799)0.734:0.05286)1.000:0.42935,((Selenomonas_ruminantium_subsp_lactilytica_TAM6421:0.07015,Selenomonas_ruminantium_subsp_ruminantium_ATCC_12561_WGS:0.06075)1.000:0.22184,(Mitsuokella_sp_oral_taxon_131_str_W9106_WGS:0.30249,(Selenomonas_bovis_DSM_23594_WGS:0.31322,Mitsuokella_multacida_DSM_20544_WGS:0.1747)0.639:0.05997)0.757:0.0461)1.000:0.09657)1.000:0.12068)1.000:0.20431,(Megamonas_hypermegale_DSM_1672_WGS:0.1338,(Megamonas_hypermegale_ART12_1:0.01633,(Megamonas_rupellensis_DSM_19944_WGS:0.00585,Megamonas_funiformis_YIT_11815_WGS:0.00418)0.529:0.00268)1.000:0.11962)1.000:0.45041)0.999:0.09947,Zymophilus_raffinosivorans_DSM_20765_WGS:0.36368)1.000:0.3824)0.999:0.13252)1.000:0.43919)0.998:0.09286)0.932:0.05177)0.988:0.08991)1.000:0.17279)0.541:0.07337)0.997:0.10564,((((Chthonomonas_calidirosea_T49:0.93174,Armatimonadetes_bacterium_JGI_0000077K19_WGS:0.96444)0.997:0.47175,candidate_division_BRC1_bacterium_SCGC_AAA252M09_WGS:1.927)0.644:0.1443,((candidate_division_EM_19_bacterium_JGI_0000001B9_WGS:0.06644,candidate_division_EM_19_bacterium_JGI_0000001D5_WGS:0.05119)0.572:0.02161,(candidate_division_EM_19_bacterium_SCGC_AAA471D06_WGS:0.00164,candidate_division_EM_19_bacterium_JGI_0000001G10_WGS:0.03871)0.873:0.02204)1.000:1.53534)1.000:0.28941,(((((Oceanithermus_profundus_DSM_14977:0.48865,Marinithermus_hydrothermalis_DSM_14884:0.27822)0.999:0.10861,(((Thermus_oshimai_JL2:0.00861,Thermus_oshimai_DSM_12092_WGS:0.00824)1.000:0.12145,((Thermus_sp_CCB_US3_UF1:0.11742,((Thermus_antranikianii_DSM_12462_WGS:0.03093,(Thermus_scotoductus_DSM_8553_WGS:0.02497,Thermus_scotoductus_SA01:0.02)0.997:0.01581)1.000:0.09755,Thermus_igniterrae_ATCC_700962_WGS:0.09636)0.731:0.02508)0.670:0.02301,(Thermus_aquaticus_Y51MC23_WGS:0.12654,(Thermus_islandicus_DSM_21543_WGS:0.09982,(((Thermus_thermophilus_SG05JP1716:0.00568,Thermus_sp_RL_WGS:0.0387)1.000:0.01473,Thermus_thermophilus_JL18:0.01316)0.865:0.0085,(Thermus_thermophilus_HB27:0.00606,(Thermus_thermophilus_HB8:0.00185,Thermus_thermophilus_ATCC_33923_WGS:0.01622)0.816:0.00347)0.998:0.01289)1.000:0.11852)0.385:0.03345)0.999:0.03464)1.000:0.05406)1.000:0.34858,(Meiothermus_silvanus_DSM_9946:0.23495,((Meiothermus_rufus_DSM_22234_WGS:0.15046,(Meiothermus_ruber_H328_WGS:0.0054,(Meiothermus_ruber_DSM_1279_2:0.00055,Meiothermus_ruber_DSM_1279:0.00055)0.934:0.00186)1.000:0.12902)1.000:0.18898,(Meiothermus_timidus_DSM_17022_WGS:0.07985,Meiothermus_chliarophilus_DSM_9957_WGS:0.07427)1.000:0.16799)0.978:0.063)1.000:0.26873)0.998:0.08572)1.000:0.31655,(Truepera_radiovictrix_DSM_17093:0.89441,(Deinococcus_peraridilitoris_DSM_19664:0.31711,(Deinococcus_maricopensis_DSM_21211:0.27079,(Deinococcus_proteolyticus_MRP:0.44434,((Deinococcus_aquatilis_DSM_23025_WGS:0.19779,((Deinococcus_deserti_VCD115:0.15272,(Deinococcus_ficus_DSM_19119_WGS:0.00853,Deinococcus_sp_2009_WGS:0.00849)1.000:0.18872)0.768:0.0444,(Deinococcus_gobiensis_I0:0.18395,(Deinococcus_wulumuqiensis_R12_WGS:0.07307,Deinococcus_radiodurans_R1:0.07565)1.000:0.15773)0.719:0.04449)1.000:0.05762)0.105:0.03107,(Deinococcus_apachensis_DSM_19763_WGS:0.10911,Deinococcus_geothermalis_DSM_11300:0.11798)1.000:0.05931)0.994:0.0658)1.000:0.15486)1.000:0.11346)1.000:0.51516)0.999:0.16645)1.000:0.93074,(Mastigocoleus_testarum_BC008_WGS:0.78172,((((((Calothrix_sp_PCC_6303:0.19874,Calothrix_sp_PCC_7103_Gloeotrichia_sp_UTEX_B_583_WGS:0.16678)1.000:0.09413,((Nostoc_sp_PCC_7107:0.10558,(Nostoc_sp_PCC_7524_Nostoc_sp_ATCC_29411:0.08233,(Nostoc_sp_PCC_7120_Anabaena_sp_PCC_7120:0.02636,Anabaena_variabilis_ATCC_29413_Anabaena_flosaquae_UTEX_1444:0.02255)1.000:0.10563)1.000:0.03319)0.999:0.02523,((Cylindrospermum_stagnale_PCC_7417:0.11774,((Anabaena_cylindrica_PCC_7122:0.0735,((Cylindrospermopsis_raciborskii_CS505_WGS:0.02681,Raphidiopsis_brookii_D9_WGS:0.03084)1.000:0.23675,Nostoc_azollae_0708:0.08292)1.000:0.03506)0.179:0.01341,(Anabaena_sp_PCC_7108_WGS:0.06039,(Anabaena_sp_90:0.0593,(Dolichospermum_circinale_AWQC310F_WGS:0.01402,Dolichospermum_circinale_AWQC131C_WGS:0.01165)1.000:0.06546)1.000:0.09635)0.982:0.02285)1.000:0.06049)1.000:0.03763,(((Nodularia_spumigena_CCY9414_WGS:0.00111,Nodularia_spumigena_CCY9414_2_WGS:0.00381)1.000:0.17998,Nostoc_punctiforme_PCC_73102_Nostoc_punctiforme_ATCC_29133:0.1376)0.932:0.02531,(Calothrix_sp_PCC_7507:0.0755,Microchaete_sp_PCC_7126_WGS:0.10046)1.000:0.06356)0.803:0.01599)0.969:0.01764)1.000:0.06218)0.999:0.02833,((((Fischerella_muscicola_PCC_7414_WGS:0.02572,(Fischerella_sp_JSC11_WGS:0.00055,Fischerella_thermalis_PCC_7521_WGS:0.00055)1.000:0.02935)1.000:0.03492,(Fischerella_sp_PCC_9431_WGS:0.03628,(Fischerella_muscicola_SAG_14271_PCC_73103_WGS:0.02033,Fischerella_sp_PCC_9339_WGS:0.03621)0.999:0.01207)1.000:0.0325)1.000:0.0726,((Chlorogloeopsis_sp_PCC_9212_WGS:0.00101,Chlorogloeopsis_fritschii_PCC_6912_WGS:0.0041)1.000:0.06936,cyanobacterium_PCC_7702_WGS:0.15361)1.000:0.03815)1.000:0.05765,Mastigocladopsis_repens_PCC_10914_WGS:0.15955)0.989:0.02098)0.984:0.02529,((Chroococcidiopsis_thermalis_PCC_7203:0.23349,(Synechocystis_sp_PCC_7509_WGS:0.28509,Gloeocapsa_sp_PCC_7428:0.18251)0.994:0.0442)1.000:0.05404,(((Crinalium_epipsammum_PCC_9333:0.22061,Chamaesiphon_minutus_PCC_6605:0.56536)1.000:0.0696,(Microcoleus_sp_PCC_7113:0.17946,(Coleofasciculus_chthonoplastes_PCC_7420_WGS:0.23785,Moorea_producens_3L_WGS:0.25965)0.996:0.04758)1.000:0.07169)0.869:0.03377,(((Oscillatoria_acuminata_PCC_6304:0.33059,Oscillatoria_sp_PCC_10802_WGS:0.26099)0.965:0.04884,((Trichodesmium_erythraeum_IMS101:0.37068,((Planktothrix_rubescens_NIVACYA_407_WGS:0.00238,((Planktothrix_agardhii_NIVACYA_56_3_WGS:0.00247,(Planktothrix_agardhii_NIVACYA_15_WGS:0.00981,(Planktothrix_mougeotii_NIVACYA_405_WGS:0.00055,(Planktothrix_agardhii_NIVACYA_34_WGS:0.00785,Planktothrix_prolifica_NIVACYA_540_WGS:0.00308)0.403:0.00055)0.998:0.0037)0.015:0.00342)0.980:0.00521,(Planktothrix_prolifica_NIVACYA_98_WGS:0.00055,Planktothrix_prolifica_NIVACYA_406_WGS:0.002)1.000:0.00802)0.938:0.00414)1.000:0.26346,(Lyngbya_sp_PCC_8106_WGS:0.25693,((Arthrospira_platensis_NIES39:0.00161,Arthrospira_platensis_str_Paraca_WGS:0.00233)1.000:0.02346,(Arthrospira_sp_PCC_8005_WGS:0.00179,(Arthrospira_maxima_CS328_WGS:0.00263,Arthrospira_platensis_C1_WGS:0.00734)0.952:0.00256)1.000:0.01844)1.000:0.25136)0.805:0.04816)1.000:0.08641)0.997:0.05884,((Oscillatoria_formosa_PCC_6407_WGS:0.00055,Oscillatoria_sp_PCC_6506_Oscillatoria_sp_PCC_9029_Lyngbya_WGS:0.00055)1.000:0.16059,(Microcoleus_vaginatus_FGP2_WGS:0.04144,Oscillatoria_nigroviridis_PCC_7112:0.02119)1.000:0.16489)1.000:0.13734)1.000:0.05615)1.000:0.04376,(((Geitlerinema_sp_PCC_7407:0.30685,(Oscillatoriales_cyanobacterium_JSC12_WGS:0.26913,Leptolyngbya_boryana_PCC_6306_WGS:0.30413)1.000:0.08397)0.773:0.03577,(((Prochlorothrix_hollandica_PCC_9006_Prochlorothrix_hollandica_SAG_2_WGS:0.41395,((Synechococcus_elongatus_PCC_7942:0.00055,Synechococcus_elongatus_PCC_6301_Synechococcus_leopoliensis_SAG:0.00193)1.000:0.33736,((((Cyanobium_sp_PCC_7001_WGS:0.19781,(Cyanobium_gracile_PCC_6307:0.20039,Synechococcus_sp_WH_5701_WGS:0.24074)0.482:0.04396)0.992:0.04904,(Synechococcus_sp_CB0205_WGS:0.11011,Synechococcus_sp_CB0101_WGS:0.10884)1.000:0.10742)1.000:0.0737,(((Prochlorococcus_marinus_str_MIT_9303:0.023,Prochlorococcus_marinus_str_MIT_9313:0.02246)1.000:0.17604,(((Prochlorococcus_marinus_str_NATL2A:0.01892,Prochlorococcus_marinus_str_NATL1A:0.01798)1.000:0.33935,(((Prochlorococcus_marinus_subsp_pastoris_str_CCMP1986:0.07338,Prochlorococcus_marinus_str_MIT_9515:0.08866)1.000:0.07825,(Prochlorococcus_marinus_str_MIT_9312:0.05067,((Prochlorococcus_marinus_str_MIT_9301:0.03675,Prochlorococcus_marinus_str_AS9601:0.03226)0.232:0.00864,((Prochlorococcus_marinus_str_MIT_9202_WGS:0.0185,Prochlorococcus_marinus_str_MIT_9215:0.01783)0.998:0.03699,Prochlorococcus_sp_W6_WGS:0.15351)0.942:0.0138)0.988:0.025)1.000:0.13645)1.000:0.10771,((((Prochlorococcus_sp_W12_WGS:0.1122,(Prochlorococcus_sp_W4_WGS:0.05424,Prochlorococcus_sp_W10_WGS:0.1274)0.785:0.0281)0.963:0.04701,Prochlorococcus_sp_W11_WGS:0.06623)0.993:0.02353,Prochlorococcus_sp_W2_WGS:0.04963)1.000:0.19748,(Prochlorococcus_sp_W3_WGS:0.10829,(Prochlorococcus_sp_W9_WGS:0.21948,(Prochlorococcus_sp_W8_WGS:0.09271,Prochlorococcus_sp_W7_WGS:0.06826)0.886:0.02181)0.330:0.01538)1.000:0.19068)1.000:0.09678)1.000:0.53953)1.000:0.12958,(Prochlorococcus_marinus_subsp_marinus_str_CCMP1375:0.28986,Prochlorococcus_marinus_str_MIT_9211:0.29609)1.000:0.10698)1.000:0.23447)1.000:0.1075,(((Synechococcus_sp_CC9902:0.02295,Synechococcus_sp_BL107_WGS:0.02555)1.000:0.13462,(Synechococcus_sp_WH_8102:0.13795,(Synechococcus_sp_WH_8109_WGS:0.02245,Synechococcus_sp_CC9605:0.02881)1.000:0.10009)0.914:0.02933)1.000:0.11175,((Synechococcus_sp_RS9917_WGS:0.13679,Synechococcus_sp_RS9916_WGS:0.13954)1.000:0.04142,((Synechococcus_sp_WH_7803:0.03845,Synechococcus_sp_WH_7805_WGS:0.04621)1.000:0.10943,(Synechococcus_sp_WH_8016_WGS:0.03511,Synechococcus_sp_CC9311:0.04787)1.000:0.15979)0.997:0.03632)1.000:0.04254)0.984:0.03715)1.000:0.12409)1.000:0.09297,Synechococcus_sp_RCC307:0.27278)1.000:0.6766)1.000:0.16275)1.000:0.11536,((Nodosilinea_nodulosa_PCC_7104_WGS:0.34079,Leptolyngbya_sp_PCC_6406_WGS:0.32473)0.698:0.06198,(Synechococcus_sp_PCC_7335_WGS:0.38577,Leptolyngbya_sp_PCC_7375_WGS:0.30732)1.000:0.14332)1.000:0.13431)0.871:0.04158,(((Pseudanabaena_sp_PCC_7367:0.36062,(Pseudanabaena_sp_PCC_6802_WGS:0.25971,(Synechococcus_sp_PCC_7502:0.32701,Pseudanabaena_biceps_PCC_7429_WGS:0.37385)0.667:0.05927)0.997:0.0722)1.000:0.23516,((Synechococcus_sp_PCC_7336_WGS:0.47106,(Synechococcus_sp_JA23Ba213:0.06604,Synechococcus_sp_JA33Ab:0.06945)1.000:0.4269)1.000:0.18352,Gloeobacter_violaceus_PCC_7421:0.92818)1.000:0.15142)1.000:0.09397,((Acaryochloris_marina_MBIC11017:0.01804,Acaryochloris_sp_CCMEE_5410_WGS:0.01607)1.000:0.42599,(Cyanothece_sp_PCC_7425:0.28232,(Synechococcus_sp_PCC_6312:0.28661,Thermosynechococcus_elongatus_BP1:0.39052)1.000:0.1613)1.000:0.07625)1.000:0.05841)0.913:0.0471)0.959:0.03756)0.977:0.04481,(((Prochloron_didemni_P1Palau_sea_squirt_metagenome_WGS:0.40194,(((((cyanobacterium_UCYNA:0.51367,((Crocosphaera_watsonii_WH_8502_WGS:0.00478,(Crocosphaera_watsonii_WH_0401_WGS:0.00255,Crocosphaera_watsonii_WH_8501_Synechocystis_sp_WH_8501_WGS:0.01376)0.890:0.00074)1.000:0.10834,(Cyanothece_sp_CCY0110_WGS:0.05933,(Cyanothece_sp_ATCC_51142:0.00055,Cyanothece_sp_ATCC_51472_WGS:0.00055)1.000:0.04572)1.000:0.05557)0.977:0.06793)1.000:0.14339,(Cyanothece_sp_PCC_8802:0.00301,Cyanothece_sp_PCC_8801:0.0022)1.000:0.17009)1.000:0.12103,((((Microcystis_aeruginosa_PCC_9443_WGS:0.00953,Microcystis_aeruginosa_PCC_9807_WGS:0.00869)0.691:0.00461,((((Microcystis_aeruginosa_PCC_9717_WGS:0.00892,(Microcystis_aeruginosa_PCC_9701_WGS:0.00856,Microcystis_sp_T14_WGS:0.02247)0.998:0.00627)0.201:0.00251,(Microcystis_aeruginosa_PCC_9809_WGS:0.00634,Microcystis_aeruginosa_NIES843:0.00334)1.000:0.00597)0.987:0.00327,Microcystis_aeruginosa_PCC_9806_WGS:0.01575)0.979:0.00393,(((Microcystis_aeruginosa_DIANCHI905_WGS:0.01152,(Microcystis_aeruginosa_TAIHU98_WGS:0.00764,Microcystis_aeruginosa_PCC_9432_WGS:0.00941)0.640:0.00175)0.781:0.00426,(Microcystis_aeruginosa_PCC_7941_WGS:0.0056,Microcystis_aeruginosa_SPC777_WGS:0.00718)0.956:0.0026)0.700:0.00256,Microcystis_aeruginosa_PCC_9808_WGS:0.00954)0.983:0.0055)0.999:0.00741)1.000:0.34147,(Cyanothece_sp_PCC_7424:0.11744,Cyanothece_sp_PCC_7822:0.12797)1.000:0.14181)0.940:0.04788,Pleurocapsa_sp_PCC_7327:0.2365)0.472:0.03108)1.000:0.06422,(Gloeocapsa_sp_PCC_73106_WGS:0.43534,((Cyanobacterium_stanieri_PCC_7202:0.23113,(Cyanobacterium_aponinum_PCC_10605:0.18298,Geminocystis_herdmanii_PCC_6308_WGS:0.18825)1.000:0.08216)1.000:0.25796,((Leptolyngbya_sp_PCC_7376:0.1695,Synechococcus_sp_PCC_7002:0.12697)1.000:0.28102,(Synechocystis_sp_PCC_6803_substr_PCCP:0,(Synechocystis_sp_PCC_6803_substr_PCCN:0,(Synechocystis_sp_PCC_6803:0,(Synechocystis_sp_PCC_6803_Synechocystis_PCC_6803:0,(Synechocystis_sp_PCC_6803_2:0,Synechocystis_sp_PCC_6803_substr_GTI:0)_Poly5:0)_Poly4:0)_Poly3:0)_Poly2:0)_Poly1:0.43568)0.920:0.0686)0.926:0.05364)0.268:0.03834)0.222:0.02345,(Stanieria_cyanosphaera_PCC_7437:0.19239,(Xenococcus_sp_PCC_7305_WGS:0.28542,Pleurocapsa_sp_PCC_7319_WGS:0.28018)1.000:0.07723)1.000:0.12362)0.122:0.02676)1.000:0.04753,((Halothece_sp_PCC_7418_Aphanothece_halophytica_7418:0.10998,Dactylococcopsis_salina_PCC_8305:0.1293)1.000:0.37857,(Spirulina_subsalsa_PCC_9445_WGS:0.30607,filamentous_cyanobacterium_ESFC1_WGS:0.34092)0.998:0.07992)0.852:0.04301)1.000:0.08099,Geitlerinema_sp_PCC_7105_WGS:0.46345)0.661:0.03658)0.999:0.03647)0.772:0.02391)1.000:0.09452)1.000:0.10012)0.985:0.03973,(Richelia_intracellularis_HM01_WGS:0.08364,Richelia_intracellularis_HH01_WGS:0.01301)1.000:0.39304)0.960:0.04057,Rivularia_sp_PCC_7116:0.21962)1.000:0.3144)1.000:1.30713)0.970:0.18619,((((Rubrobacter_xylanophilus_DSM_9941:1.3069,((Patulibacter_sp_I11_WGS:0.18303,Patulibacter_americanus_DSM_16676_WGS:0.24965)1.000:0.35402,(Conexibacter_woesei_Iso977N_WGS:0.38695,((Solirubrobacter_sp_URHD0082_WGS:0.16924,Solirubrobacter_soli_DSM_22325_WGS:0.20301)1.000:0.26448,Conexibacter_woesei_DSM_14684:0.41078)1.000:0.10721)0.922:0.12341)1.000:0.8434)0.846:0.22075,(((((Bifidobacterium_asteroides_PRL2011:0.3718,(((((Gardnerella_vaginalis_JCP7719_WGS:0.00725,(Gardnerella_vaginalis_00703C2mash_WGS:0.00504,(Gardnerella_vaginalis_JCP8522_WGS:0.01285,((Gardnerella_vaginalis_JCP8151B_WGS:0.00257,(Gardnerella_vaginalis_JCP8151A_WGS:0.00196,Gardnerella_vaginalis_JCP8066_WGS:0.00806)0.739:0.00256)0.916:0.00268,Gardnerella_vaginalis_JCP8070_WGS:0.0111)0.164:0.00125)1.000:0.00937)0.990:0.00455)0.973:0.00386,(Gardnerella_vaginalis_JCP7659_WGS:0.00209,(Gardnerella_vaginalis_00703Bmash_WGS:0.006,(Gardnerella_vaginalis_JCP8017B_WGS:0.00055,Gardnerella_vaginalis_JCP8017A_WGS:0.00055)0.953:0.00238)0.934:0.00309)0.766:0.00165)1.000:0.03617,((Gardnerella_vaginalis_75712_WGS:0.00262,(((Gardnerella_vaginalis_315A_WGS:0.00487,Gardnerella_vaginalis_0288E_WGS:0.00228)0.878:0.00076,(Gardnerella_vaginalis_ATCC_14018_JCM_11026_WGS:0.01484,Gardnerella_vaginalis_ATCC_14019:0.00055)0.988:0.00333)0.879:0.00078,((Gardnerella_vaginalis_JCP7276_WGS:0.0057,Gardnerella_vaginalis_HMP9231:0.00263)0.925:0.00111,(Gardnerella_vaginalis_JCP7672_WGS:0.0053,(Gardnerella_vaginalis_JCP7275_WGS:0.02103,Gardnerella_vaginalis_284V_WGS:0.00238)0.877:0.0015)0.861:0.00062)0.898:0.00077)0.787:0.00051)0.832:0.00294,(Gardnerella_vaginalis_41V_WGS:0.00424,(Gardnerella_vaginalis_1400E_WGS:0.00541,(Gardnerella_vaginalis_JCP8108_WGS:0.01104,Gardnerella_vaginalis_55152_WGS:0.00657)0.611:0.0012)0.998:0.00791)0.894:0.00427)1.000:0.02459)1.000:0.07003,(((Gardnerella_vaginalis_101_WGS:0.00427,Gardnerella_vaginalis_00703Dmash_WGS:0.00449)0.964:0.00421,(Gardnerella_vaginalis_6119V5_WGS:0.00764,Gardnerella_vaginalis_1500E_WGS:0.01478)0.911:0.00434)1.000:0.03584,(((Gardnerella_vaginalis_6420B_WGS:0.00199,Gardnerella_vaginalis_AMD_WGS:0.00359)0.844:0.00512,(Gardnerella_vaginalis_51_WGS:0.0069,Gardnerella_vaginalis_40905:0.00355)0.515:0.00324)1.000:0.04505,(Gardnerella_vaginalis_JCP8481B_WGS:0.00055,Gardnerella_vaginalis_JCP8481A_WGS:0.00549)1.000:0.04892)0.667:0.01609)1.000:0.0654)1.000:0.24791,(((Bifidobacterium_minimum_DSM_20102_WGS:0.25932,Bifidobacterium_subtile_DSM_20096_WGS:0.19887)0.995:0.05638,Bifidobacterium_tsurumiense_DSM_17777_WGS:0.18308)0.916:0.03928,(((((Bifidobacterium_animalis_subsp_animalis_ATCC_25527:0.00935,((Bifidobacterium_animalis_subsp_lactis_Bl04:0.00055,(((Bifidobacterium_animalis_subsp_lactis_BB12:0.00055,(Bifidobacterium_animalis_subsp_lactis_CNCM_I2494:0,Bifidobacterium_animalis_subsp_lactis_DSM_10140:0):0.00055)0.000:0.00055,((Bifidobacterium_animalis_subsp_lactis_Bl12:0,(Bifidobacterium_animalis_subsp_lactis_V9:0,(Bifidobacterium_animalis_subsp_lactis_Bi07:0,(Bifidobacterium_animalis_subsp_lactis_B420:0,Bifidobacterium_animalis_subsp_lactis_BLC1:0)_Poly4:0)_Poly3:0)_Poly2:0)_Poly1:0.00055,Bifidobacterium_animalis_subsp_lactis_HN019_WGS:0.00055)0.000:0.00055)0.000:0.00055,Bifidobacterium_animalis_subsp_lactis_BS_01_WGS:0.00055)0.819:0.00055)0.747:0.00055,Bifidobacterium_animalis_subsp_lactis_AD011:0.00055)1.000:0.01112)1.000:0.16845,(Bifidobacterium_pseudolongum_AGR2145_WGS:0.10892,Bifidobacterium_sp_AGR2158_WGS:0.10415)1.000:0.04677)1.000:0.05263,(Bifidobacterium_gallicum_DSM_20093_WGS:0.18688,Bifidobacterium_magnum_DSM_20222_WGS:0.22938)1.000:0.08719)1.000:0.12884,((Bifidobacterium_angulatum_DSM_20098_JCM_7096_WGS:0.18719,(((Bifidobacterium_dentium_ATCC_27678_WGS:0,Bifidobacterium_dentium_Bd1:0):0.00331,(Bifidobacterium_dentium_ATCC_27679_WGS:0.00055,Bifidobacterium_dentium_JCVIHMP022_WGS:0.0016)0.999:0.00638)1.000:0.06903,((Bifidobacterium_adolescentis_L232_WGS:0.01143,Bifidobacterium_adolescentis_ATCC_15703:0.00821)1.000:0.05006,(Bifidobacterium_pseudocatenulatum_DSM_20438_JCM_1200_WGS:0.02004,Bifidobacterium_catenulatum_DSM_16992_JCM_1194_WGS:0.02447)1.000:0.04769)0.813:0.02266)1.000:0.07707)0.969:0.04607,((Bifidobacterium_bifidum_LMG_13195_WGS:0.00858,(((Bifidobacterium_bifidum_PRL2010:0.00285,Bifidobacterium_bifidum_ATCC_29521_JCM_1255_WGS:0.00411)0.727:0.00187,Bifidobacterium_bifidum_S17:0.00187)0.899:0.0007,((Bifidobacterium_bifidum_NCIMB_41171_2_WGS:0,Bifidobacterium_bifidum_NCIMB_41171_WGS:0):0.00194,(Bifidobacterium_bifidum_BGN4:0.00124,Bifidobacterium_bifidum_IPLA_20015_WGS:0.01891)0.859:0.00209)0.871:0.00054)0.933:0.00372)1.000:0.14339,((Bifidobacterium_breve_UCC2003:0.00548,(Bifidobacterium_breve_DPC_6330_WGS:0.00492,(((Bifidobacterium_breve_DSM_20213_JCM_1192_WGS:0.00222,(Bifidobacterium_breve_HPH0326_WGS:0.00357,Bifidobacterium_breve_JCP7499_WGS:0.012)0.872:0.00168)0.988:0.00391,Bifidobacterium_breve_CECT_7263_WGS:0.00465)0.477:0.00082,Bifidobacterium_breve_ACS071VSch8b:0.00374)0.930:0.00167)0.488:0.00205)1.000:0.04147,((Bifidobacterium_longum_subsp_infantis_ATCC_15697_JCM_1222_2:0.00055,Bifidobacterium_longum_subsp_infantis_ATCC_15697_JCM_1222:0.00055)1.000:0.01082,((Bifidobacterium_longum_AGR2137_WGS:0.01179,(Bifidobacterium_longum_subsp_longum_F8:0.00091,((Bifidobacterium_longum_subsp_longum_44B_WGS:0.00191,Bifidobacterium_longum_subsp_longum_16B_WGS:0.00055)0.996:0.00424,(((Bifidobacterium_longum_subsp_longum_CECT_7347_WGS:0.00301,(Bifidobacterium_longum_NCC2705:0.00279,(Bifidobacterium_longum_subsp_longum_KACC_91563:0.00257,Bifidobacterium_longum_subsp_infantis_CCUG_52486_WGS:0.00079)0.906:0.00093)0.950:0.00221)0.765:0.00063,(Bifidobacterium_sp_12_1_47BFAA_WGS:0.00199,Bifidobacterium_longum_subsp_infantis_157F:0.00236)0.922:0.00108)0.882:0.00072,((Bifidobacterium_longum_DJO10A_WGS:0.00936,Bifidobacterium_longum_DJO10A:0.00055)0.999:0.00466,(((Bifidobacterium_longum_subsp_longum_35B_WGS:0.00098,Bifidobacterium_longum_subsp_longum_22B_WGS:0.00622)0.944:0.0012,(Bifidobacterium_longum_subsp_longum_JCM_1217:0.00055,Bifidobacterium_longum_D2957_WGS:0.00618)1.000:0.00434)0.953:0.00154,(Bifidobacterium_longum_subsp_longum_BBMN68:0.00357,Bifidobacterium_longum_subsp_longum_ATCC_55813_WGS:0.0051)0.803:0.00066)0.910:0.00101)0.852:0.0006)0.477:0.00055)0.941:0.00138)0.998:0.00839)0.993:0.01132,(Bifidobacterium_longum_subsp_longum_JDM301:0.00574,Bifidobacterium_longum_subsp_longum_CMCC_P0001_WGS:0.00055)1.000:0.00993)0.398:0.00818)1.000:0.03701)1.000:0.11797)1.000:0.06724)0.974:0.03707)0.995:0.04067,(Bifidobacterium_thermophilum_RBL67:0.003,Bifidobacterium_thermacidophilum_subsp_thermacidophilum_DSM_15837_WGS:0.02277)1.000:0.19739)0.855:0.03291)0.927:0.04247)0.996:0.07033)0.960:0.09099,((Metascardovia_criceti_DSM_17774_WGS:0.12673,(Alloscardovia_omnicolens_DSM_21503_WGS:0.00976,Alloscardovia_omnicolens_F0580_WGS:0.00795)1.000:0.1362)1.000:0.26905,(((Parascardovia_denticolens_F0305_WGS:0,Parascardovia_denticolens_DSM_10105_JCM_12538_WGS:0):0.01277,Parascardovia_denticolens_IPLA_20019_WGS:0.00201)1.000:0.18522,((Scardovia_wiggsiae_F0424_2_WGS:0,Scardovia_wiggsiae_F0424_WGS:0):0.19801,Scardovia_inopinata_F0304_WGS:0.17901)0.965:0.05363)1.000:0.22659)0.086:0.06988)1.000:0.68285,(((Arcanobacterium_haemolyticum_DSM_20595:0.56253,((Actinomyces_sp_oral_taxon_848_str_F0332_WGS:0.21156,Actinobaculum_sp_oral_taxon_183_str_F0552_WGS:0.19865)1.000:0.18729,(Actinobaculum_massiliae_ACS171VCol2_WGS:0.34843,(Actinobaculum_urinale_DSM_15805_WGS:0.38435,(Actinobaculum_schaalii_FB123CNA2_WGS:0.02088,Actinobaculum_schaalii_DSM_15541_WGS:0.02256)1.000:0.23476)0.967:0.08203)1.000:0.21033)0.986:0.07909)1.000:0.23607,((((Varibaculum_cambriense_DSM_15806_WGS:0.63087,(Actinomyces_neuii_subsp_neuii_DSM_8576_WGS:0.10854,Actinomyces_neuii_BVS029A5_WGS:0.0805)1.000:0.3486)1.000:0.12343,((Mobiluncus_mulieris_ATCC_35239_WGS:0.00067,(Mobiluncus_mulieris_FB02416_WGS:0.00657,(Mobiluncus_mulieris_ATCC_35243_WGS:0.00395,Mobiluncus_mulieris_281_WGS:0.00269)0.923:0.00201)0.486:0.00141)1.000:0.26202,(Mobiluncus_curtisii_ATCC_51333_WGS:0.01775,(Mobiluncus_curtisii_subsp_holmesii_ATCC_35242_WGS:0.00363,(Mobiluncus_curtisii_subsp_curtisii_ATCC_35241_WGS:0.00215,Mobiluncus_curtisii_ATCC_43063:0.00111)0.914:0.00258)0.823:0.00294)1.000:0.23612)1.000:0.55385)0.987:0.07155,((Actinomyces_suimastitidis_DSM_15538_WGS:0.29009,((Actinomyces_sp_oral_taxon_181_str_F0379_WGS:0.00834,Actinomyces_sp_ph3_WGS:0.00679)1.000:0.2972,((((Actinomyces_georgiae_F0490_WGS:0.00356,Actinomyces_georgiae_DSM_6843_WGS:0.00426)1.000:0.02315,(Actinomyces_sp_oral_taxon_877_str_F0543_WGS:0.00662,Actinomyces_sp_oral_taxon_178_str_F0338_WGS:0.0083)0.986:0.01992)1.000:0.17248,(Actinomyces_sp_oral_taxon_180_str_F0310_WGS:0.08126,((Actinomyces_sp_HPA0247_WGS:0.02253,(Actinomyces_sp_ICM39_WGS:0.015,(Actinomyces_odontolyticus_F0309_WGS:0.00953,Actinomyces_odontolyticus_ATCC_17982_WGS:0.00775)1.000:0.02046)0.889:0.01094)1.000:0.02265,(Actinomyces_sp_ICM47_WGS:0.04034,(Atopobium_sp_ICM58_WGS:0.00971,Actinomyces_sp_oral_taxon_172_str_F0311_WGS:0.00634)1.000:0.03535)0.020:0.01406)1.000:0.03329)1.000:0.11487)1.000:0.10017,(Actinomyces_vaccimaxillae_DSM_15804_WGS:0.215,(Actinomyces_cardiffensis_F0333_WGS:0.21703,Actinomyces_turicensis_ACS279VCol4_WGS:0.20451)1.000:0.09354)0.999:0.06364)0.061:0.06541)0.762:0.05412)1.000:0.18704,(Actinomyces_coleocanis_DSM_15436_WGS:0.36175,Actinomyces_europaeus_ACS120VCol10b_WGS:0.35888)1.000:0.20667)0.997:0.07716)0.999:0.07862,((Actinomyces_graevenitzii_C83_WGS:0.01169,Actinomyces_graevenitzii_F0530_WGS:0.00766)1.000:0.34926,((Actinomyces_urogenitalis_DSM_15434_WGS:0.20051,(Actinomyces_dentalis_DSM_19115_WGS:0.16578,(Actinomyces_sp_oral_taxon_448_str_F0400_WGS:0.13016,(Actinomyces_gerencseriae_DSM_6844_WGS:0.08862,(Actinomyces_massiliensis_F0489_WGS:0.00943,Actinomyces_massiliensis_4401292_WGS:0.0072)1.000:0.0977)1.000:0.04614)0.999:0.04865)0.094:0.03016)0.372:0.03262,(Actinomyces_timonensis_DSM_23838_WGS:0.1732,(Actinomyces_slackii_ATCC_49928_WGS:0.16318,((Actinomyces_johnsonii_F0542_WGS:0.01301,(Actinomyces_sp_oral_taxon_849_str_F0330_WGS:0.00795,Actinomyces_johnsonii_F0510_WGS:0.00664)0.975:0.00444)1.000:0.02628,(Actinomyces_naeslundii_str_Howell_279_WGS:0.03945,(Actinomyces_sp_oral_taxon_170_str_F0386_WGS:0.051,(Actinomyces_sp_oral_taxon_171_str_F0337_WGS:0.03653,(Actinomyces_oris_K20_WGS:0.02739,(Actinomyces_sp_oral_taxon_175_str_F0384_WGS:0.00983,Actinomyces_viscosus_C505_WGS:0.01462)1.000:0.01366)0.998:0.01628)1.000:0.02643)0.790:0.00974)1.000:0.0249)1.000:0.11106)1.000:0.05148)0.420:0.03135)1.000:0.15149)1.000:0.21941)1.000:0.08294)1.000:0.10365,((Dermabacter_sp_HFH0086_WGS:0.47121,(Brachybacterium_squillarum_M63_WGS:0.14263,(Brachybacterium_muris_UCDAY4_WGS:0.19636,(Brachybacterium_faecium_DSM_4810:0.10849,Brachybacterium_paraconglomeratum_LC44_WGS:0.09528)1.000:0.08815)0.145:0.04615)1.000:0.15627)1.000:0.3536,((((((Brevibacterium_casei_S18_WGS:0.10121,Brevibacterium_linens_BL2_WGS:0.16768)1.000:0.25349,((Brevibacterium_mcbrellneri_ATCC_49030_WGS:0.34079,Brevibacterium_massiliense_5401308_WGS:0.37049)0.998:0.09915,(Brevibacterium_album_DSM_18261_WGS:0.18809,Brevibacterium_sp_JC43_WGS:0.21547)1.000:0.18398)0.785:0.07567)1.000:0.30988,((((Arthrobacter_gangotriensis_Lz1y_WGS:0.19741,(Arthrobacter_arilaitensis_Re117:0.05664,Arthrobacter_sp_PAO19_WGS:0.05375)1.000:0.24883)1.000:0.17934,((Arthrobacter_castelli_DSM_16402_WGS:0.33271,((Arthrobacter_sp_CAL618_WGS:0.02055,Arthrobacter_sp_TB_23_WGS:0.00905)1.000:0.23911,((Acaricomes_phytoseiuli_DSM_14247_WGS:0.24371,Renibacterium_salmoninarum_ATCC_33209:0.18018)1.000:0.14239,((Arthrobacter_sp_AKYN10_WGS:0.04567,(Arthrobacter_sp_161MFSha21_WGS:0.02613,(Arthrobacter_sp_M2012083_WGS:0.01315,(Arthrobacter_aurescens_TC1:0.00946,Arthrobacter_sp_Rue61a:0.0041)0.999:0.01206)1.000:0.02181)1.000:0.04451)1.000:0.06969,(Arthrobacter_globiformis_NBRC_12137_WGS:0.09262,((Arthrobacter_sp_FB24:0.05674,(Arthrobacter_sp_131MFCol61_WGS:0.05352,Arthrobacter_sp_TB_26_WGS:0.0763)1.000:0.04993)1.000:0.03466,(Arthrobacter_sp_SJCon_WGS:0.06866,(Arthrobacter_phenanthrenivorans_Sphe3:0.05896,(Arthrobacter_chlorophenolicus_A6:0.05684,(Arthrobacter_sp_162MFSha11_WGS:0.0318,Arthrobacter_sp_135MFCol51_WGS:0.03619)1.000:0.02774)0.995:0.01781)0.997:0.01821)1.000:0.04835)0.994:0.02524)0.753:0.02877)1.000:0.1422)0.965:0.0495)0.921:0.04141)0.284:0.03838,Arthrobacter_crystallopoietes_BAB32_WGS:0.21353)1.000:0.07792)0.551:0.07333,(((Citricoccus_sp_CH26A_WGS:0.22364,(Micrococcus_luteus_str_modasa_WGS:0.05299,(Micrococcus_luteus_SK58_WGS:0.01781,(Micrococcus_luteus_NCTC_2665_WGS:0.01503,Micrococcus_luteus_NCTC_2665:0.00649)1.000:0.02534)1.000:0.05953)1.000:0.26423)0.983:0.07341,Yaniella_halotolerans_DSM_15476_WGS:0.57562)1.000:0.08263,(Nesterenkonia_sp_F_WGS:0.23989,(Nesterenkonia_alba_DSM_19423_WGS:0.20028,Nesterenkonia_sp_NP1_WGS:0.20164)1.000:0.10597)1.000:0.26902)1.000:0.10545)0.991:0.05313,(((Rothia_mucilaginosa_DY18:0.00558,(Rothia_mucilaginosa_M508_WGS:0.00544,Rothia_mucilaginosa_ATCC_25296_WGS:0.00444)0.994:0.00807)1.000:0.10633,(Rothia_aeria_F0474_WGS:0.08794,(Rothia_dentocariosa_M567_WGS:0.01061,Rothia_dentocariosa_ATCC_17931:0.00635)1.000:0.07216)1.000:0.07417)1.000:0.45332,(Kocuria_sp_UCDOTCP_WGS:0.20965,(Kocuria_palustris_PEL_WGS:0.3503,(Kocuria_atrinae_C38_WGS:0.20545,(Kocuria_rhizophila_DC2201:0.0418,Kocuria_rhizophila_P74_WGS:0.04392)1.000:0.11056)1.000:0.15597)0.453:0.0426)1.000:0.10659)1.000:0.11611)1.000:0.14725)0.993:0.07137,((Pseudoclavibacter_soli_DSM_23366_WGS:0.63162,Candidatus_Aquiluna_sp_IMCC13023_WGS:0.77418)0.401:0.08074,((((Agrococcus_pavilionensis_RW1_WGS:0.0114,Agrococcus_lahaulensis_DSM_17612_WGS:0.02016)1.000:0.48433,(((Leucobacter_chromiiresistens_JG_31_WGS:0.11537,(Leucobacter_salsicius_M18_WGS:0.20233,(Leucobacter_chironomi_DSM_19883_WGS:0.05158,Leucobacter_sp_UCDTHU_WGS:0.04498)1.000:0.07938)0.673:0.03845)1.000:0.31421,(Zimmermannella_faecalis_ATCC_13722_Pseudoclavibacter_faecalis_ATCC_WGS:0.2377,Gulosibacter_molinativorax_DSM_13485_WGS:0.24391)1.000:0.34175)0.999:0.08546,((Microbacterium_indicum_DSM_19969_WGS:0.17048,Microbacterium_gubbeenense_DSM_15944_WGS:0.21009)1.000:0.18753,((Microbacterium_barkeri_2011R4_WGS:0.05792,(Microbacterium_sp_UCDTDU_WGS:0.02647,(Microbacterium_sp_URHA0036_WGS:0.05898,Microbacterium_maritypicum_MF109_WGS:0.02663)0.988:0.0151)1.000:0.02995)1.000:0.16758,(Microbacterium_luticocti_DSM_19459_WGS:0.23624,(((((Microbacterium_sp_B24_WGS:0.07787,(Microbacterium_laevaniformans_OR221_WGS:0.0144,Microbacterium_sp_oral_taxon_186_str_F0373_WGS:0.00359)0.998:0.01827)1.000:0.1438,(Microbacterium_paraoxydans_77MFTsu32_WGS:0.00749,Microbacterium_sp_11MF_WGS:0.00542)1.000:0.17487)0.983:0.03902,Microbacterium_sp_TS1_WGS:0.14664)1.000:0.04915,(Microbacterium_sp_B19_WGS:0.09284,Microbacterium_testaceum_StLB037:0.07767)1.000:0.1252)0.915:0.02913,(Microbacterium_sp_292MF_WGS:0.09485,Microbacterium_yannicii_PS01_WGS:0.11281)1.000:0.07449)0.922:0.037)0.991:0.05466)1.000:0.07275)1.000:0.15361)0.967:0.03858)0.752:0.03487,((Rathayibacter_toxicus_DSM_7488_WGS:0.35855,((Curtobacterium_flaccumfaciens_UCDAKU_WGS:0.05261,(Curtobacterium_sp_B18_WGS:0.0594,Curtobacterium_sp_B8_WGS:0.11946)1.000:0.0542)1.000:0.33605,((Clavibacter_michiganensis_subsp_sepedonicus:0.01617,(Clavibacter_michiganensis_subsp_nebraskensis_NCPPB_2581:0.02002,Clavibacter_michiganensis_subsp_michiganensis_NCPPB_382:0.01228)0.480:0.00756)1.000:0.2457,(Leifsonia_rubra_CMS_76R_WGS:0.07094,(marine_actinobacterium_PHSC20C1_WGS:0.05296,Salinibacterium_sp_PAMC_21357_WGS:0.05142)0.729:0.02961)1.000:0.35137)0.093:0.0453)1.000:0.05209)0.874:0.03752,((Glaciibacter_superstes_DSM_21135_WGS:0.25828,(Agromyces_italicus_DSM_16388_WGS:0.1136,Agromyces_subbeticus_DSM_16689_WGS:0.09201)1.000:0.17081)0.999:0.05375,((Humibacter_albus_DSM_18994_WGS:0.24401,Curtobacterium_ginsengisoli_DSM_22003_WGS:0.32112)0.845:0.05902,((Leifsonia_xyli_subsp_cynodontis_DSM_46306:0.03361,Leifsonia_xyli_subsp_xyli_str_CTCB07:0.0365)1.000:0.10108,(Leifsonia_aquatica_ATCC_14665_WGS:0.08343,(Cryocola_sp_340MFSha31_WGS:0.00495,Leifsonia_sp_109_WGS:0.00447)1.000:0.09645)0.567:0.02852)1.000:0.13639)1.000:0.05843)0.980:0.03586)1.000:0.07113)0.107:0.04175,(Tropheryma_whipplei_TW08_27:0.00142,(((Tropheryma_whipplei_str_Slow2_WGS:0.00125,Tropheryma_whipplei_str_Pneumo30_WGS:0.00084)0.735:0.00055,(Tropheryma_whipplei_str_Dig7_WGS:0.00055,(Tropheryma_whipplei_str_Art29_WGS:0.00055,((Tropheryma_whipplei_str_DigMusc17_WGS:0.00085,Tropheryma_whipplei_str_Sali28_WGS:0.00055)0.922:0.00055,(Tropheryma_whipplei_str_DigADP25_WGS:0.00055,Tropheryma_whipplei_str_Endo32_WGS:0.00055)0.967:0.00055)0.536:0.00055)0.505:0.00055)0.854:0.00055)0.773:0.00055,((Tropheryma_whipplei_str_Dig10_WGS:0.00053,((Tropheryma_whipplei_str_Neuro20_WGS:0.00085,((Tropheryma_whipplei_str_Neuro14_WGS:0,(Tropheryma_whipplei_str_Dig15_WGS:0,Tropheryma_whipplei_str_Endo27_WGS:0)_Poly2:0)_Poly1:0.00055,(Tropheryma_whipplei_str_Art1_WGS:0.00055,Tropheryma_whipplei_str_Dig9_WGS:0.00055)0.973:0.00055)0.929:0.00055)1.000:0.00055,Tropheryma_whipplei_str_Twist:0.00054)0.840:0.00055)0.867:0.00054,(Tropheryma_whipplei_str_Neuro1_WGS:0,Tropheryma_whipplei_str_Bcu26_WGS:0):0.00055)0.417:0.00053)0.968:0.00054)1.000:1.65392)0.999:0.08438)1.000:0.22828)1.000:0.10771,(((((((Sporichthya_polymorpha_DSM_43042_WGS:0.4714,(Catenulispora_acidiphila_DSM_44928:0.55004,(Streptomyces_scabrisporus_DSM_41855_WGS:0.30236,(Kitasatospora_setae_KM6054:0.31791,(Streptomyces_vitaminophilus_DSM_41686_WGS:0.23978,((Streptomyces_sp_BoleA5_WGS:0.18222,(Streptomyces_cattleya_NRRL_8057_DSM_46488_2:0.00055,Streptomyces_cattleya_NRRL_8057_DSM_46488:0.00056)1.000:0.15162)0.997:0.0373,(((Streptomyces_sp_CNY243_WGS:0.00262,(Streptomyces_sp_CNQ766_WGS:0.00239,(Streptomyces_sp_CNS335_WGS:0.00491,Streptomyces_sp_CNQ865_WGS:0.00097)0.994:0.00335)0.982:0.00427)1.000:0.22386,((Streptomyces_sp_TAA040_WGS:0.16782,Streptomyces_sp_AA0539_WGS:0.22724)0.999:0.04592,((Streptomyces_sp_CNS606_WGS:0.1256,Streptomyces_sp_CNH287_WGS:0.13685)1.000:0.04304,((Streptomyces_sp_TAA204_WGS:0.08959,Streptomyces_sp_TAA486_WGS:0.10214)1.000:0.08096,((Streptomyces_sulphureus_L180_WGS:0.01826,Streptomyces_sulphureus_DSM_40104_WGS:0.01657)1.000:0.1683,(Streptomyces_sp_HPH0547_WGS:0.04411,(Streptomyces_sp_CNT360_WGS:0.09025,(Streptomyces_sp_CNT318_WGS:0.00544,Streptomyces_sp_AA1529_WGS:0.00759)1.000:0.08362)0.640:0.02162)1.000:0.07073)0.985:0.03136)0.985:0.03456)1.000:0.03945)0.999:0.0317)0.902:0.02686,(((((Streptomyces_sp_C_WGS:0.07606,(Streptomyces_sp_Mg1_WGS:0.02352,Streptomyces_sp_Mg1_2_WGS:0.0066)1.000:0.09449)1.000:0.12934,(Streptomyces_flavidovirens_DSM_40150_WGS:0.11792,((((Streptomyces_sp_SirexAAE:0,Streptomyces_sp_DvalAA83_WGS:0):0.06805,(Streptomyces_flavogriseus_ATCC_33331:0.00081,Streptomyces_sp_PAMC26508:0.00565)1.000:0.04119)0.935:0.02184,(Streptomyces_sp_AW19M42_WGS:0.07079,(Streptomyces_sp_ATexABD23_WGS:0.02552,((Streptomyces_sp_KhCrAH244_WGS:0,Streptomyces_sp_KhCrAH340_WGS:0):0.01726,(Streptomyces_sp_LaPpAH95_WGS:0.00055,Streptomyces_sp_LaPpAH165_WGS:0.00055)1.000:0.02306)1.000:0.02144)1.000:0.03964)1.000:0.03259)0.996:0.02132,(((((Streptomyces_griseus_subsp_griseus_NBRC_13350_Streptomyces:0.00216,Streptomyces_griseus_XylebKG1_WGS:0.0028)1.000:0.0228,(Streptomyces_sp_W007_WGS:0.01704,Streptomyces_sp_CNB091_WGS:0.02894)0.777:0.0096)1.000:0.01412,(Streptomyces_globisporus_C1027_WGS:0.02715,(Streptomyces_roseosporus_NRRL_11379_WGS:0.00349,Streptomyces_roseosporus_NRRL_15998_WGS:0.00474)1.000:0.04136)1.000:0.0136)1.000:0.02001,(Streptomyces_fulvissimus_DSM_40593:0.02832,Streptomyces_sp_ScaeMPe10_WGS:0.03368)0.999:0.01467)0.536:0.00966,(Streptomyces_sp_Wigar10_WGS:0.08876,Streptomyces_sp_CcalMP8W_WGS:0.02669)0.991:0.01704)1.000:0.04866)1.000:0.06525)0.300:0.02688)0.187:0.01755,(((Streptomyces_purpureus_KA281_WGS:0.08009,(Streptomyces_venezuelae_ATCC_10712:0.03906,Streptomyces_sp_SS_WGS:0.08634)1.000:0.06932)0.721:0.02167,(Streptomyces_violaceusniger_SPC6_WGS:0.03831,Streptomyces_somaliensis_DSM_40738_WGS:0.08264)1.000:0.0675)0.880:0.0179,(((Streptomyces_pristinaespiralis_ATCC_25486_WGS:0.11597,Streptomyces_sp_CNT372_WGS:0.06963)0.998:0.02456,(Streptomyces_sp_CNT302_WGS:0.00727,Streptomyces_sp_CNS615_WGS:0.00366)1.000:0.10939)0.858:0.01601,(Streptomyces_tsukubaensis_NRRL18488_WGS:0.10159,(Streptomyces_clavuligerus_ATCC_27064_WGS:0.01045,(Streptomyces_clavuligerus_ATCC_27064_3_WGS:0.00055,Streptomyces_clavuligerus_ATCC_27064_2_WGS:0.00192)1.000:0.00777)1.000:0.096)1.000:0.0528)0.256:0.0145)0.979:0.01827)0.999:0.01911,(((Streptomyces_sp_SM8_WGS:0.0044,(((Streptomyces_sp_CNY228_WGS:0.00152,Streptomyces_sp_LaPpAH202_WGS:0.00153)0.776:0.00059,Streptomyces_sp_S4_WGS:0.0013)0.898:0.00095,(Streptomyces_albus_J1074_WGS:0.00169,Streptomyces_albus_J1074:0.00055)0.927:0.00084)0.729:0.00191)1.000:0.12962,(Streptomyces_sp_SPB74_WGS:0.03264,(Streptomyces_sp_Tu6071_WGS:0.00347,(Streptomyces_sp_SA3_actG_WGS:0.00358,Streptomyces_sp_SPB78_WGS:0.00968)0.926:0.00311)1.000:0.02737)1.000:0.16728)1.000:0.04953,(((((((Streptomyces_sp_351MFTsu51_WGS:0.03528,(Streptomyces_canus_299MFChir41_WGS:0.01163,Streptomyces_sviceus_ATCC_29083_WGS:0.03066)1.000:0.0276)1.000:0.05332,(Streptomyces_acidiscabies_84104_WGS:0.12646,(Streptomyces_sp_303MFCol52_WGS:0.09176,(Streptomyces_turgidiscabies_Car8_WGS:0.10939,(Streptomyces_prunicolor_NBRC_13075_WGS:0.04088,Streptomyces_sp_R1NS10_WGS:0.02352)1.000:0.06658)0.402:0.02216)0.429:0.01953)0.190:0.01098)1.000:0.02204,((Streptomyces_ipomoeae_9103_WGS:0.05776,(Streptomyces_scabiei_8722:0.05276,(Streptomyces_bottropensis_ATCC_25435_2_WGS:0.00055,Streptomyces_bottropensis_ATCC_25435_WGS:0.00055)1.000:0.0217)1.000:0.05124)1.000:0.04032,(Streptomyces_avermitilis_MA4680:0.09192,Streptomyces_sp_142MFCol31_WGS:0.05493)1.000:0.03615)0.998:0.01764)0.981:0.01189,((Streptomyces_davawensis_JCM_4913:0.08638,Streptomyces_viridochromogenes_Tue57_WGS:0.06854)0.998:0.02192,(Streptomyces_zinciresistens_K42_WGS:0.0945,Streptomyces_sp_HGB0020_WGS:0.06232)0.999:0.02256)0.720:0.01117)1.000:0.02522,((Streptomyces_sp_LaPpAH108_WGS:0.09535,(Streptomyces_collinus_Tu_365:0.06654,(Streptomyces_hygroscopicus_subsp_jinggangensis_5008:0.00055,Streptomyces_hygroscopicus_subsp_jinggangensis_TL01:0.0006)1.000:0.06483)0.818:0.02664)1.000:0.03071,((((Streptomyces_viridochromogenes_DSM_40736_WGS:0.0638,Streptomyces_chartreusis_NRRL_12338_WGS:0.03703)1.000:0.05481,((Streptomyces_sp_FxanaD5_WGS:0.02933,Streptomyces_gancidicus_BKS_1315_WGS:0.02935)1.000:0.04004,(Streptomyces_griseoflavus_Tu4000_WGS:0.06515,(Streptomyces_viridosporus_T7A_WGS:0.00265,Streptomyces_ghanaensis_ATCC_14672_WGS:0.01492)1.000:0.07742)0.714:0.01646)1.000:0.03285)0.877:0.01525,(Streptomyces_sp_TOR3209_WGS:0.05787,(Streptomyces_sp_FXJ7023_WGS:0.05764,(Streptomyces_coelicolor_A32:0.00409,(Streptomyces_lividans_TK24_WGS:0.00616,Streptomyces_lividans_1326_WGS:0.00197)0.995:0.0046)1.000:0.04277)0.995:0.02107)1.000:0.05172)0.976:0.01684,(Streptomyces_sp_PsTaAH124_WGS:0.05954,(Streptomyces_sp_e14_WGS:0.03294,Streptomyces_sp_Amel2xE9_WGS:0.01636)1.000:0.05622)1.000:0.03873)0.987:0.01746)0.575:0.01196)0.980:0.02612,Streptomyces_griseoaurantiacus_M045_WGS:0.10663)1.000:0.0352,(Streptomyces_sp_HmicA12_WGS:0.10872,Streptomyces_aurantiacus_JA_4570_WGS:0.13572)1.000:0.0367)1.000:0.03278)0.994:0.01879)1.000:0.0526,((Streptomyces_mobaraensis_NBRC_13819_DSM_40847_WGS:0.13636,(Streptomyces_bingchenggensis_BCW1:0.10745,(Streptomyces_hygroscopicus_ATCC_53653_WGS:0.10008,Streptomyces_violaceusniger_Tu_4113:0.08725)1.000:0.04033)1.000:0.10427)0.384:0.02253,(Streptomyces_rimosus_subsp_rimosus_ATCC_10970_WGS:0.08021,((Streptomyces_sp_FxanaC1_WGS:0.05711,Streptomyces_auratus_AGR0001_WGS:0.04898)1.000:0.0317,(Streptomyces_sp_MspMPM5_WGS:0.042,Streptomyces_albulus_CCRC_11814_WGS:0.06293)1.000:0.03897)1.000:0.03563)1.000:0.05532)0.982:0.0238)1.000:0.02305)1.000:0.03851)1.000:0.08127)0.949:0.06126)1.000:0.08007)1.000:0.12609)0.999:0.07306)0.974:0.04202,(((Frankia_symbiont_of_Datisca_glomerata:0.23031,((Frankia_sp_CcI3:0.10162,(Frankia_sp_QA3_WGS:0.02999,Frankia_alni_ACN14a:0.04749)1.000:0.08807)1.000:0.10978,(((Frankia_sp_BCU110501_WGS:0.03429,Frankia_sp_EAN1pec:0.04802)1.000:0.05513,(Frankia_sp_BMG512_WGS:0.09831,Frankia_sp_EUN1f_WGS:0.10742)0.864:0.02752)1.000:0.10734,(Frankia_sp_CN3_WGS:0.10763,Frankia_sp_EuI1c:0.1216)1.000:0.19699)0.758:0.03953)1.000:0.09514)1.000:0.38116,Acidothermus_cellulolyticus_11B:0.58612)0.985:0.09045,(((Thermobifida_fusca_YX:0.00055,Thermobifida_fusca_TM51_WGS:0.00055)1.000:0.26806,(((Nocardiopsis_salina_YIM_90010_WGS:0.09438,(Nocardiopsis_xinjiangensis_YIM_90004_WGS:0.04234,Nocardiopsis_kunsanensis_DSM_44524_WGS:0.04371)1.000:0.04694)1.000:0.12083,(Nocardiopsis_lucentensis_DSM_44048_WGS:0.10676,(((Nocardiopsis_prasina_DSM_43845_WGS:0.05421,(Nocardiopsis_valliformis_DSM_45023_WGS:0.03776,Nocardiopsis_ganjiahuensis_DSM_45031_WGS:0.03924)1.000:0.02839)1.000:0.03047,(Nocardiopsis_alkaliphila_YIM_80379_WGS:0.09679,(Nocardiopsis_alba_ATCC_BAA2165:0.00694,Nocardiopsis_alba_DSM_43377_WGS:0.00102)1.000:0.07314)1.000:0.03676)1.000:0.04429,(Nocardiopsis_halotolerans_DSM_44410_WGS:0.09063,(Nocardiopsis_synnemataformans_DSM_44143_WGS:0.01667,(Nocardiopsis_dassonvillei_subsp_dassonvillei_DSM_43111:0.00508,Nocardiopsis_sp_CNS639_WGS:0.00729)1.000:0.01372)1.000:0.03765)1.000:0.07019)0.710:0.01861)0.997:0.03445)1.000:0.17287,(Nocardiopsis_gilva_YIM_90087_WGS:0.18133,(Nocardiopsis_potens_DSM_45234_WGS:0.12161,(Nocardiopsis_chromatogenes_YIM_90109_WGS:0.06344,(Nocardiopsis_baichengensis_YIM_90130_WGS:0.01083,Nocardiopsis_halophila_DSM_44494_WGS:0.01494)1.000:0.05714)1.000:0.09087)1.000:0.08403)0.034:0.0312)1.000:0.08462)1.000:0.24257,((Thermomonospora_curvata_DSM_43183:0.20411,((Actinomadura_madurae_LIIDAJ290_WGS:0.10832,Actinomadura_rifamycini_DSM_43936_WGS:0.10371)1.000:0.06985,(Actinomadura_flavalba_DSM_45200_WGS:0.11934,Actinomadura_atramentaria_DSM_43919_WGS:0.13079)1.000:0.06454)1.000:0.09915)1.000:0.13209,(Thermobispora_bispora_DSM_43833:0.28543,(Streptosporangium_roseum_DSM_43021:0.23252,Nonomuraea_coxensis_DSM_45129_WGS:0.1795)0.165:0.05611)1.000:0.1807)0.991:0.0649)1.000:0.10684)0.999:0.05507)0.999:0.05297,(actinobacterium_SCGC_AAA027D23_WGS:0.82972,(actinobacterium_SCGC_AAA028N15_WGS:0.8344,(((actinobacterium_SCGC_AAA027J17_WGS:0.12853,(actinobacterium_SCGC_AAA028A23_WGS:0.03131,actinobacterium_SCGC_AAA027L06_WGS:0.01633)1.000:0.09627)0.939:0.04884,(actinobacterium_SCGC_AAA278I18_WGS:0.12497,actinobacterium_SCGC_AAA023D18_WGS:0.16616)0.984:0.04245)1.000:0.35085,((actinobacterium_SCGC_AAA278O22_WGS:0.13093,actinobacterium_SCGC_AAA027M14_WGS:0.1503)1.000:0.17393,(actinobacterium_SCGC_AAA028I14_WGS:0.25056,(actinobacterium_SCGC_AAA044N04_WGS:0.03742,(actinobacterium_SCGC_AAA024D14_WGS:0.07011,actinobacterium_SCGC_AAA023J06_WGS:0.08438)0.690:0.01791)1.000:0.14096)0.997:0.06862)1.000:0.14326)1.000:0.2911)0.514:0.16463)1.000:0.22544)0.946:0.04485,((Frankia_sp_Iso899_WGS:0.57561,(Modestobacter_marinus:0.12805,(Geodermatophilus_obscurus_DSM_43160:0.12756,Blastococcus_saxobsidens_DD2:0.14226)0.927:0.05567)1.000:0.35072)1.000:0.10253,(((((((Actinoalloteichus_cyanogriseus_DSM_43889_WGS:0.02814,Actinoalloteichus_spitiensis_RMV1378_WGS:0.02621)1.000:0.31895,((Actinopolyspora_mortivallis_DSM_44261_WGS:0.10868,Actinopolyspora_halophila_DSM_43834_WGS:0.10075)1.000:0.22345,(Saccharopolyspora_spinosa_NRRL_18395_WGS:0.1576,(Saccharopolyspora_erythraea_NRRL_2338:0.00335,(Saccharopolyspora_erythraea_NRRL_2338_WGS:0.00084,Saccharopolyspora_erythraea_D_WGS:0.00953)0.705:0.00097)1.000:0.12792)1.000:0.07602)1.000:0.12173)1.000:0.06138,((((Thermocrispum_municipale_DSM_44069_WGS:0.05688,Thermocrispum_agreste_DSM_44070_WGS:0.07098)1.000:0.24431,((Saccharomonospora_marina_XMU15_WGS:0.13115,((Saccharomonospora_saliphila_YIM_90502_WGS:0.09205,(Saccharomonospora_halophila_8_WGS:0.03033,(Actinopolyspora_iraqiensis_IQH1_WGS:0.01624,Saccharomonospora_paurometabolica_YIM_90007_WGS:0.01413)1.000:0.02544)1.000:0.09307)1.000:0.08441,(Saccharomonospora_viridis_DSM_43017:0.12183,(Saccharomonospora_xinjiangensis_XJ54_WGS:0.07218,((Saccharomonospora_azurea_NA128_WGS:0.00571,Saccharomonospora_azurea_SZMC_14600_WGS:0.01305)1.000:0.06551,(Saccharomonospora_cyanea_NA134_WGS:0.04045,Saccharomonospora_glauca_K62_WGS:0.06474)0.997:0.0209)0.983:0.01567)1.000:0.03038)1.000:0.05697)0.999:0.03897)1.000:0.09335,((Amycolatopsis_methanolica_239_WGS:0.00926,(Amycolatopsis_sp_ATCC_39116_WGS:0.01121,Amycolatopsis_thermoflava_N1165_WGS:0.00188)0.994:0.00941)1.000:0.1592,(Amycolatopsis_nigrescens_CSC17Ta90_WGS:0.15165,(((Amycolatopsis_alba_DSM_44262_WGS:0.01882,Amycolatopsis_azurea_DSM_43854_WGS:0.0144)1.000:0.01905,(Amycolatopsis_orientalis_HCCB10007:0.01456,(Amycolatopsis_decaplanina_DSM_44594_WGS:0.01878,Amycolatopsis_orientalis_DSM_40040_KCTC_9412_WGS:0.03971)0.872:0.00889)0.876:0.00631)1.000:0.09252,((Amycolatopsis_benzoatilytica_AK_16_65_WGS:0.04733,(Amycolatopsis_orientalis_DSM_46075_WGS:0.01567,(Amycolatopsis_orientalis_DSM_43388_WGS:0.01802,Streptomyces_sp_AA4_WGS:0.02165)1.000:0.01688)1.000:0.03402)1.000:0.09755,(Amycolatopsis_vancoresmycina_DSM_44592_WGS:0.05327,(Amycolatopsis_balhimycina_FH_1894_WGS:0.04932,(Amycolatopsis_mediterranei_RB:0.00054,(Amycolatopsis_mediterranei_S699:0,(Amycolatopsis_mediterranei_S699_2:0,Amycolatopsis_mediterranei_U32:0)_Poly2:0)_Poly1:0.00055)1.000:0.03359)0.286:0.02203)1.000:0.07747)1.000:0.05633)1.000:0.08908)1.000:0.04659)1.000:0.04172)1.000:0.06864)1.000:0.07194,Sciscionella_marina_DSM_45152_WGS:0.39961)1.000:0.04218,(Actinokineospora_enzanensis_DSM_44649_WGS:0.2946,(Actinosynnema_mirum_DSM_43827:0.15309,Saccharothrix_espanaensis_DSM_44229:0.10975)1.000:0.17451)1.000:0.06097)0.585:0.02694)1.000:0.06521,((Pseudonocardia_spinosispora_DSM_44797_WGS:0.33071,(Pseudonocardia_sp_P1_WGS:0.29331,(Pseudonocardia_asaccharolytica_DSM_44247_WGS:0.16548,Pseudonocardia_dioxanivorans_CB1190:0.17114)0.993:0.06547)1.000:0.07465)1.000:0.09196,Actinomycetospora_chiangmaiensis_DSM_45062_WGS:0.52842)0.995:0.07081)1.000:0.07831,(((Dietzia_sp_UCDTHP_WGS:0.07378,(Dietzia_alimentaria_72_WGS:0.11624,Dietzia_cinnamea_P4_WGS:0.06789)0.557:0.03324)1.000:0.37508,((Corynebacterium_ulceribovis_DSM_45146_WGS:0.38139,(Corynebacterium_sputi_DSM_45148_WGS:0.33378,(Corynebacterium_amycolatum_SK46_WGS:0.01357,Corynebacterium_sp_HFH0082_WGS:0.0079)1.000:0.25032)1.000:0.11349)1.000:0.08552,((Corynebacterium_kroppenstedtii_DSM_44385:0.50297,((Corynebacterium_nuruki_S64_WGS:0.14258,(Corynebacterium_variabile_DSM_44702:0.07931,Corynebacterium_terpenotabidum_Y11:0.09296)0.999:0.07059)1.000:0.2066,(Corynebacterium_bovis_DSM_20582_WGS:0.2575,((Corynebacterium_urealyticum_DSM_7111:0.0054,Corynebacterium_urealyticum_DSM_7109:0.00138)1.000:0.27572,(Corynebacterium_resistens_DSM_45100:0.19338,(Corynebacterium_jeikeium_ATCC_43734_WGS:0.00692,Corynebacterium_jeikeium_K411:0.00649)1.000:0.16991)1.000:0.07335)1.000:0.07444)0.872:0.05542)1.000:0.11122)1.000:0.06912,(((((Corynebacterium_matruchotii_ATCC_14266_WGS:0.00191,Corynebacterium_matruchotii_ATCC_33806_WGS:0.00592)1.000:0.322,(((((((Corynebacterium_diphtheriae_VA01:0.0011,Corynebacterium_diphtheriae_HC03:0.00409)0.807:0.00121,Corynebacterium_diphtheriae_bv_intermedius_str_NCTC_5011_WGS:0.00416)0.806:0.00054,Corynebacterium_diphtheriae_NCTC_13129:0.00277)0.828:0.00093,((Corynebacterium_diphtheriae_BH8:0.00243,(((Corynebacterium_diphtheriae_INCA_402:0.00512,Corynebacterium_diphtheriae_bv_mitis_str_NC03529_WGS:0.00285)0.323:0.00091,(Corynebacterium_diphtheriae_DSM_43988_WGS:0.02231,Corynebacterium_diphtheriae_C7_beta:0.00055)0.976:0.0021)0.874:0.0006,(Corynebacterium_diphtheriae_PW8:0.00388,Corynebacterium_diphtheriae_31A:0.00182)0.914:0.00073)0.869:0.00065)0.622:0.00072,Corynebacterium_diphtheriae_CDCE_8392:0.00168)0.817:0.00054)0.877:0.00055,((Corynebacterium_diphtheriae_str_Aberdeen_WGS:0.00274,Corynebacterium_diphtheriae_HC04:0.00519)0.907:0.00087,Corynebacterium_diphtheriae_HC02:0.00155)0.554:0.00082)0.969:0.00363,(Corynebacterium_diphtheriae_241:0.00055,Corynebacterium_diphtheriae_HC01:0.00055)0.952:0.00228)1.000:0.17243,((Corynebacterium_ulcerans_809:0.001,(Corynebacterium_ulcerans_BRAD22:0.00185,Corynebacterium_ulcerans_0102:0.00305)0.022:0.00088)1.000:0.02486,(Corynebacterium_pseudotuberculosis_Cp162:0.00262,(((Corynebacterium_pseudotuberculosis_1002:0.00054,(Corynebacterium_pseudotuberculosis_FRC41:0.00055,Corynebacterium_pseudotuberculosis_3_995:0.00055)0.999:0.00055)0.813:0.00055,(Corynebacterium_pseudotuberculosis_267:0.00055,((Corynebacterium_pseudotuberculosis_C231:0.00055,Corynebacterium_pseudotuberculosis_P54B96:0.00064)0.000:0.00055,((Corynebacterium_pseudotuberculosis_42_02A:0.00055,Corynebacterium_pseudotuberculosis_PAT10:0.00093)0.000:0.00055,Corynebacterium_pseudotuberculosis_I19:0.00055)0.737:0.00055)0.852:0.00055)0.897:0.00067)0.998:0.00361,(Corynebacterium_pseudotuberculosis_31:0.00339,((Corynebacterium_pseudotuberculosis_CIP_5297:0.00092,Corynebacterium_pseudotuberculosis_258:0.00055)0.830:0.00055,(Corynebacterium_pseudotuberculosis_316:0.00151,Corynebacterium_pseudotuberculosis_1_06A:0.00125)0.866:0.00055)0.930:0.00066)0.941:0.00154)0.978:0.00293)0.999:0.0352)1.000:0.13993)1.000:0.07756)1.000:0.09038,((((Corynebacterium_mastitidis_DSM_44356_WGS:0.20086,(Turicella_otitidis_ATCC_51513_2_WGS:0.00055,Turicella_otitidis_ATCC_51513_WGS:0.00054)1.000:0.45858)0.808:0.06109,Corynebacterium_caspium_DSM_44850_WGS:0.38206)1.000:0.08376,(Corynebacterium_halotolerans_YIM_70093_DSM_44683:0.20616,(((Corynebacterium_propinquum_DSM_44285_WGS:0.04579,Corynebacterium_pseudodiphtheriticum_090104_WGS:0.06851)1.000:0.35615,(Corynebacterium_massiliense_DSM_45435_WGS:0.28918,((Corynebacterium_casei_UCMA_3821_WGS:0.05564,Corynebacterium_ammoniagenes_DSM_20306_WGS:0.07512)1.000:0.192,(((Corynebacterium_accolens_ATCC_49725_WGS:0.00565,Corynebacterium_accolens_ATCC_49726_WGS:0.00323)1.000:0.10796,(Corynebacterium_tuberculostearicum_SK141_WGS:0.01431,Corynebacterium_pseudogenitalium_ATCC_33035_WGS:0.01455)1.000:0.05892)1.000:0.10067,(Corynebacterium_striatum_ATCC_6940_WGS:0.12493,(Corynebacterium_aurimucosum_ATCC_700975:0.00055,Corynebacterium_aurimucosum_ATCC_700975_WGS:0.00055)1.000:0.13018)1.000:0.05994)1.000:0.06309)0.998:0.05058)0.286:0.0559)1.000:0.08572,((Corynebacterium_doosanense_CAU_212_DSM_45436_WGS:0.25973,Corynebacterium_maris_DSM_45190:0.23042)1.000:0.07786,((Corynebacterium_lubricantis_DSM_45231_WGS:0.17142,Corynebacterium_pilosum_DSM_20521_WGS:0.14797)1.000:0.08873,(Corynebacterium_genitalium_ATCC_33030_WGS:0.26483,(Corynebacterium_sp_GD7_WGS:0.2394,(Corynebacterium_lipophiloflavum_DSM_44291_WGS:0.17504,(Corynebacterium_timonense_5401744_WGS:0.15099,Corynebacterium_capitovis_DSM_44611_WGS:0.18658)1.000:0.05271)0.866:0.03625)0.989:0.04928)1.000:0.07797)1.000:0.08543)0.998:0.0552)0.981:0.04106)0.918:0.03687)0.999:0.05538,((Corynebacterium_efficiens_YS314_WGS:0.00055,Corynebacterium_efficiens_YS314:0.00055)1.000:0.11983,((Corynebacterium_callunae_DSM_20147:0.00055,Corynebacterium_callunae_DSM_20147_WGS:0.00055)1.000:0.08802,((Corynebacterium_glutamicum_MB001:0.00055,((Corynebacterium_glutamicum_ATCC_13032:0,Corynebacterium_glutamicum_ATCC_13032_2:0):0.00055,Corynebacterium_glutamicum_K051:0.00055)0.000:0.00055)0.979:0.00324,(Corynebacterium_glutamicum_ATCC_14067_WGS:0.00947,(Corynebacterium_glutamicum_R:0.00233,(Corynebacterium_glutamicum_Z188_WGS:0.00055,((Corynebacterium_glutamicum_SCgG1:0,Corynebacterium_glutamicum_SCgG2:0):0.00055,(Corynebacterium_crenatum_MT_WGS:0.00494,Corynebacterium_glutamicum_S9114_WGS:0.0006)0.920:0.00055)0.000:0.00055)1.000:0.00553)0.991:0.00384)0.491:0.00151)1.000:0.07679)1.000:0.07707)1.000:0.1787)0.620:0.03798)1.000:0.05468,(Corynebacterium_argentoratense_DSM_44202:0.35236,(Corynebacterium_freiburgense_DSM_45254_WGS:0.22304,Corynebacterium_durum_F0235_WGS:0.20386)1.000:0.06554)0.999:0.05121)0.510:0.03048,((Corynebacterium_pyruviciproducens_ATCC_BAA1742_WGS:0.08407,(Corynebacterium_glucuronolyticum_ATCC_51866_WGS:0.00378,Corynebacterium_glucuronolyticum_ATCC_51867_WGS:0.0023)1.000:0.07077)1.000:0.41906,Corynebacterium_ciconiae_DSM_44920_WGS:0.32753)0.391:0.06367)1.000:0.12492)0.877:0.05036)1.000:0.29411)1.000:0.16821,(Amycolicicoccus_subflavus_DQS39A1:0.38148,(((((((((Mycobacterium_massiliense_2B0912R_WGS:0,(Mycobacterium_massiliense_2B0912S_WGS:0,Mycobacterium_massiliense_2B0626_WGS:0)_Poly2:0)_Poly1:0.00055,(Mycobacterium_massiliense_2B1231_WGS:0.00055,(Mycobacterium_massiliense_2B0107_WGS:0.00259,((Mycobacterium_abscessus_47J26_WGS:0,Mycobacterium_massiliense_2B0307_WGS:0):0.00055,((Mycobacterium_abscessus_subsp_bolletii_CRM0020_WGS:0.00055,Mycobacterium_abscessus_subsp_bolletii_INCQS_00594_WGS:0.00055)0.929:0.0006,((Mycobacterium_massiliense_1S1510930_WGS:0,(Mycobacterium_massiliense_1S1520914_WGS:0,(Mycobacterium_massiliense_1S1530915_WGS:0,Mycobacterium_massiliense_1S1540310_WGS:0)_Poly3:0)_Poly2:0)_Poly1:0.00114,Mycobacterium_massiliense_M18_WGS:0.0006)0.000:0.00055)0.992:0.00055)0.000:0.00055)0.371:0.00055)0.000:0.00055)0.993:0.00055,Mycobacterium_massiliense_str_GO_06:0.00661)0.847:0.00055,((Mycobacterium_abscessus_subsp_bolletii_50594:0.00073,(((Mycobacterium_abscessus_M156_WGS:0.00055,(Mycobacterium_abscessus_M154_WGS:0.00086,Mycobacterium_abscessus_M148_WGS:0.01784)0.739:0.00055)0.724:0.00055,Mycobacterium_abscessus_M172_WGS:0.00055)0.966:0.00147,((Mycobacterium_massiliense_CCUG_48898_JCM_15300_2_WGS:0.00055,Mycobacterium_massiliense_CCUG_48898_JCM_15300_WGS:0.00055)0.995:0.00244,((((Mycobacterium_abscessus_5S1215_WGS:0.00239,Mycobacterium_abscessus_5S0708_WGS:0.00055)0.996:0.00256,Mycobacterium_abscessus_5S0817_WGS:0.00055)0.000:0.00055,((Mycobacterium_abscessus_5S1212_WGS:0,(Mycobacterium_abscessus_5S0421_WGS:0,(Mycobacterium_abscessus_5S0422_WGS:0,Mycobacterium_abscessus_5S0921_WGS:0)_Poly3:0)_Poly2:0)_Poly1:0.00055,Mycobacterium_abscessus_5S0304_WGS:0.00088)0.000:0.00055)0.980:0.00182,(Mycobacterium_abscessus_M139_WGS:0.0061,((Mycobacterium_abscessus_subsp_bolletii_BD_WGS:0.00088,Mycobacterium_abscessus_M24_WGS:0.00431)0.993:0.00354,(((Mycobacterium_abscessus_M94_WGS:0.0023,Mycobacterium_abscessus_9808_WGS:0.00055)0.996:0.00244,(Mycobacterium_abscessus_M152_WGS:0.0006,(((Mycobacterium_abscessus_3A0731_WGS:0.00173,((Mycobacterium_abscessus_V06705_WGS:0.0006,Mycobacterium_abscessus_3A0930R_WGS:0.00055)0.000:0.00055,(Mycobacterium_abscessus_3A0122R_WGS:0.00055,(Mycobacterium_abscessus_6G0125S_WGS:0,(Mycobacterium_abscessus_6G1108_WGS:0,(Mycobacterium_abscessus_6G0728S_WGS:0,(Mycobacterium_abscessus_6G0728R_WGS:0,(Mycobacterium_abscessus_3A0810R_WGS:0,(Mycobacterium_abscessus_3A0930S_WGS:0,(Mycobacterium_abscessus_6G0212_WGS:0,(Mycobacterium_abscessus:0,(Mycobacterium_abscessus_3A0122S_WGS:0,(Mycobacterium_abscessus_6G0125R_WGS:0,Mycobacterium_abscessus_3A0119R_WGS:0)_Poly10:0)_Poly9:0)_Poly8:0)_Poly7:0)_Poly6:0)_Poly5:0)_Poly4:0)_Poly3:0)_Poly2:0)_Poly1:0.00055)0.818:0.00055)0.000:0.00055)1.000:0.00421,Mycobacterium_abscessus_M93_WGS:0.00053)0.981:0.002,(Mycobacterium_abscessus_4S0206_WGS:0.00579,(Mycobacterium_abscessus_4S0726RA_WGS:0,(Mycobacterium_abscessus_4S0303_WGS:0,(Mycobacterium_abscessus_4S0726RB_WGS:0,(Mycobacterium_abscessus_4S0116R_WGS:0,Mycobacterium_abscessus_4S0116S_WGS:0)_Poly4:0)_Poly3:0)_Poly2:0)_Poly1:0.00055)0.908:0.00063)0.837:0.00055)0.736:0.00055)0.814:0.00099,Mycobacterium_abscessus_CF_WGS:0.00088)0.988:0.00267)0.971:0.00202)0.937:0.00155)0.439:0.00065)0.376:0.0005)0.150:0.00055)0.875:0.00086,Mycobacterium_abscessus_M115_WGS:0.00101)0.928:0.00099)0.997:0.00483,Mycobacterium_abscessus_M159_WGS:0.00055)1.000:0.22287,((((((Mycobacterium_thermoresistibile_ATCC_19527_WGS:0.18029,(Mycobacterium_hassiacum_DSM_44199_WGS:0.00088,Mycobacterium_hassiacum_DSM_44199_2_WGS:0.00198)1.000:0.13216)0.298:0.03938,Mycobacterium_phlei_RIVM601174_WGS:0.1104)1.000:0.05345,((Mycobacterium_smegmatis_JS623:0.10616,(Mycobacterium_tusciae_JS617_WGS:0.07064,Mycobacterium_rhodesiae_NBB3:0.06756)1.000:0.06869)1.000:0.03567,((Mycobacterium_chubuense_NBB4:0.10664,(((Mycobacterium_iranicum_UM_TJL_WGS:0.07645,(Mycobacterium_gilvum_Spyr1:0.0041,Mycobacterium_gilvum_PYRGCK:0.00606)1.000:0.0915)0.859:0.02923,Mycobacterium_vanbaalenii_PYR1:0.07651)0.736:0.01617,Mycobacterium_vaccae_ATCC_25954_WGS:0.08449)1.000:0.03841)1.000:0.05353,((Mycobacterium_sp_KMS:0,Mycobacterium_sp_MCS:0):0.0037,Mycobacterium_sp_JLS:0.00337)1.000:0.141)0.961:0.0227)0.291:0.01403)1.000:0.02219,(((Mycobacterium_sp_UM_WWY_WGS:0.04043,(Mycobacterium_sp_155_WGS:0.0163,Mycobacterium_sp_141_WGS:0.02028)1.000:0.05094)1.000:0.05014,((Mycobacterium_smegmatis_MKD8_WGS:0.00812,(Mycobacterium_smegmatis_str_MC2_155:0.00055,Mycobacterium_smegmatis_str_MC2_155_2:0.00108)1.000:0.01121)1.000:0.13419,((Mycobacterium_fortuitum_subsp_fortuitum_DSM_46621_WGS:0.00055,Mycobacterium_sp_VKM_Ac1817D_WGS:0.00541)1.000:0.05004,(Mycobacterium_septicum_DSM_44393_WGS:0.03417,Mycobacterium_sp_URHD0025_WGS:0.03907)0.935:0.01379)1.000:0.04415)0.961:0.01996)1.000:0.039,(Mycobacterium_sp_360MFTsu51_WGS:0.17727,(Mycobacterium_sp_UM_RHS_WGS:0.0905,(Mycobacterium_sp_VKM_Ac1815D_WGS:0.00564,Mycobacterium_sp_VKM_Ac1816D_WGS:0.00055)1.000:0.13212)1.000:0
[truncated: 444,123 more chars]
