# Supplementary material for: Functional phylogenomics analysis of bacteria and archaea using consistent genome annotation with UniFam
Source: BMC Evol Biol. 2014 Oct 9;14:207. doi: 10.1186/s12862-014-0207-y (PMC4194380; doi:10.1186/s12862-014-0207-y)
Supplement: Additional file 4 — Functional annotations by Prokka, RAST and UniFam in representative genomes. [file 12862_2014_207_MOESM4_ESM.xls]

## Sheet: E.coli MG1655
Functional annotations by Prokka, RAST and UniFam in representative genomes*
ProteinID	Annotation Field*	Prokka	RAST&	UniFam
OLN_00001	gene product name	Transposase	Mobile element protein	NA
	EC	NA	NA	NA
	gene name	NA	-	NA
OLN_00002	gene product name	Integrase core domain protein	Mobile element protein	Putative transposase InsO for insertion sequence element IS911B
	EC	NA	NA	NA
	gene name	NA	-	insO2
OLN_00003	gene product name	hypothetical protein	Mobile element protein	NA
	EC	NA	NA	NA
	gene name	NA	-	NA
OLN_00004	gene product name	hypothetical protein	FIG00640718: hypothetical protein	Putative uncharacterized protein b4286
	EC	NA	NA	NA
	gene name	NA	-	NA
OLN_00005	gene product name	putative siderophore transport system ATP-binding protein YusV	Iron(III) dicitrate transport ATP-binding protein FecE (TC 3.A.1.14.1)	Fe(3+) dicitrate transport ATP-binding protein FecE
	EC	NA	NA	NA
	gene name	yusV_1	-	fecE
OLN_00006	gene product name	Fe(3+) dicitrate transport system permease protein FecD	Iron(III) dicitrate transport system permease protein FecD (TC 3.A.1.14.1)	Fe(3+) dicitrate transport system permease protein FecD
	EC	NA	NA	NA
	gene name	fecD	-	fecD
OLN_00007	gene product name	Fe(3+) dicitrate transport system permease protein FecC	Iron(III) dicitrate transport system permease protein FecC (TC 3.A.1.14.1)	Fe(3+) dicitrate transport system permease protein FecC
	EC	NA	NA	NA
	gene name	fecC	-	fecC
OLN_00008	gene product name	Fe(3+)-citrate-binding protein YfmC precursor	Iron(III) dicitrate transport system, periplasmic iron-binding protein FecB (TC 3.A.1.14.1)	Fe(3+) dicitrate-binding periplasmic protein precursor
	EC	NA	NA	NA
	gene name	yfmC	-	fecB
OLN_00009	gene product name	Fe(3+) dicitrate transport protein FecA precursor	Iron(III) dicitrate transport protein FecA	Fe(3+) dicitrate transport protein FecA precursor
	EC	NA	NA	NA
	gene name	fecA_1	-	fecA
OLN_00010	gene product name	fec operon regulator FecR	NA	Protein FecR
	EC	NA	NA	NA
	gene name	NA	-	fecR
OLN_00011	gene product name	putative RNA polymerase sigma factor FecI	RNA polymerase sigma factor FecI	Probable RNA polymerase sigma factor FecI
	EC	NA	NA	NA
	gene name	fecI	-	fecI
OLN_00012	gene product name	IS1 transposase	Mobile element protein	Insertion element IS1 protein InsB
	EC	NA	NA	NA
	gene name	NA	-	insB7:insB6:insB5:insB4:insB3:insB2:insB1:insB9:insB8:insB24:insB25:insB22:insB23:insB20:insB21:insB19:insB18:insB17:insB16:insB15:insB14:insB13:insB12:insB11:insB10
OLN_00013	gene product name	Deoxyribonucleoside regulator	Erythritol transcriptional regulator EryD	Uncharacterized transcriptional regulator YjhU
	EC	NA	NA	NA
	gene name	deoR_1	-	yjhU
OLN_00014	gene product name	Gnt-II system L-idonate transporter	Gluconate permease, Bsu4004 homolog	Uncharacterized permease YjhF
	EC	NA	NA	NA
	gene name	idnT_1	-	yjhF
OLN_00015	gene product name	Dihydroxy-acid dehydratase	Dihydroxy-acid dehydratase	Uncharacterized protein YjhG
	EC	EC 4.2.1.9	EC 4.2.1.9	EC 4.-.-.-
	gene name	ilvD_1	-	yjhG
OLN_00016	gene product name	putative 2-keto-3-deoxy-galactonate aldolase YagE	4-hydroxy-tetrahydrodipicolinate synthase	Uncharacterized lyase YjhH
	EC	EC 4.1.2.-	EC 4.3.3.7	EC 4.-.-.-
	gene name	yagE_1	-	yjhH
OLN_00017	gene product name	Transcriptional regulator KdgR	Transcriptional regulator, IclR family	Uncharacterized HTH-type transcriptional regulator YjhI
	EC	NA	NA	NA
	gene name	kdgR_1	-	yjhI
OLN_00018	gene product name	Glucitol operon repressor	Putative arylsulfatase regulatory protein	Putative sgc region transcriptional regulator
	EC	NA	NA	NA
	gene name	srlR_1	-	sgcR:yjhJ
OLN_00019	gene product name	Ribulose-phosphate 3-epimerase	Ribulose-phosphate 3-epimerase	Protein SgcE
	EC	EC 5.1.3.1	EC 5.1.3.1	EC 5.1.3.-
	gene name	rpe_1	-	sgcE:yjhK
OLN_00020	gene product name	Ascorbate-specific phosphotransferase enzyme IIA component	PTS system, IIA component	Putative phosphotransferase IIA component SgcA
	EC	EC 2.7.1.-	NA	EC 2.7.1.-
	gene name	ulaC_1	-	yjhL:sgcA
OLN_00021	gene product name	Putative sgc region protein SgcQ	Putative nucleoside triphosphatase	Putative sgc region protein SgcQ
	EC	NA	NA	NA
	gene name	sgcQ	-	yjhM:sgcQ
OLN_00022	gene product name	Galactitol permease IIC component	PTS system, galactitol-specific IIC component	Putative permease IIC component
	EC	NA	EC 2.7.1.69	NA
	gene name	gatC_1	-	yjhN:sgcC
OLN_00023	gene product name	Galactitol-specific phosphotransferase enzyme IIB component	Putative phosphotransferase enzyme	Putative phosphotransferase enzyme IIB component SgcB
	EC	EC 2.7.1.69	NA	EC 2.7.1.69
	gene name	gatB_1	-	sgcB
OLN_00024	gene product name	Putative aminopeptidase YsdC	Putative sgc region protein sgcX	Putative aminopeptidase SgcX
	EC	EC 3.4.11.-	NA	EC 3.4.11.-
	gene name	ysdC_1	-	yjhO:sgcX
OLN_00025	gene product name	hypothetical protein	3-demethylubiquinone-9 3-methyltransferase	Uncharacterized protein YjhP
	EC	NA	EC 2.1.1.64	NA
	gene name	NA	-	yjhP
OLN_00026	gene product name	Acetyltransferase (GNAT) family protein	PhnO protein	Uncharacterized N-acetyltransferase YjhQ
	EC	NA	NA	EC 2.3.1.-
	gene name	NA	-	yjhQ
OLN_00027	gene product name	hypothetical protein	FIG00640575: hypothetical protein	UPF0386 protein YjhX 2:UPF0386 protein KPN78578_02510:UPF0386 protein YjhX:UPF0386 protein YjhX 1
	EC	NA	NA	NA
	gene name	NA	-	yjhX2:yjhX:yjhX1
OLN_00028	gene product name	hypothetical protein	Putative superfamily I DNA helicases	Putative uncharacterized protein YjhR
	EC	NA	NA	NA
	gene name	NA	-	yjhR
OLN_00029	gene product name	putative 9-O-acetyl-N-acetylneuraminic acid deacetylase precursor	FIG00639826: hypothetical protein	Probable 9-O-acetyl-N-acetylneuraminic acid deacetylase precursor
	EC	EC 3.1.1.-	NA	EC 3.1.1.-
	gene name	nanS	-	nanS:yjhS
OLN_00030	gene product name	N-acetylneuraminate epimerase precursor	Sialic acid-induced transmembrane protein YjhT(NanM), possible mutarotase	N-acetylneuraminate epimerase 2 precursor:N-acetylneuraminate epimerase precursor
	EC	EC 5.1.3.24	NA	EC 5.1.3.24
	gene name	nanM	-	yjhT:nanM:nanM2
OLN_00031	gene product name	putative N-acetylneuraminic acid outer membrane channel protein NanC precursor	N-acetylneuraminic acid outer membrane channel protein NanC	Probable N-acetylneuraminic acid outer membrane channel protein NanC precursor
	EC	NA	NA	NA
	gene name	nanC	-	nanC:yjhA
OLN_00032	gene product name	Tyrosine recombinase XerC	type 1 fimbriae regulatory protein FimB	Type 1 fimbriae regulatory protein FimB
	EC	NA	NA	NA
	gene name	xerC_1	-	fimB
OLN_00033	gene product name	Tyrosine recombinase XerC	type 1 fimbriae regulatory protein FimE	Type 1 fimbriae regulatory protein FimE
	EC	NA	NA	NA
	gene name	xerC_2	-	fimE
OLN_00034	gene product name	Type-1 fimbrial protein, A chain precursor	type 1 fimbriae major subunit FimA	Type-1 fimbrial protein, A chain precursor:Fimbrial subunit type 1 precursor
	EC	NA	NA	NA
	gene name	fimA_1	-	pilA:fimA
OLN_00035	gene product name	Type-1 fimbrial protein, A chain precursor	type 1 fimbriae protein FimI, unknown function	Fimbrin-like protein FimI precursor
	EC	NA	NA	NA
	gene name	fimA_2	-	fimI
OLN_00036	gene product name	Chaperone protein FimC precursor	chaperone FimC	NA
	EC	NA	NA	NA
	gene name	fimC_1	-	NA
OLN_00037	gene product name	Chaperone protein FimC precursor	chaperone FimC	Chaperone protein FimC precursor
	EC	NA	NA	NA
	gene name	fimC_2	-	fimC
OLN_00038	gene product name	Outer membrane usher protein FimD precursor	type 1 fimbriae anchoring protein FimD	Outer membrane usher protein FimD precursor
	EC	NA	NA	NA
	gene name	fimD_1	-	fimD
OLN_00039	gene product name	S-fimbrial protein subunit SfaG precursor	type 1 fimbrae adaptor subunit FimF	Protein FimF precursor
	EC	NA	NA	NA
	gene name	sfaG_1	-	fimF
OLN_00040	gene product name	S-fimbrial adhesin protein SfaS precursor	type 1 fimbrae adaptor subunit FimG	Protein FimG precursor
	EC	NA	NA	NA
	gene name	sfaS_1	-	fimG
OLN_00041	gene product name	S-fimbrial protein subunit SfaH	mannose-specific adhesin FimH	Protein FimH precursor
	EC	NA	NA	NA
	gene name	sfaH_1	-	fimH
OLN_00042	gene product name	High-affinity gluconate transporter	Fructuronate transporter GntP	High-affinity gluconate transporter
	EC	NA	NA	NA
	gene name	gntP	-	yjiB:gntP
OLN_00043	gene product name	Mannonate dehydratase	Mannonate dehydratase	Mannonate dehydratase
	EC	EC 4.2.1.8	EC 4.2.1.8	EC 4.2.1.8
	gene name	uxuA	-	uxuA
OLN_00044	gene product name	Polyol:NADP oxidoreductase	D-mannonate oxidoreductase	D-mannonate oxidoreductase
	EC	EC 1.1.1.-	EC 1.1.1.57	EC 1.1.1.57
	gene name	por_1	-	uxuB
OLN_00045	gene product name	hypothetical protein	FIG00638239: hypothetical protein	NA
	EC	NA	NA	NA
	gene name	NA	-	NA
OLN_00046	gene product name	Pyruvate dehydrogenase complex repressor	Uxu operon transcriptional regulator	Uxu operon transcriptional regulator
	EC	NA	NA	NA
	gene name	pdhR_1	-	uxuR
OLN_00047	gene product name	hypothetical protein	Uncharacterized protein YjiC	Uncharacterized protein YjiC
	EC	NA	NA	NA
	gene name	NA	-	yjiC
OLN_00048	gene product name	hypothetical protein	NA	NA
	EC	NA	NA	NA
	gene name	NA	-	NA
OLN_00049	gene product name	Anti-adapter protein IraD	YjiD protein	Anti-adapter protein IraD
	EC	NA	NA	NA
	gene name	iraD	-	yjiD:iraD
OLN_00050	gene product name	HTH-type transcriptional regulator YjiE	LysR family transcriptional regulator QseA	HTH-type transcriptional regulator YjiE
	EC	NA	NA	NA
	gene name	yjiE	-	qseD:yjiE
OLN_00051	gene product name	Isoaspartyl dipeptidase	Isoaspartyl dipeptidase @ Asp-X dipeptidase	Isoaspartyl dipeptidase
	EC	EC 3.4.19.-	EC 3.4.19.5	EC 3.4.19.-
	gene name	iadA	-	iadA:yjiF
OLN_00052	gene product name	Inner membrane protein YjiG	Putative membrane protein	Inner membrane protein YjiG
	EC	NA	NA	NA
	gene name	yjiG	-	yjiG
OLN_00053	gene product name	hypothetical protein	FIG00637915: hypothetical protein	Uncharacterized protein YjiH
	EC	NA	NA	NA
	gene name	NA	-	yjiH
OLN_00054	gene product name	RNA 2'-phosphotransferase	RNA:NAD 2'-phosphotransferase	Probable RNA 2'-phosphotransferase:RNA 2'-phosphotransferase
	EC	NA	NA	EC 2.7.1.-
	gene name	NA	-	kptA:yjiI
OLN_00055	gene product name	Major Facilitator Superfamily protein	Putative transport protein	Uncharacterized protein YjiJ
	EC	NA	NA	NA
	gene name	NA	-	yjiJ
OLN_00056	gene product name	SdiA-regulated	FIG00637952: hypothetical protein	Uncharacterized protein YjiK
	EC	NA	NA	NA
	gene name	NA	-	yjiK
OLN_00057	gene product name	hypothetical protein	FIG00638136: hypothetical protein	NA
	EC	NA	NA	NA
	gene name	NA	-	NA
OLN_00058	gene product name	R-phenyllactate dehydratase activator	FIG00638665: hypothetical protein	Uncharacterized protein YjiL
	EC	EC 3.-.-.-	NA	NA
	gene name	fldI	-	yjiL
OLN_00059	gene product name	R-phenyllactate dehydratase beta subunit	FIG00638031: hypothetical protein	Uncharacterized protein YjiM
	EC	EC 4.2.1.-	NA	NA
	gene name	fldC	-	yjiM
OLN_00060	gene product name	hypothetical protein	Putative inner membrane protein	Uncharacterized protein YjiN
	EC	NA	NA	NA
	gene name	NA	-	yjiN
OLN_00061	gene product name	Multidrug resistance protein MdtM	FIG00637933: hypothetical protein	Multidrug resistance protein MdtM
	EC	NA	NA	NA
	gene name	mdtM	-	yjiO:mdtM
OLN_00062	gene product name	hypothetical protein	NA	NA
	EC	NA	NA	NA
	gene name	NA	-	NA
OLN_00063	gene product name	putative transposase	FIG00638024: Transposase ECs5301	Putative uncharacterized protein YjiP
	EC	NA	NA	NA
	gene name	NA	-	yjiP:yjiQ
OLN_00064	gene product name	putative HTH-type transcriptional regulator YjiR	Transcriptional regulator, GntR family domain / Aspartate aminotransferase	Uncharacterized HTH-type transcriptional regulator YjiR
	EC	NA	EC 2.6.1.1	NA
	gene name	yjiR	-	yjiR
OLN_00065	gene product name	hypothetical protein	FIG00641081: hypothetical protein	Uncharacterized protein YjiS
	EC	NA	NA	NA
	gene name	NA	-	yjiS
OLN_00066	gene product name	hypothetical protein	FIG01047590: hypothetical protein	Putative uncharacterized protein YjiT
	EC	NA	NA	NA
	gene name	NA	-	yjiT
OLN_00067	gene product name	hypothetical protein	helicase related protein	Putative uncharacterized protein YjiV
	EC	NA	NA	NA
	gene name	NA	-	mcrD:yjiV
OLN_00068	gene product name	5-methylcytosine-specific restriction enzyme subunit McrC	enzyme; Degradation of DNA	Protein McrC
	EC	NA	NA	NA
	gene name	NA	-	mcrC
OLN_00069	gene product name	5-methylcytosine-specific restriction enzyme B	enzyme; Degradation of DNA	5-methylcytosine-specific restriction enzyme B
	EC	EC 3.1.21.-	NA	EC 3.1.21.-
	gene name	mcrB	-	rglB:mcrB
OLN_00070	gene product name	Toxic protein SymE	FIG00638399: hypothetical protein	Toxic protein SymE:Endoribonuclease SymE
	EC	EC 3.1.-.-	NA	EC 3.1.-.-
	gene name	symE	-	dinL:sosC:yjiW:symE
OLN_00071	gene product name	Type-1 restriction enzyme EcoKI specificity protein	Type I restriction-modification system, specificity subunit S	Type-1 restriction enzyme EcoKI specificity protein
	EC	NA	EC 3.1.21.3	NA
	gene name	hsdS	-	hsdS:hss
OLN_00072	gene product name	Type I restriction enzyme EcoKI M protein	Type I restriction-modification system, DNA-methyltransferase subunit M	Type I restriction enzyme StySPI M protein:Type I restriction enzyme EcoKI M protein:Type I restriction enzyme StySJI M protein
	EC	EC 2.1.1.72	EC 2.1.1.72	EC 2.1.1.72
	gene name	hsdM	-	hsm:hsdM:hsdT
OLN_00073	gene product name	Type-1 restriction enzyme R protein	Type I restriction-modification system, restriction subunit R	Type I restriction enzyme EcoKI R protein
	EC	EC 3.1.21.3	EC 3.1.21.3	EC 3.1.21.3
	gene name	hsdR	-	hsr:hsdR
OLN_00074	gene product name	Mrr restriction system protein	Mrr restriction system protein	Mrr restriction system protein
	EC	NA	NA	NA
	gene name	mrr	-	mrr
OLN_00075	gene product name	putative GTP-binding protein YjiA	COG0523: Putative GTPases (G3E family)	Uncharacterized GTP-binding protein YjiA
	EC	NA	NA	NA
	gene name	yjiA	-	yjiA
OLN_00076	gene product name	hypothetical protein	COG2879, Hypothetical small protein yjiX	Uncharacterized protein YjiX
	EC	NA	NA	NA
	gene name	NA	-	yjiX
OLN_00077	gene product name	Inner membrane protein YjiY	NA	Inner membrane protein YjiY
	EC	NA	NA	NA
	gene name	yjiY	-	yjiY
OLN_00078	gene product name	Methyl-accepting chemotaxis protein I	Methyl-accepting chemotaxis protein I (serine chemoreceptor protein)	Methyl-accepting chemotaxis protein I
	EC	NA	NA	NA
	gene name	tsr	-	cheD:tsr
OLN_00079	gene product name	L-galactonate transporter	D-galactonate transporter	L-galactonate transporter
	EC	NA	NA	NA
	gene name	yjjL	-	yjiZ:yjjL
OLN_00080	gene product name	putative HTH-type transcriptional regulator YjjM	Regulator of L-galactonate catabolism YjjM	Probable HTH-type transcriptional regulator YjjM
	EC	NA	NA	NA
	gene name	yjjM	-	yjjM
OLN_00081	gene product name	Putative L-galactonate oxidoreductase	Sorbitol dehydrogenase	Putative L-galactonate oxidoreductase
	EC	EC 1.1.1.-	EC 1.1.1.14	EC 1.1.1.-
	gene name	yjjN	-	yjjN
OLN_00082	gene product name	Phosphoglycerol transferase I	Phosphoglycerol transferase I	Phosphoglycerol transferase I
	EC	EC 2.7.8.20	EC 2.7.8.20	EC 2.7.8.20
	gene name	mdoB	-	yjjO:mdoB:opgB
OLN_00083	gene product name	hypothetical protein	Putative glycoprotein/receptor	Uncharacterized protein YjjA precursor
	EC	NA	NA	NA
	gene name	NA	-	yjjA
OLN_00084	gene product name	DNA replication protein DnaC	DNA replication protein DnaC	DNA replication protein DnaC
	EC	NA	NA	NA
	gene name	dnaC_1	-	dnaC:dnaD
OLN_00085	gene product name	Primosomal protein 1	Primosomal protein I	Primosomal protein 1
	EC	NA	NA	NA
	gene name	dnaT	-	dnaT
OLN_00086	gene product name	hypothetical protein	FIG001826: putative inner membrane protein	UPF0442 protein Ent638_0521:UPF0442 protein YjjB:UPF0442 protein KPN78578_47350:UPF0442 protein CKO_03436:UPF0442 protein KPK_4801
	EC	NA	NA	NA
	gene name	NA	-	yjjB
OLN_00087	gene product name	Inner membrane protein YjjP	FIG023911: putative membrane protein	Inner membrane protein YjjP
	EC	NA	NA	NA
	gene name	yjjP	-	yjjP
OLN_00088	gene product name	Putative transcription factor YjjQ	Putative regulator	Putative transcription factor YjjQ:Uncharacterized protein YjjQ
	EC	NA	NA	NA
	gene name	yjjQ	-	yjjQ
OLN_00089	gene product name	Transcriptional activator protein BglJ	Transcriptional activator protein bglJ	Transcriptional activator protein BglJ
	EC	NA	NA	NA
	gene name	bglJ	-	bglJ:yjjR
OLN_00090	gene product name	Ferric iron reductase protein FhuF	Ferric reductase (1.6.99.14)	Ferric iron reductase protein FhuF
	EC	NA	NA	NA
	gene name	fhuF	-	fhuF:yjjS
OLN_00091	gene product name	hypothetical protein	FIG00638078: hypothetical protein	Uncharacterized protein YjjZ
	EC	NA	NA	NA
	gene name	NA	-	yjjZ
OLN_00092	gene product name	Ribosomal RNA small subunit methyltransferase C	Ribosomal RNA small subunit methyltransferase C	Ribosomal RNA small subunit methyltransferase C
	EC	EC 2.1.1.172	EC 2.1.1.52	EC 2.1.1.172
	gene name	rsmC	-	rsmC:yjjT
OLN_00093	gene product name	DNA polymerase III subunit psi	DNA polymerase III psi subunit	DNA polymerase III subunit psi
	EC	EC 2.7.7.7	EC 2.7.7.7	EC 2.7.7.7
	gene name	holD	-	holD
OLN_00094	gene product name	Mycothiol acetyltransferase	Ribosomal-protein-S18p-alanine acetyltransferase	Ribosomal-protein-alanine acetyltransferase
	EC	EC 2.3.1.189	EC 2.3.1.-	EC 2.3.1.128
	gene name	mshD	-	rimI
OLN_00095	gene product name	Pyrimidine 5'-nucleotidase YjjG	5'-nucleotidase YjjG	Pyrimidine 5'-nucleotidase YjjG
	EC	EC 3.1.3.5	EC 3.1.3.5	EC 3.1.3.5
	gene name	yjjG	-	yjjG
OLN_00096	gene product name	Peptide chain release factor 3	Peptide chain release factor 3	Peptide chain release factor 3
	EC	NA	NA	NA
	gene name	prfC	-	prfC
OLN_00097	gene product name	Osmotically-inducible protein Y precursor	Osmotically inducible protein OsmY	Osmotically-inducible protein Y precursor
	EC	NA	NA	NA
	gene name	osmY_1	-	osmY
OLN_00098	gene product name	hypothetical protein	FIG01200701: possible membrane protein	UPF0391 membrane protein KPN_04833:UPF0391 membrane protein ESA_03375:UPF0391 membrane protein ETA_06630:UPF0391 membrane protein YtjA:UPF0391 membrane protein YPA_3852:UPF0391 membrane protein KPK_4780:UPF0391 membrane protein YPDSF_3201:UPF0391 membrane protein YpsIP31758_3502:UPF0391 membrane protein YPO0432/y3747/YP_3749:UPF0391 membrane protein YpAngola_A0835:UPF0391 membrane protein ECA0470…
	EC	NA	NA	NA
	gene name	NA	-	ytjA
OLN_00099	gene product name	Patatin-like phospholipase	FIG00638703: hypothetical protein	Uncharacterized protein YjjU
	EC	NA	NA	EC 3.1.1.-
	gene name	NA	-	yjjU
OLN_00100	gene product name	putative deoxyribonuclease YjjV	Putative deoxyribonuclease YjjV	Uncharacterized deoxyribonuclease YjjV
	EC	EC 3.1.21.-	NA	EC 3.1.21.-
	gene name	yjjV	-	yjjV
OLN_00101	gene product name	Benzylsuccinate synthase activating enzyme	radical activating enzyme	Uncharacterized protein YjjW
	EC	EC 1.97.1.-	NA	NA
	gene name	bssD_1	-	yjjW
OLN_00102	gene product name	hypothetical protein	FIG00638118: hypothetical protein	Uncharacterized protein YjjI
	EC	NA	NA	NA
	gene name	NA	-	yjjI:yjjH
OLN_00103	gene product name	Deoxyribose-phosphate aldolase	Deoxyribose-phosphate aldolase	Deoxyribose-phosphate aldolase
	EC	EC 4.1.2.4	EC 4.1.2.4	EC 4.1.2.4
	gene name	deoC	-	dra:thyR:deoC
OLN_00104	gene product name	Thymidine phosphorylase	NA	Thymidine phosphorylase
	EC	EC 2.4.2.4	NA	EC 2.4.2.4
	gene name	deoA	-	deoA:ttg:tpp
OLN_00105	gene product name	Phosphopentomutase	Phosphopentomutase	Phosphopentomutase
	EC	EC 5.4.2.7	EC 5.4.2.7	EC 5.4.2.7
	gene name	deoB_1	-	thyR:deoB:drm
OLN_00106	gene product name	Purine nucleoside phosphorylase DeoD-type	Purine nucleoside phosphorylase	Purine nucleoside phosphorylase DeoD-type 1:Purine nucleoside phosphorylase DeoD-type
	EC	EC 2.4.2.1	EC 2.4.2.1	EC 2.4.2.1
	gene name	deoD	-	pup:deoD:deoD1:pnp
OLN_00107	gene product name	putative DNA-binding transcriptional regulator	FIG00640556: hypothetical protein	Putative kinase YjjJ
	EC	NA	NA	EC 2.-.-.-
	gene name	NA	-	yjjJ
OLN_00108	gene product name	Lipoate-protein ligase A	Lipoate-protein ligase A	Lipoate-protein ligase A
	EC	EC 2.7.7.63	NA	EC 2.7.7.63
	gene name	lplA	-	yjjF:lplA
OLN_00109	gene product name	hypothetical protein	Lipoate-protein ligase A	Protein smp precursor
	EC	NA	NA	NA
	gene name	NA	-	ytjB:smp
OLN_00110	gene product name	Phosphoserine phosphatase	Phosphoserine phosphatase	Phosphoserine phosphatase
	EC	EC 3.1.3.3	EC 3.1.3.3	EC 3.1.3.3
	gene name	serB	-	serB
OLN_00111	gene product name	hypothetical protein	DNA repair protein RadA	DNA repair protein RadA
	EC	NA	NA	NA
	gene name	NA	-	sms:radA
OLN_00112	gene product name	Trifunctional NAD biosynthesis/regulator protein NadR	NadR transcriptional regulator / Nicotinamide-nucleotide adenylyltransferase, NadR family / Ribosylnicotinamide kinase	Nicotinamide mononucleotide adenylyltransferase:Transcriptional regulator NadR:Ribosylnicotinamide kinase:Trifunctional NAD biosynthesis/regulator protein NadR
	EC	NA	EC 2.7.7.1:2.7.1.22	EC 2.7.7.1:EC 2.7.1.22
	gene name	nadR	-	pnuA:nadR:nadI
OLN_00113	gene product name	hypothetical protein	Cys-tRNA(Pro) deacylase YbaK	NA
	EC	NA	NA	NA
	gene name	NA	-	NA
OLN_00114	gene product name	putative ABC transporter ATP-binding protein YjjK	ABC transporter, ATP-binding protein	Uncharacterized ABC transporter ATP-binding protein HI_1252:Uncharacterized ABC transporter ATP-binding protein YjjK
	EC	NA	NA	NA
	gene name	yjjK	-	yjjK
OLN_00115	gene product name	Soluble lytic murein transglycosylase precursor	Soluble lytic murein transglycosylase precursor	Soluble lytic murein transglycosylase precursor
	EC	EC 4.2.2.-	EC 3.2.1.-	EC 4.2.2.-
	gene name	slt	-	slt:sltY
OLN_00116	gene product name	Trp operon repressor	Transcriptional repressor protein TrpR	Trp operon repressor
	EC	NA	NA	NA
	gene name	trpR	-	trpR:rtrY
OLN_00117	gene product name	Non-canonical purine NTP phosphatase	Inosine/xanthosine triphosphatase	Non-canonical purine NTP phosphatase
	EC	EC 3.6.1.-	EC 3.6.1.-	EC 3.6.1.-
	gene name	yjjX	-	yjjX
OLN_00118	gene product name	Putative phosphoserine phosphatase 2	Phosphoglycerate mutase	Probable phosphoglycerate mutase GpmB
	EC	EC 3.1.3.3	EC 5.4.2.1	EC 5.4.2.1
	gene name	pspB_1	-	gpmB:ytjC
OLN_00119	gene product name	Right origin-binding protein	Right origin-binding protein	Right origin-binding protein
	EC	NA	NA	NA
	gene name	rob_1	-	rob
OLN_00120	gene product name	hypothetical protein	Conserved uncharacterized protein CreA	Protein CreA precursor
	EC	NA	NA	NA
	gene name	NA	-	creA:yjjD
OLN_00121	gene product name	Transcriptional regulatory protein CreB	Two-component response regulator CreB	Transcriptional regulatory protein CreB
	EC	NA	NA	NA
	gene name	creB	-	creB:yjjE
OLN_00122	gene product name	Sensor protein CreC	Two-component response regulator CreC	Sensor protein CreC
	EC	EC 2.7.13.3	NA	EC 2.7.13.3
	gene name	creC	-	creC:phoM
OLN_00123	gene product name	Inner membrane protein CreD	Inner membrane protein CreD	Inner membrane protein CreD
	EC	NA	NA	NA
	gene name	creD	-	cet:creD
OLN_00124	gene product name	Aerobic respiration control protein ArcA	Aerobic respiration control protein arcA	Aerobic respiration control protein ArcA
	EC	NA	NA	NA
	gene name	arcA	-	sfrA:msp:seg:fexA:arcA:dye:cpxC
OLN_00125	gene product name	putative tRNA/rRNA methyltransferase	tRNA:Cm32/Um32 methyltransferase	Uncharacterized tRNA/rRNA methyltransferase LasT
	EC	EC 2.1.1.-	NA	EC 2.1.1.-
	gene name	NA	-	lasT:yjtD
OLN_00126	gene product name	IS2 transposase TnpB	Mobile element protein	Insertion element IS136 uncharacterized protein Atu4601:Insertion element IS136 uncharacterized protein
	EC	NA	NA	NA
	gene name	NA	-	NA
OLN_00127	gene product name	Putative phosphoethanolamine transferase YbiP	NA	NA
	EC	EC 2.7.-.-	NA	NA
	gene name	ybiP_1	-	NA
OLN_00128	gene product name	hypothetical protein	Dca	NA
	EC	NA	NA	NA
	gene name	NA	-	NA
OLN_00129	gene product name	hypothetical protein	NA	Transposase InsG for insertion sequence element IS4
	EC	NA	NA	NA
	gene name	NA	-	insG
OLN_00130	gene product name	Putative sialic acid transporter	Sialic acid transporter (permease) NanT	Putative metabolite transport protein YjhB
	EC	NA	NA	NA
	gene name	nanT_1	-	yjhB
OLN_00131	gene product name	1,5-anhydro-D-fructose reductase	FIG00553873: hypothetical protein	Uncharacterized oxidoreductase YjhC
	EC	EC 1.1.1.292	NA	EC 1.-.-.-
	gene name	afr_1	-	yjhC
OLN_00132	gene product name	hypothetical protein	NA	Uncharacterized protein YthA
	EC	NA	NA	NA
	gene name	NA	-	ythA
OLN_00133	gene product name	hypothetical protein	KpLE2 phage-like element; predicted protein (pseudogene)	Putative uncharacterized protein YjhD
	EC	NA	NA	NA
	gene name	NA	-	yjhD
OLN_00134	gene product name	Transposase	NA	Transposase InsN for insertion sequence element IS911:Transposase InsN for insertion sequence element IS911A
	EC	NA	NA	NA
	gene name	NA	-	insN1:insN
OLN_00135	gene product name	hypothetical protein	Mobile element protein	NA
	EC	NA	NA	NA
	gene name	NA	-	NA
OLN_00136	gene product name	hypothetical protein	FIG00639812: hypothetical protein	Uncharacterized protein YjaA
	EC	NA	NA	NA
	gene name	NA	-	yjaA
OLN_00137	gene product name	putative N-acetyltransferase YjaB	Putative acetyltransferase	Uncharacterized N-acetyltransferase YjaB
	EC	EC 2.3.1.-	NA	EC 2.3.1.-
	gene name	yjaB_1	-	yjaB
OLN_00138	gene product name	Homoserine O-succinyltransferase	Homoserine O-succinyltransferase	Homoserine O-succinyltransferase
	EC	EC 2.3.1.46	EC 2.3.1.46	EC 2.3.1.46
	gene name	metA	-	metA
OLN_00139	gene product name	Malate synthase A	Malate synthase	Malate synthase A
	EC	EC 2.3.3.9	EC 2.3.3.9	EC 2.3.3.9
	gene name	aceB	-	aceB:mas
OLN_00140	gene product name	Isocitrate lyase	Isocitrate lyase	Isocitrate lyase
	EC	EC 4.1.3.1	EC 4.1.3.1	EC 4.1.3.1
	gene name	aceA	-	aceA:icl
OLN_00141	gene product name	Isocitrate dehydrogenase kinase/phosphatase	Isocitrate dehydrogenase phosphatase /kinase	Isocitrate dehydrogenase kinase/phosphatase
	EC	EC 2.7.11.5	EC 2.7.11.5:3.1.3.-	EC 3.1.3.-:EC 2.7.11.5
	gene name	aceK	-	aceK
OLN_00142	gene product name	Ankyrin repeats (3 copies)	Ankyrin-repeat protein A	NA
	EC	NA	NA	NA
	gene name	NA	-	NA
OLN_00143	gene product name	hypothetical protein	Ankyrin-repeat protein A	Ankyrin repeat protein A
	EC	NA	NA	NA
	gene name	NA	-	arp:yjaC:arpA
OLN_00144	gene product name	Acetate operon repressor	Acetate operon repressor	Acetate operon repressor
	EC	NA	NA	NA
	gene name	iclR	-	iclR
OLN_00145	gene product name	Methionine synthase	5-methyltetrahydrofolate--homocysteine methyltransferase	Methionine synthase
	EC	EC 2.1.1.13	EC 2.1.1.13	EC 2.1.1.13
	gene name	metH	-	metH
OLN_00146	gene product name	Na+/Pi-cotransporter	Sodium-dependent phosphate transporter	Uncharacterized protein YjbB
	EC	NA	NA	NA
	gene name	NA	-	yjbB
OLN_00147	gene product name	Peptidase E	Alpha-aspartyl dipeptidase Peptidase E	Peptidase E
	EC	EC 3.4.13.21	EC 3.4.13.21	EC 3.4.13.21
	gene name	pepE	-	pepE
OLN_00148	gene product name	Ribosomal large subunit pseudouridine synthase F	Ribosomal large subunit pseudouridine synthase F	Ribosomal large subunit pseudouridine synthase F
	EC	EC 5.4.99.21	EC 4.2.1.70	EC 5.4.99.-:EC 5.4.99.21
	gene name	rluF	-	rluF:yjbC
OLN_00149	gene product name	hypothetical protein	FIG00638401: hypothetical protein	Uncharacterized protein YjbD
	EC	NA	NA	NA
	gene name	NA	-	yjbD
OLN_00150	gene product name	Lysine-sensitive aspartokinase 3	Aspartokinase	Lysine-sensitive aspartokinase 3
	EC	EC 2.7.2.4	EC 2.7.2.4	EC 2.7.2.4
	gene name	lysC	-	apk:lysC
OLN_00151	gene product name	Glucose-6-phosphate isomerase	Glucose-6-phosphate isomerase	Glucose-6-phosphate isomerase
	EC	EC 5.3.1.9	EC 5.3.1.9	EC 5.3.1.9
	gene name	pgi	-	pgi
OLN_00152	gene product name	Exopolysaccharide production protein YjbE	YjbE secreted protein	Uncharacterized protein YjbE precursor
	EC	NA	NA	NA
	gene name	NA	-	yjbE
OLN_00153	gene product name	putative lipoprotein GfcB precursor	YjbF outer membrane lipoprotein	Uncharacterized lipoprotein YjbF precursor
	EC	NA	NA	NA
	gene name	gfcB_1	-	yjbF
OLN_00154	gene product name	hypothetical protein	YjbG polysaccharide synthesis-related protein	Uncharacterized protein YjbG precursor
	EC	NA	NA	NA
	gene name	NA	-	yjbG
OLN_00155	gene product name	hypothetical protein	YjbH outer membrane lipoprotein	Uncharacterized lipoprotein GfcD precursor
	EC	NA	NA	NA
	gene name	NA	-	ymcA:gfcD
OLN_00156	gene product name	Protein PsiE	PsiE protein	Protein PsiE homolog:Protein PsiE
	EC	NA	NA	NA
	gene name	psiE	-	psiE:yjbA
OLN_00157	gene product name	D-xylose-proton symporter	D-xylose proton-symporter XylE	D-xylose-proton symporter
	EC	NA	NA	NA
	gene name	xylE_1	-	xylE
OLN_00158	gene product name	D-xylose-proton symporter	D-xylose proton-symporter XylE	NA
	EC	NA	NA	NA
	gene name	xylE_2	-	NA
OLN_00159	gene product name	Maltose transport system permease protein MalG	Maltose/maltodextrin ABC transporter, permease protein MalG	Maltose transport system permease protein MalG
	EC	NA	NA	NA
	gene name	malG	-	malG
OLN_00160	gene product name	Maltose transport system permease protein MalF	Maltose/maltodextrin ABC transporter, permease protein MalF	Maltose transport system permease protein MalF
	EC	NA	NA	NA
	gene name	malF	-	malF
OLN_00161	gene product name	Maltose-binding periplasmic protein precursor	Maltose/maltodextrin ABC transporter, substrate binding periplasmic protein MalE	Maltose-binding periplasmic protein precursor
	EC	NA	NA	NA
	gene name	malE	-	malE
OLN_00162	gene product name	hypothetical protein	NA	NA
	EC	NA	NA	NA
	gene name	NA	-	NA
OLN_00163	gene product name	Maltose/maltodextrin import ATP-binding protein MalK	Maltose/maltodextrin transport ATP-binding protein MalK	Maltose/maltodextrin import ATP-binding protein MalK
	EC	EC 3.6.3.19	EC 3.6.3.19	EC 3.6.3.19
	gene name	malK	-	malK
OLN_00164	gene product name	Maltoporin precursor	Maltoporin (maltose/maltodextrin high-affinity receptor, phage lambda receptor protein)	Maltoporin precursor
	EC	NA	NA	NA
	gene name	lamB	-	lamB:malB
OLN_00165	gene product name	maltose regulon periplasmic protein	Maltose operon periplasmic protein MalM	Maltose operon periplasmic protein precursor
	EC	NA	NA	NA
	gene name	NA	-	molA:malM
OLN_00166	gene product name	hypothetical protein	NA	NA
	EC	NA	NA	NA
	gene name	NA	-	NA
OLN_00167	gene product name	hypothetical protein	YjbI protein	NA
	EC	NA	NA	NA
	gene name	NA	-	NA
OLN_00168	gene product name	hypothetical protein	YjbI protein	Putative uncharacterized protein YjbI
	EC	NA	NA	NA
	gene name	NA	-	yjbI
OLN_00169	gene product name	hypothetical protein	YjbI protein	NA
	EC	NA	NA	NA
	gene name	NA	-	NA
OLN_00170	gene product name	Chorismate pyruvate-lyase	Chorismate--pyruvate lyase	Chorismate--pyruvate lyase
	EC	EC 4.1.3.40	EC 4.1.3.40	EC 4.1.3.40
	gene name	ubiC	-	ubiC
OLN_00171	gene product name	4-hydroxybenzoate octaprenyltransferase	4-hydroxybenzoate polyprenyltransferase	4-hydroxybenzoate octaprenyltransferase
	EC	EC 2.5.1.-	EC 2.5.1.39	EC 2.5.1.-
	gene name	ubiA	-	cyr:ubiA
OLN_00172	gene product name	Glycerol-3-phosphate acyltransferase	Glycerol-3-phosphate acyltransferase	Glycerol-3-phosphate acyltransferase
	EC	EC 2.3.1.15	EC 2.3.1.15	EC 2.3.1.15
	gene name	plsB	-	plsB
OLN_00173	gene product name	Diacylglycerol kinase	Diacylglycerol kinase	Diacylglycerol kinase
	EC	EC 2.7.1.107	EC 2.7.1.107	EC 2.7.1.107
	gene name	dgkA	-	dgkA
OLN_00174	gene product name	LexA repressor	SOS-response repressor and protease LexA	LexA repressor
	EC	EC 3.4.21.88	EC 3.4.21.88	EC 3.4.21.88
	gene name	lexA_1	-	exrA:umuA:spr:lexA:tsl
OLN_00175	gene product name	DNA-damage-inducible protein F	DNA-damage-inducible protein F	DNA-damage-inducible protein F
	EC	NA	NA	NA
	gene name	dinF	-	dinF
OLN_00176	gene product name	hypothetical protein	UPF0337 protein yjbJ	UPF0337 protein YjbJ
	EC	NA	NA	NA
	gene name	NA	-	yjbJ
OLN_00177	gene product name	Zinc uptake regulation protein	Zinc uptake regulation protein ZUR	Zinc uptake regulation protein
	EC	NA	NA	NA
	gene name	zur	-	zur:yjbK
OLN_00178	gene product name	hypothetical protein	FIG00639441: hypothetical protein	Uncharacterized protein YjbL
	EC	NA	NA	NA
	gene name	NA	-	yjbL
OLN_00179	gene product name	hypothetical protein	FIG00639441: hypothetical protein	Uncharacterized protein YjbM
	EC	NA	NA	NA
	gene name	NA	-	yjbM
OLN_00180	gene product name	putative tRNA-dihydrouridine synthase	NA	tRNA-dihydrouridine synthase A
	EC	EC 1.-.-.-	NA	EC 1.-.-.-
	gene name	dus	-	yjbN:dusA
OLN_00181	gene product name	Phage shock protein G	Phage shock protein G	Phage shock protein G
	EC	NA	NA	NA
	gene name	pspG	-	pspG:yjbO
OLN_00182	gene product name	Quinone oxidoreductase 1	Quinone oxidoreductase	Quinone oxidoreductase:Quinone oxidoreductase 1
	EC	EC 1.6.5.5	EC 1.6.5.5	EC 1.6.5.5
	gene name	qorA	-	hcz:qor1:qor:qorA
OLN_00183	gene product name	Replicative DNA helicase	Replicative DNA helicase	Replicative DNA helicase
	EC	EC 3.6.4.12	EC 3.6.1.-	EC 3.6.4.12
	gene name	dnaB	-	groP:dnaB:grpA
OLN_00184	gene product name	Alanine racemase, biosynthetic	NA	Alanine racemase, biosynthetic:Alanine racemase
	EC	EC 5.1.1.1	NA	EC 5.1.1.1
	gene name	alr	-	alr
OLN_00185	gene product name	Aromatic-amino-acid aminotransferase	Biosynthetic Aromatic amino acid aminotransferase alpha	Aromatic-amino-acid aminotransferase
	EC	EC 2.6.1.57	EC 2.6.1.57	EC 2.6.1.57
	gene name	tyrB	-	tyrB
OLN_00186	gene product name	hypothetical protein	FIG00638711: hypothetical protein	Uncharacterized protein YjbS
	EC	NA	NA	NA
	gene name	NA	-	yjbS
OLN_00187	gene product name	Class B acid phosphatase precursor	NMN phosphatase ; Class B acid phosphatase precursor	Class B acid phosphatase precursor
	EC	EC 3.1.3.2	EC 3.1.3.5:3.1.3.2	EC 3.1.3.2
	gene name	aphA	-	napA:aphA:yjbP
OLN_00188	gene product name	hypothetical protein	FIG004064: hypothetical protein	UPF0047 protein YjbQ
	EC	NA	NA	NA
	gene name	NA	-	yjbQ
OLN_00189	gene product name	hypothetical protein	Protein yjbR	Uncharacterized protein YjbR
	EC	NA	NA	NA
	gene name	NA	-	yjbR
OLN_00190	gene product name	UvrABC system protein A	Excinuclease ABC subunit A	UvrABC system protein A
	EC	NA	NA	NA
	gene name	uvrA	-	uvrA
OLN_00191	gene product name	Single-stranded DNA-binding protein	Single-stranded DNA-binding protein	Single-stranded DNA-binding protein
	EC	NA	NA	NA
	gene name	ssb	-	exrB:lexC:ssb
OLN_00192	gene product name	hypothetical protein	YjcB protein	Uncharacterized protein YjcB
	EC	NA	NA	NA
	gene name	NA	-	yjcB
OLN_00193	gene product name	putative membrane protein YjcC	FIG00638940: hypothetical protein	Uncharacterized membrane protein YjcC
	EC	NA	NA	NA
	gene name	yjcC_1	-	yjcC
OLN_00194	gene product name	Regulatory protein SoxS	Regulatory protein SoxS	Regulatory protein SoxS
	EC	NA	NA	NA
	gene name	soxS	-	soxS
OLN_00195	gene product name	Redox-sensitive transcriptional activator SoxR	Redox-sensitive transcriptional activator SoxR	Redox-sensitive transcriptional activator SoxR
	EC	NA	NA	NA
	gene name	soxR	-	soxR:marC
OLN_00196	gene product name	Putative permease YjcD	Guanine-hypoxanthine permease	Putative permease YjcD
	EC	NA	NA	NA
	gene name	yjcD_1	-	yjcD
OLN_00197	gene product name	Sodium, potassium, lithium and rubidium/H(+) antiporter	Putative Na(+)/H(+) exchanger protein, CPA1 family precursor	Uncharacterized Na(+)/H(+) exchanger YjcE
	EC	NA	NA	NA
	gene name	nhaK	-	yjcE
OLN_00198	gene product name	Secreted effector protein pipB2	FIG00638091: hypothetical protein	Uncharacterized protein YjcF
	EC	NA	NA	NA
	gene name	pipB2	-	yjcF
OLN_00199	gene product name	Cation/acetate symporter ActP	Acetate permease ActP (cation/acetate symporter)	Cation/acetate symporter ActP
	EC	NA	NA	NA
	gene name	actP	-	actP
OLN_00200	gene product name	Inner membrane protein YjcH	Putative membrane protein, clustering with ActP	Inner membrane protein YjcH
	EC	NA	NA	NA
	gene name	yjcH	-	yjcH
OLN_00201	gene product name	Acetyl-coenzyme A synthetase	Acetyl-coenzyme A synthetase	Acetyl-coenzyme A synthetase
	EC	EC 6.2.1.1	EC 6.2.1.1	EC 6.2.1.1
	gene name	acs	-	acsA
OLN_00202	gene product name	Cytochrome c-552 precursor	Cytochrome c552 precursor	Cytochrome c-552 precursor
	EC	EC 1.7.2.2	EC 1.7.2.2	EC 1.7.2.2
	gene name	nrfA	-	nrfA
OLN_00203	gene product name	Cytochrome c-type protein NrfB precursor	Cytochrome c-type protein NrfB precursor	Cytochrome c-type protein NrfB precursor
	EC	NA	NA	NA
	gene name	nrfB	-	nrfB:yjcI
OLN_00204	gene product name	putative ferredoxin-like protein YdhX precursor	NrfC protein	Protein NrfC precursor
	EC	NA	NA	NA
	gene name	ydhX_1	-	nrfC:yjcJ
OLN_00205	gene product name	Polysulphide reductase, NrfD	NrfD protein	Protein NrfD
	EC	NA	NA	NA
	gene name	NA	-	nrfD:yjcK
OLN_00206	gene product name	Cytochrome c-type biogenesis protein CcmF	Cytochrome c-type heme lyase subunit nrfE, nitrite reductase complex assembly	Cytochrome c-type biogenesis protein NrfE
	EC	NA	NA	NA
	gene name	ccmF_1	-	yjcL:nrfE
OLN_00207	gene product name	Cytochrome c-type biogenesis protein CcmH precursor	NA	Formate-dependent nitrite reductase complex subunit NrfF precursor
	EC	NA	NA	NA
	gene name	ccmH_1	-	nrfF:yjcM
OLN_00208	gene product name	Formate-dependent nitrite reductase complex subunit NrfG	Cytochrome c-type heme lyase subunit nrfG, nitrite reductase complex assembly	Formate-dependent nitrite reductase complex subunit NrfG
	EC	NA	NA	NA
	gene name	nrfG	-	nrfG:yjcN
OLN_00209	gene product name	Proton glutamate symport protein	NA	Proton glutamate symport protein
	EC	NA	NA	NA
	gene name	gltP	-	gltP
OLN_00210	gene product name	Sel1 repeat protein	FIG01200701: possible membrane protein	Uncharacterized protein YjcO precursor
	EC	NA	NA	NA
	gene name	NA	-	yjcO
OLN_00211	gene product name	Formate dehydrogenase H	Formate dehydrogenase H @ selenocysteine-containing	Formate dehydrogenase H
	EC	EC 1.1.99.33	EC 1.2.1.2	EC 1.2.1.2:EC 1.1.99.33
	gene name	fdhF_1	-	fdhF
OLN_00212	gene product name	Formate dehydrogenase H	Formate dehydrogenase H @ selenocysteine-containing	NA
	EC	EC 1.1.99.33	EC 1.2.1.2	NA
	gene name	fdhF_2	-	NA
OLN_00213	gene product name	Multidrug resistance outer membrane protein MdtP precursor	Outer membrane component of tripartite multidrug resistance system	Multidrug resistance outer membrane protein MdtP precursor
	EC	NA	NA	NA
	gene name	mdtP_1	-	mdtP:yjcP
OLN_00214	gene product name	Multidrug resistance protein MdtO	Membrane fusion component of tripartite multidrug resistance system	Multidrug resistance protein MdtO
	EC	NA	NA	NA
	gene name	mdtO	-	mdtO:yjcQ
OLN_00215	gene product name	Multidrug resistance protein MdtN	Inner membrane component of tripartite multidrug resistance system	Multidrug resistance protein MdtN
	EC	NA	NA	NA
	gene name	mdtN	-	mdtN:yjcR
OLN_00216	gene product name	hypothetical protein	FIG00637930: hypothetical protein	Uncharacterized protein YtcA precursor
	EC	NA	NA	NA
	gene name	NA	-	ytcA
OLN_00217	gene product name	Metallo-beta-lactamase superfamily protein	FIG00638848: hypothetical protein	Uncharacterized protein YjcS
	EC	NA	NA	NA
	gene name	NA	-	yjcS
OLN_00218	gene product name	D-allose kinase	D-allose kinase	D-allose kinase
	EC	EC 2.7.1.55	EC 2.7.1.55	EC 2.7.1.55
	gene name	alsK	-	yjcT:alsK
OLN_00219	gene product name	D-allulose-6-phosphate 3-epimerase	D-allulose-6-phosphate 3-epimerase	D-allulose-6-phosphate 3-epimerase
	EC	EC 5.1.3.-	EC 5.1.3.-	EC 5.1.3.-
	gene name	alsE	-	yjcU:alsE
OLN_00220	gene product name	D-allose transport system permease protein AlsC	D-allose ABC transporter, permease component	D-allose transport system permease protein AlsC
	EC	NA	NA	NA
	gene name	alsC	-	yjcV:alsC
OLN_00221	gene product name	Ribose import ATP-binding protein RbsA	D-allose ABC transporter, ATPase component	D-allose import ATP-binding protein AlsA
	EC	EC 3.6.3.17	NA	EC 3.6.3.17
	gene name	rbsA_1	-	yjcW:alsA
OLN_00222	gene product name	D-allose-binding periplasmic protein precursor	D-allose ABC transporter, substrate-binding component	D-allose-binding periplasmic protein precursor
	EC	NA	NA	NA
	gene name	alsB	-	yjcX:alsB
OLN_00223	gene product name	HTH-type transcriptional regulator RpiR	Transcriptional regulator of D-allose utilization, RpiR family	HTH-type transcriptional regulator RpiR
	EC	NA	NA	NA
	gene name	rpiR	-	alsR:yjcY:rpiR
OLN_00224	gene product name	Ribose-5-phosphate isomerase B	NA	Ribose-5-phosphate isomerase B
	EC	EC 5.3.1.6	NA	EC 5.3.1.6
	gene name	rpiB	-	yjcA:rpiB
OLN_00225	gene product name	hypothetical protein	FIG00638130: hypothetical protein	Uncharacterized protein YjdP precursor
	EC	NA	NA	NA
	gene name	NA	-	yjdP
OLN_00226	gene product name	Phosphoribosyl 1,2-cyclic phosphodiesterase	Metal-dependent hydrolases of the beta-lactamase superfamily I; PhnP protein	Phosphoribosyl 1,2-cyclic phosphodiesterase
	EC	EC 3.1.4.55	NA	EC 3.1.4.55
	gene name	phnP	-	phnP
OLN_00227	gene product name	aminoalkylphosphonic acid N-acetyltransferase	PhnO protein	Protein PhnO
	EC	NA	NA	EC 2.3.1.-
	gene name	NA	-	phnO
OLN_00228	gene product name	Ribose 1,5-bisphosphate phosphokinase PhnN	ATP-binding protein PhnN; Guanylate kinase	Ribose 1,5-bisphosphate phosphokinase PhnN
	EC	EC 2.7.4.23	EC 2.7.4.8	EC 2.7.4.23
	gene name	phnN	-	phnN
OLN_00229	gene product name	Alpha-D-ribose 1-methylphosphonate 5-triphosphate diphosphatase	Metal-dependent hydrolase involved in phosphonate metabolism	Alpha-D-ribose 1-methylphosphonate 5-triphosphate diphosphatase
	EC	EC 3.6.1.63	NA	EC 3.6.1.63
	gene name	phnM	-	phnM
OLN_00230	gene product name	Alpha-D-ribose 1-methylphosphonate 5-triphosphate synthase subunit PhnL	Phosphonates transport ATP-binding protein PhnL	Alpha-D-ribose 1-methylphosphonate 5-triphosphate synthase subunit PhnL
	EC	EC 2.7.8.37	NA	EC 2.7.8.37
	gene name	phnL	-	phnL
OLN_00231	gene product name	Putative phosphonates utilization ATP-binding protein PhnK	Phosphonates transport ATP-binding protein PhnK	Putative phosphonates utilization ATP-binding protein PhnK
	EC	NA	NA	NA
	gene name	phnK	-	phnK
OLN_00232	gene product name	Alpha-D-ribose 1-methylphosphonate 5-phosphate C-P lyase	PhnJ protein	Alpha-D-ribose 1-methylphosphonate 5-phosphate C-P lyase
	EC	EC 4.7.1.1	NA	EC 4.7.1.1
	gene name	phnJ	-	phnJ
OLN_00233	gene product name	Alpha-D-ribose 1-methylphosphonate 5-triphosphate synthase subunit PhnI	PhnI protein	Alpha-D-ribose 1-methylphosphonate 5-triphosphate synthase subunit PhnI
	EC	EC 2.7.8.37	NA	EC 2.7.8.37
	gene name	phnI	-	phnI
OLN_00234	gene product name	Alpha-D-ribose 1-methylphosphonate 5-triphosphate synthase subunit PhnH	PhnH protein	Alpha-D-ribose 1-methylphosphonate 5-triphosphate synthase subunit PhnH
	EC	EC 2.7.8.37	NA	EC 2.7.8.37
	gene name	phnH	-	phnH
OLN_00235	gene product name	Alpha-D-ribose 1-methylphosphonate 5-triphosphate synthase subunit PhnG	PhnG protein	Alpha-D-ribose 1-methylphosphonate 5-triphosphate synthase subunit PhnG
	EC	EC 2.7.8.37	NA	EC 2.7.8.37
	gene name	phnG	-	phnG
OLN_00236	gene product name	putative transcriptional regulator PhnF	Transcriptional regulator PhnF	Probable transcriptional regulator PhnF
	EC	NA	NA	NA
	gene name	phnF	-	phnF
OLN_00237	gene product name	Phosphate-import permease protein PhnE	Phosphonate ABC transporter permease protein phnE (TC 3.A.1.9.1)	D-methionine transport system permease protein MetI
	EC	NA	NA	NA
	gene name	phnE	-	yaeE:metI
OLN_00238	gene product name	Phosphate-import protein PhnD precursor	Phosphonate ABC transporter phosphate-binding periplasmic component (TC 3.A.1.9.1)	Phosphonates-binding periplasmic protein precursor
	EC	NA	NA	NA
	gene name	phnD	-	psiD:phnD
OLN_00239	gene product name	Phosphate-import ATP-binding protein PhnC	Phosphonate ABC transporter ATP-binding protein (TC 3.A.1.9.1)	Phosphonates import ATP-binding protein PhnC
	EC	EC 3.6.3.27	NA	EC 3.6.3.28
	gene name	phnC	-	phnC
OLN_00240	gene product name	hypothetical protein	PhnB protein; putative DNA binding 3-demethylubiquinone-9 3-methyltransferase domain protein	Protein PhnB
	EC	NA	NA	NA
	gene name	NA	-	phnB:yjdN
OLN_00241	gene product name	hypothetical protein	Alkylphosphonate utilization operon protein PhnA	Protein PhnA
	EC	NA	NA	NA
	gene name	NA	-	yjdM:phnA
OLN_00242	gene product name	Clamp-binding protein CrfC	Putative vimentin	Uncharacterized protein YjdA
	EC	NA	NA	NA
	gene name	crfC	-	yjdA
OLN_00243	gene product name	hypothetical protein	Methyl-accepting chemotaxis protein	Uncharacterized protein YjcZ
	EC	NA	NA	NA
	gene name	NA	-	yjcZ
OLN_00244	gene product name	Proline/betaine transporter	L-Proline/Glycine betaine transporter ProP	Proline/betaine transporter
	EC	NA	NA	NA
	gene name	proP_1	-	proP
OLN_00245	gene product name	hypothetical protein	NA	NA
	EC	NA	NA	NA
	gene name	NA	-	NA
OLN_00246	gene product name	Sensor protein BasS	Sensor protein basS/pmrB	Sensor protein BasS
	EC	EC 2.7.13.3	EC 2.7.3.-	EC 2.7.13.3
	gene name	basS	-	pmrB:basS:parB
OLN_00247	gene product name	Transcriptional regulatory protein BasR	Transcriptional regulatory protein basR/pmrA	Transcriptional regulatory protein BasR
	EC	NA	NA	NA
	gene name	basR	-	pmrA:basR:parA
OLN_00248	gene product name	Phosphoethanolamine transferase EptA	Phosphoethanolamine transferase EptA specific for the 1 phosphate group of core-lipid A	Phosphoethanolamine transferase EptA
	EC	EC 2.7.-.-	NA	EC 2.7.-.-
	gene name	eptA	-	pmrC:pagB:eptA
OLN_00249	gene product name	Arginine/agmatine antiporter	Arginine/agmatine antiporter	Arginine/agmatine antiporter
	EC	NA	NA	NA
	gene name	adiC	-	adiC:yjdE:aniC:yjdD
OLN_00250	gene product name	HTH-type transcriptional regulator GadX	Transcriptional regulator of catabolic arginine decarboxylase (adiA)	HTH-type transcriptional regulator AdiY
	EC	NA	NA	NA
	gene name	gadX_1	-	adiY
OLN_00251	gene product name	Biodegradative arginine decarboxylase	Arginine decarboxylase, catabolic	Biodegradative arginine decarboxylase
	EC	EC 4.1.1.19	EC 4.1.1.19	EC 4.1.1.19
	gene name	adiA	-	adiA:adi
OLN_00252	gene product name	Melibiose operon regulatory protein	Melibiose operon regulatory protein	Melibiose operon regulatory protein
	EC	NA	NA	NA
	gene name	melR	-	melR
OLN_00253	gene product name	Alpha-galactosidase	Alpha-galactosidase	Alpha-galactosidase
	EC	EC 3.2.1.22	EC 3.2.1.22	EC 3.2.1.22
	gene name	melA	-	melA:mel-7
OLN_00254	gene product name	Melibiose carrier protein	Melibiose carrier protein, Na+/melibiose symporter	Melibiose carrier protein
	EC	NA	NA	NA
	gene name	melB	-	melB:mel-4
OLN_00255	gene product name	Inner membrane protein YjdF	Inner membrane protein yjdF	Inner membrane protein YjdF
	EC	NA	NA	NA
	gene name	yjdF	-	yjdF
OLN_00256	gene product name	Fumarate hydratase class I, anaerobic	Fumarate hydratase class I, anaerobic	Fumarate hydratase class I, anaerobic:Fumarate hydratase class I, aerobic
	EC	EC 4.2.1.2	EC 4.2.1.2	EC 4.2.1.2
	gene name	fumB	-	fumA:fumB
OLN_00257	gene product name	Anaerobic C4-dicarboxylate transporter DcuB	C4-dicarboxylate transporter DcuB	Anaerobic C4-dicarboxylate transporter DcuB
	EC	NA	NA	NA
	gene name	dcuB	-	genF:dcuB
OLN_00258	gene product name	Transcriptional regulatory protein DcuR	Fumarate respiration transcriptional regulator DcuR	Transcriptional regulatory protein DcuR
	EC	NA	NA	NA
	gene name	dcuR	-	yjdG:dcuR
OLN_00259	gene product name	Sensor histidine kinase DcuS	Fumarate respiration sensor kinase protein DcuS	Sensor histidine kinase DcuS
	EC	EC 2.7.13.3	NA	EC 2.7.13.3
	gene name	dcuS	-	yjdH:dcuS
OLN_00260	gene product name	hypothetical protein	FIG00638676: hypothetical protein	Uncharacterized protein YjdI
	EC	NA	NA	NA
	gene name	NA	-	yjdI
OLN_00261	gene product name	hypothetical protein	hypothetical protein YjdJ	Uncharacterized protein YjdJ
	EC	NA	NA	NA
	gene name	NA	-	yjdJ
OLN_00262	gene product name	hypothetical protein	hypothetical protein	Uncharacterized protein YjdK
	EC	NA	NA	NA
	gene name	NA	-	yjdK
OLN_00263	gene product name	hypothetical protein	FIG00637928: hypothetical protein	Uncharacterized protein YjdO
	EC	NA	NA	NA
	gene name	NA	-	yjdO
OLN_00264	gene product name	Lysine--tRNA ligase, heat inducible	Lysyl-tRNA synthetase (class II)	Lysine--tRNA ligase
	EC	EC 6.1.1.6	EC 6.1.1.6	EC 6.1.1.6
	gene name	lysU	-	lysS
OLN_00265	gene product name	putative dipeptide and tripeptide permease YjdL	Di/tripeptide permease YjdL	Probable dipeptide and tripeptide permease YjdL
	EC	NA	NA	NA
	gene name	yjdL	-	yjdL:dtpC
OLN_00266	gene product name	Lysine decarboxylase, inducible	Lysine decarboxylase, inducible	Lysine decarboxylase, inducible
	EC	EC 4.1.1.18	EC 4.1.1.18	EC 4.1.1.18
	gene name	cadA	-	cadA:ldcI
OLN_00267	gene product name	putative cadaverine/lysine antiporter	Lysine/cadaverine antiporter membrane protein CadB	Probable cadaverine/lysine antiporter
	EC	NA	NA	NA
	gene name	cadB	-	cadB
OLN_00268	gene product name	Transcriptional activator CadC	Transcriptional activator of cad operon	Transcriptional activator CadC
	EC	NA	NA	NA
	gene name	cadC	-	cadC
OLN_00269	gene product name	HTH-type transcriptional regulator YjdC	Transcriptional regulator, TetR family	HTH-type transcriptional regulator YjdC
	EC	NA	NA	NA
	gene name	yjdC	-	yjdC:cutA3
OLN_00270	gene product name	Thiol:disulfide interchange protein DsbD precursor	Cytochrome c-type biogenesis protein DsbD, protein-disulfide reductase	Thiol:disulfide interchange protein DsbD precursor
	EC	EC 1.8.1.8	EC 1.8.1.8	EC 1.8.1.8
	gene name	dsbD	-	dipZ:cutA2:dsbD:cycZ
OLN_00271	gene product name	Divalent-cation tolerance protein CutA	NA	Divalent-cation tolerance protein CutA
	EC	NA	NA	NA
	gene name	cutA	-	cycY:cutA:cutA1
OLN_00272	gene product name	Anaerobic C4-dicarboxylate transporter DcuA	C4-dicarboxylate transporter DcuA	Anaerobic C4-dicarboxylate transporter DcuA
	EC	NA	NA	NA
	gene name	dcuA	-	dcuA:genA
OLN_00273	gene product name	Aspartate ammonia-lyase	Aspartate ammonia-lyase	Aspartate ammonia-lyase
	EC	EC 4.3.1.1	EC 4.3.1.1	EC 4.3.1.1
	gene name	aspA	-	aspA
OLN_00274	gene product name	phage T7 F exclusion suppressor FxsA	FxsA protein	UPF0716 protein FxsA
	EC	NA	NA	NA
	gene name	NA	-	yjeG:fxsA
OLN_00275	gene product name	Inner membrane protein YjeH	Putative permease	Inner membrane protein YjeH
	EC	NA	NA	NA
	gene name	yjeH	-	yjeH
OLN_00276	gene product name	10 kDa chaperonin	Heat shock protein 60 family co-chaperone GroES	10 kDa chaperonin
	EC	NA	NA	NA
	gene name	groS	-	groS:mopB:groES
OLN_00277	gene product name	60 kDa chaperonin	Heat shock protein 60 family chaperone GroEL	60 kDa chaperonin
	EC	NA	NA	NA
	gene name	groL	-	groEL:mopA:groL
OLN_00278	gene product name	hypothetical protein	probable membrane protein yjeI	Uncharacterized protein YjeI precursor
	EC	NA	NA	NA
	gene name	NA	-	yjeI
OLN_00279	gene product name	hypothetical protein	FIG00733146: hypothetical protein	Uncharacterized protein YjeJ
	EC	NA	NA	NA
	gene name	NA	-	yjeJ
OLN_00280	gene product name	L-lysine 2,3-aminomutase	Lysyl-lysine 2,3-aminomutase	L-lysine 2,3-aminomutase
	EC	EC 5.4.3.-	NA	EC 5.4.3.-
	gene name	epmB	-	yjeK:epmB
OLN_00281	gene product name	Elongation factor P	Translation elongation factor P	Elongation factor P
	EC	NA	NA	NA
	gene name	efp	-	efp
OLN_00282	gene product name	entericidin A	Entericidin A precursor	Entericidin A precursor
	EC	NA	NA	NA
	gene name	NA	-	ecnA
OLN_00283	gene product name	entericidin B membrane lipoprotein	Entericidin B precursor	Entericidin B precursor
	EC	NA	NA	NA
	gene name	NA	-	ecnB:yjeU
OLN_00284	gene product name	Quaternary ammonium compound-resistance protein SugE	Quaternary ammonium compound-resistance protein SugE	Quaternary ammonium compound-resistance protein SugE
	EC	NA	NA	NA
	gene name	sugE	-	sugE
OLN_00285	gene product name	Outer membrane lipoprotein Blc precursor	Outer membrane lipoprotein Blc	Outer membrane lipoprotein blc precursor
	EC	NA	NA	NA
	gene name	blc	-	yjeL:blc
OLN_00286	gene product name	Beta-lactamase precursor	Beta-lactamase	Beta-lactamase precursor
	EC	EC 3.5.2.6	EC 3.5.2.6	EC 3.5.2.6
	gene name	ampC	-	ampC:ampA
OLN_00287	gene product name	Fumarate reductase subunit D	Fumarate reductase subunit D	Fumarate reductase subunit D
	EC	NA	NA	NA
	gene name	frdD	-	frdD
OLN_00288	gene product name	Fumarate reductase subunit C	Fumarate reductase subunit C	Fumarate reductase subunit C
	EC	NA	NA	NA
	gene name	frdC	-	frdC
OLN_00289	gene product name	Fumarate reductase iron-sulfur subunit	Succinate dehydrogenase iron-sulfur protein	Fumarate reductase iron-sulfur subunit
	EC	EC 1.3.99.1	EC 1.3.99.1	EC 1.3.99.1
	gene name	frdB	-	frdB
OLN_00290	gene product name	Fumarate reductase flavoprotein subunit	Succinate dehydrogenase flavoprotein subunit	Fumarate reductase flavoprotein subunit
	EC	EC 1.3.5.4	EC 1.3.99.1	EC 1.3.99.1
	gene name	frdA	-	frdA
OLN_00291	gene product name	Elongation factor P--(R)-beta-lysine ligase	Translation elongation factor P Lys34:lysine transferase	Elongation factor P--(R)-beta-lysine ligase
	EC	EC 6.3.1.-	NA	EC 6.3.1.-
	gene name	epmA	-	poxA:epmA:genX:yjeA
OLN_00292	gene product name	Inner membrane transporter YjeM	Putative amino acid permease	Inner membrane transporter YjeM
	EC	NA	NA	NA
	gene name	yjeM	-	yjeM
OLN_00293	gene product name	hypothetical protein	FIG00639484: hypothetical protein	Uncharacterized protein YjeN
	EC	NA	NA	NA
	gene name	NA	-	yjeN
OLN_00294	gene product name	Inner membrane protein YjeO	FIG00639836: hypothetical protein	Inner membrane protein YjeO
	EC	NA	NA	NA
	gene name	yjeO	-	yjeO
OLN_00295	gene product name	Miniconductance mechanosensitive channel MscM precursor	NA	Miniconductance mechanosensitive channel MscM precursor
	EC	NA	NA	NA
	gene name	mscM	-	mscM:yjeP
OLN_00296	gene product name	Phosphatidylserine decarboxylase proenzyme	Phosphatidylserine decarboxylase	Phosphatidylserine decarboxylase beta chain:Phosphatidylserine decarboxylase alpha chain:Phosphatidylserine decarboxylase proenzyme
	EC	EC 4.1.1.65	EC 4.1.1.65	EC 4.1.1.65
	gene name	psd	-	psd
OLN_00297	gene product name	Putative ribosome biogenesis GTPase RsgA	Ribosome small subunit-stimulated GTPase EngC	Putative ribosome biogenesis GTPase RsgA
	EC	EC 3.6.1.-	NA	EC 3.6.1.-
	gene name	rsgA	-	engC:rsgA:yjeQ
OLN_00298	gene product name	Oligoribonuclease	3'-to-5' oligoribonuclease (orn)	Oligoribonuclease
	EC	EC 3.1.-.-	NA	EC 3.1.-.-
	gene name	orn	-	orn:yjeR:o204a
OLN_00299	gene product name	Epoxyqueuosine reductase	NA	Epoxyqueuosine reductase
	EC	EC 1.1.-.-	NA	EC 1.1.-.-
	gene name	queG	-	yjeS:queG
OLN_00300	gene product name	Bifunctional NAD(P)H-hydrate repair enzyme Nnr	NAD(P)HX epimerase / NAD(P)HX dehydratase	NAD(P)H-hydrate epimerase:Bifunctional NAD(P)H-hydrate repair enzyme Nnr:ADP-dependent (S)-NAD(P)H-hydrate dehydratase
	EC	NA	NA	EC 5.1.99.6:EC 4.2.1.136
	gene name	nnr	-	yjeF:nnr
OLN_00301	gene product name	tRNA threonylcarbamoyladenosine biosynthesis protein TsaE	TsaE protein, required for threonylcarbamoyladenosine t(6)A37 formation in tRNA	UPF0079 ATP-binding protein YjeE
	EC	NA	NA	NA
	gene name	tsaE	-	yjeE
OLN_00302	gene product name	N-acetylmuramoyl-L-alanine amidase AmiB precursor	N-acetylmuramoyl-L-alanine amidase	N-acetylmuramoyl-L-alanine amidase AmiB precursor
	EC	EC 3.5.1.28	EC 3.5.1.28	EC 3.5.1.28
	gene name	amiB	-	yjeD:amiB
OLN_00303	gene product name	DNA mismatch repair protein MutL	DNA mismatch repair protein MutL	DNA mismatch repair protein MutL
	EC	NA	NA	NA
	gene name	mutL	-	mutL
OLN_00304	gene product name	tRNA dimethylallyltransferase	tRNA dimethylallyltransferase	tRNA dimethylallyltransferase
	EC	EC 2.5.1.75	EC 2.5.1.75	EC 2.5.1.75
	gene name	miaA	-	trpX:miaA
OLN_00305	gene product name	RNA-binding protein Hfq	RNA-binding protein Hfq	Protein hfq
	EC	NA	NA	NA
	gene name	hfq	-	hfq:brg
OLN_00306	gene product name	GTPase HflX	GTP-binding protein HflX	GTPase HflX
	EC	NA	NA	NA
	gene name	hflX	-	hflX
OLN_00307	gene product name	Modulator of FtsH protease HflK	HflK protein	Modulator of FtsH protease HflK:Protein HflK
	EC	NA	NA	NA
	gene name	hflK_1	-	hflK:hflA
OLN_00308	gene product name	Modulator of FtsH protease HflC	HflC protein	Modulator of FtsH protease HflC
	EC	NA	NA	NA
	gene name	hflC	-	hflC:hflA
OLN_00309	gene product name	hypothetical protein	Putative inner membrane protein YjeT (clustered with HflC)	Uncharacterized protein YjeT
	EC	NA	NA	NA
	gene name	NA	-	yjeT
OLN_00310	gene product name	Adenylosuccinate synthetase	Adenylosuccinate synthetase	Adenylosuccinate synthetase 2:Adenylosuccinate synthetase
	EC	EC 6.3.4.4	EC 6.3.4.4	EC 6.3.4.4
	gene name	purA	-	purA:purA2:adeK
OLN_00311	gene product name	HTH-type transcriptional repressor NsrR	Nitrite-sensitive transcriptional repressor NsrR	HTH-type transcriptional repressor NsrR
	EC	NA	NA	NA
	gene name	nsrR	-	yjeB:nsrR
OLN_00312	gene product name	Ribonuclease R	3'-to-5' exoribonuclease RNase R	Ribonuclease R
	EC	EC 3.1.13.1	NA	EC 3.1.13.1
	gene name	rnr	-	vacB:rnr:yjeC
OLN_00313	gene product name	23S rRNA (guanosine-2'-O-)-methyltransferase RlmB	23S rRNA (guanosine-2'-O-) -methyltransferase rlmB	23S rRNA (guanosine-2'-O-)-methyltransferase RlmB
	EC	EC 2.1.1.185	EC 2.1.1.-	EC 2.1.1.185
	gene name	rlmB_1	-	yjfH:rlmB
OLN_00314	gene product name	hypothetical protein	FIG006163: hypothetical protein	Uncharacterized protein YjfI
	EC	NA	NA	NA
	gene name	NA	-	yjfI
OLN_00315	gene product name	PspA/IM30 family protein	PspA/IM30 family protein	Uncharacterized protein YjfJ precursor
	EC	NA	NA	NA
	gene name	NA	-	yjfJ
OLN_00316	gene product name	hypothetical protein	FIG00638518: hypothetical protein	Uncharacterized protein YjfK
	EC	NA	NA	NA
	gene name	NA	-	yjfK
OLN_00317	gene product name	hypothetical protein	Membrane protein with DUF350 domain	UPF0719 inner membrane protein YjfL
	EC	NA	NA	NA
	gene name	NA	-	yjfL
OLN_00318	gene product name	hypothetical protein	FIG00637977: hypothetical protein	Uncharacterized protein YjfM
	EC	NA	NA	NA
	gene name	NA	-	yjfM
OLN_00319	gene product name	Putative acid--amine ligase YjfC	Similarity with glutathionylspermidine synthase , group 1	Putative acid--amine ligase YjfC
	EC	EC 6.3.1.-	EC 6.3.1.8	EC 6.3.1.-
	gene name	yjfC	-	yjfC
OLN_00320	gene product name	Putative acyl-CoA dehydrogenase AidB	Acyl-CoA dehydrogenase	Putative acyl-CoA dehydrogenase AidB
	EC	EC 1.3.99.-	EC 1.3.8.7	EC 1.3.99.-
	gene name	aidB	-	aidB
OLN_00321	gene product name	hypothetical protein	Putative uncharacterized protein YjfN	Uncharacterized protein YjfN precursor
	EC	NA	NA	NA
	gene name	NA	-	yjfN
OLN_00322	gene product name	Lipoprotein BsmA precursor	FIG01200701: possible membrane protein	Lipoprotein BsmA precursor
	EC	NA	NA	NA
	gene name	bsmA	-	bsmA:yjfO
OLN_00323	gene product name	2-hydroxy-6-oxo-6-phenylhexa-2,4-dienoate hydrolase	YjfP protein	Esterase YjfP
	EC	EC 3.7.1.8	NA	EC 3.1.-.-
	gene name	bphD	-	yjfP
OLN_00324	gene product name	HTH-type transcriptional regulator UlaR	Ascorbate utilization transcriptional regulator UlaR, HTH-type	HTH-type transcriptional regulator UlaR
	EC	NA	NA	NA
	gene name	ulaR	-	yjfQ:ulaR
OLN_00325	gene product name	putative L-ascorbate-6-phosphate lactonase UlaG	Probable L-ascorbate-6-phosphate lactonase UlaG (L-ascorbate utilization protein G)	Probable L-ascorbate-6-phosphate lactonase UlaG
	EC	EC 3.1.1.-	EC 3.1.1.-	EC 3.1.1.-
	gene name	ulaG	-	yjfR:ulaG
OLN_00326	gene product name	Ascorbate-specific permease IIC component UlaA	Ascorbate-specific PTS system, EIIC component	Ascorbate-specific permease IIC component UlaA:Putative ascorbate-specific permease IIC component UlaA
	EC	NA	NA	NA
	gene name	ulaA	-	yjfS:sgaT:ulaA
OLN_00327	gene product name	Ascorbate-specific phosphotransferase enzyme IIB component	Ascorbate-specific PTS system, EIIB component	Ascorbate-specific phosphotransferase enzyme IIB component
	EC	EC 2.7.1.69	EC 2.7.1.69	EC 2.7.1.69
	gene name	ulaB	-	yjfT:ulaB:sgaB
OLN_00328	gene product name	Ascorbate-specific phosphotransferase enzyme IIA component	Ascorbate-specific PTS system, EIIA component	Ascorbate-specific phosphotransferase enzyme IIA component
	EC	EC 2.7.1.-	EC 2.7.1.-	EC 2.7.1.-
	gene name	ulaC_2	-	ptxA:sgaA:yjfU:ulaC
OLN_00329	gene product name	3-keto-L-gulonate-6-phosphate decarboxylase UlaD	3-keto-L-gulonate-6-phosphate decarboxylase UlaD (L-ascorbate utilization protein D)	3-keto-L-gulonate-6-phosphate decarboxylase UlaD
	EC	EC 4.1.1.85	EC 4.1.1.85	EC 4.1.1.85
	gene name	ulaD	-	ulaD:sgaH:yjfV
OLN_00330	gene product name	L-ribulose-5-phosphate 3-epimerase UlaE	L-ribulose-5-phosphate 3-epimerase UlaE (L-ascorbate utilization protein E)	L-ribulose-5-phosphate 3-epimerase UlaE
	EC	EC 5.1.3.22	EC 5.1.3.22	EC 5.1.3.22
	gene name	ulaE_1	-	sgaU:ulaE:yjfW
OLN_00331	gene product name	L-ribulose-5-phosphate 4-epimerase UlaF	L-ribulose-5-phosphate 4-epimerase UlaF (L-ascorbate utilization protein F)	L-ribulose-5-phosphate 4-epimerase UlaF:Putative L-ribulose-5-phosphate 4-epimerase UlaF
	EC	EC 5.1.3.4	EC 5.1.3.4	EC 5.1.3.4
	gene name	ulaF	-	sgaE:ulaF:yjfX
OLN_00332	gene product name	hypothetical protein	UPF0379 protein yjfY precursor	Uncharacterized protein YjfY precursor
	EC	NA	NA	NA
	gene name	NA	-	yjfY
OLN_00333	gene product name	30S ribosomal protein S6	SSU ribosomal protein S6p	30S ribosomal protein S6:30S ribosomal protein S6, fully modified isoform:30S ribosomal protein S6, non-modified isoform
	EC	NA	NA	NA
	gene name	rpsF	-	rpsF
OLN_00334	gene product name	Primosomal replication protein n	Primosomal replication protein N	Primosomal replication protein n
	EC	NA	NA	NA
	gene name	priB	-	priB
OLN_00335	gene product name	30S ribosomal protein S18	NA	30S ribosomal protein S18
	EC	NA	NA	NA
	gene name	rpsR	-	rps18:rpsR
OLN_00336	gene product name	50S ribosomal protein L9	LSU ribosomal protein L9p	50S ribosomal protein L9
	EC	NA	NA	NA
	gene name	rplI	-	rplI
OLN_00337	gene product name	hypothetical protein	Uncharacterized protein yjfZ	Uncharacterized protein YjfZ
	EC	NA	NA	NA
	gene name	NA	-	yjfZ
OLN_00338	gene product name	hypothetical protein	FIG00640016: hypothetical protein	Putative uncharacterized protein YtfA
	EC	NA	NA	NA
	gene name	NA	-	ytfA
OLN_00339	gene product name	Opacity-associated protein A LysM-like domain protein	Putative cell envelope opacity-associated protein A	Uncharacterized protein YtfB
	EC	NA	NA	NA
	gene name	NA	-	ytfB
OLN_00340	gene product name	FKBP-type 22 kDa peptidyl-prolyl cis-trans isomerase	NA	FKBP-type 22 kDa peptidyl-prolyl cis-trans isomerase
	EC	EC 5.2.1.8	NA	EC 5.2.1.8
	gene name	fklB	-	fklB:ytfC
OLN_00341	gene product name	D-serine/D-alanine/glycine transporter	D-serine/D-alanine/glycine transporter	D-serine/D-alanine/glycine transporter
	EC	NA	NA	NA
	gene name	cycA	-	ytfD:cycA:dagA
OLN_00342	gene product name	Iron-sulfur cluster repair protein YtfE	Nitric oxide-dependent regulator DnrN or NorA	Iron-sulfur cluster repair protein YtfE
	EC	NA	NA	NA
	gene name	ytfE	-	ytfE
OLN_00343	gene product name	Inner membrane protein YtfF	Putative membrane protein	Inner membrane protein YtfF
	EC	NA	NA	NA
	gene name	ytfF	-	ytfF
OLN_00344	gene product name	Quinone oxidoreductase 2	NADPH:quinone oxidoreductase 2	Quinone oxidoreductase 2
	EC	EC 1.6.5.2	NA	EC 1.6.5.2
	gene name	qorB	-	qor2:ytfG:qorB
OLN_00345	gene product name	HTH-type transcriptional activator HxlR	Redox-sensing transcriptional regulator QorR	Uncharacterized HTH-type transcriptional regulator YtfH
	EC	NA	NA	NA
	gene name	hxlR	-	ytfH
OLN_00346	gene product name	2',3'-cyclic-nucleotide 2'-phosphodiesterase/3'-nucleotidase precursor	2',3'-cyclic-nucleotide 2'-phosphodiesterase	2',3'-cyclic-nucleotide 2'-phosphodiesterase/3'-nucleotidase precursor
	EC	EC 3.1.3.6	EC 3.1.4.16	EC 3.1.4.16:EC 3.1.3.6
	gene name	cpdB	-	cpdB
OLN_00347	gene product name	3'(2'),5'-bisphosphate nucleotidase CysQ	3'(2'),5'-bisphosphate nucleotidase	3'(2'),5'-bisphosphate nucleotidase CysQ
	EC	EC 3.1.3.7	EC 3.1.3.7	EC 3.1.3.7
	gene name	cysQ	-	cysQ:amtA
OLN_00348	gene product name	hypothetical protein	FIG00639934: hypothetical protein	Uncharacterized protein YtfI
	EC	NA	NA	NA
	gene name	NA	-	ytfI
OLN_00349	gene product name	Bacterial protein of unknown function ()	Protein ytfJ precursor	Uncharacterized protein YtfJ precursor
	EC	NA	NA	NA
	gene name	NA	-	ytfJ
OLN_00350	gene product name	hypothetical protein	FIG00614015: hypothetical protein	Uncharacterized protein YtfK
	EC	NA	NA	NA
	gene name	NA	-	ytfK
OLN_00351	gene product name	Magnesium and cobalt efflux protein CorC	Putative membrane protein	UPF0053 inner membrane protein YtfL
	EC	NA	NA	NA
	gene name	corC_1	-	ytfL
OLN_00352	gene product name	Peptide methionine sulfoxide reductase MsrA	Peptide methionine sulfoxide reductase MsrA	Peptide methionine sulfoxide reductase MsrA
	EC	EC 1.8.4.11	EC 1.8.4.11	EC 1.8.4.11
	gene name	msrA	-	pms:msrA
OLN_00353	gene product name	Translocation and assembly module TamA precursor	Uncharacterized protein YtfM precursor	Translocation and assembly module TamA precursor
	EC	NA	NA	NA
	gene name	tamA	-	yftM:ytfM:tamA
OLN_00354	gene product name	Translocation and assembly module TamB	Uncharacterized protein YtfN	Translocation and assembly module TamB
	EC	NA	NA	NA
	gene name	tamB	-	tamB:ytfO:ytfN
OLN_00355	gene product name	Gamma-glutamylcyclotransferase family protein YtfP	UPF0131 protein YtfP	Gamma-glutamylcyclotransferase family protein ytfP:Gamma-glutamylcyclotransferase family protein YtfP
	EC	NA	NA	NA
	gene name	ytfP	-	ytfP
OLN_00356	gene product name	Antitoxin ChpS	Programmed cell death antitoxin ChpS	Antitoxin ChpS
	EC	NA	NA	NA
	gene name	chpS	-	yjfB:chpBI:chpS
OLN_00357	gene product name	mRNA interferase ChpB	Programmed cell death toxin ChpB	mRNA interferase ChpB
	EC	EC 3.1.-.-	NA	EC 3.1.-.-
	gene name	chpB	-	chpBK:yjfE:chpB
OLN_00358	gene product name	Inorganic pyrophosphatase	Inorganic pyrophosphatase	Inorganic pyrophosphatase
	EC	EC 3.6.1.1	EC 3.6.1.1	EC 3.6.1.1
	gene name	ppa	-	ppa
OLN_00359	gene product name	ABC transporter periplasmic-binding protein YtfQ precursor	Putative sugar ABC transport system, periplasmic binding protein YtfQ precursor	ABC transporter periplasmic-binding protein YtfQ precursor
	EC	NA	NA	NA
	gene name	ytfQ	-	ytfQ
OLN_00360	gene product name	Ribose import ATP-binding protein RbsA	Putative sugar ABC transport system, ATP-binding protein YtfR	Uncharacterized ABC transporter ATP-binding protein YtfR
	EC	EC 3.6.3.17	EC 3.6.3.17	NA
	gene name	rbsA_2	-	ytfS:ytfR
OLN_00361	gene product name	Inner membrane ABC transporter permease protein YtfT	Putative sugar ABC transport system, permease protein YtfT	Inner membrane ABC transporter permease protein YtfT
	EC	NA	NA	NA
	gene name	ytfT	-	ytfT
OLN_00362	gene product name	Inner membrane ABC transporter permease protein YjfF	Putative sugar ABC transport system, permease protein YjfF	Inner membrane ABC transporter permease protein YjfF
	EC	NA	NA	NA
	gene name	yjfF	-	yjfF
OLN_00363	gene product name	Fructose-1,6-bisphosphatase class 1	Fructose-1,6-bisphosphatase, type I	Fructose-1,6-bisphosphatase class 1
	EC	EC 3.1.3.11	EC 3.1.3.11	EC 3.1.3.11
	gene name	fbp	-	fdp:fbp
OLN_00364	gene product name	UDP-N-acetylmuramate:L-alanyl-gamma-D-glutamyl-meso-diaminopimelate ligase	UDP-N-acetylmuramate:L-alanyl-gamma-D-glutamyl-meso-diaminopimelate ligase	L-alanyl-gamma-D-glutamyl-meso-diaminopimelate ligase:UDP-N-acetylmuramate
	EC	EC 6.3.2.-	EC 6.3.2.-	EC 6.3.2.-
	gene name	mpl	-	mpl:yjfG
OLN_00365	gene product name	hypothetical protein	FIG138315: Putative alpha helix protein	UPF0307 protein KPK_5034:UPF0307 protein CKO_03595:UPF0307 protein YjgA:UPF0307 protein KPN78578_45570:UPF0307 protein Ent638_0421
	EC	NA	NA	NA
	gene name	NA	-	yjgA
OLN_00366	gene product name	peptidase PmbA	TldE protein, part of TldE/TldD proteolytic complex	Protein PmbA
	EC	NA	NA	NA
	gene name	NA	-	pmbA:tldE
OLN_00367	gene product name	Soluble cytochrome b562 precursor	Soluble cytochrome b562	Soluble cytochrome b562 precursor
	EC	NA	NA	NA
	gene name	cybC	-	cybC
OLN_00368	gene product name	anaerobic ribonucleotide reductase-activating protein	Ribonucleotide reductase of class III (anaerobic), activating protein	Anaerobic ribonucleoside-triphosphate reductase-activating protein
	EC	NA	EC 1.97.1.4	EC 1.97.1.-
	gene name	NA	-	yjgE:nrdG
OLN_00369	gene product name	Anaerobic ribonucleoside-triphosphate reductase	Ribonucleotide reductase of class III (anaerobic), large subunit	Anaerobic ribonucleoside-triphosphate reductase
	EC	EC 1.17.4.2	EC 1.17.4.2	EC 1.17.4.2
	gene name	nrdD	-	nrdD
OLN_00370	gene product name	Trehalose-6-phosphate hydrolase	Trehalose-6-phosphate hydrolase	Trehalose-6-phosphate hydrolase
	EC	EC 3.2.1.93	EC 3.2.1.93	EC 3.2.1.93
	gene name	treA_1	-	olgH:treC
OLN_00371	gene product name	PTS system trehalose-specific EIIBC component	PTS system, trehalose-specific IIB component / PTS system, trehalose-specific IIC component	Trehalose-specific phosphotransferase enzyme IIB component:Trehalose permease IIC component:PTS system trehalose-specific EIIBC component
	EC	NA	EC 2.7.1.69:2.7.1.69	EC 2.7.1.69
	gene name	treB	-	treB
OLN_00372	gene product name	HTH-type transcriptional regulator TreR	Trehalose operon transcriptional repressor	HTH-type transcriptional regulator TreR
	EC	NA	NA	NA
	gene name	treR	-	treR
OLN_00373	gene product name	Magnesium-transporting ATPase, P-type 1	Mg(2+) transport ATPase, P-type	Magnesium-transporting ATPase, P-type 1
	EC	EC 3.6.3.2	EC 3.6.3.2	EC 3.6.3.2
	gene name	mgtA	-	mgtB
OLN_00374	gene product name	Enamine/imine deaminase	Bona fide RidA/YjgF/TdcF/RutC subgroup	Enamine/imine deaminase
	EC	EC 3.5.4.-	NA	EC 3.5.4.-
	gene name	ridA	-	yjgF:ridA
OLN_00375	gene product name	Aspartate carbamoyltransferase regulatory chain	Aspartate carbamoyltransferase regulatory chain (PyrI)	Aspartate carbamoyltransferase regulatory chain
	EC	NA	NA	NA
	gene name	pyrI	-	pyrI
OLN_00376	gene product name	Aspartate carbamoyltransferase catalytic chain	Aspartate carbamoyltransferase	Aspartate carbamoyltransferase:Aspartate carbamoyltransferase catalytic chain
	EC	EC 2.1.3.2	EC 2.1.3.2	EC 2.1.3.2
	gene name	pyrB	-	pyrB
OLN_00377	gene product name	RutC family protein YjgH	NA	RutC family protein YjgH
	EC	NA	NA	NA
	gene name	yjgH	-	yjgH
OLN_00378	gene product name	Cyclic-di-GMP-binding biofilm dispersal mediator protein	Uncharacterized oxidoreductase YjgI	Cyclic-di-GMP-binding biofilm dispersal mediator protein
	EC	NA	EC 1.-.-.-	NA
	gene name	bdcA	-	yjgI:bdcA
OLN_00379	gene product name	HTH-type transcriptional repressor BdcR	Putative HTH-type transcriptional regulator YjgJ, TetR family	HTH-type transcriptional repressor BdcR
	EC	NA	NA	NA
	gene name	bdcR	-	bdcR:yjgJ
OLN_00380	gene product name	Toxin-antitoxin biofilm protein TabA	NA	Toxin-antitoxin biofilm protein TabA:Toxin-antitoxin biofilm protein TabA homolog
	EC	NA	NA	NA
	gene name	tabA_1	-	tabA:yjgK
OLN_00381	gene product name	hypothetical protein	Protein YjgL, putative CCAAT-box DNA binding protein subunit B	Uncharacterized protein YjgL
	EC	NA	NA	NA
	gene name	NA	-	yjgL
OLN_00382	gene product name	Ornithine carbamoyltransferase chain I	Ornithine carbamoyltransferase	Ornithine carbamoyltransferase chain I:Ornithine carbamoyltransferase:Ornithine carbamoyltransferase chain F
	EC	EC 2.1.3.3	EC 2.1.3.3	EC 2.1.3.3
	gene name	argI	-	argI:argF
OLN_00383	gene product name	Regulator of ribonuclease activity B	Ribonuclease E inhibitor RraB	Regulator of ribonuclease activity B
	EC	NA	NA	NA
	gene name	rraB	-	rraB:yjgD
OLN_00384	gene product name	Acetyltransferase (GNAT) family protein	NA	Uncharacterized N-acetyltransferase YjgM
	EC	NA	NA	EC 2.3.1.-
	gene name	NA	-	yjgM
OLN_00385	gene product name	Inner membrane protein YjgN	Inner membrane protein YjgN	Inner membrane protein YjgN
	EC	NA	NA	NA
	gene name	yjgN	-	yjgN
OLN_00386	gene product name	Valine--tRNA ligase	Valyl-tRNA synthetase	Valine--tRNA ligase
	EC	EC 6.1.1.9	EC 6.1.1.9	EC 6.1.1.9
	gene name	valS	-	valS
OLN_00387	gene product name	DNA polymerase III subunit chi	DNA polymerase III chi subunit	DNA polymerase III subunit chi
	EC	EC 2.7.7.7	EC 2.7.7.7	EC 2.7.7.7
	gene name	holC	-	holC
OLN_00388	gene product name	Cytosol aminopeptidase	Cytosol aminopeptidase PepA	Probable cytosol aminopeptidase:Cytosol aminopeptidase
	EC	EC 3.4.11.1	EC 3.4.11.1	EC 3.4.11.1
	gene name	pepA	-	pepA
OLN_00389	gene product name	Lipopolysaccharide export system permease protein LptF	FIG000988: Predicted permease	Lipopolysaccharide export system permease protein LptF
	EC	NA	NA	NA
	gene name	lptF	-	yjgP:lptF
OLN_00390	gene product name	Lipopolysaccharide export system permease protein LptG	FIG000906: Predicted Permease	Lipopolysaccharide export system permease protein LptG
	EC	NA	NA	NA
	gene name	lptG	-	yjgQ:lptG
OLN_00391	gene product name	AAA-like domain protein	FIG00638157: hypothetical protein	Uncharacterized protein YjgR
	EC	NA	NA	NA
	gene name	NA	-	yjgR
OLN_00392	gene product name	HTH-type transcriptional regulator GntR	Positive regulator of L-idonate catabolism	HTH-type transcriptional regulator IdnR
	EC	NA	NA	NA
	gene name	gntR_1	-	yjgS:idnR
OLN_00393	gene product name	Gnt-II system L-idonate transporter	L-idonate, D-gluconate, 5-keto-D-gluconate transporter	Gnt-II system L-idonate transporter
	EC	NA	NA	NA
	gene name	idnT_2	-	idnT:gntW:yjgT
OLN_00394	gene product name	Gluconate 5-dehydrogenase	5-keto-D-gluconate 5-reductase	Gluconate 5-dehydrogenase
	EC	EC 1.1.1.69	EC 1.1.1.69	EC 1.1.1.69
	gene name	gno	-	idnO:yjgU
OLN_00395	gene product name	L-idonate 5-dehydrogenase (NAD(P)(+))	L-idonate 5-dehydrogenase	L-idonate 5-dehydrogenase
	EC	EC 1.1.1.264	EC 1.1.1.264	EC 1.1.1.264
	gene name	idnD	-	idnD:yjgV
OLN_00396	gene product name	Thermoresistant gluconokinase	Gluconokinase	Thermosensitive gluconokinase
	EC	EC 2.7.1.12	EC 2.7.1.12	EC 2.7.1.12
	gene name	gntK_1	-	gntV:idnK
OLN_00397	gene product name	Aldehyde reductase Ahr	Alcohol dehydrogenase	Uncharacterized zinc-type alcohol dehydrogenase-like protein YjgB
	EC	EC 1.1.1.2	EC 1.1.1.1	EC 1.-.-.-
	gene name	ahr	-	yjgB
OLN_00398	gene product name	hypothetical protein	NA	NA
	EC	NA	NA	NA
	gene name	NA	-	NA
OLN_00399	gene product name	Prophage CP4-57 integrase	Mobile element protein	Putative prophage P4 integrase
	EC	NA	NA	NA
	gene name	intA_1	-	intB
OLN_00400	gene product name	UDP-N-acetylenolpyruvoylglucosamine reductase	UDP-N-acetylenolpyruvoylglucosamine reductase	UDP-N-acetylenolpyruvoylglucosamine reductase
	EC	EC 1.3.1.98	EC 1.1.1.158	EC 1.3.1.98
	gene name	murB	-	murB:yijB
OLN_00401	gene product name	Bifunctional ligase/repressor BirA	NA	Biotin--[acetyl-CoA-carboxylase] synthetase:Biotin operon repressor:Bifunctional protein BirA
	EC	EC 6.3.4.15	NA	EC 6.3.4.15
	gene name	birA	-	birA:bioR:dhbB
OLN_00402	gene product name	Pantothenate kinase	Pantothenate kinase	Pantothenate kinase
	EC	EC 2.7.1.33	EC 2.7.1.33	EC 2.7.1.33
	gene name	coaA_1	-	panK:coaA:rts
OLN_00403	gene product name	Elongation factor Tu	Translation elongation factor Tu	Elongation factor Tu-A:Elongation factor Tu:Elongation factor Tu-B:Elongation factor Tu 2:Elongation factor Tu 1
	EC	NA	NA	NA
	gene name	tufA_1	-	tuf2:tuf1:tufB2:tufB1:tufB:tufA:tuf
OLN_00404	gene product name	Elongation factor Tu	Translation elongation factor Tu	Elongation factor Tu
	EC	NA	NA	NA
	gene name	tufA_2	-	tuf
OLN_00405	gene product name	Protein translocase subunit SecE	Preprotein translocase subunit SecE (TC 3.A.5.1.1)	Protein translocase subunit SecE
	EC	NA	NA	NA
	gene name	secE	-	secE:prlG
OLN_00406	gene product name	hypothetical protein	Transcription antitermination protein NusG	Transcription termination/antitermination protein NusG
	EC	NA	NA	NA
	gene name	NA	-	nusG
OLN_00407	gene product name	50S ribosomal protein L11	LSU ribosomal protein L11p (L12e)	50S ribosomal protein L11
	EC	NA	NA	NA
	gene name	rplK	-	relC:rplK:rpl11
OLN_00408	gene product name	50S ribosomal protein L1	LSU ribosomal protein L1p (L10Ae)	50S ribosomal protein L1
	EC	NA	NA	NA
	gene name	rplA	-	rplA
OLN_00409	gene product name	50S ribosomal protein L10	LSU ribosomal protein L10p (P0)	50S ribosomal protein L10
	EC	NA	NA	NA
	gene name	rplJ	-	rplJ
OLN_00410	gene product name	50S ribosomal protein L7/L12	LSU ribosomal protein L7/L12 (P1/P2)	50S ribosomal protein L7/L12
	EC	NA	NA	NA
	gene name	rplL	-	rplL
OLN_00411	gene product name	DNA-directed RNA polymerase subunit beta	DNA-directed RNA polymerase beta subunit	DNA-directed RNA polymerase subunit beta
	EC	EC 2.7.7.6	EC 2.7.7.6	EC 2.7.7.6
	gene name	rpoB	-	rpoB
OLN_00412	gene product name	DNA-directed RNA polymerase subunit beta'	DNA-directed RNA polymerase beta' subunit	DNA-directed RNA polymerase subunit beta'
	EC	EC 2.7.7.6	EC 2.7.7.6	EC 2.7.7.6
	gene name	rpoC	-	rpoC
OLN_00413	gene product name	Heat shock protein C	Heat shock protein C	Heat shock protein C
	EC	NA	NA	NA
	gene name	htrC	-	yjaZ:htrC
OLN_00414	gene product name	2-iminoacetate synthase	2-iminoacetate synthase (ThiH)	2-iminoacetate synthase
	EC	EC 4.1.99.19	EC 4.1.99.19	EC 4.1.99.19
	gene name	thiH	-	thiH
OLN_00415	gene product name	Thiazole synthase	Thiazole biosynthesis protein ThiG	Thiazole synthase
	EC	EC 2.8.1.10	NA	EC 2.8.1.10
	gene name	thiG	-	thiG
OLN_00416	gene product name	Sulfur carrier protein ThiS	NA	Sulfur carrier protein ThiS
	EC	NA	NA	NA
	gene name	thiS	-	thiS:thiG1
OLN_00417	gene product name	Sulfur carrier protein ThiS adenylyltransferase	Sulfur carrier protein adenylyltransferase ThiF	Sulfur carrier protein ThiS adenylyltransferase
	EC	EC 2.7.7.73	NA	EC 2.7.7.73
	gene name	thiF	-	thiF
OLN_00418	gene product name	Thiamine-phosphate synthase	Thiamin-phosphate pyrophosphorylase	Thiamine-phosphate synthase
	EC	EC 2.5.1.3	EC 2.5.1.3	EC 2.5.1.3
	gene name	thiE	-	thiE
OLN_00419	gene product name	Phosphomethylpyrimidine synthase	Hydroxymethylpyrimidine phosphate synthase ThiC	Phosphomethylpyrimidine synthase
	EC	EC 4.1.99.17	EC 4.1.99.17	EC 4.1.99.17
	gene name	thiC	-	thiC
OLN_00420	gene product name	Regulator of sigma D	Regulator of sigma D	Regulator of sigma D
	EC	NA	NA	NA
	gene name	rsd	-	rsd
OLN_00421	gene product name	NADH pyrophosphatase	NADH pyrophosphatase	NADH pyrophosphatase
	EC	EC 3.6.1.22	EC 3.6.1.22	EC 3.6.1.22
	gene name	nudC	-	nudC:yjaD
OLN_00422	gene product name	Uroporphyrinogen decarboxylase	Uroporphyrinogen III decarboxylase	Uroporphyrinogen decarboxylase
	EC	EC 4.1.1.37	EC 4.1.1.37	EC 4.1.1.37
	gene name	hemE	-	hemE
OLN_00423	gene product name	Endonuclease V	Endonuclease V	Endonuclease V
	EC	EC 3.1.21.7	EC 3.1.21.7	EC 3.1.21.7
	gene name	nfi	-	yjaF:nfi
OLN_00424	gene product name	hypothetical protein	FIG01200173: hypothetical protein	Uncharacterized protein YjaG
	EC	NA	NA	NA
	gene name	NA	-	yjaG
OLN_00425	gene product name	DNA-binding protein HU-alpha	DNA-binding protein HU-alpha	DNA-binding protein HU-alpha
	EC	NA	NA	NA
	gene name	hupA	-	hupA
OLN_00426	gene product name	hypothetical protein	FIG00638261: hypothetical protein	Uncharacterized protein YjaH
	EC	NA	NA	NA
	gene name	NA	-	yjaH
OLN_00427	gene product name	Zinc resistance-associated protein precursor	Zinc resistance-associated protein	Zinc resistance-associated protein precursor
	EC	NA	NA	NA
	gene name	zraP	-	zraP:zra:yjaI
OLN_00428	gene product name	Sensor protein ZraS	Sensor protein of zinc sigma-54-dependent two-component system	Sensor protein ZraS
	EC	EC 2.7.13.3	NA	EC 2.7.13.3
	gene name	zraS_1	-	zraS:hydH
OLN_00429	gene product name	Transcriptional regulatory protein ZraR	Response regulator of zinc sigma-54-dependent two-component system	Transcriptional regulatory protein ZraR
	EC	NA	NA	NA
	gene name	zraR_1	-	zraR:hydG
OLN_00430	gene product name	Phosphoribosylamine--glycine ligase	Phosphoribosylamine--glycine ligase	Phosphoribosylamine--glycine ligase
	EC	EC 6.3.4.13	EC 6.3.4.13	EC 6.3.4.13
	gene name	purD	-	purD
OLN_00431	gene product name	Bifunctional purine biosynthesis protein PurH	IMP cyclohydrolase / Phosphoribosylaminoimidazolecarboxamide formyltransferase	Bifunctional purine biosynthesis protein PurH:Phosphoribosylaminoimidazolecarboxamide formyltransferase:IMP cyclohydrolase
	EC	NA	EC 3.5.4.10:2.1.2.3	EC 3.5.4.10:EC 2.1.2.3
	gene name	purH	-	purH
OLN_00432	gene product name	hypothetical protein	NA	NA
	EC	NA	NA	NA
	gene name	NA	-	NA
OLN_00433	gene product name	Molybdopterin-guanine dinucleotide biosynthesis adapter protein	Molybdopterin-guanine dinucleotide biosynthesis protein MobB	Molybdopterin-guanine dinucleotide biosynthesis adapter protein
	EC	NA	NA	NA
	gene name	mobB	-	mobB:yihC
OLN_00434	gene product name	Molybdenum cofactor guanylyltransferase	Molybdopterin-guanine dinucleotide biosynthesis protein MobA	Molybdenum cofactor guanylyltransferase
	EC	EC 2.7.7.77	NA	EC 2.7.7.77
	gene name	mobA	-	chlB:mob:mobA:narB
OLN_00435	gene product name	hypothetical protein	Protein yihD	Protein YihD
	EC	NA	NA	NA
	gene name	NA	-	yihD
OLN_00436	gene product name	Homoserine kinase	YihE protein, a ser/thr kinase implicated in LPS synthesis and Cpx signalling	Protein RdoA
	EC	EC 2.7.1.39	NA	NA
	gene name	thrB_1	-	yihE:rdoA
OLN_00437	gene product name	Thiol:disulfide interchange protein DsbA precursor	Periplasmic thiol:disulfide interchange protein DsbA	Thiol:disulfide interchange protein DsbA precursor
	EC	NA	NA	NA
	gene name	dsbA	-	dsbA:dsf:ppfA
OLN_00438	gene product name	hypothetical protein	Putative GTP-binding protein	Uncharacterized protein YihF precursor
	EC	NA	NA	NA
	gene name	NA	-	yihF
OLN_00439	gene product name	putative acyltransferase YihG	1-acyl-sn-glycerol-3-phosphate acyltransferase	Probable acyltransferase YihG
	EC	EC 2.3.-.-	EC 2.3.1.51	EC 2.3.-.-
	gene name	yihG	-	yihG
OLN_00440	gene product name	DNA polymerase I	DNA polymerase I	DNA polymerase I
	EC	EC 2.7.7.7	EC 2.7.7.7	EC 2.7.7.7
	gene name	polA	-	resA:polA
OLN_00441	gene product name	putative GTP-binding protein EngB	GTP-binding protein EngB	Probable GTP-binding protein EngB
	EC	NA	NA	NA
	gene name	engB	-	engB:yihA
OLN_00442	gene product name	Der GTPase-activating protein YihI	Protein of unknown function DUF414	Der GTPase-activating protein YihI
	EC	NA	NA	NA
	gene name	yihI	-	yihI
OLN_00443	gene product name	Oxygen-independent coproporphyrinogen-III oxidase	Coproporphyrinogen III oxidase, oxygen-independent	Oxygen-independent coproporphyrinogen-III oxidase
	EC	EC 1.3.99.22	EC 1.3.99.22	EC 1.3.99.22
	gene name	hemN_1	-	yihJ:hemN
OLN_00444	gene product name	hypothetical protein	NA	Uncharacterized protein YshB
	EC	NA	NA	NA
	gene name	NA	-	yshB
OLN_00445	gene product name	Nitrogen regulation protein NR(I)	NA	Nitrogen assimilation regulatory protein:Nitrogen regulation protein NR(I)
	EC	NA	NA	NA
	gene name	glnG	-	glnT:glnG:ntrC
OLN_00446	gene product name	Nitrogen regulation protein NR(II)	Nitrogen regulation protein NtrB	Nitrogen regulation protein NtrB:Nitrogen regulation protein NR(II)
	EC	EC 2.7.13.3	EC 2.7.13.3	EC 2.7.13.3
	gene name	glnL	-	glnR:ntrB:glnL
OLN_00447	gene product name	Glutamine synthetase	Glutamine synthetase type I	Glutamine synthetase
	EC	EC 6.3.1.2	EC 6.3.1.2	EC 6.3.1.2
	gene name	glnA	-	glnA
OLN_00448	gene product name	GTP-binding protein TypA/BipA	GTP-binding protein TypA/BipA	GTP-binding protein TypA/BipA:GTP-binding protein TypA/BipA homolog
	EC	NA	NA	NA
	gene name	typA	-	typA:bipA:yihK
OLN_00449	gene product name	Putative transcriptional regulator of 2-aminoethylphosphonate degradation operons	Hypothetical transcriptional regulator yihL	Uncharacterized HTH-type transcriptional regulator YihL
	EC	NA	NA	NA
	gene name	phnR	-	yihL
OLN_00450	gene product name	Xylose isomerase-like TIM barrel	FIG00638475: hypothetical protein	Uncharacterized protein YihM
	EC	NA	NA	NA
	gene name	NA	-	yihM
OLN_00451	gene product name	Inner membrane protein YihN	Putative resistance protein	Inner membrane protein YihN
	EC	NA	NA	NA
	gene name	yihN	-	yihN
OLN_00452	gene product name	Porin OmpL precursor	Outer membrane sugar transport protein YshA	Porin OmpL precursor
	EC	NA	NA	NA
	gene name	ompL	-	ompL:yshA
OLN_00453	gene product name	Inner membrane symporter YihP	Glucuronide transport protein YihO	Uncharacterized symporter YihO
	EC	NA	NA	NA
	gene name	yihP_1	-	yihO
OLN_00454	gene product name	Inner membrane symporter YihP	Glucuronide transport protein YihP, homologous to YihO	Inner membrane symporter YihP
	EC	NA	NA	NA
	gene name	yihP_2	-	yihP
OLN_00455	gene product name	Alpha-xylosidase	Alpha-glucosyltransferase YihQ	Alpha-glucosidase YihQ
	EC	EC 3.2.1.177	NA	EC 3.2.1.20
	gene name	yicI_1	-	yihQ
OLN_00456	gene product name	Aldose 1-epimerase	Sugar-1-epimerase YihR	Uncharacterized protein YihR
	EC	EC 5.1.3.3	NA	NA
	gene name	galM_1	-	yihR
OLN_00457	gene product name	putative sugar isomerase YihS	Aldose-ketose isomerase YihS	Uncharacterized sugar isomerase YihS
	EC	EC 5.-.-.-	NA	EC 5.-.-.-
	gene name	yihS	-	yihS
OLN_00458	gene product name	putative aldolase YihT	Aldolase YihT	Uncharacterized aldolase YihT
	EC	EC 4.1.-.-	NA	EC 4.1.-.-
	gene name	yihT	-	yihT
OLN_00459	gene product name	3-hydroxyisobutyrate dehydrogenase	NA	Uncharacterized oxidoreductase YihU
	EC	EC 1.1.1.31	NA	EC 1.1.-.-
	gene name	mmsB	-	yihU
OLN_00460	gene product name	Ribokinase	Fructokinase ; Sugar kinase YihV	Uncharacterized sugar kinase YihV
	EC	EC 2.7.1.15	EC 2.7.1.4	EC 2.7.1.-
	gene name	rbsK_1	-	yihV
OLN_00461	gene product name	Glycerol-3-phosphate regulon repressor	DeoR-type transcriptional regulator YihW	Uncharacterized HTH-type transcriptional regulator YihW
	EC	NA	NA	NA
	gene name	glpR_1	-	yihW
OLN_00462	gene product name	Alpha-D-glucose-1-phosphate phosphatase YihX	Alpha-D-glucose-1-phosphatase	Alpha-D-glucose-1-phosphate phosphatase YihX
	EC	EC 3.1.3.-	NA	EC 3.1.3.-
	gene name	yihX	-	yihX
OLN_00463	gene product name	hypothetical protein	NA	UPF0761 membrane protein ESA_04062:UPF0761 membrane protein Ent638_4092:UPF0761 membrane protein YihY:UPF0761 membrane protein CKO_03126
	EC	NA	NA	NA
	gene name	NA	-	yihY
OLN_00464	gene product name	D-tyrosyl-tRNA(Tyr) deacylase	D-tyrosyl-tRNA(Tyr) deacylase	D-tyrosyl-tRNA(Tyr) deacylase
	EC	EC 3.1.-.-	EC 3.6.1.n1	EC 3.1.-.-
	gene name	dtd	-	yihZ:dtd
OLN_00465	gene product name	Amino-acid acetyltransferase	GNAT family acetyltransferase YiiD potentially involved in tRNA processing	Uncharacterized protein YiiD
	EC	EC 2.3.1.1	NA	NA
	gene name	argA_1	-	yiiD
OLN_00466	gene product name	hypothetical protein	NA	NA
	EC	NA	NA	NA
	gene name	NA	-	NA
OLN_00467	gene product name	Ribbon-helix-helix protein, copG family	FIG00638378: hypothetical protein	Uncharacterized protein YiiE
	EC	NA	NA	NA
	gene name	NA	-	yiiE
OLN_00468	gene product name	hypothetical protein	FIG00638378: hypothetical protein	Uncharacterized protein YiiF
	EC	NA	NA	NA
	gene name	NA	-	yiiF
OLN_00469	gene product name	hypothetical protein	FIG00640449: hypothetical protein	NA
	EC	NA	NA	NA
	gene name	NA	-	NA
OLN_00470	gene product name	Protein FdhE	formate dehydrogenase formation protein FdhE	Protein FdhE:Protein FdhE homolog
	EC	NA	NA	NA
	gene name	fdhE	-	fdhE
OLN_00471	gene product name	Formate dehydrogenase, cytochrome b556(fdo) subunit	Formate dehydrogenase O gamma subunit	Formate dehydrogenase, cytochrome b556(fdo) subunit
	EC	NA	EC 1.2.1.2	NA
	gene name	fdoI	-	fdoI
OLN_00472	gene product name	Formate dehydrogenase-O iron-sulfur subunit	Formate dehydrogenase O beta subunit	Formate dehydrogenase-O iron-sulfur subunit
	EC	NA	EC 1.2.1.2	NA
	gene name	fdoH	-	fdoH
OLN_00473	gene product name	Formate dehydrogenase-O major subunit precursor	Formate dehydrogenase O alpha subunit @ selenocysteine-containing	Formate dehydrogenase, nitrate-inducible, major subunit precursor
	EC	EC 1.2.1.2	EC 1.2.1.2	EC 1.2.1.2
	gene name	fdoG_1	-	fdnG
OLN_00474	gene product name	Formate dehydrogenase-O major subunit precursor	NA	NA
	EC	EC 1.2.1.2	NA	NA
	gene name	fdoG_2	-	NA
OLN_00475	gene product name	Protein FdhD	Formate dehydrogenase chain D	Protein FdhD:Protein FdhD homolog
	EC	NA	EC 1.2.1.2	NA
	gene name	fdhD	-	fdhD
OLN_00476	gene product name	hypothetical protein	FIG00638858: hypothetical protein	Uncharacterized protein YiiG
	EC	NA	NA	NA
	gene name	NA	-	yiiG
OLN_00477	gene product name	putative frv operon regulatory protein	Putative frv operon regulatory protein	Putative frv operon regulatory protein:Putative phosphotransferase EIIA component
	EC	NA	NA	EC 2.7.1.-
	gene name	NA	-	yiiH:frvR
OLN_00478	gene product name	Putative aminopeptidase YsdC	FIG00638402: hypothetical protein	Putative aminopeptidase FrvX
	EC	EC 3.4.11.-	NA	EC 3.4.11.-
	gene name	ysdC_2	-	yiiI:frvX
OLN_00479	gene product name	PTS system mannose-specific EIIBCA component	PTS system, fructose-specific IIB component / PTS system, fructose-specific IIC component	Fructose-like phosphotransferase enzyme IIB component:Fructose-like PTS system EIIBC component:Fructose-like permease IIC component
	EC	NA	EC 2.7.1.69:2.7.1.69	EC 2.7.1.69
	gene name	manP_1	-	yiiJ:frvB
OLN_00480	gene product name	PTS system fructose-specific EIIABC component	NA	Fructose-like phosphotransferase enzyme IIA component
	EC	NA	NA	EC 2.7.1.-
	gene name	fruA_1	-	yiiK:frvA
OLN_00481	gene product name	L-rhamnose mutarotase	L-rhamnose mutarotase	L-rhamnose mutarotase
	EC	EC 5.1.3.-	NA	EC 5.1.3.-
	gene name	rhaM	-	rhaM:yiiL
OLN_00482	gene product name	Rhamnulose-1-phosphate aldolase	Rhamnulose-1-phosphate aldolase	Putative rhamnulose-1-phosphate aldolase:Rhamnulose-1-phosphate aldolase
	EC	EC 4.1.2.19	EC 4.1.2.19	EC 4.1.2.19
	gene name	rhaD	-	rhuA:rhaD
OLN_00483	gene product name	L-rhamnose isomerase	L-rhamnose isomerase	L-rhamnose isomerase
	EC	EC 5.3.1.14	EC 5.3.1.14	EC 5.3.1.14
	gene name	rhaA	-	rhaA
OLN_00484	gene product name	Rhamnulokinase	Rhamnulokinase	Rhamnulokinase
	EC	EC 2.7.1.5	EC 2.7.1.5	EC 2.7.1.5
	gene name	rhaB	-	rhaB
OLN_00485	gene product name	HTH-type transcriptional activator RhaS	L-rhamnose operon regulatory protein RhaS	HTH-type transcriptional activator RhaS
	EC	NA	NA	NA
	gene name	rhaS_1	-	rhaC2:rhaS
OLN_00486	gene product name	HTH-type transcriptional activator RhaR	L-rhamnose operon transcriptional activator RhaR	HTH-type transcriptional activator RhaR
	EC	NA	NA	NA
	gene name	rhaR_1	-	rhaC1:rhaR
OLN_00487	gene product name	L-rhamnose-proton symporter	L-rhamnose-proton symporter	L-rhamnose-proton symporter
	EC	NA	NA	NA
	gene name	rhaT	-	rhaT
OLN_00488	gene product name	Superoxide dismutase [Mn]	Manganese superoxide dismutase	Superoxide dismutase [Mn]
	EC	EC 1.15.1.1	EC 1.15.1.1	EC 1.15.1.1
	gene name	sodA	-	sodA
OLN_00489	gene product name	2-keto-3-deoxygluconate permease	2-keto-3-deoxygluconate permease (KDG permease)	2-keto-3-deoxygluconate permease
	EC	NA	NA	NA
	gene name	kdgT	-	kdgT
OLN_00490	gene product name	6-N-hydroxylaminopurine resistance protein	Uncharacterized protein conserved in bacteria	Protein YiiM
	EC	NA	NA	NA
	gene name	NA	-	yiiM
OLN_00491	gene product name	Sensor protein CpxA	Copper sensory histidine kinase CpxA	Sensor protein CpxA
	EC	EC 2.7.13.3	NA	EC 2.7.13.3
	gene name	cpxA	-	ecfB:ssd:cpxA:eup
OLN_00492	gene product name	Transcriptional regulatory protein WalR	Copper-sensing two-component system response regulator CpxR	Transcriptional regulatory protein CpxR
	EC	NA	NA	NA
	gene name	walR	-	yiiA:cpxR
OLN_00493	gene product name	Periplasmic protein CpxP precursor	P pilus assembly/Cpx signaling pathway, periplasmic inhibitor/zinc-resistance associated protein	Periplasmic protein CpxP precursor
	EC	NA	NA	NA
	gene name	cpxP	-	cpxP:yiiO
OLN_00494	gene product name	Ferrous-iron efflux pump FieF	Cobalt-zinc-cadmium resistance protein	Cation-efflux pump FieF:Ferrous-iron efflux pump FieF
	EC	NA	NA	NA
	gene name	fieF	-	yiiP:fieF:cepA
OLN_00495	gene product name	hypothetical protein	NA	NA
	EC	NA	NA	NA
	gene name	NA	-	NA
OLN_00496	gene product name	6-phosphofructokinase isozyme 1	6-phosphofructokinase	6-phosphofructokinase isozyme 1:6-phosphofructokinase
	EC	EC 2.7.1.11	EC 2.7.1.11	EC 2.7.1.11
	gene name	pfkA	-	pfkA
OLN_00497	gene product name	Sulfate-binding protein precursor	Sulfate-binding protein Sbp	Sulfate-binding protein precursor
	EC	NA	NA	NA
	gene name	sbp	-	sbp
OLN_00498	gene product name	CDP-diacylglycerol pyrophosphatase	CDP-diacylglycerol pyrophosphatase	CDP-diacylglycerol pyrophosphatase
	EC	EC 3.6.1.26	EC 3.6.1.26	EC 3.6.1.26
	gene name	cdh	-	cdh
OLN_00499	gene product name	Triosephosphate isomerase	Triosephosphate isomerase	Triosephosphate isomerase
	EC	EC 5.3.1.1	EC 5.3.1.1	EC 5.3.1.1
	gene name	tpiA	-	tpiA:tpi
OLN_00500	gene product name	hypothetical protein	Putative uncharacterized protein YiiQ	Uncharacterized protein YiiQ precursor
	EC	NA	NA	NA
	gene name	NA	-	yiiQ
OLN_00501	gene product name	hypothetical protein	Putative membrane protein	Uncharacterized protein YiiR
	EC	NA	NA	NA
	gene name	NA	-	yiiR
OLN_00502	gene product name	hypothetical protein	FIG00639264: hypothetical protein	UPF0381 protein YiiS
	EC	NA	NA	NA
	gene name	NA	-	yiiS
OLN_00503	gene product name	Universal stress protein D	Universal stress protein D	Universal stress protein D
	EC	NA	NA	NA
	gene name	uspD	-	uspD:yiiT
OLN_00504	gene product name	Ferredoxin--NADP reductase	Ferredoxin--NADP(+) reductase	Ferredoxin--NADP reductase
	EC	EC 1.18.1.2	EC 1.18.1.2	EC 1.18.1.2
	gene name	fpr	-	mvrA:fpr
OLN_00505	gene product name	Fructose-1,6-bisphosphatase 1 class 2	Fructose-1,6-bisphosphatase, GlpX type	Fructose-1,6-bisphosphatase class 2:Fructose-1,6-bisphosphatase 1 class 2
	EC	EC 3.1.3.11	EC 3.1.3.11	EC 3.1.3.11
	gene name	glpX	-	glpX
OLN_00506	gene product name	Glycerol kinase	Glycerol kinase	Glycerol kinase
	EC	EC 2.7.1.30	EC 2.7.1.30	EC 2.7.1.30
	gene name	glpK	-	glpK
OLN_00507	gene product name	Glycerol uptake facilitator protein	Glycerol uptake facilitator protein	Glycerol uptake facilitator protein
	EC	NA	NA	NA
	gene name	glpF	-	glpF
OLN_00508	gene product name	Cell division protein ZapB	FIG074102: hypothetical protein	Cell division protein ZapB
	EC	NA	NA	NA
	gene name	zapB	-	zapB:yiiU
OLN_00509	gene product name	Regulator of ribonuclease activity A	Ribonuclease E inhibitor RraA	Regulator of ribonuclease activity A
	EC	NA	NA	NA
	gene name	rraA	-	rraA:menG:yiiV
OLN_00510	gene product name	1,4-dihydroxy-2-naphthoate octaprenyltransferase	1,4-dihydroxy-2-naphthoate polyprenyltransferase	1,4-dihydroxy-2-naphthoate octaprenyltransferase
	EC	EC 2.5.1.74	EC 2.5.1.74	EC 2.5.1.74
	gene name	menA	-	menA:yiiW
OLN_00511	gene product name	ATP-dependent protease ATPase subunit HslU	ATP-dependent hsl protease ATP-binding subunit HslU	ATP-dependent protease ATPase subunit HslU
	EC	NA	NA	NA
	gene name	hslU	-	htpI:hslU
OLN_00512	gene product name	ATP-dependent protease subunit HslV	ATP-dependent protease HslV	ATP-dependent protease subunit HslV
	EC	EC 3.4.25.2	EC 3.4.25.-	EC 3.4.25.2
	gene name	hslV	-	yiiC:hslV:htpO
OLN_00513	gene product name	Cell division protein FtsN	Cell division protein FtsN	Cell division protein FtsN
	EC	NA	NA	NA
	gene name	ftsN	-	ftsN:msgA
OLN_00514	gene product name	HTH-type transcriptional repressor CytR	Transcriptional (co)regulator CytR	HTH-type transcriptional repressor CytR
	EC	NA	NA	NA
	gene name	cytR	-	cytR
OLN_00515	gene product name	Primosomal protein N'	Helicase PriA essential for oriC/DnaA-independent DNA replication	Primosomal protein N'
	EC	EC 3.6.4.-	NA	EC 3.6.4.-
	gene name	priA	-	priA
OLN_00516	gene product name	50S ribosomal protein L31	NA	50S ribosomal protein L31
	EC	NA	NA	NA
	gene name	rpmE	-	rpmE
OLN_00517	gene product name	hypothetical protein	FIG00638928: hypothetical protein	Uncharacterized protein YiiX precursor
	EC	NA	NA	NA
	gene name	NA	-	yiiX
OLN_00518	gene product name	Met repressor	Methionine repressor MetJ	Met repressor
	EC	NA	NA	NA
	gene name	metJ	-	metJ
OLN_00519	gene product name	Cystathionine gamma-synthase	Cystathionine gamma-synthase	Cystathionine gamma-synthase
	EC	EC 2.5.1.48	EC 2.5.1.48	EC 2.5.1.48
	gene name	metB	-	metB
OLN_00520	gene product name	Bifunctional aspartokinase/homoserine dehydrogenase 2	Aspartokinase / Homoserine dehydrogenase	Homoserine dehydrogenase:Aspartokinase:Bifunctional aspartokinase/homoserine dehydrogenase 2
	EC	NA	EC 2.7.2.4:1.1.1.3	EC 1.1.1.3:EC 2.7.2.4
	gene name	metL	-	metL:metM
OLN_00521	gene product name	5,10-methylenetetrahydrofolate reductase	5,10-methylenetetrahydrofolate reductase	5,10-methylenetetrahydrofolate reductase
	EC	EC 1.5.1.20	EC 1.5.1.20	EC 1.5.1.20
	gene name	metF	-	metF
OLN_00522	gene product name	Catalase-peroxidase	Catalase / Peroxidase	Catalase-peroxidase
	EC	EC 1.11.1.21	EC 1.11.1.6:1.11.1.7	EC 1.11.1.21
	gene name	katG	-	katG
OLN_00523	gene product name	putative inner membrane transporter yiJE	FIG00638276: hypothetical protein	Uncharacterized inner membrane transporter yiJE
	EC	NA	NA	NA
	gene name	yijE	-	yijE
OLN_00524	gene product name	hypothetical protein	FIG00638062: hypothetical protein	Uncharacterized protein YijF precursor
	EC	NA	NA	NA
	gene name	NA	-	yijF
OLN_00525	gene product name	Glycerol dehydrogenase	Glycerol dehydrogenase	Glycerol dehydrogenase
	EC	EC 1.1.1.6	EC 1.1.1.6	EC 1.1.1.6
	gene name	gldA_1	-	gldA
OLN_00526	gene product name	Fructose-6-phosphate aldolase 2	Transaldolase	Fructose-6-phosphate aldolase:Fructose-6-phosphate aldolase 2
	EC	EC 4.1.2.-	EC 2.2.1.2	EC 4.1.2.-
	gene name	fsaB	-	fsaB:fsa:talC:yijG
OLN_00527	gene product name	Phosphoenolpyruvate-protein phosphotransferase	NA	Phosphoenolpyruvate-protein phosphotransferase:Fructose-like phosphotransferase enzyme IIA component:Phosphocarrier protein HPr:Multiphosphoryl transfer protein 2
	EC	EC 2.7.3.9	NA	EC 2.7.1.-:EC 2.7.3.9
	gene name	ptsI_1	-	ptsA:frwA:yijH
OLN_00528	gene product name	PTS system mannose-specific EIIBCA component	PTS system, fructose-specific IIC component	Fructose-like permease IIC component 2
	EC	NA	NA	NA
	gene name	manP_2	-	frwC:yijJ
OLN_00529	gene product name	Fructose-like phosphotransferase enzyme IIB component 1	PTS system fructose-like IIB component 1 precursor	Fructose-like phosphotransferase enzyme IIB component 2
	EC	EC 2.7.1.69	EC 2.7.1.69	EC 2.7.1.69
	gene name	fryB_1	-	frwB:yijK
OLN_00530	gene product name	4-hydroxyphenylacetate decarboxylase large subunit	Pyruvate formate-lyase	Formate acetyltransferase 2
	EC	EC 4.1.1.83	EC 2.3.1.54	EC 2.3.1.54
	gene name	hpdB	-	pflD:yijL
OLN_00531	gene product name	Benzylsuccinate synthase activating enzyme	Pyruvate formate-lyase activating enzyme	Pyruvate formate-lyase 2-activating enzyme
	EC	EC 1.97.1.-	EC 1.97.1.4	EC 1.97.1.4
	gene name	bssD_2	-	pflC:yijM
OLN_00532	gene product name	PTS system mannose-specific EIIBCA component	PTS system fructose-like IIB component 2 precursor	Fructose-like phosphotransferase enzyme IIB component 3
	EC	NA	EC 2.7.1.69	EC 2.7.1.69
	gene name	manP_3	-	frwD:yijN
OLN_00533	gene product name	HTH-type transcriptional activator Btr	NA	Uncharacterized HTH-type transcriptional regulator YijO
	EC	NA	NA	NA
	gene name	btr	-	yijO
OLN_00534	gene product name	Phosphoethanolamine transferase EptC	UPF0141 membrane protein YijP possibly required for phosphoethanolamine modification of lipopolysaccharide	Phosphoethanolamine transferase EptC:Phosphoethanolamine transferase CptA
	EC	EC 2.7.-.-	NA	EC 2.7.-.-
	gene name	eptC	-	cptA:yijP:eptC
OLN_00535	gene product name	Phosphoenolpyruvate carboxylase	Phosphoenolpyruvate carboxylase	Phosphoenolpyruvate carboxylase
	EC	EC 4.1.1.31	EC 4.1.1.31	EC 4.1.1.31
	gene name	ppc	-	ppc
OLN_00536	gene product name	Acetylornithine deacetylase	Acetylornithine deacetylase	Acetylornithine deacetylase
	EC	EC 3.5.1.16	EC 3.5.1.16	EC 3.5.1.16
	gene name	argE_1	-	argE
OLN_00537	gene product name	N-acetyl-gamma-glutamyl-phosphate reductase	N-acetyl-gamma-glutamyl-phosphate reductase	N-acetyl-gamma-glutamyl-phosphate reductase
	EC	EC 1.2.1.38	EC 1.2.1.38	EC 1.2.1.38
	gene name	argC	-	argC
OLN_00538	gene product name	Acetylglutamate kinase	Acetylglutamate kinase	Acetylglutamate kinase
	EC	EC 2.7.2.8	EC 2.7.2.8	EC 2.7.2.8
	gene name	argB	-	argB
OLN_00539	gene product name	Argininosuccinate lyase	Argininosuccinate lyase	Argininosuccinate lyase
	EC	EC 4.3.2.1	EC 4.3.2.1	EC 4.3.2.1
	gene name	argH	-	argH
OLN_00540	gene product name	Hydrogen peroxide-inducible genes activator	Hydrogen peroxide-inducible genes activator	Hydrogen peroxide-inducible genes activator
	EC	NA	NA	NA
	gene name	oxyR_1	-	momR:oxyR:mor
OLN_00541	gene product name	Soluble pyridine nucleotide transhydrogenase	Soluble pyridine nucleotide transhydrogenase	Soluble pyridine nucleotide transhydrogenase
	EC	EC 1.6.1.1	EC 1.6.1.1	EC 1.6.1.1
	gene name	sthA	-	sthA:sth:udhA
OLN_00542	gene product name	HTH-type transcriptional repressor FabR	Unsaturated fatty acid biosythesis repressor FabR, TetR family	HTH-type transcriptional repressor FabR
	EC	NA	NA	NA
	gene name	fabR	-	yijC:fabR
OLN_00543	gene product name	Inner membrane protein YijD	Putative inner membrane protein	Inner membrane protein YijD
	EC	NA	NA	NA
	gene name	yijD	-	yijD
OLN_00544	gene product name	tRNA/tmRNA (uracil-C(5))-methyltransferase	NA	tRNA (uracil(54)-C(5))-methyltransferase
	EC	EC 2.1.1.-	NA	EC 2.1.1.35
	gene name	trmA	-	trmA
OLN_00545	gene product name	Vitamin B12 transporter BtuB precursor	Outer membrane vitamin B12 receptor BtuB	Vitamin B12 transporter BtuB precursor
	EC	NA	NA	NA
	gene name	btuB	-	btuB
OLN_00546	gene product name	Glutamate racemase	Glutamate racemase	Glutamate racemase
	EC	EC 5.1.1.3	EC 5.1.1.3	EC 5.1.1.3
	gene name	murI	-	murI:glr:dga:yijA
OLN_00547	gene product name	hypothetical protein	NA	NA
	EC	NA	NA	NA
	gene name	NA	-	NA
OLN_00548	gene product name	HTH-type transcriptional regulator GltC	HTH-type transcriptional regulator hdfR	HTH-type transcriptional regulator HdfR
	EC	NA	NA	NA
	gene name	gltC_1	-	hdfR:pssR:yifA:yifD
OLN_00549	gene product name	hypothetical protein	Protein yifE	UPF0438 protein YifE
	EC	NA	NA	NA
	gene name	NA	-	yifE
OLN_00550	gene product name	Competence protein ComM	MG(2+) CHELATASE FAMILY PROTEIN / ComM-related protein	Uncharacterized protein YifB
	EC	NA	NA	NA
	gene name	comM	-	yifB
OLN_00551	gene product name	Acetolactate synthase isozyme 2 large subunit	Acetolactate synthase large subunit	Acetolactate synthase isozyme 2 large subunit
	EC	EC 2.2.1.6	EC 2.2.1.6	EC 2.2.1.6
	gene name	ilvG_1	-	ilvG
OLN_00552	gene product name	Acetolactate synthase isozyme 2 large subunit	Acetolactate synthase large subunit	Sulfopyruvate decarboxylase subunit beta
	EC	EC 2.2.1.6	EC 2.2.1.6	EC 4.1.1.-
	gene name	ilvG_2	-	comE
OLN_00553	gene product name	Acetolactate synthase isozyme 2 small subunit	Acetolactate synthase small subunit	Acetolactate synthase isozyme 2 small subunit
	EC	EC 2.2.1.6	EC 2.2.1.6	EC 2.2.1.6
	gene name	ilvM	-	ilvM
OLN_00554	gene product name	Branched-chain-amino-acid aminotransferase	Branched-chain amino acid aminotransferase	Branched-chain-amino-acid aminotransferase
	EC	EC 2.6.1.42	EC 2.6.1.42	EC 2.6.1.42
	gene name	ilvE	-	ilvE
OLN_00555	gene product name	Dihydroxy-acid dehydratase	Dihydroxy-acid dehydratase	Dihydroxy-acid dehydratase
	EC	EC 4.2.1.9	EC 4.2.1.9	EC 4.2.1.9
	gene name	ilvD_2	-	ilvD
OLN_00556	gene product name	L-threonine dehydratase biosynthetic IlvA	Threonine dehydratase biosynthetic	L-Threonine dehydratase biosynthetic IlvA:L-threonine dehydratase biosynthetic IlvA
	EC	EC 4.3.1.19	EC 4.3.1.19	EC 4.3.1.19
	gene name	ilvA	-	ilvA
OLN_00557	gene product name	HTH-type transcriptional regulator GltC	HTH-type transcriptional regulator IlvY	HTH-type transcriptional activator IlvY:HTH-type transcriptional regulator IlvY
	EC	NA	NA	NA
	gene name	gltC_2	-	ilvY
OLN_00558	gene product name	Ketol-acid reductoisomerase	Ketol-acid reductoisomerase	Ketol-acid reductoisomerase
	EC	EC 1.1.1.86	EC 1.1.1.86	EC 1.1.1.86
	gene name	ilvC	-	ilvC
OLN_00559	gene product name	Peptidyl-prolyl cis-trans isomerase C	Peptidyl-prolyl cis-trans isomerase PpiC	Peptidyl-prolyl cis-trans isomerase C
	EC	EC 5.2.1.8	EC 5.2.1.8	EC 5.2.1.8
	gene name	ppiC	-	parVA:ppiC
OLN_00560	gene product name	hypothetical protein	FIG00642180: hypothetical protein	NA
	EC	NA	NA	NA
	gene name	NA	-	NA
OLN_00561	gene product name	ATP-dependent DNA helicase Rep	ATP-dependent DNA helicase Rep	ATP-dependent DNA helicase rep
	EC	EC 3.6.4.12	NA	EC 3.6.4.12
	gene name	rep	-	rep
OLN_00562	gene product name	Guanosine-5'-triphosphate,3'-diphosphate pyrophosphatase	NA	Guanosine-5'-triphosphate,3'-diphosphate pyrophosphatase
	EC	EC 3.6.1.40	NA	EC 3.6.1.40
	gene name	gppA	-	gppA:gpp
OLN_00563	gene product name	ATP-dependent RNA helicase RhlB	ATP-dependent RNA helicase RhlB	ATP-dependent RNA helicase RhlB
	EC	EC 3.6.4.13	NA	EC 3.6.4.13
	gene name	rhlB	-	mmrA:rhlB
OLN_00564	gene product name	Thioredoxin-1	Thioredoxin	Thioredoxin-1
	EC	NA	NA	NA
	gene name	trxA_1	-	trxA:tsnC:fipA
OLN_00565	gene product name	hypothetical protein	Transcription termination factor Rho	Transcription termination factor Rho
	EC	NA	NA	EC 3.6.4.-
	gene name	NA	-	rho:psuA:nitA:sbaA:rnsC:tsu
OLN_00566	gene product name	hypothetical protein	FIG00643789: hypothetical protein	NA
	EC	NA	NA	NA
	gene name	NA	-	NA
OLN_00567	gene product name	Undecaprenyl-phosphate alpha-N-acetylglucosaminyl 1-phosphate transferase	Undecaprenyl-phosphate N-acetylglucosaminyl 1-phosphate transferase	Undecaprenyl-phosphate alpha-N-acetylglucosaminyl 1-phosphate transferase
	EC	EC 2.7.8.33	EC 2.7.8.-	EC 2.7.8.33
	gene name	wecA	-	wecA:rfe
OLN_00568	gene product name	Lipopolysaccharide biosynthesis protein WzzE	regulator of length of O-antigen component of lipopolysaccharide chains	Lipopolysaccharide biosynthesis protein WzzE
	EC	NA	NA	NA
	gene name	wzzE	-	metN:yifC:wzzE:wzz
OLN_00569	gene product name	UDP-N-acetylglucosamine 2-epimerase	UDP-N-acetylglucosamine 2-epimerase	UDP-N-acetylglucosamine 2-epimerase
	EC	EC 5.1.3.14	EC 5.1.3.14	EC 5.1.3.14
	gene name	wecB	-	yifF:rffE:nfrC:wecB
OLN_00570	gene product name	UDP-N-acetyl-D-glucosamine 6-dehydrogenase	UDP-glucose dehydrogenase	UDP-N-acetyl-D-mannosamine dehydrogenase
	EC	EC 1.1.1.136	EC 1.1.1.22	EC 1.1.1.336
	gene name	wbpA	-	rffD:wecC
OLN_00571	gene product name	dTDP-glucose 4,6-dehydratase 2	dTDP-glucose 4,6-dehydratase	dTDP-glucose 4,6-dehydratase 2
	EC	EC 4.2.1.46	EC 4.2.1.46	EC 4.2.1.46
	gene name	rffG	-	rffG
OLN_00572	gene product name	Glucose-1-phosphate thymidylyltransferase 2	Glucose-1-phosphate thymidylyltransferase	Glucose-1-phosphate thymidylyltransferase 2
	EC	EC 2.7.7.24	EC 2.7.7.24	EC 2.7.7.24
	gene name	rmlA2	-	yifG:rmlA2:rffH
OLN_00573	gene product name	dTDP-fucosamine acetyltransferase	Lipopolysaccharide biosynthesis protein RffC	dTDP-fucosamine acetyltransferase
	EC	EC 2.3.1.210	NA	EC 2.3.1.210
	gene name	wecD	-	wecD:yifH:rffC
OLN_00574	gene product name	dTDP-4-amino-4,6-dideoxygalactose transaminase	Lipopolysaccharide biosynthesis protein RffA	Lipopolysaccharide biosynthesis protein RffA
	EC	EC 2.6.1.59	NA	NA
	gene name	rffA	-	wecE:yifI:rffA
OLN_00575	gene product name	Polysaccharide biosynthesis protein	WzxE protein	Protein WzxE
	EC	NA	NA	NA
	gene name	NA	-	yifJ:wzx:wzxE
OLN_00576	gene product name	4-alpha-L-fucosyltransferase	4-alpha-L-fucosyltransferase	4-alpha-L-fucosyltransferase
	EC	EC 2.4.1.-	EC 2.4.1.-	EC 2.4.1.-
	gene name	wecF	-	yifM:rffT:wecF
OLN_00577	gene product name	Putative ECA polymerase	Putative ECA polymerase	Putative ECA polymerase
	EC	NA	NA	NA
	gene name	wzyE	-	rffT:wecF:wzyE:wzy
OLN_00578	gene product name	UDP-N-acetyl-D-mannosaminuronic acid transferase	Probable UDP-N-acetyl-D-mannosaminuronic acid transferase	Probable UDP-N-acetyl-D-mannosaminuronic acid transferase
	EC	EC 2.4.1.180	EC 2.4.1.-	EC 2.4.1.-
	gene name	wecG	-	wecG:rffM
OLN_00579	gene product name	putative transport protein YifK	Probable transport protein YifK	Probable transport protein YifK
	EC	NA	NA	NA
	gene name	yifK	-	yifK
OLN_00580	gene product name	Anaerobic sulfatase-maturating enzyme	Putative arylsulfatase regulatory protein	Anaerobic sulfatase-maturating enzyme homolog AslB
	EC	EC 1.1.99.-	NA	NA
	gene name	chuR_1	-	aslB:atsB
OLN_00581	gene product name	Arylsulfatase	NA	Arylsulfatase precursor
	EC	EC 3.1.6.1	NA	EC 3.1.6.1
	gene name	atsA	-	aslA:atsA
OLN_00582	gene product name	putative protoheme IX biogenesis protein	Uncharacterized protein EC-HemY, likely associated with heme metabolism based on gene clustering with hemC, hemD in Proteobacteria (unrelated to HemY-type PPO in GramPositives)	Protein HemY
	EC	NA	NA	NA
	gene name	NA	-	hemY
OLN_00583	gene product name	Putative uroporphyrinogen-III C-methyltransferase	Homolog of E. coli HemX protein	Putative uroporphyrinogen-III C-methyltransferase
	EC	EC 2.1.1.107	NA	EC 2.1.1.107
	gene name	hemX	-	hemX
OLN_00584	gene product name	Uroporphyrinogen-III synthase	Uroporphyrinogen-III synthase	Uroporphyrinogen-III synthase
	EC	EC 4.2.1.75	EC 4.2.1.75	EC 4.2.1.75
	gene name	hemD	-	hemD
OLN_00585	gene product name	Porphobilinogen deaminase	Porphobilinogen deaminase	Porphobilinogen deaminase
	EC	EC 2.5.1.61	EC 2.5.1.61	EC 2.5.1.61
	gene name	hemC	-	hemC:popE
OLN_00586	gene product name	Adenylate cyclase	Adenylate cyclase	Adenylate cyclase
	EC	EC 4.6.1.1	EC 4.6.1.1	EC 4.6.1.1
	gene name	cyaA	-	cya
OLN_00587	gene product name	Protein CyaY	Frataxin homolog CyaY, facilitates iron supply for heme A synthesis or Fe-S cluster assembly	Protein CyaY
	EC	NA	NA	NA
	gene name	cyaY	-	cyaY
OLN_00588	gene product name	hypothetical protein	FIG00545237: hypothetical protein	Uncharacterized lipoprotein YifL precursor
	EC	NA	NA	NA
	gene name	NA	-	yifL
OLN_00589	gene product name	Diaminopimelate epimerase	Diaminopimelate epimerase	Diaminopimelate epimerase
	EC	EC 5.1.1.7	EC 5.1.1.7	EC 5.1.1.7
	gene name	dapF	-	dapF
OLN_00590	gene product name	hypothetical protein	Protein of unknown function DUF484	Uncharacterized protein YigA
	EC	NA	NA	NA
	gene name	NA	-	yigA
OLN_00591	gene product name	Tyrosine recombinase XerC	Tyrosine recombinase XerC	Tyrosine recombinase XerC
	EC	NA	NA	NA
	gene name	xerC_3	-	xerC
OLN_00592	gene product name	Flavin mononucleotide phosphatase YigB	Putative FMN hydrolase ; 5-Amino-6-(5'-phosphoribitylamino)uracil phosphatase	Flavin mononucleotide phosphatase YigB
	EC	EC 3.1.3.-	EC 3.1.3.-	EC 3.1.3.-
	gene name	yigB	-	yigB
OLN_00593	gene product name	DNA helicase II	ATP-dependent DNA helicase UvrD/PcrA	DNA helicase II
	EC	EC 3.6.4.12	NA	EC 3.6.4.12
	gene name	uvrD	-	mutB:uvrD
OLN_00594	gene product name	hypothetical protein	hypothetical protein	Uncharacterized protein YigE
	EC	NA	NA	NA
	gene name	NA	-	yigE
OLN_00595	gene product name	Magnesium transport protein CorA	Magnesium and cobalt transport protein CorA	Magnesium transport protein CorA
	EC	NA	NA	NA
	gene name	corA	-	corA
OLN_00596	gene product name	hypothetical protein	FIG01047791: hypothetical protein	Uncharacterized protein YigF
	EC	NA	NA	NA
	gene name	NA	-	yigF
OLN_00597	gene product name	Inner membrane protein YigG	FIG00639160: hypothetical protein	Inner membrane protein YigG
	EC	NA	NA	NA
	gene name	yigG	-	yigG
OLN_00598	gene product name	EamA-like transporter family protein	Protein rarD	Protein RarD
	EC	NA	NA	NA
	gene name	NA	-	rarD
OLN_00599	gene product name	hypothetical protein	putative protein PaaI, possibly involved in aromatic compounds catabolism	Uncharacterized protein YigI
	EC	NA	NA	NA
	gene name	NA	-	yigI
OLN_00600	gene product name	Phospholipase A1 precursor	Phospholipase A1 precursor ; Outer membrane phospholipase A	Phospholipase A1 precursor
	EC	EC 3.1.1.32	EC 3.1.1.32, EC 3.1.1.4	EC 3.1.1.32:EC 3.1.1.4
	gene name	pldA	-	pldA
OLN_00601	gene product name	ATP-dependent DNA helicase RecQ	ATP-dependent DNA helicase RecQ	ATP-dependent DNA helicase RecQ
	EC	EC 3.6.4.12	NA	EC 3.6.4.12
	gene name	recQ	-	recQ
OLN_00602	gene product name	Threonine efflux protein	NA	Threonine efflux protein
	EC	NA	NA	NA
	gene name	rhtC_1	-	rhtC:yigJ
OLN_00603	gene product name	Homoserine/homoserine lactone efflux protein	Homoserine/homoserine lactone efflux protein	Homoserine/homoserine lactone efflux protein
	EC	NA	NA	NA
	gene name	rhtB	-	yigK:rhtB
OLN_00604	gene product name	lysophospholipase L2	Lysophospholipase L2	Lysophospholipase L2
	EC	NA	EC 3.1.1.5	EC 3.1.1.5
	gene name	NA	-	pldB
OLN_00605	gene product name	Pyridoxal phosphate phosphatase YigL	NA	Pyridoxal phosphate phosphatase YigL
	EC	EC 3.1.3.74	NA	EC 3.1.3.74
	gene name	yigL	-	yigL
OLN_00606	gene product name	EamA-like transporter family protein	FIG00639538: hypothetical protein	Uncharacterized membrane protein YigM
	EC	NA	NA	NA
	gene name	NA	-	yigM
OLN_00607	gene product name	HTH-type transcriptional regulator GltR	Transcriptional activator MetR	HTH-type transcriptional regulator MetR
	EC	NA	NA	NA
	gene name	gltR_1	-	metR
OLN_00608	gene product name	5-methyltetrahydropteroyltriglutamate--homocysteine methyltransferase	5-methyltetrahydropteroyltriglutamate--homocysteine methyltransferase	5-methyltetrahydropteroyltriglutamate--homocysteine methyltransferase
	EC	EC 2.1.1.14	EC 2.1.1.14	EC 2.1.1.14
	gene name	metE	-	metE
OLN_00609	gene product name	Carboxymethylenebutenolidase	Putative carboxymethylenebutenolidase	Putative carboxymethylenebutenolidase
	EC	EC 3.1.1.45	EC 3.1.1.45	EC 3.1.1.45
	gene name	clcD_1	-	ysgA
OLN_00610	gene product name	Uridine phosphorylase	Uridine phosphorylase	Uridine phosphorylase
	EC	EC 2.4.2.3	EC 2.4.2.3	EC 2.4.2.3
	gene name	udp	-	udp
OLN_00611	gene product name	DNA recombination protein RmuC	DNA recombination protein RmuC	DNA recombination protein RmuC
	EC	NA	NA	NA
	gene name	rmuC	-	yigN:rmuC
OLN_00612	gene product name	Ubiquinone/menaquinone biosynthesis C-methyltransferase UbiE	NA	Ubiquinone/menaquinone biosynthesis methyltransferase ubiE
	EC	EC 2.1.1.163	NA	EC 2.1.1.163:EC 2.1.1.201
	gene name	ubiE	-	yigO:ubiE
OLN_00613	gene product name	SCP-2 sterol transfer family protein	Protein YigP (COG3165) clustered with ubiquinone biosynthetic genes	Uncharacterized protein YigP
	EC	NA	NA	NA
	gene name	NA	-	yigP
OLN_00614	gene product name	putative protein kinase UbiB	Ubiquinone biosynthesis monooxygenase UbiB	Probable ubiquinone biosynthesis protein UbiB
	EC	EC 2.7.-.-	NA	NA
	gene name	ubiB	-	yigS:ubiB:yigQ:aarF:yigR
OLN_00615	gene product name	Sec-independent protein translocase protein TatA	Twin-arginine translocation protein TatA	Sec-independent protein translocase protein TatA
	EC	NA	NA	NA
	gene name	tatA	-	yigT:tatA:mttA1
OLN_00616	gene product name	Sec-independent protein translocase protein TatB	Twin-arginine translocation protein TatB	Sec-independent protein translocase protein TatB
	EC	NA	NA	NA
	gene name	tatB	-	ysgB:mttA2:tatB
OLN_00617	gene product name	Sec-independent protein translocase protein TatC	Twin-arginine translocation protein TatC	Sec-independent protein translocase protein TatC
	EC	NA	NA	NA
	gene name	tatC	-	mttB:yigU:tatC:yigV
OLN_00618	gene product name	Tat-linked quality control protein TatD	Deoxyribonuclease TatD	Tat-linked quality control protein TatD
	EC	EC 3.1.21.-	NA	NA
	gene name	tatD	-	mttC:tatD:yigW:yigX
OLN_00619	gene product name	Transcription antitermination protein RfaH	Transcriptional activator RfaH	Transcription antitermination protein RfaH
	EC	NA	NA	NA
	gene name	rfaH	-	sfrB:hlyT:rfaH
OLN_00620	gene product name	3-octaprenyl-4-hydroxybenzoate carboxy-lyase	3-polyprenyl-4-hydroxybenzoate carboxy-lyase	3-octaprenyl-4-hydroxybenzoate carboxy-lyase
	EC	EC 4.1.1.-	EC 4.1.1.-	EC 4.1.1.-
	gene name	ubiD	-	ubiD
OLN_00621	gene product name	NAD(P)H-flavin reductase	NAD(P)H-flavin reductase	NAD(P)H-flavin reductase
	EC	EC 1.16.1.3	EC 1.5.1.29:1.16.1.3	EC 1.16.1.3:EC 1.5.1.41
	gene name	fre	-	flrD:ubiB:fadI:fsrC:fre
OLN_00622	gene product name	3-ketoacyl-CoA thiolase	3-ketoacyl-CoA thiolase @ Acetyl-CoA acetyltransferase	3-ketoacyl-CoA thiolase
	EC	EC 2.3.1.16	EC 2.3.1.16:2.3.1.9	EC 2.3.1.16
	gene name	fadA	-	oldA:fadA
OLN_00623	gene product name	Fatty acid oxidation complex subunit alpha	Enoyl-CoA hydratase / Delta(3)-cis-delta(2)-trans-enoyl-CoA isomerase / 3-hydroxyacyl-CoA dehydrogenase / 3-hydroxybutyryl-CoA epimerase	Fatty acid oxidation complex subunit alpha:Enoyl-CoA hydratase/Delta(3)-cis-Delta(2)-trans-enoyl-CoA isomerase/3-hydroxybutyryl-CoA epimerase:3-hydroxyacyl-CoA dehydrogenase
	EC	NA	EC 4.2.1.17:5.3.3.8:1.1.1.35:5.1.2.3	EC 4.2.1.17:EC 5.3.3.8:EC 1.1.1.35:EC 5.1.2.3
	gene name	fadB	-	fadB
OLN_00624	gene product name	Xaa-Pro dipeptidase	Xaa-Pro dipeptidase PepQ	Xaa-Pro dipeptidase
	EC	EC 3.4.13.9	EC 3.4.13.9	EC 3.4.13.9
	gene name	pepQ	-	pepQ
OLN_00625	gene product name	IMPACT family member YigZ	FIG000605: protein co-occurring with transport systems (COG1739)	IMPACT family member YigZ
	EC	NA	NA	NA
	gene name	yigZ	-	yigZ
OLN_00626	gene product name	Trk system potassium uptake protein TrkH	Potassium uptake protein TrkH	Trk system potassium uptake protein TrkH
	EC	NA	NA	NA
	gene name	trkH	-	trkH
OLN_00627	gene product name	Protoporphyrinogen IX dehydrogenase [menaquinone]	Protoporphyrinogen IX oxidase, oxygen-independent, HemG	Protoporphyrinogen IX dehydrogenase [menaquinone]
	EC	EC 1.3.5.3	EC 1.3.-.-	EC 1.3.5.3
	gene name	hemG	-	yihB:hemG
OLN_00628	gene product name	Putative deoxyribonuclease RhsC	core protein	Putative uncharacterized protein YbfO
	EC	EC 3.1.-.-	NA	NA
	gene name	rhsC_1	-	ybfO
OLN_00629	gene product name	putative lyase	orf, hypothetical protein	Protein YibA
	EC	NA	NA	NA
	gene name	NA	-	yibA
OLN_00630	gene product name	Putative deoxyribonuclease RhsC	core protein	Putative uncharacterized protein YibJ
	EC	EC 3.1.-.-	NA	NA
	gene name	rhsC_2	-	yibJ
OLN_00631	gene product name	hypothetical protein	FIG00641096: hypothetical protein	Uncharacterized protein YibG precursor
	EC	NA	NA	NA
	gene name	NA	-	yibG
OLN_00632	gene product name	Inner membrane protein YibH	Multidrug resistance protein A	Inner membrane protein YibH
	EC	NA	NA	NA
	gene name	yibH	-	yibH
OLN_00633	gene product name	Inner membrane protein YiaW	GTPase	Uncharacterized protein YibI
	EC	NA	EC 3.6.1.-	NA
	gene name	yiaW_1	-	yibI
OLN_00634	gene product name	PTS system mannitol-specific EIICBA component	PTS system, mannitol-specific IIC component / PTS system, mannitol-specific IIB component / PTS system, mannitol-specific IIA component	Mannitol-specific phosphotransferase enzyme IIA component:Mannitol permease IIC component:PTS system mannitol-specific EIICBA component:Mannitol-specific phosphotransferase enzyme IIB component
	EC	NA	EC 2.7.1.69:2.7.1.69	EC 2.7.1.-:EC 2.7.1.69
	gene name	mtlA_1	-	mtlA
OLN_00635	gene product name	Mannitol-1-phosphate 5-dehydrogenase	Mannitol-1-phosphate 5-dehydrogenase	Mannitol-1-phosphate 5-dehydrogenase
	EC	EC 1.1.1.17	EC 1.1.1.17	EC 1.1.1.17
	gene name	mtlD	-	mtlD
OLN_00636	gene product name	Mannitol operon repressor	Mannitol operon repressor	Mannitol operon repressor
	EC	NA	NA	NA
	gene name	mtlR_1	-	mtlR
OLN_00637	gene product name	hypothetical protein	FIG074102: hypothetical protein	Uncharacterized protein YibT
	EC	NA	NA	NA
	gene name	NA	-	yibT
OLN_00638	gene product name	hypothetical protein	FIG00638433: Hypothetical protein YibL	Uncharacterized protein YibL
	EC	NA	NA	NA
	gene name	NA	-	yibL
OLN_00639	gene product name	L-lactate permease	L-lactate permease	L-lactate permease
	EC	NA	NA	NA
	gene name	lldP	-	lldP:lctP
OLN_00640	gene product name	Putative L-lactate dehydrogenase operon regulatory protein	Lactate-responsive regulator LldR in Enterobacteria, GntR family	Putative L-lactate dehydrogenase operon regulatory protein
	EC	NA	NA	NA
	gene name	lldR_1	-	lldR:lctR
OLN_00641	gene product name	L-lactate dehydrogenase [cytochrome]	L-lactate dehydrogenase	L-lactate dehydrogenase [cytochrome]
	EC	EC 1.1.2.3	EC 1.1.2.3	EC 1.1.2.3
	gene name	lldD	-	lctD:lldD
OLN_00642	gene product name	tRNA (cytidine(34)-2'-O)-methyltransferase	tRNA (cytidine(34)-2'-O)-methyltransferase	tRNA (cytidine(34)-2'-O)-methyltransferase
	EC	EC 2.1.1.207	EC 2.1.1.207	EC 2.1.1.207
	gene name	trmL	-	yibK:trmL
OLN_00643	gene product name	Serine acetyltransferase	Serine acetyltransferase	Serine acetyltransferase
	EC	EC 2.3.1.30	EC 2.3.1.30	EC 2.3.1.30
	gene name	cysE_1	-	cysE
OLN_00644	gene product name	Glycerol-3-phosphate dehydrogenase [NAD(P)+]	Glycerol-3-phosphate dehydrogenase [NAD(P)+]	Glycerol-3-phosphate dehydrogenase [NAD(P)+]
	EC	EC 1.1.1.94	EC 1.1.1.94	EC 1.1.1.94
	gene name	gpsA	-	gpsA
OLN_00645	gene product name	Protein-export protein SecB	Protein export cytoplasm chaperone protein (SecB, maintains protein to be exported in unfolded state)	Protein-export protein SecB
	EC	NA	NA	NA
	gene name	secB	-	secB
OLN_00646	gene product name	Glutaredoxin-3	Glutaredoxin 3 (Grx3)	Glutaredoxin-3
	EC	NA	NA	NA
	gene name	grxC	-	grxC:yibM
OLN_00647	gene product name	Thiosulfate sulfurtransferase GlpE	FIG136845: Rhodanese-related sulfurtransferase	Uncharacterized protein YibN
	EC	EC 2.8.1.1	NA	NA
	gene name	glpE_1	-	yibN
OLN_00648	gene product name	2,3-bisphosphoglycerate-independent phosphoglycerate mutase	2,3-bisphosphoglycerate-independent phosphoglycerate mutase	2,3-bisphosphoglycerate-independent phosphoglycerate mutase
	EC	EC 5.4.2.12	EC 5.4.2.1	EC 5.4.2.1
	gene name	gpmI	-	gpmI
OLN_00649	gene product name	Murein hydrolase activator EnvC precursor	Periplasmic septal ring factor with murein hydrolase activity EnvC/YibP	Murein hydrolase activator EnvC precursor
	EC	NA	NA	NA
	gene name	envC	-	envC:yibP
OLN_00650	gene product name	Divergent polysaccharide deacetylase	NA	Uncharacterized protein YibQ precursor
	EC	NA	NA	NA
	gene name	NA	-	yibQ
OLN_00651	gene product name	putative glycosyltransferase EpsJ	Beta-1,3-galactosyltransferase / Beta-1,4-galactosyltransferase	Uncharacterized glycosyltransferase YibD
	EC	EC 2.4.-.-	NA	EC 2.4.-.-
	gene name	epsJ	-	yibD
OLN_00652	gene product name	L-threonine 3-dehydrogenase	L-threonine 3-dehydrogenase	L-threonine 3-dehydrogenase
	EC	EC 1.1.1.103	EC 1.1.1.103	EC 1.1.1.103
	gene name	tdh	-	tdh
OLN_00653	gene product name	2-amino-3-ketobutyrate coenzyme A ligase	2-amino-3-ketobutyrate coenzyme A ligase	2-amino-3-ketobutyrate coenzyme A ligase
	EC	EC 2.3.1.29	EC 2.3.1.29	EC 2.3.1.29
	gene name	kbl	-	kbl
OLN_00654	gene product name	hypothetical protein	Involved in lipopolysaccharide biosynthesis	Protein HtrL
	EC	NA	NA	NA
	gene name	NA	-	htrL:yibB
OLN_00655	gene product name	ADP-L-glycero-D-manno-heptose-6-epimerase	ADP-L-glycero-D-manno-heptose-6-epimerase	ADP-L-glycero-D-manno-heptose-6-epimerase
	EC	EC 5.1.3.20	EC 5.1.3.20	EC 5.1.3.20
	gene name	hldD	-	hldD:gmhD:htrM:rfaD:waaD
OLN_00656	gene product name	ADP-heptose--LPS heptosyltransferase 2	ADP-heptose--lipooligosaccharide heptosyltransferase II	ADP-heptose--LPS heptosyltransferase 2
	EC	EC 2.-.-.-	EC 2.4.1.-	EC 2.-.-.-
	gene name	rfaF	-	rfaF:waaF
OLN_00657	gene product name	Lipopolysaccharide heptosyltransferase 1	Lipopolysaccharide heptosyltransferase I	Lipopolysaccharide heptosyltransferase 1
	EC	EC 2.-.-.-	EC 2.4.1.-	EC 2.-.-.-
	gene name	rfaC	-	waaC:yibC:rfaC:rfa-2
OLN_00658	gene product name	O-antigen ligase	O-antigen ligase	NA
	EC	NA	NA	NA
	gene name	rfaL_1	-	NA
OLN_00659	gene product name	O-antigen ligase	O-antigen ligase	NA
	EC	NA	NA	NA
	gene name	rfaL_2	-	NA
OLN_00660	gene product name	hypothetical protein	Lipopolysaccharide 1,2-N-acetylglucosaminetransferase	Lipopolysaccharide 1,2-N-acetylglucosaminetransferase
	EC	NA	EC 2.4.1.56	EC 2.4.1.56
	gene name	NA	-	waaK:rfaK:waaU
OLN_00661	gene product name	lipopolysaccharide core biosynthesis protein	Lipopolysaccharide core biosynthesis protein RfaZ	Lipopolysaccharide core biosynthesis protein RfaZ
	EC	NA	NA	NA
	gene name	NA	-	rfaZ
OLN_00662	gene product name	Lipopolysaccharide core heptose(II) kinase RfaY	Lipopolysaccharide core biosynthesis protein RfaY	Lipopolysaccharide core heptose(II) kinase RfaY
	EC	EC 2.7.1.-	NA	EC 2.7.1.-
	gene name	rfaY	-	waaY:rfaY
OLN_00663	gene product name	General stress protein A	NA	Lipopolysaccharide 1,2-glucosyltransferase
	EC	NA	NA	EC 2.4.1.58
	gene name	gspA_1	-	waaJ:rfaJ
OLN_00664	gene product name	General stress protein A	UDP-glucose:(glucosyl)lipopolysaccharide alpha-1,3-glucosyltransferase WaaO	Lipopolysaccharide 1,3-galactosyltransferase
	EC	NA	EC 2.4.1.-	EC 2.4.1.44
	gene name	gspA_2	-	waaI:rfaI
OLN_00665	gene product name	putative poly(glycerol-phosphate) alpha-glucosyltransferase	Lipopolysaccharide 1,6-galactosyltransferase	Lipopolysaccharide 1,6-galactosyltransferase
	EC	EC 2.4.1.52	EC 2.4.1.-	EC 2.4.1.-
	gene name	tagE	-	waaB:rfaB
OLN_00666	gene product name	hypothetical protein	Lipopolysaccharide core biosynthesis protein RfaS	Lipopolysaccharide core biosynthesis protein RfaS
	EC	NA	NA	NA
	gene name	NA	-	rfaS
[truncated: 10,955 more rows]

## Sheet: E.coli W3110
ProteinID	Annotation Field	Prokka	RAST*	UniFam
OLN_00001	gene product name	Bifunctional aspartokinase/homoserine dehydrogenase 1	Aspartokinase / Homoserine dehydrogenase	NA
	EC	NA	EC 2.7.2.4:1.1.1.3	NA
	gene name	thrA	-	NA
OLN_00002	gene product name	Homoserine kinase	Homoserine kinase	Homoserine kinase
	EC	EC 2.7.1.39	EC 2.7.1.39	EC 2.7.1.39
	gene name	thrB_1	-	thrB
OLN_00003	gene product name	Threonine synthase	Threonine synthase	Threonine synthase
	EC	EC 4.2.3.1	EC 4.2.3.1	EC 4.2.3.1
	gene name	thrC	-	thrC
OLN_00004	gene product name	hypothetical protein	FIG00638754: hypothetical protein	Uncharacterized protein YaaX precursor
	EC	NA	NA	NA
	gene name	NA	-	yaaX
OLN_00005	gene product name	hypothetical protein	UPF0246 protein YaaA	UPF0246 protein CKO_03380:UPF0246 protein YaaA
	EC	NA	NA	NA
	gene name	NA	-	yaaA
OLN_00006	gene product name	Amino-acid carrier protein AlsT	Putative alanine/glycine transport protein	Uncharacterized transporter YaaJ
	EC	NA	NA	NA
	gene name	alsT	-	yaaJ
OLN_00007	gene product name	Transaldolase B	Transaldolase	Transaldolase 2:Transaldolase B:Transaldolase:Transaldolase 1
	EC	EC 2.2.1.2	EC 2.2.1.2	EC 2.2.1.2
	gene name	talB	-	tal:yaaK:tal2:tal1:talB
OLN_00008	gene product name	Molybdopterin adenylyltransferase	Molybdopterin biosynthesis molybdochelatase MogA	Molybdopterin adenylyltransferase
	EC	EC 2.7.7.75	NA	EC 2.7.7.75
	gene name	mog	-	mogA:mog:yaaG:chlG
OLN_00009	gene product name	Inner membrane protein YaaH	YaaH protein	Inner membrane protein YaaH
	EC	NA	NA	NA
	gene name	yaaH	-	yaaH
OLN_00010	gene product name	hypothetical protein	FIG00553873: hypothetical protein	UPF0174 protein YaaW
	EC	NA	NA	NA
	gene name	NA	-	yaaW
OLN_00011	gene product name	hypothetical protein	FIG00638537: hypothetical protein	UPF0412 protein YaaI precursor
	EC	NA	NA	NA
	gene name	NA	-	yaaI
OLN_00012	gene product name	Chaperone protein DnaK	Chaperone protein DnaK	Chaperone protein DnaK
	EC	NA	NA	NA
	gene name	dnaK_1	-	dnaK
OLN_00013	gene product name	Chaperone protein DnaJ	Chaperone protein DnaJ	Chaperone protein DnaJ
	EC	NA	NA	NA
	gene name	dnaJ	-	groP:dnaJ
OLN_00014	gene product name	Transposase DDE domain protein	Mobile element protein	Putative transposase InsL for insertion sequence element IS186A:Putative transposase InsL for insertion sequence element IS186B:Putative transposase InsL for insertion sequence element IS186C:Transposase for insertion sequence element IS421
	EC	NA	NA	NA
	gene name	NA	-	insL1:insL3:insL2
OLN_00015	gene product name	hypothetical protein	Mobile element protein	NA
	EC	NA	NA	NA
	gene name	NA	-	NA
OLN_00016	gene product name	small toxic polypeptide	RelF inactive antibacterial toxin protein	Protein HokC
	EC	NA	NA	NA
	gene name	NA	-	hokC:gef
OLN_00017	gene product name	Na(+)/H(+) antiporter NhaA	Na+/H+ antiporter NhaA type	Na(+)/H(+) antiporter NhaA:Na(+)/H(+) antiporter NhaA 1
	EC	NA	NA	NA
	gene name	nhaA	-	nhaA:nhaA1:ant
OLN_00018	gene product name	Transcriptional activator protein NhaR	Transcriptional activator NhaR	Transcriptional activator protein NhaR
	EC	NA	NA	NA
	gene name	nhaR	-	antO:nhaR
OLN_00019	gene product name	IS1 transposase	Mobile element protein	Insertion element IS1 3 protein InsB:Insertion element IS1 8 protein InsB:Insertion element IS1 2 protein InsB:Insertion element IS1 6 protein InsB:Insertion element IS1 protein InsB:Insertion element IS1 1 protein InsB:Insertion element IS1 5 protein InsB:Insertion element IS1 4 protein InsB
	EC	NA	NA	NA
	gene name	NA	-	insB6:insB5:insB4:insB3:insB2:insB1:insB
OLN_00020	gene product name	hypothetical protein	NA	Insertion element IS1 8 protein InsA:Insertion element IS1 3 protein InsA:Insertion element IS1 2 protein InsA:Insertion element IS1 6 protein InsA:Insertion element IS1 protein InsA:Insertion element iso-IS1d protein InsA:Insertion element IS1 1 protein InsA:Insertion element IS1 4 protein InsA:Insertion element IS1 5 protein InsA
	EC	NA	NA	NA
	gene name	NA	-	insA:insA8:insA2:insA3:insA1:insA6:insA4:insA5
OLN_00021	gene product name	30S ribosomal protein S20	SSU ribosomal protein S20p	30S ribosomal protein S20
	EC	NA	NA	NA
	gene name	rpsT	-	rpsT
OLN_00022	gene product name	Riboflavin biosynthesis protein RibF	Riboflavin kinase / FMN adenylyltransferase	FMN adenylyltransferase:Riboflavin kinase:Riboflavin biosynthesis protein RibF
	EC	NA	EC 2.7.1.26:2.7.7.2	EC 2.7.7.2:EC 2.7.1.26
	gene name	ribF	-	yaaC:ribF
OLN_00023	gene product name	Isoleucine--tRNA ligase	Isoleucyl-tRNA synthetase	Isoleucine--tRNA ligase
	EC	EC 6.1.1.5	EC 6.1.1.5	EC 6.1.1.5
	gene name	ileS	-	ileS
OLN_00024	gene product name	Lipoprotein signal peptidase	Lipoprotein signal peptidase	Lipoprotein signal peptidase
	EC	EC 3.4.23.36	EC 3.4.23.36	EC 3.4.23.36
	gene name	lspA	-	lspA:lsp
OLN_00025	gene product name	FKBP-type 16 kDa peptidyl-prolyl cis-trans isomerase	FKBP-type peptidyl-prolyl cis-trans isomerase SlpA	FKBP-type 16 kDa peptidyl-prolyl cis-trans isomerase
	EC	EC 5.2.1.8	EC 5.2.1.8	EC 5.2.1.8
	gene name	fkpB	-	slpA:yaaD:fkbP2:fkpB
OLN_00026	gene product name	4-hydroxy-3-methylbut-2-enyl diphosphate reductase	4-hydroxy-3-methylbut-2-enyl diphosphate reductase	4-hydroxy-3-methylbut-2-enyl diphosphate reductase
	EC	EC 1.17.1.2	EC 1.17.1.2	EC 1.17.1.2
	gene name	ispH	-	yaaE:ispH:lytB
OLN_00027	gene product name	Non-specific ribonucleoside hydrolase RihC	Inosine-uridine preferring nucleoside hydrolase	Non-specific ribonucleoside hydrolase RihC
	EC	EC 3.2.-.-	EC 3.2.2.1	EC 3.2.-.-
	gene name	rihC	-	rihC
OLN_00028	gene product name	4-hydroxy-tetrahydrodipicolinate reductase	4-hydroxy-tetrahydrodipicolinate reductase	4-hydroxy-tetrahydrodipicolinate reductase
	EC	EC 1.17.1.8	EC 1.17.1.8	EC 1.17.1.8
	gene name	dapB	-	dapB
OLN_00029	gene product name	Carbamoyl-phosphate synthase small chain	Carbamoyl-phosphate synthase small chain	Carbamoyl-phosphate synthase small chain
	EC	EC 6.3.5.5	EC 6.3.5.5	EC 6.3.5.5
	gene name	carA	-	carA
OLN_00030	gene product name	Carbamoyl-phosphate synthase large chain	Carbamoyl-phosphate synthase large chain	Carbamoyl-phosphate synthase large chain
	EC	EC 6.3.5.5	EC 6.3.5.5	EC 6.3.5.5
	gene name	carB	-	carB
OLN_00031	gene product name	DNA-binding transcriptional activator CaiF	Transcriptional activatory protein CaiF	Transcriptional activatory protein CaiF
	EC	NA	NA	NA
	gene name	NA	-	caiF
OLN_00032	gene product name	2,3,4,5-tetrahydropyridine-2,6-dicarboxylate N-acetyltransferase	Carnitine operon protein CaiE	Carnitine operon protein CaiE
	EC	EC 2.3.1.89	NA	NA
	gene name	dapH_1	-	caiE
OLN_00033	gene product name	Carnitinyl-CoA dehydratase	Carnitine racemase / Carnitinyl-CoA dehydratase	Carnitinyl-CoA dehydratase
	EC	EC 4.2.1.-	EC 5.-.-.-:4.2.1.-	EC 4.2.1.-
	gene name	caiD	-	caiD:yaaL
OLN_00034	gene product name	Long-chain-fatty-acid--CoA ligase	Crotonobetaine carnitine-CoA ligase	Probable crotonobetaine/carnitine-CoA ligase
	EC	EC 6.2.1.3	EC 6.3.2.-	EC 6.2.1.-
	gene name	lcfB	-	caiC
OLN_00035	gene product name	Crotonobetainyl-CoA:carnitine CoA-transferase	Crotonobetainyl-CoA:carnitine CoA-transferase	carnitine CoA-transferase:Crotonobetainyl-CoA
	EC	EC 2.8.3.-	EC 2.8.3.-	EC 2.8.3.-
	gene name	caiB	-	caiB:yaaN
OLN_00036	gene product name	Crotonobetainyl-CoA dehydrogenase	Crotonobetainyl-CoA dehydrogenase	Crotonobetainyl-CoA dehydrogenase
	EC	EC 1.3.99.-	EC 1.3.99.-	EC 1.3.99.-
	gene name	caiA_1	-	yaaO:caiA
OLN_00037	gene product name	L-carnitine/gamma-butyrobetaine antiporter	L-carnitine/gamma-butyrobetaine antiporter	L-carnitine/gamma-butyrobetaine antiporter
	EC	NA	NA	NA
	gene name	caiT_1	-	yaaP:caiT
OLN_00038	gene product name	Electron transfer flavoprotein subunit beta	Electron transfer flavoprotein, beta subunit FixA	Protein FixA
	EC	NA	NA	NA
	gene name	etfB_1	-	yaaQ:fixA
OLN_00039	gene product name	Electron transfer flavoprotein subunit alpha	NA	Protein FixB
	EC	NA	NA	NA
	gene name	etfA_1	-	yaaR:fixB
OLN_00040	gene product name	Electron transfer flavoprotein-ubiquinone oxidoreductase	NA	Protein FixC
	EC	EC 1.5.5.1	NA	NA
	gene name	NA	-	yaaS:fixC
OLN_00041	gene product name	hypothetical protein	Ferredoxin-like protein FixX	Ferredoxin-like protein FixX
	EC	NA	NA	NA
	gene name	NA	-	fixX
OLN_00042	gene product name	Inner membrane metabolite transport protein YgcS	Putative metabolite transport protein yaaU	Putative metabolite transport protein YaaU
	EC	NA	NA	NA
	gene name	ygcS_1	-	yaaU:yabE
OLN_00043	gene product name	Glutathione-regulated potassium-efflux system ancillary protein KefF	Glutathione-regulated potassium-efflux system ancillary protein KefF	Glutathione-regulated potassium-efflux system ancillary protein KefF
	EC	EC 1.6.5.2	NA	NA
	gene name	kefF_1	-	kefF:yabF
OLN_00044	gene product name	Glutathione-regulated potassium-efflux system protein KefC	Glutathione-regulated potassium-efflux system protein KefC	Glutathione-regulated potassium-efflux system protein KefC
	EC	NA	NA	NA
	gene name	kefC_1	-	kefC
OLN_00045	gene product name	Dihydrofolate reductase	Dihydrofolate reductase	Dihydrofolate reductase
	EC	EC 1.5.1.3	EC 1.5.1.3	EC 1.5.1.3
	gene name	folA	-	atsR:folA:tmrA
OLN_00046	gene product name	Bis(5'-nucleosyl)-tetraphosphatase [symmetrical]	Bis(5'-nucleosyl)-tetraphosphatase, symmetrical	Bis(5'-nucleosyl)-tetraphosphatase, symmetrical:Bis(5'-nucleosyl)-tetraphosphatase [symmetrical]
	EC	EC 3.6.1.41	EC 3.6.1.41	EC 3.6.1.41
	gene name	apaH	-	apaH
OLN_00047	gene product name	Protein ApaG	ApaG protein	Protein ApaG
	EC	NA	NA	NA
	gene name	apaG	-	corD:apaG
OLN_00048	gene product name	Ribosomal RNA small subunit methyltransferase A	SSU rRNA (adenine(1518)-N(6)/adenine(1519)-N(6))-dimethyltransferase	Ribosomal RNA small subunit methyltransferase A
	EC	EC 2.1.1.182	EC 2.1.1.182	EC 2.1.1.182
	gene name	rsmA	-	rsmA:ksgA
OLN_00049	gene product name	4-hydroxythreonine-4-phosphate dehydrogenase	4-hydroxythreonine-4-phosphate dehydrogenase	4-hydroxythreonine-4-phosphate dehydrogenase 1:4-hydroxythreonine-4-phosphate dehydrogenase
	EC	EC 1.1.1.262	EC 1.1.1.262	EC 1.1.1.262
	gene name	pdxA	-	pdxA:pdxA1
OLN_00050	gene product name	Chaperone SurA precursor	Survival protein SurA precursor (Peptidyl-prolyl cis-trans isomerase SurA)	Chaperone SurA precursor
	EC	EC 5.2.1.8	EC 5.2.1.8	NA
	gene name	surA	-	surA
OLN_00051	gene product name	LPS-assembly protein LptD precursor	Outer membrane protein Imp, required for envelope biogenesis / Organic solvent tolerance protein precursor	LPS-assembly protein LptD precursor
	EC	NA	NA	NA
	gene name	lptD	-	lptD:imp:ostA
OLN_00052	gene product name	DnaJ-like protein DjlA	DnaJ-like protein DjlA	DnaJ-like protein DjlA
	EC	NA	NA	NA
	gene name	djlA	-	yabH:djlA
OLN_00053	gene product name	hypothetical protein	FIG00638467: hypothetical protein	Putative uncharacterized protein YabP
	EC	NA	NA	NA
	gene name	NA	-	yabP
OLN_00054	gene product name	hypothetical protein	NA	Uncharacterized protein YabQ
	EC	NA	NA	NA
	gene name	NA	-	yabQ
OLN_00055	gene product name	Ribosomal large subunit pseudouridine synthase A	Ribosomal large subunit pseudouridine synthase A	Ribosomal large subunit pseudouridine synthase A
	EC	EC 5.4.99.28	EC 4.2.1.70	EC 5.4.99.29:EC 5.4.99.28
	gene name	rluA	-	rluA:yabO
OLN_00056	gene product name	RNA polymerase-associated protein RapA	RNA polymerase associated protein RapA	RNA polymerase-associated protein RapA
	EC	EC 3.6.4.-	EC 3.6.1.-	EC 3.6.4.-
	gene name	rapA	-	rapA
OLN_00057	gene product name	DNA polymerase II	DNA polymerase II	DNA polymerase II
	EC	EC 2.7.7.7	EC 2.7.7.7	EC 2.7.7.7
	gene name	polB	-	polB:dinA
OLN_00058	gene product name	L-ribulose-5-phosphate 4-epimerase	L-ribulose-5-phosphate 4-epimerase	L-ribulose-5-phosphate 4-epimerase
	EC	EC 5.1.3.4	EC 5.1.3.4	EC 5.1.3.4
	gene name	araD	-	araD
OLN_00059	gene product name	L-arabinose isomerase	L-arabinose isomerase	L-arabinose isomerase
	EC	EC 5.3.1.4	EC 5.3.1.4	EC 5.3.1.4
	gene name	araA	-	araA
OLN_00060	gene product name	Ribulokinase	Ribulokinase	Ribulokinase
	EC	EC 2.7.1.16	EC 2.7.1.16	EC 2.7.1.16
	gene name	araB	-	araB
OLN_00061	gene product name	Arabinose operon regulatory protein	Arabinose operon regulatory protein	Arabinose operon regulatory protein
	EC	NA	NA	NA
	gene name	araC	-	araC
OLN_00062	gene product name	Inner membrane protein YabI	DedA family inner membrane protein YabI	Inner membrane protein YabI
	EC	NA	NA	NA
	gene name	yabI	-	yabI
OLN_00063	gene product name	Thiamine import ATP-binding protein ThiQ	Thiamin ABC transporter, ATPase component / Thiamine transport ATP-binding protein thiQ	Thiamine import ATP-binding protein ThiQ
	EC	EC 3.6.3.-	NA	EC 3.6.3.-
	gene name	thiQ	-	thiQ:yabJ
OLN_00064	gene product name	Sulfate transport system permease protein CysW	Thiamin ABC transporter, transmembrane component	Thiamine transport system permease protein ThiP
	EC	NA	NA	NA
	gene name	cysW_1	-	thiP:yabK
OLN_00065	gene product name	Thiamine-binding periplasmic protein precursor	Thiamin ABC transporter, substrate-binding component	Thiamine-binding periplasmic protein precursor
	EC	NA	NA	NA
	gene name	thiB	-	thiB:tbpA:yabL
OLN_00066	gene product name	HTH-type transcriptional regulator SgrR	SgrR, sugar-phosphate stress, transcriptional activator of SgrS small RNA	HTH-type transcriptional regulator SgrR
	EC	NA	NA	NA
	gene name	sgrR_1	-	yabN:sgrR
OLN_00067	gene product name	Putative inhibitor of glucose uptake transporter SgrT	Sugar-phosphate stress protein SgrT (embedded in SgrS)	Putative inhibitor of glucose uptake transporter SgrT
	EC	NA	NA	NA
	gene name	sgrT	-	sgrT
OLN_00068	gene product name	Sugar efflux transporter A	Putative transport protein	Sugar efflux transporter A
	EC	NA	NA	NA
	gene name	setA	-	setA:yabM
OLN_00069	gene product name	3-isopropylmalate dehydratase small subunit	3-isopropylmalate dehydratase small subunit	3-isopropylmalate dehydratase small subunit 1:3-isopropylmalate dehydratase small subunit
	EC	EC 4.2.1.33	EC 4.2.1.33	EC 4.2.1.33
	gene name	leuD	-	leuD:leuD1
OLN_00070	gene product name	3-isopropylmalate dehydratase large subunit	3-isopropylmalate dehydratase large subunit	3-isopropylmalate dehydratase large subunit:3-isopropylmalate dehydratase large subunit 1
	EC	EC 4.2.1.33	EC 4.2.1.33	EC 4.2.1.33
	gene name	leuC	-	leuC:leuC1
OLN_00071	gene product name	3-isopropylmalate dehydrogenase	3-isopropylmalate dehydrogenase	3-isopropylmalate dehydrogenase
	EC	EC 1.1.1.85	EC 1.1.1.85	EC 1.1.1.85
	gene name	leuB	-	leuB
OLN_00072	gene product name	2-isopropylmalate synthase	2-isopropylmalate synthase	2-isopropylmalate synthase
	EC	EC 2.3.3.13	EC 2.3.3.13	EC 2.3.3.13
	gene name	leuA	-	leuA
OLN_00073	gene product name	HTH-type transcriptional regulator LeuO	Probable transcriptional activator for leuABCD operon	HTH-type transcriptional regulator LeuO
	EC	NA	NA	NA
	gene name	leuO	-	leuO
OLN_00074	gene product name	Acetolactate synthase isozyme 3 large subunit	Acetolactate synthase large subunit	Acetolactate synthase large subunit
	EC	EC 2.2.1.6	EC 2.2.1.6	EC 2.2.1.6
	gene name	ilvI	-	ilvI
OLN_00075	gene product name	Acetolactate synthase isozyme 3 small subunit	Acetolactate synthase small subunit	Acetolactate synthase isozyme 3 small subunit
	EC	EC 2.2.1.6	EC 2.2.1.6	EC 2.2.1.6
	gene name	ilvH	-	brnP:ilvH
OLN_00076	gene product name	Catabolite repressor/activator	Fructose repressor FruR, LacI family	Catabolite repressor/activator
	EC	NA	NA	NA
	gene name	cra	-	fruC:fruR:cra:shl
OLN_00077	gene product name	Protein MraZ	Cell division protein MraZ	Protein MraZ
	EC	NA	NA	NA
	gene name	mraZ	-	yabB:mraZ
OLN_00078	gene product name	Ribosomal RNA small subunit methyltransferase H	rRNA small subunit methyltransferase H	Ribosomal RNA small subunit methyltransferase H
	EC	EC 2.1.1.199	NA	EC 2.1.1.199
	gene name	rsmH	-	mraW:rsmH:yabC
OLN_00079	gene product name	Cell division protein FtsL	NA	Cell division protein FtsL
	EC	NA	NA	NA
	gene name	ftsL	-	yabD:ftsL:mraR
OLN_00080	gene product name	Peptidoglycan synthase FtsI precursor	Cell division protein FtsI [Peptidoglycan synthetase]	Peptidoglycan synthase FtsI precursor
	EC	EC 2.4.1.129	EC 2.4.1.129	EC 2.4.1.129
	gene name	ftsI	-	pbpB:ftsI
OLN_00081	gene product name	UDP-N-acetylmuramoyl-L-alanyl-D-glutamate--2,6-diaminopimelate ligase	UDP-N-acetylmuramoylalanyl-D-glutamate--2,6-diaminopimelate ligase	UDP-N-acetylmuramoyl-L-alanyl-D-glutamate--2,6-diaminopimelate ligase
	EC	EC 6.3.2.13	EC 6.3.2.13	EC 6.3.2.13
	gene name	murE	-	murE
OLN_00082	gene product name	UDP-N-acetylmuramoyl-tripeptide--D-alanyl-D-alanine ligase	UDP-N-acetylmuramoylalanyl-D-glutamyl-2,6-diaminopimelate--D-alanyl-D-alanine ligase	UDP-N-acetylmuramoyl-tripeptide--D-alanyl-D-alanine ligase
	EC	EC 6.3.2.10	EC 6.3.2.10	EC 6.3.2.10
	gene name	murF	-	mra:murF
OLN_00083	gene product name	Phospho-N-acetylmuramoyl-pentapeptide-transferase	Phospho-N-acetylmuramoyl-pentapeptide-transferase	Phospho-N-acetylmuramoyl-pentapeptide-transferase
	EC	EC 2.7.8.13	EC 2.7.8.13	EC 2.7.8.13
	gene name	mraY	-	murX:mraY
OLN_00084	gene product name	UDP-N-acetylmuramoylalanine--D-glutamate ligase	UDP-N-acetylmuramoylalanine--D-glutamate ligase	UDP-N-acetylmuramoylalanine--D-glutamate ligase
	EC	EC 6.3.2.9	EC 6.3.2.9	EC 6.3.2.9
	gene name	murD	-	murD
OLN_00085	gene product name	Lipid II flippase FtsW	Cell division protein FtsW	Lipid II flippase FtsW
	EC	NA	NA	NA
	gene name	ftsW	-	ftsW
OLN_00086	gene product name	UDP-N-acetylglucosamine--N-acetylmuramyl-(pentapeptide) pyrophosphoryl-undecaprenol N-acetylglucosamine transferase	UDP-N-acetylglucosamine--N-acetylmuramyl-(pentapeptide) pyrophosphoryl-undecaprenol N-acetylglucosamine transferase	UDP-N-acetylglucosamine--N-acetylmuramyl-(pentapeptide) pyrophosphoryl-undecaprenol N-acetylglucosamine transferase
	EC	EC 2.4.1.227	EC 2.4.1.227	EC 2.4.1.227
	gene name	murG	-	murG
OLN_00087	gene product name	UDP-N-acetylmuramate--L-alanine ligase	UDP-N-acetylmuramate--alanine ligase	UDP-N-acetylmuramate--L-alanine ligase
	EC	EC 6.3.2.8	EC 6.3.2.8	EC 6.3.2.8
	gene name	murC	-	murC
OLN_00088	gene product name	D-alanine--D-alanine ligase B	NA	D-alanine--D-alanine ligase B:D-alanine--D-alanine ligase
	EC	EC 6.3.2.4	NA	EC 6.3.2.4
	gene name	ddlB	-	ddlB:ddl
OLN_00089	gene product name	Cell division protein FtsQ	Cell division protein FtsQ	Cell division protein FtsQ
	EC	NA	NA	NA
	gene name	ftsQ	-	ftsQ
OLN_00090	gene product name	Cell division protein FtsA	Cell division protein FtsA	Cell division protein FtsA
	EC	NA	NA	NA
	gene name	ftsA_1	-	divA:ftsA
OLN_00091	gene product name	Cell division protein FtsZ	Cell division protein FtsZ	Cell division protein FtsZ
	EC	NA	EC 3.4.24.-	NA
	gene name	ftsZ	-	sfiB:ftsZ:sulB
OLN_00092	gene product name	UDP-3-O-[3-hydroxymyristoyl] N-acetylglucosamine deacetylase	UDP-3-O-[3-hydroxymyristoyl] N-acetylglucosamine deacetylase	UDP-3-O-[3-hydroxymyristoyl] N-acetylglucosamine deacetylase
	EC	EC 3.5.1.-	EC 3.5.1.108	EC 3.5.1.-
	gene name	lpxC	-	asmB:envA:lpxC
OLN_00093	gene product name	Secretion monitor precursor	Secretion monitor precursor	Secretion monitor precursor
	EC	NA	NA	NA
	gene name	secM	-	srrA:yacA:secM
OLN_00094	gene product name	Protein translocase subunit SecA	Protein export cytoplasm protein SecA ATPase RNA helicase (TC 3.A.5.1.1)	Protein translocase subunit SecA
	EC	NA	NA	NA
	gene name	secA	-	secA
OLN_00095	gene product name	8-oxo-dGTP diphosphatase	Mutator mutT protein (7,8-dihydro-8-oxoguanine-triphosphatase)	8-oxo-dGTP diphosphatase
	EC	EC 3.6.1.55	EC 3.6.1.-	EC 3.6.1.55
	gene name	mutT	-	mutT
OLN_00096	gene product name	DNA gyrase inhibitor YacG	FIG003276: zinc-binding protein	DNA gyrase inhibitor YacG
	EC	NA	NA	NA
	gene name	yacG	-	yacG
OLN_00097	gene product name	Cell division protein ZapD	FIG002842: hypothetical protein	Cell division protein ZapD
	EC	NA	NA	NA
	gene name	zapD	-	yacF:zapD
OLN_00098	gene product name	Dephospho-CoA kinase	Dephospho-CoA kinase	Dephospho-CoA kinase
	EC	EC 2.7.1.24	EC 2.7.1.24	EC 2.7.1.24
	gene name	coaE	-	coaE:yacE
OLN_00099	gene product name	GMP reductase	GMP reductase	GMP reductase
	EC	EC 1.7.1.7	EC 1.7.1.7	EC 1.7.1.7
	gene name	guaC	-	guaC
OLN_00100	gene product name	Type II secretion system protein F	Type IV fimbrial assembly protein PilC	Protein transport protein HofC homolog
	EC	NA	NA	NA
	gene name	epsF	-	hopC:hofC:yacD
OLN_00101	gene product name	Type II secretion system protein E	Type IV fimbrial assembly, ATPase PilB	Protein transport protein HofB homolog
	EC	NA	NA	NA
	gene name	epsE	-	hopB:hofB
OLN_00102	gene product name	Fimbrial protein precursor	Type IV pilin PilA	Prepilin peptidase-dependent protein D precursor
	EC	NA	NA	NA
	gene name	pilE1	-	ppdD
OLN_00103	gene product name	Nicotinate-nucleotide pyrophosphorylase [carboxylating]	Quinolinate phosphoribosyltransferase [decarboxylating]	Nicotinate-nucleotide pyrophosphorylase [carboxylating]
	EC	EC 2.4.2.19	EC 2.4.2.19	EC 2.4.2.19
	gene name	nadC	-	nadC
OLN_00104	gene product name	1,6-anhydro-N-acetylmuramyl-L-alanine amidase AmpD	N-acetylmuramoyl-L-alanine amidase AmpD	1,6-anhydro-N-acetylmuramyl-L-alanine amidase AmpD
	EC	EC 3.5.1.28	EC 3.5.1.28	EC 3.5.1.28
	gene name	ampD	-	ampD
OLN_00105	gene product name	regulatory protein AmpE	AmpE protein	Protein AmpE
	EC	NA	NA	NA
	gene name	NA	-	ampE
OLN_00106	gene product name	Aromatic amino acid transport protein AroP	Aromatic amino acid transport protein AroP	Aromatic amino acid transport protein AroP
	EC	NA	NA	NA
	gene name	aroP_1	-	aroP
OLN_00107	gene product name	Pyruvate dehydrogenase complex repressor	Transcriptional repressor for pyruvate dehydrogenase complex	Pyruvate dehydrogenase complex repressor
	EC	NA	NA	NA
	gene name	pdhR_1	-	aceC:yacB:pdhR:genA
OLN_00108	gene product name	Pyruvate dehydrogenase E1 component	Pyruvate dehydrogenase E1 component	Pyruvate dehydrogenase E1 component
	EC	EC 1.2.4.1	EC 1.2.4.1	EC 1.2.4.1
	gene name	aceE	-	aceE
OLN_00109	gene product name	Dihydrolipoyllysine-residue acetyltransferase component of pyruvate dehydrogenase complex	Dihydrolipoamide acetyltransferase component of pyruvate dehydrogenase complex	Dihydrolipoyllysine-residue acetyltransferase component of pyruvate dehydrogenase complex
	EC	EC 2.3.1.12	EC 2.3.1.12	EC 2.3.1.12
	gene name	aceF	-	aceF
OLN_00110	gene product name	Dihydrolipoyl dehydrogenase	NA	Dihydrolipoyl dehydrogenase
	EC	EC 1.8.1.4	NA	EC 1.8.1.4
	gene name	lpdA	-	lpd:lpdA
OLN_00111	gene product name	hypothetical protein	FIG01200701: possible membrane protein	Uncharacterized protein YacH
	EC	NA	NA	NA
	gene name	NA	-	yacH
OLN_00112	gene product name	Aconitate hydratase 2	NA	Aconitate hydratase 2
	EC	EC 4.2.1.3	NA	EC 4.2.1.3
	gene name	acnB	-	acnB
OLN_00113	gene product name	hypothetical protein	FIG00638902: hypothetical protein	UPF0231 protein ESA_03214:UPF0231 protein YacL:UPF0231 protein Ent638_0667:UPF0231 protein CKO_03249
	EC	NA	NA	NA
	gene name	NA	-	yacL
OLN_00114	gene product name	S-adenosylmethionine decarboxylase proenzyme precursor	S-adenosylmethionine decarboxylase proenzyme , prokaryotic class 1A	S-adenosylmethionine decarboxylase beta chain:S-adenosylmethionine decarboxylase alpha chain:S-adenosylmethionine decarboxylase proenzyme precursor
	EC	EC 4.1.1.50	EC 4.1.1.50	EC 4.1.1.50
	gene name	speD	-	speD
OLN_00115	gene product name	Spermidine synthase	Spermidine synthase	Spermidine synthase
	EC	EC 2.5.1.16	EC 2.5.1.16	EC 2.5.1.16
	gene name	speE	-	speE
OLN_00116	gene product name	Bacterial chaperone lipoprotein (PulS_OutS)	Predicted chaperone lipoprotein YacC, potentially involved in protein secretion	Uncharacterized protein YacC precursor
	EC	NA	NA	NA
	gene name	NA	-	yacC
OLN_00117	gene product name	Blue copper oxidase CueO precursor	Blue copper oxidase CueO precursor	Blue copper oxidase CueO precursor
	EC	NA	NA	NA
	gene name	cueO	-	cueO:cuiD
OLN_00118	gene product name	Quinoprotein glucose dehydrogenase	Glucose dehydrogenase, PQQ-dependent	Quinoprotein glucose dehydrogenase
	EC	EC 1.1.5.2	EC 1.1.5.2	EC 1.1.5.2
	gene name	gcd	-	gcd
OLN_00119	gene product name	Hypoxanthine phosphoribosyltransferase	Hypoxanthine-guanine phosphoribosyltransferase	Hypoxanthine phosphoribosyltransferase
	EC	EC 2.4.2.8	EC 2.4.2.8	EC 2.4.2.8
	gene name	hpt	-	hpt
OLN_00120	gene product name	Carbonic anhydrase 2	Carbonic anhydrase	Carbonic anhydrase 2
	EC	EC 4.2.1.1	EC 4.2.1.1	EC 4.2.1.1
	gene name	can	-	yadF:can:cynT2
OLN_00121	gene product name	Daunorubicin/doxorubicin resistance ATP-binding protein DrrA	ABC-type multidrug transport system, ATPase component	Uncharacterized ABC transporter ATP-binding protein YadG
	EC	EC 3.6.3.-	NA	NA
	gene name	drrA	-	yadG
OLN_00122	gene product name	Inner membrane transport permease YadH	ABC-type multidrug transport system, permease component	Inner membrane transport permease YadH
	EC	NA	NA	NA
	gene name	yadH	-	yadH
OLN_00123	gene product name	PTS system mannose-specific EIIAB component	Putative PTS system IIA component yadI	Putative phosphotransferase enzyme IIA component YadI
	EC	NA	EC 2.7.1.69	EC 2.7.1.-
	gene name	manX_1	-	yadI
OLN_00124	gene product name	Poly-beta-1,6-N-acetyl-D-glucosamine N-deacetylase precursor	Polysaccharide deacetylase	Uncharacterized protein YadE precursor
	EC	EC 3.5.1.-	NA	NA
	gene name	icaB	-	yadE
OLN_00125	gene product name	Aspartate 1-decarboxylase precursor	Aspartate 1-decarboxylase	Aspartate 1-decarboxylase beta chain:Aspartate 1-decarboxylase precursor:Aspartate 1-decarboxylase alpha chain
	EC	EC 4.1.1.11	EC 4.1.1.11	EC 4.1.1.11
	gene name	panD	-	panD
OLN_00126	gene product name	hypothetical protein	Transposase ECs0136	Uncharacterized protein YadD
	EC	NA	NA	NA
	gene name	NA	-	yadD
OLN_00127	gene product name	Pantothenate synthetase	Pantoate--beta-alanine ligase	Pantothenate synthetase
	EC	EC 6.3.2.1	EC 6.3.2.1	EC 6.3.2.1
	gene name	panC	-	panC
OLN_00128	gene product name	3-methyl-2-oxobutanoate hydroxymethyltransferase	3-methyl-2-oxobutanoate hydroxymethyltransferase	3-methyl-2-oxobutanoate hydroxymethyltransferase
	EC	EC 2.1.2.11	EC 2.1.2.11	EC 2.1.2.11
	gene name	panB	-	panB
OLN_00129	gene product name	putative fimbrial-like adhesin protein	Fimbrial protein YadC	Uncharacterized fimbrial-like protein YadC precursor
	EC	NA	NA	NA
	gene name	NA	-	yadC
OLN_00130	gene product name	hypothetical protein	Fimbrial protein YadK	Uncharacterized protein YadK
	EC	NA	NA	NA
	gene name	NA	-	yadK
OLN_00131	gene product name	putative fimbrial-like adhesin protein	Fimbrial protein YadL	Uncharacterized protein YadL precursor
	EC	NA	NA	NA
	gene name	NA	-	yadL
OLN_00132	gene product name	hypothetical protein	Fimbrial protein YadM	Uncharacterized protein YadM precursor
	EC	NA	NA	NA
	gene name	NA	-	yadM
OLN_00133	gene product name	Outer membrane usher protein HtrE precursor	Outer membrane usher protein HtrE	Outer membrane usher protein HtrE precursor
	EC	NA	NA	NA
	gene name	htrE_1	-	htrE
OLN_00134	gene product name	Chaperone protein EcpD precursor	Chaperone protein EcpD	Chaperone protein EcpD precursor
	EC	NA	NA	NA
	gene name	ecpD_1	-	ecpD
OLN_00135	gene product name	Fimbrial protein	Fimbrial protein YadN	Uncharacterized fimbrial-like protein YadN precursor
	EC	NA	NA	NA
	gene name	NA	-	yadN
OLN_00136	gene product name	2-amino-4-hydroxy-6-hydroxymethyldihydropteridine pyrophosphokinase	2-amino-4-hydroxy-6-hydroxymethyldihydropteridine pyrophosphokinase	2-amino-4-hydroxy-6-hydroxymethyldihydropteridine pyrophosphokinase
	EC	EC 2.7.6.3	EC 2.7.6.3	EC 2.7.6.3
	gene name	folK	-	folK
OLN_00137	gene product name	Poly(A) polymerase I precursor	Poly(A) polymerase	Poly(A) polymerase I precursor:Poly(A) polymerase I
	EC	EC 2.7.7.19	EC 2.7.7.19	EC 2.7.7.19
	gene name	pcnB	-	pcnB
OLN_00138	gene product name	Glutamyl-Q tRNA(Asp) synthetase	glutamyl-Q-tRNA synthetase	Glutamyl-Q tRNA(Asp) synthetase
	EC	EC 6.1.1.-	NA	EC 6.1.1.-
	gene name	gluQ	-	yadB:gluQ
OLN_00139	gene product name	RNA polymerase-binding transcription factor DksA	C4-type zinc finger protein, DksA/TraR family	RNA polymerase-binding transcription factor DksA
	EC	NA	NA	NA
	gene name	dksA	-	dksA
OLN_00140	gene product name	Sugar fermentation stimulation protein A	Sugar/maltose fermentation stimulation protein homolog	Sugar fermentation stimulation protein homolog:Sugar fermentation stimulation protein A
	EC	NA	NA	NA
	gene name	sfsA	-	sfs1:sfsA
OLN_00141	gene product name	2'-5'-RNA ligase	2'-5' RNA ligase	2'-5'-RNA ligase
	EC	EC 6.5.1.-	NA	EC 6.5.1.-
	gene name	ligT	-	ligT:yadP
OLN_00142	gene product name	ATP-dependent RNA helicase HrpB	ATP-dependent helicase HrpB	ATP-dependent RNA helicase HrpB
	EC	EC 3.6.4.13	NA	EC 3.6.4.13
	gene name	hrpB_1	-	hrpB:yadO
OLN_00143	gene product name	Penicillin-binding protein 1B	Multimodular transpeptidase-transglycosylase	Penicillin-insensitive transglycosylase:Penicillin-sensitive transpeptidase:Penicillin-binding protein 1B
	EC	NA	EC 2.4.1.129:3.4.-.-	EC 3.4.-.-:EC 2.4.1.129
	gene name	mrcB	-	pbpF:mrcB:ponB
OLN_00144	gene product name	Ferrichrome-iron receptor precursor	Ferric hydroxamate outer membrane receptor FhuA	Ferrichrome-iron receptor precursor
	EC	NA	NA	NA
	gene name	fhuA	-	tonA:fhuA
OLN_00145	gene product name	Iron(3+)-hydroxamate import ATP-binding protein FhuC	Ferric hydroxamate ABC transporter (TC 3.A.1.14.3), ATP-binding protein FhuC	Iron(3+)-hydroxamate import ATP-binding protein FhuC
	EC	EC 3.6.3.34	NA	EC 3.6.3.34
	gene name	fhuC	-	fhuC
OLN_00146	gene product name	Iron(3+)-hydroxamate-binding protein FhuD precursor	Ferric hydroxamate ABC transporter (TC 3.A.1.14.3), periplasmic substrate binding protein FhuD	Iron(3+)-hydroxamate-binding protein FhuD precursor
	EC	NA	NA	NA
	gene name	fhuD	-	fhuD
OLN_00147	gene product name	Iron(3+)-hydroxamate import system permease protein FhuB	Ferric hydroxamate ABC transporter (TC 3.A.1.14.3), permease component FhuB	Iron(3+)-hydroxamate import system permease protein FhuB
	EC	NA	NA	NA
	gene name	fhuB	-	fhuB
OLN_00148	gene product name	Glutamate-1-semialdehyde 2,1-aminomutase	Glutamate-1-semialdehyde aminotransferase	Glutamate-1-semialdehyde 2,1-aminomutase
	EC	EC 5.4.3.8	EC 5.4.3.8	EC 5.4.3.8
	gene name	hemL	-	gsa:popC:hemL
OLN_00149	gene product name	H(+)/Cl(-) exchange transporter ClcA	H(+)/Cl(-) exchange transporter ClcA	H(+)/Cl(-) exchange transporter ClcA
	EC	NA	NA	NA
	gene name	clcA	-	clcA:yadQ:eriC
OLN_00150	gene product name	Iron-sulfur cluster insertion protein ErpA	ErpA, essential respiratory protein A / probable iron binding protein from the HesB_IscA_SufA family	Iron-sulfur cluster insertion protein ErpA
	EC	NA	NA	NA
	gene name	erpA	-	erpA:yadR
OLN_00151	gene product name	hypothetical protein	Putative inner membrane protein	UPF0126 inner membrane protein YadS
	EC	NA	NA	NA
	gene name	NA	-	yadS
OLN_00152	gene product name	Vitamin B12-binding protein precursor	Vitamin B12 ABC transporter, B12-binding component BtuF	Vitamin B12-binding protein precursor
	EC	NA	NA	NA
	gene name	btuF	-	btuF:yadT
OLN_00153	gene product name	5'-methylthioadenosine/S-adenosylhomocysteine nucleosidase	NA	5'-methylthioadenosine/S-adenosylhomocysteine nucleosidase
	EC	EC 3.2.2.9	NA	EC 3.2.2.9
	gene name	mtnN	-	pfs:yadA:mtn:mtnN
OLN_00154	gene product name	Deoxyguanosinetriphosphate triphosphohydrolase	NA	Deoxyguanosinetriphosphate triphosphohydrolase
	EC	EC 3.1.5.1	NA	EC 3.1.5.1
	gene name	dgt	-	dgt
OLN_00155	gene product name	Periplasmic serine endoprotease DegP precursor	HtrA protease/chaperone protein	Periplasmic serine endoprotease DegP precursor
	EC	EC 3.4.21.107	NA	EC 3.4.21.107
	gene name	degP	-	degP:ptd:htrA
OLN_00156	gene product name	Carbohydrate diacid regulator	Sugar diacid utilization regulator SdaR	Carbohydrate diacid regulator
	EC	NA	NA	NA
	gene name	cdaR	-	sdaR:yaeG:cdaR
OLN_00157	gene product name	hypothetical protein	UPF0325 protein YaeH	UPF0325 protein Ent638_0703:UPF0325 protein YPA_0514:UPF0325 protein YPK_1062:UPF0325 protein Spro_3794:UPF0325 protein YE3288:UPF0325 protein PC1_0937:UPF0325 protein YPN_2962:UPF0325 protein KPN78578_01770:UPF0325 protein ESA_03178:UPF0325 protein SG1947:UPF0325 protein CKO_03204:UPF0325 protein plu0668:UPF0325 protein YPDSF_1673:UPF0325 protein YPTS_3127:UPF0325 protein YPO1040/y3141/YP_2811:U…
	EC	NA	NA	NA
	gene name	NA	-	yaeH
OLN_00158	gene product name	putative metallophosphoesterase	NA	Phosphodiesterase YaeI
	EC	EC 3.1.-.-	NA	EC 3.1.4.-
	gene name	NA	-	yaeI
OLN_00159	gene product name	2,3,4,5-tetrahydropyridine-2,6-dicarboxylate N-succinyltransferase	2,3,4,5-tetrahydropyridine-2,6-dicarboxylate N-succinyltransferase	2,3,4,5-tetrahydropyridine-2,6-dicarboxylate N-succinyltransferase
	EC	EC 2.3.1.117	EC 2.3.1.117	EC 2.3.1.117
	gene name	dapD	-	dapD
OLN_00160	gene product name	Bifunctional uridylyltransferase/uridylyl-removing enzyme	[Protein-PII] uridylyltransferase	[Protein-PII] uridylyltransferase
	EC	NA	EC 2.7.7.59	EC 2.7.7.59
	gene name	glnD	-	glnD
OLN_00161	gene product name	Methionine aminopeptidase	Methionine aminopeptidase	Methionine aminopeptidase
	EC	EC 3.4.11.18	EC 3.4.11.18	EC 3.4.11.18
	gene name	map	-	map:pepM
OLN_00162	gene product name	30S ribosomal protein S2	SSU ribosomal protein S2p (SAe)	30S ribosomal protein S2
	EC	NA	NA	NA
	gene name	rpsB	-	rpsB
OLN_00163	gene product name	Elongation factor Ts	Translation elongation factor Ts	Elongation factor Ts
	EC	NA	NA	NA
	gene name	tsf	-	tsf
OLN_00164	gene product name	Uridylate kinase	Uridine monophosphate kinase	Uridylate kinase
	EC	EC 2.7.4.22	EC 2.7.4.22	EC 2.7.4.22
	gene name	pyrH	-	smbA:pyrH
OLN_00165	gene product name	Ribosome-recycling factor	Ribosome recycling factor	Ribosome-recycling factor
	EC	NA	NA	NA
	gene name	frr	-	frr:rrf
OLN_00166	gene product name	1-deoxy-D-xylulose 5-phosphate reductoisomerase	1-deoxy-D-xylulose 5-phosphate reductoisomerase	1-deoxy-D-xylulose 5-phosphate reductoisomerase
	EC	EC 1.1.1.267	EC 1.1.1.267	EC 1.1.1.267
	gene name	dxr	-	yaeM:dxr:ispC
OLN_00167	gene product name	Ditrans,polycis-undecaprenyl-diphosphate synthase ((2E,6E)-farnesyl-diphosphate specific)	Undecaprenyl diphosphate synthase	Ditrans,polycis-undecaprenyl-diphosphate synthase ((2E,6E)-farnesyl-diphosphate specific)
	EC	EC 2.5.1.31	EC 2.5.1.31	EC 2.5.1.31
	gene name	ispU	-	uppS:ispU:rth:yaeS
OLN_00168	gene product name	hypothetical protein	Phosphatidate cytidylyltransferase	NA
	EC	NA	EC 2.7.7.41	NA
	gene name	NA	-	NA
OLN_00169	gene product name	Phosphatidate cytidylyltransferase	Phosphatidate cytidylyltransferase	Phosphatidate cytidylyltransferase
	EC	EC 2.7.7.41	EC 2.7.7.41	EC 2.7.7.41
	gene name	cdsA_1	-	cdsA:cds
OLN_00170	gene product name	Regulator of sigma-E protease RseP	NA	Regulator of sigma E protease
	EC	EC 3.4.24.-	NA	EC 3.4.24.-
	gene name	rseP	-	yaeL:rseP:ecfE
OLN_00171	gene product name	Outer membrane protein assembly factor BamA precursor	Outer membrane protein assembly factor YaeT precursor	Outer membrane protein assembly factor BamA precursor
	EC	NA	NA	NA
	gene name	bamA	-	yaeT:bamA
OLN_00172	gene product name	Chaperone protein Skp precursor	NA	Chaperone protein Skp precursor
	EC	NA	NA	NA
	gene name	skp	-	hlpA:ompH:skp
OLN_00173	gene product name	UDP-3-O-(3-hydroxymyristoyl)glucosamine N-acyltransferase	NA	UDP-3-O-(3-hydroxymyristoyl)glucosamine N-acyltransferase
	EC	EC 2.3.1.191	NA	EC 2.3.1.191
	gene name	lpxD_1	-	omsA:firA:lpxD:ssc
OLN_00174	gene product name	3-hydroxyacyl-[acyl-carrier-protein] dehydratase FabZ	3-hydroxyacyl-[acyl-carrier-protein] dehydratase, FabZ form	3-hydroxyacyl-[acyl-carrier-protein] dehydratase FabZ
	EC	EC 4.2.1.59	EC 4.2.1.59	EC 4.2.1.59
	gene name	fabZ	-	sefA:yaeA:fabZ
OLN_00175	gene product name	Acyl-[acyl-carrier-protein]--UDP-N-acetylglucosamine O-acyltransferase	Acyl-[acyl-carrier-protein]--UDP-N-acetylglucosamine O-acyltransferase	Acyl-[acyl-carrier-protein]--UDP-N-acetylglucosamine O-acyltransferase
	EC	EC 2.3.1.129	EC 2.3.1.129	EC 2.3.1.129
	gene name	lpxA	-	lpxA
OLN_00176	gene product name	Lipid-A-disaccharide synthase	Lipid-A-disaccharide synthase	Lipid-A-disaccharide synthase
	EC	EC 2.4.1.182	EC 2.4.1.182	EC 2.4.1.182
	gene name	lpxB	-	lpxB:pgsB
OLN_00177	gene product name	Ribonuclease HII	Ribonuclease HII	Ribonuclease HII
	EC	EC 3.1.26.4	EC 3.1.26.4	EC 3.1.26.4
	gene name	rnhB	-	rnhB
OLN_00178	gene product name	DNA polymerase III subunit alpha	DNA polymerase III alpha subunit	DNA polymerase III subunit alpha
	EC	EC 2.7.7.7	EC 2.7.7.7	EC 2.7.7.7
	gene name	dnaE	-	dnaE
OLN_00179	gene product name	Acetyl-coenzyme A carboxylase carboxyl transferase subunit alpha	Acetyl-coenzyme A carboxyl transferase alpha chain	Acetyl-coenzyme A carboxylase carboxyl transferase subunit alpha
	EC	EC 6.4.1.2	EC 6.4.1.2	EC 6.4.1.2
	gene name	accA	-	accA
OLN_00180	gene product name	Lysine decarboxylase, constitutive	Lysine decarboxylase 2, constitutive	Lysine decarboxylase, inducible
	EC	EC 4.1.1.18	EC 4.1.1.18	EC 4.1.1.18
	gene name	ldcC	-	cadA:ldcI
OLN_00181	gene product name	putative lyase	FIG01280259: hypothetical protein	Uncharacterized protein YaeR
	EC	NA	NA	NA
	gene name	NA	-	yaeR
OLN_00182	gene product name	tRNA(Ile)-lysidine synthase	tRNA(Ile)-lysidine synthetase	tRNA(Ile)-lysidine synthase
	EC	EC 6.3.4.19	EC 6.3.4.19	EC 6.3.4.19
	gene name	tilS	-	mesJ:yaeN:tilS
OLN_00183	gene product name	Rho-binding antiterminator	Rho-specific inhibitor of transcription termination (YaeO)	Protein rof
	EC	NA	NA	NA
	gene name	NA	-	yaeO:rof
OLN_00184	gene product name	hypothetical protein	FIG00639395: hypothetical protein	UPF0253 protein YaeP:UPF0253 protein CKO_03176:UPF0253 protein Ent638_0728
	EC	NA	NA	NA
	gene name	NA	-	yaeP
OLN_00185	gene product name	YaeQ protein	YaeQ protein	Uncharacterized protein YaeQ
	EC	NA	NA	NA
	gene name	NA	-	yaeQ
OLN_00186	gene product name	Peptidyl-tRNA hydrolase ArfB	Hypothetical protein YaeJ with similarity to translation release factor	Peptidyl-tRNA hydrolase YaeJ
	EC	EC 3.1.1.29	NA	EC 3.1.1.29
	gene name	arfB	-	yaeJ
OLN_00187	gene product name	Lipoprotein NlpE precursor	Copper homeostasis protein CutF precursor / Lipoprotein NlpE involeved in surface adhesion	Lipoprotein NlpE precursor
	EC	NA	NA	NA
	gene name	nlpE	-	cutF:nlpE
OLN_00188	gene product name	hypothetical protein	Uncharacterized lipoprotein yaeF precursor	Probable endopeptidase YaeF precursor
	EC	NA	NA	EC 3.4.-.-
	gene name	NA	-	yaeF:yaeK
OLN_00189	gene product name	Proline--tRNA ligase	Prolyl-tRNA synthetase , bacterial type	Proline--tRNA ligase
	EC	EC 6.1.1.15	EC 6.1.1.15	EC 6.1.1.15
	gene name	proS_1	-	proS
OLN_00190	gene product name	putative tRNA (adenine(37)-N6)-methyltransferase	COG1720: Uncharacterized conserved protein	Probable tRNA (adenine(37)-N6)-methyltransferase
	EC	EC 2.1.1.-	NA	EC 2.1.1.-
	gene name	tsaA	-	tsaA:yaeB
OLN_00191	gene product name	Outer membrane lipoprotein RcsF precursor	Protein RcsF	Protein RcsF
	EC	NA	NA	NA
	gene name	rcsF	-	rcsF
OLN_00192	gene product name	D-methionine-binding lipoprotein MetQ precursor	Methionine ABC transporter substrate-binding protein	D-methionine-binding lipoprotein MetQ precursor
	EC	NA	NA	NA
	gene name	metQ	-	metQ:yaeC
OLN_00193	gene product name	D-methionine transport system permease protein MetI	Methionine ABC transporter permease protein	D-methionine transport system permease protein MetI
	EC	NA	NA	NA
	gene name	metI	-	yaeE:metI
OLN_00194	gene product name	Methionine import ATP-binding protein MetN	Methionine ABC transporter ATP-binding protein	Methionine import ATP-binding protein MetN:Methionine import ATP-binding protein MetN 3:Methionine import ATP-binding protein MetN 1
	EC	EC 3.6.3.-	NA	EC 3.6.3.-
	gene name	metN	-	metN1:abc:metN:metN3
OLN_00195	gene product name	D-glycero-beta-D-manno-heptose-1,7-bisphosphate 7-phosphatase	D-glycero-D-manno-heptose 1,7-bisphosphate phosphatase	D,D-heptose 1,7-bisphosphate phosphatase
	EC	EC 3.1.3.82	EC 3.1.1.-	EC 3.1.3.-
	gene name	gmhB	-	yaeD:gmhB
OLN_00196	gene product name	hypothetical protein	NA	NA
	EC	NA	NA	NA
	gene name	NA	-	NA
OLN_00197	gene product name	2,5-diketo-D-gluconic acid reductase B	Methylglyoxal reductase, acetol producing / 2,5-diketo-D-gluconic acid reductase B	2,5-diketo-D-gluconic acid reductase B
	EC	EC 1.1.1.346	EC 1.1.1.-:1.1.1.274	EC 1.1.1.346
	gene name	dkgB	-	dkgB:yafB
OLN_00198	gene product name	HTH-type transcriptional regulator DmlR	LysR family transcriptional regulator YafC	Uncharacterized HTH-type transcriptional regulator YafC
	EC	NA	NA	NA
	gene name	dmlR_1	-	yafC
OLN_00199	gene product name	hypothetical protein	FIG00613320: hypothetical protein	UPF0294 protein YafD:UPF0294 protein KPK_4510:UPF0294 protein Ent638_0743
	EC	NA	NA	NA
	gene name	NA	-	yafD
OLN_00200	gene product name	putative methyltransferase YcgJ	NA	Uncharacterized protein YafE
	EC	EC 2.1.1.-	NA	NA
	gene name	ycgJ	-	yafE
OLN_00201	gene product name	Membrane-bound lytic murein transglycosylase D precursor	Membrane-bound lytic murein transglycosylase D precursor	Membrane-bound lytic murein transglycosylase D precursor
	EC	EC 4.2.2.-	EC 3.2.1.-	EC 4.2.2.-
	gene name	mltD	-	yafG:dniR:mltD
OLN_00202	gene product name	Hydroxyacylglutathione hydrolase	Hydroxyacylglutathione hydrolase	Hydroxyacylglutathione hydrolase
	EC	EC 3.1.2.6	EC 3.1.2.6	EC 3.1.2.6
	gene name	gloB	-	gloB:yafR
OLN_00203	gene product name	hypothetical protein	FIG005121: SAM-dependent methyltransferase	Uncharacterized protein YafS
	EC	NA	EC 2.1.1.-	NA
	gene name	NA	-	yafS
OLN_00204	gene product name	Ribonuclease HI	Ribonuclease HI	Ribonuclease H:Ribonuclease HI
	EC	EC 3.1.26.4	EC 3.1.26.4	EC 3.1.26.4
	gene name	rnhA	-	herA:rnh:sdrA:rnhA:dasF
OLN_00205	gene product name	DNA polymerase III subunit epsilon	DNA polymerase III epsilon subunit	DNA polymerase III subunit epsilon
	EC	EC 2.7.7.7	EC 2.7.7.7	EC 2.7.7.7
	gene name	dnaQ	-	dnaQ:mutD
OLN_00206	gene product name	hypothetical protein	putative aminopeptidase	Uncharacterized lipoprotein YafT precursor
	EC	NA	NA	NA
	gene name	NA	-	yafT
OLN_00207	gene product name	hypothetical protein	NA	Uncharacterized protein YkfM
	EC	NA	NA	NA
	gene name	NA	-	ykfM
OLN_00208	gene product name	hypothetical protein	FIG00638504: hypothetical protein	Putative inner membrane protein YafU
	EC	NA	NA	NA
	gene name	NA	-	yafU
OLN_00209	gene product name	2-oxoglutaramate amidase	Aliphatic amidase AmiE	UPF0012 hydrolase YafV
	EC	EC 3.5.1.111	EC 3.5.1.4	EC 3.5.-.-
	gene name	NA	-	yafV
OLN_00210	gene product name	Inhibitor of vertebrate lysozyme precursor	Inhibitor of vertebrate lysozyme precursor	Inhibitor of vertebrate lysozyme precursor
	EC	NA	NA	NA
	gene name	ivy	-	ykfE:ivy
OLN_00211	gene product name	Acyl-coenzyme A dehydrogenase	Butyryl-CoA dehydrogenase	Acyl-coenzyme A dehydrogenase
	EC	EC 1.3.99.-	EC 1.3.99.2	EC 1.3.99.-
	gene name	fadE	-	fadE
OLN_00212	gene product name	Phosphoheptose isomerase	Phosphoheptose isomerase 1	Phosphoheptose isomerase
	EC	EC 5.3.1.28	EC 5.3.1.-	EC 5.3.1.28
	gene name	gmhA	-	lpcA:tfrA:gmhA:yafI
OLN_00213	gene product name	Glutamine amidotransferases class-II	Predicted glutamine amidotransferase	Putative glutamine amidotransferase YafJ
	EC	NA	NA	EC 2.4.2.-
	gene name	NA	-	yafJ
OLN_00214	gene product name	L,D-transpeptidase catalytic domain	probable exported protein STY0357	Putative L,D-transpeptidase YafK precursor
	EC	NA	NA	EC 2.-.-.-
	gene name	NA	-	yafK
OLN_00215	gene product name	mRNA interferase YafQ	YafQ toxin protein	mRNA interferase YafQ
	EC	EC 3.1.-.-	NA	EC 3.1.-.-
	gene name	yafQ	-	yafQ
OLN_00216	gene product name	Antitoxin DinJ	DNA-damage-inducible protein J	Antitoxin DinJ
	EC	NA	NA	NA
	gene name	dinJ	-	dinJ
OLN_00217	gene product name	putative endopeptidase YafL precursor	Hypothetical lipoprotein yafL precursor	Probable endopeptidase YafL precursor
	EC	EC 3.4.-.-	NA	EC 3.4.-.-
	gene name	yafL	-	yafL
OLN_00218	gene product name	hypothetical protein	Transposase and inactivated derivatives	Uncharacterized protein YafM
	EC	NA	NA	NA
	gene name	NA	-	yafM
OLN_00219	gene product name	Flagellar biosynthesis protein FlhA	Flagellar biosynthesis protein FlhA	Putative protein FhiA
	EC	NA	NA	NA
	gene name	flhA_1	-	fhiA
OLN_00220	gene product name	Chemotaxis protein LafU	Flagellar motor rotation protein MotB	Putative protein MbhA
	EC	NA	NA	NA
	gene name	lafU	-	mbhA
OLN_00221	gene product name	DNA polymerase IV	DNA polymerase IV	DNA polymerase IV
	EC	EC 2.7.7.7	EC 2.7.7.7	EC 2.7.7.7
	gene name	dinB_1	-	dinB:dinP
OLN_00222	gene product name	Antitoxin YafN	Antitoxin YafN	Antitoxin YafN
	EC	NA	NA	NA
	gene name	yafN	-	yafN
OLN_00223	gene product name	mRNA interferase YafO	Toxin YafO	mRNA interferase YafO
	EC	EC 3.1.-.-	NA	EC 3.1.-.-
	gene name	yafO	-	yafO
OLN_00224	gene product name	putative N-acetyltransferase YafP	Uncharacterized acetyltransferase YafP	Uncharacterized N-acetyltransferase YafP
	EC	EC 2.3.1.-	EC 2.3.1.-	EC 2.3.1.-
	gene name	yafP	-	yafP
OLN_00225	gene product name	hypothetical protein	Protein with similarity to RtcB	Putative uncharacterized protein YkfJ:Uncharacterized protein YkfJ
	EC	NA	NA	NA
	gene name	NA	-	ykfJ
OLN_00226	gene product name	Peptide chain release factor 2	Peptide chain release factor homolog	Putative peptide chain release factor homolog
	EC	NA	NA	NA
	gene name	prfB_1	-	prfH
OLN_00227	gene product name	Cytosol non-specific dipeptidase	Aminoacyl-histidine dipeptidase (Peptidase D)	Cytosol non-specific dipeptidase
	EC	EC 3.4.13.18	EC 3.4.13.3	EC 3.4.13.18
	gene name	pepD	-	pepH:pepD
OLN_00228	gene product name	Xanthine phosphoribosyltransferase	Xanthine-guanine phosphoribosyltransferase	Xanthine phosphoribosyltransferase
	EC	EC 2.4.2.22	EC 2.4.2.22	EC 2.4.2.22
	gene name	gpt	-	gpt:gxu:gpp
OLN_00229	gene product name	2,6-dihydropseudooxynicotine hydrolase	Fermentation/respiration switch protein	UPF0255 protein Ent638_0765:UPF0255 protein CKO_02957:Esterase FrsA
	EC	EC 3.7.1.19	NA	EC 3.1.-.-
	gene name	NA	-	frsA:yafA
OLN_00230	gene product name	Sigma factor-binding protein Crl	Curlin genes transcriptional activator	Sigma factor-binding protein Crl
	EC	NA	NA	NA
	gene name	crl	-	crl
OLN_00231	gene product name	Outer membrane pore protein E precursor	Outer membrane pore protein E precursor	Outer membrane pore protein E precursor
	EC	NA	NA	NA
	gene name	phoE	-	ompE:phoE
OLN_00232	gene product name	Glutamate 5-kinase	Glutamate 5-kinase / RNA-binding C-terminal domain PUA	Glutamate 5-kinase
	EC	EC 2.7.2.11	EC 2.7.2.11	EC 2.7.2.11
	gene name	proB	-	proB
OLN_00233	gene product name	Gamma-glutamyl phosphate reductase	Gamma-glutamyl phosphate reductase	Gamma-glutamyl phosphate reductase
	EC	EC 1.2.1.41	EC 1.2.1.41	EC 1.2.1.41
	gene name	proA	-	proA
OLN_00234	gene product name	hypothetical protein	NA	NA
	EC	NA	NA	NA
	gene name	NA	-	NA
OLN_00235	gene product name	Toxin YkfI	NA	Toxin YkfI:Probable toxin YpjF
	EC	NA	NA	NA
	gene name	ykfI	-	ypjF:ykfI
OLN_00236	gene product name	Antitoxin YafW	YfjZ protein (antitoxin to YpjF)	Antitoxin YafW
	EC	NA	NA	NA
	gene name	yafW	-	yafW
OLN_00237	gene product name	hypothetical protein	Uncharacterized protein YkfH	Uncharacterized protein YpjJ:Uncharacterized protein YkfH
	EC	NA	NA	NA
	gene name	NA	-	ykfH:ypjJ
OLN_00238	gene product name	hypothetical protein	DNA repair protein RadC	UPF0758 protein YkfG
	EC	NA	NA	NA
	gene name	NA	-	ykfG
OLN_00239	gene product name	Antirestriction protein KlcA	Antirestriction protein klcA	Uncharacterized protein YafX
	EC	NA	NA	NA
	gene name	klcA_1	-	yafX
OLN_00240	gene product name	hypothetical protein	FIG074102: hypothetical protein	UPF0401 protein YkfF
	EC	NA	NA	NA
	gene name	NA	-	ykfF
OLN_00241	gene product name	hypothetical protein	Intergenic-region protein	Uncharacterized protein YkfB precursor
	EC	NA	NA	NA
	gene name	NA	-	ykfB
OLN_00242	gene product name	hypothetical protein	FIG00641766: hypothetical protein	Uncharacterized lipoprotein YafY precursor
	EC	NA	NA	NA
	gene name	NA	-	yafY
OLN_00243	gene product name	hypothetical protein	FIG01224161: hypothetical protein	UPF0380 protein YfjQ:UPF0380 protein YafZ
	EC	NA	NA	NA
	gene name	NA	-	yfjQ:yafZ
OLN_00244	gene product name	GTPase Era	NgrB	Uncharacterized protein YfjP:Uncharacterized protein YkfA
	EC	NA	NA	NA
	gene name	era_1	-	yfjP:ykfA
OLN_00245	gene product name	Glycine cleavage system transcriptional activator	LysR family transcriptional regulator PerR	HTH-type transcriptional regulator PerR
	EC	NA	NA	NA
	gene name	gcvA_1	-	perR
OLN_00246	gene product name	Transposase	Mobile element protein	Transposase InsN for insertion sequence element IS911:Transposase InsN for insertion sequence element IS911A
	EC	NA	NA	NA
	gene name	NA	-	insN1:insN
OLN_00247	gene product name	Integrase core domain protein	Mobile element protein	Transposase InsI for insertion sequence element IS30A:Transposase InsI for insertion sequence element IS30C:Transposase InsI for insertion sequence element IS30D
	EC	NA	NA	NA
	gene name	NA	-	insI3:insI1:insI4
OLN_00248	gene product name	hypothetical protein	Mobile element protein	Putative transposase InsO for insertion sequence element IS911A
	EC	NA	NA	NA
	gene name	NA	-	insO1
OLN_00249	gene product name	Group II intron-encoded protein LtrA	Retron-type RNA-directed DNA polymerase	Putative uncharacterized protein YkfC
	EC	NA	EC 2.7.7.49	NA
	gene name	ltrA	-	ykfC
OLN_00250	gene product name	Transposase DDE domain protein	Mobile element protein	Transposase InsH for insertion sequence element IS5-14:Transposase InsH for insertion sequence element IS5K:Transposase InsH for insertion sequence element IS5I:Transposase InsH for insertion sequence element IS5H:Transposase InsH for insertion sequence element IS5F:Transposase InsH for insertion sequence element IS5D:Transposase InsH for insertion sequence element IS5B:Transposase InsH for inser…
	EC	NA	NA	NA
	gene name	NA	-	insH11:insH10:insH1:insH3:insH2:insH5:insH4:insH7:insH6:insH9:insH8
OLN_00251	gene product name	hypothetical protein	NA	NA
	EC	NA	NA	NA
	gene name	NA	-	NA
OLN_00252	gene product name	Amino-acid permease RocC	S-methylmethionine permease	Probable S-methylmethionine permease
	EC	NA	NA	NA
	gene name	rocC	-	ykfD:mmuP
OLN_00253	gene product name	Homocysteine S-methyltransferase	Homocysteine S-methyltransferase	Homocysteine S-methyltransferase
	EC	EC 2.1.1.10	EC 2.1.1.10	EC 2.1.1.10
	gene name	mmuM	-	mmuM:yagD
OLN_00254	gene product name	sn-glycerol-3-phosphate import ATP-binding protein UgpC	ABC transporter ATP-binding protein	Fe(3+) ions import ATP-binding protein FbpC
	EC	EC 3.6.3.20	NA	EC 3.6.3.30
	gene name	ugpC_1	-	afuC:yagC:fbpC
OLN_00255	gene product name	sulfate/thiosulfate transporter subunit	NA	Putative ferric transport system permease protein FbpB
	EC	NA	NA	NA
	gene name	NA	-	afuB:fbpB
OLN_00256	gene product name	IS1 transposase	Mobile element protein	Insertion element iso-IS1d protein InsB:Insertion element IS1 protein InsB
	EC	NA	NA	NA
	gene name	NA	-	insB
OLN_00257	gene product name	hypothetical protein	NA	Insertion element IS1 8 protein InsA:Insertion element IS1 3 protein InsA:Insertion element IS1 2 protein InsA:Insertion element IS1 6 protein InsA:Insertion element IS1 protein InsA:Insertion element iso-IS1d protein InsA:Insertion element IS1 1 protein InsA:Insertion element IS1 4 protein InsA:Insertion element IS1 5 protein InsA
	EC	NA	NA	NA
	gene name	NA	-	insA:insA8:insA2:insA3:insA1:insA6:insA4:insA5
OLN_00258	gene product name	Transposase	Mobile element protein	Putative transposase YkgN
	EC	NA	NA	NA
	gene name	NA	-	ykgN
OLN_00259	gene product name	Putative antitoxin YfjZ	putative structure	Putative uncharacterized protein YagB
	EC	NA	NA	NA
	gene name	yfjZ_1	-	yagB
OLN_00260	gene product name	Integrase core domain protein	Mobile element protein	Uncharacterized protein YagA
	EC	NA	NA	NA
	gene name	NA	-	yagA
OLN_00261	gene product name	putative 2-keto-3-deoxy-galactonate aldolase YagE	4-hydroxy-tetrahydrodipicolinate synthase	Probable 2-keto-3-deoxy-galactonate aldolase YagE
	EC	EC 4.1.2.-	EC 4.3.3.7	EC 4.1.2.-
	gene name	yagE_1	-	yagE
OLN_00262	gene product name	Dihydroxy-acid dehydratase	Dihydroxy-acid dehydratase	Uncharacterized protein YjhG
	EC	EC 4.2.1.9	EC 4.2.1.9	EC 4.-.-.-
	gene name	ilvD_1	-	yjhG
OLN_00263	gene product name	Inner membrane symporter YicJ	Xyloside transporter XynT	Uncharacterized symporter YagG
	EC	NA	NA	NA
	gene name	yicJ_1	-	yagG
OLN_00264	gene product name	Beta-xylosidase	Beta-xylosidase	Putative beta-xylosidase
	EC	EC 3.2.1.37	EC 3.2.1.37	EC 3.2.1.37
	gene name	xynB	-	yagH
OLN_00265	gene product name	Transcriptional regulator KdgR	Transcriptional regulator, IclR family	Uncharacterized HTH-type transcriptional regulator YagI
	EC	NA	NA	NA
	gene name	kdgR_1	-	yagI
OLN_00266	gene product name	Ornithine carbamoyltransferase chain F	Ornithine carbamoyltransferase	Ornithine carbamoyltransferase chain I:Ornithine carbamoyltransferase:Ornithine carbamoyltransferase chain F
	EC	EC 2.1.3.3	EC 2.1.3.3	EC 2.1.3.3
	gene name	argF_1	-	argI:argF
OLN_00267	gene product name	IS1 transposase	Mobile element protein	Insertion element iso-IS1d protein InsB:Insertion element IS1 protein InsB
	EC	NA	NA	NA
	gene name	NA	-	insB
OLN_00268	gene product name	hypothetical protein	NA	Insertion element IS1 8 protein InsA:Insertion element IS1 3 protein InsA:Insertion element IS1 2 protein InsA:Insertion element IS1 6 protein InsA:Insertion element IS1 protein InsA:Insertion element iso-IS1d protein InsA:Insertion element IS1 1 protein InsA:Insertion element IS1 4 protein InsA:Insertion element IS1 5 protein InsA
	EC	NA	NA	NA
	gene name	NA	-	insA:insA8:insA2:insA3:insA1:insA6:insA4:insA5
OLN_00269	gene product name	hypothetical protein	FIG00640257: hypothetical protein	Putative uncharacterized protein YagJ
	EC	NA	NA	NA
	gene name	NA	-	yagJ
OLN_00270	gene product name	hypothetical protein	hypothetical protein	Uncharacterized protein YagK
	EC	NA	NA	NA
	gene name	NA	-	yagK
OLN_00271	gene product name	hypothetical protein	DNA-binding protein	Uncharacterized protein YagL
	EC	NA	NA	NA
	gene name	NA	-	yagL
OLN_00272	gene product name	hypothetical protein	FIG00639014: hypothetical protein	Uncharacterized protein YagM
	EC	NA	NA	NA
	gene name	NA	-	yagM
OLN_00273	gene product name	hypothetical protein	NA	NA
	EC	NA	NA	NA
	gene name	NA	-	NA
OLN_00274	gene product name	hypothetical protein	NA	Uncharacterized protein YagN
	EC	NA	NA	NA
	gene name	NA	-	yagN
OLN_00275	gene product name	Tyrosine recombinase XerC	CP4-6 prophage; predicted phage integrase	Putative prophage CP4-6 integrase
	EC	NA	NA	NA
	gene name	xerC_1	-	yagO:intF
OLN_00276	gene product name	LysR substrate binding domain protein	NA	Uncharacterized protein YagP
	EC	NA	NA	NA
	gene name	NA	-	yagP
OLN_00277	gene product name	XdhC and CoxI family protein	Hypothetical protein YagQ	Uncharacterized protein YagQ
	EC	NA	NA	NA
	gene name	NA	-	yagQ
OLN_00278	gene product name	Xanthine dehydrogenase molybdenum-binding subunit	Periplasmic aromatic aldehyde oxidoreductase, molybdenum binding subunit YagR	Putative xanthine dehydrogenase YagR molybdenum-binding subunit
	EC	EC 1.17.1.4	NA	EC 1.17.1.4
	gene name	xdhA_1	-	yagR
OLN_00279	gene product name	4-hydroxybenzoyl-CoA reductase subunit beta	Periplasmic aromatic aldehyde oxidoreductase, FAD binding subunit YagS	Putative xanthine dehydrogenase YagS FAD-binding subunit
	EC	EC 1.3.7.9	NA	EC 1.17.1.4
	gene name	hcrB	-	yagS
OLN_00280	gene product name	6-hydroxypseudooxynicotine dehydrogenase complex subunit beta	Periplasmic aromatic aldehyde oxidoreductase, iron-sulfur subunit YagT	Putative xanthine dehydrogenase YagT iron-sulfur-binding subunit precursor
	EC	EC 1.5.99.14	NA	NA
	gene name	kdhB	-	yagT
OLN_00281	gene product name	Inner membrane protein YagU	DUF1440 domain-containing membrane protein	Inner membrane protein YagU
	EC	NA	NA	NA
	gene name	yagU	-	yagU
OLN_00282	gene product name	hypothetical protein	CFA/I fimbrial chaperone	Uncharacterized protein YagV precursor
	EC	NA	NA	NA
	gene name	NA	-	yagV
OLN_00283	gene product name	hypothetical protein	CFA/I fimbrial minor adhesin	Uncharacterized protein YagW
	EC	NA	NA	NA
	gene name	NA	-	yagW
OLN_00284	gene product name	hypothetical protein	CFA/I fimbrial subunit C usher protein	Uncharacterized protein YagX precursor
	EC	NA	NA	NA
	gene name	NA	-	yagX
OLN_00285	gene product name	hypothetical protein	CFA/I fimbrial auxiliary subunit	Uncharacterized protein MatC precursor
	EC	NA	NA	NA
	gene name	NA	-	matC:yagY
OLN_00286	gene product name	hypothetical protein	CFA/I fimbrial major subunit	Fimbrillin MatB precursor:Fimbrillin MatB homolog precursor
	EC	NA	NA	NA
	gene name	NA	-	ecpA:matB:yagZ
OLN_00287	gene product name	HTH-type transcriptional regulator MatA	FIGfam014588: Predicted regulator of CFA/I fimbriae	HTH-type transcriptional regulator MatA:HTH-type transcriptional regulator MatA homolog
	EC	NA	NA	NA
	gene name	matA_1	-	ykgK:matA
OLN_00288	gene product name	50S ribosomal protein L36 2	LSU ribosomal protein L36p	50S ribosomal protein L36:50S ribosomal protein L36 1:50S ribosomal protein L36 2
	EC	NA	NA	NA
	gene name	ykgO	-	rpmJ1:rpmJ2:rpmJ:ykgO
OLN_00289	gene product name	50S ribosomal protein L31 type B	NA	50S ribosomal protein L31 type B:50S ribosomal protein L31 type B 1:50S ribosomal protein L31 type B 2
	EC	NA	NA	NA
	gene name	ykgM	-	rpmE2-2:rpmE2-1:ykgM:rpmE2-3:rpmE2
OLN_00290	gene product name	putative membrane protein YkgR	NA	Uncharacterized membrane protein YkgR
	EC	NA	NA	NA
	gene name	ykgR	-	ykgR
OLN_00291	gene product name	Invasin	Putative adhesin	Putative attaching and effacing protein homolog precursor
	EC	NA	NA	NA
	gene name	NA	-	eaeH
OLN_00292	gene product name	Transposase	Mobile element protein	Transposase InsE for insertion sequence IS3fB:Transposase InsE for insertion sequence IS3fA:Transposase InsE for insertion sequence IS3A:Transposase InsE for insertion sequence IS3B:Transposase InsE for insertion sequence IS3C:Transposase InsE for insertion sequence IS3D:Transposase InsE for insertion sequence IS3E:Transposase InsE for insertion sequence IS3
	EC	NA	NA	NA
	gene name	NA	-	insE:ybfA:insE6:insE7:insE4:insE5:insE2:insE3:insE1:yaaA
OLN_00293	gene product name	Integrase core domain protein	Mobile element protein	Transposase InsF for insertion sequence IS3fB:Transposase InsF for insertion sequence IS3fA:Transposase InsF for insertion sequence IS3E:Transposase InsF for insertion sequence IS3D:Transposase InsF for insertion sequence IS3C:Transposase InsF for insertion sequence IS3B:Transposase InsF for insertion sequence IS3A:Transposase InsF for insertion sequence IS3
	EC	NA	NA	NA
	gene name	NA	-	insF:ybfB:insF3:insF2:insF1:insF7:insF6:insF5:insF4:yaaB
OLN_00294	gene product name	Right origin-binding protein	Transcriptional regulator YkgA	Putative HTH-type transcriptional regulator YkgA
	EC	NA	NA	NA
	gene name	rob_1	-	ykgA
OLN_00295	gene product name	Inner membrane protein YkgB	Putative inner membrane protein	Inner membrane protein YkgB
	EC	NA	NA	NA
	gene name	ykgB	-	ykgB
OLN_00296	gene product name	Mercuric reductase	Putative Dihydrolipoamide dehydrogenase ; Mercuric ion reductase ; PF00070 family, FAD-dependent NAD(P)-disulphide oxidoreductase	Probable pyridine nucleotide-disulfide oxidoreductase YkgC
	EC	EC 1.16.1.1	EC 1.8.1.4:1.16.1.1	NA
	gene name	merA	-	ykgC
OLN_00297	gene product name	Virulence regulon transcriptional activator VirF	Putative HTH-type transcriptional regulator ykgD	Uncharacterized HTH-type transcriptional regulator YkgD
	EC	NA	NA	NA
	gene name	virF	-	ykgD
OLN_00298	gene product name	Lactate utilization protein A	Predicted L-lactate dehydrogenase, Fe-S oxidoreductase subunit YkgE	Uncharacterized protein YkgE
	EC	NA	NA	NA
	gene name	lutA_1	-	ykgE
OLN_00299	gene product name	Lactate utilization protein B	Predicted L-lactate dehydrogenase, Iron-sulfur cluster-binding subunit YkgF	Uncharacterized electron transport protein YkgF
	EC	NA	NA	NA
	gene name	lutB	-	ykgF
OLN_00300	gene product name	Lactate utilization protein C	Predicted L-lactate dehydrogenase, hypothetical protein subunit YkgG	Uncharacterized protein YkgG
	EC	NA	NA	NA
	gene name	lutC	-	ykgG
OLN_00301	gene product name	hypothetical protein	FIG00639487: hypothetical protein	Uncharacterized protein YkgH
	EC	NA	NA	NA
	gene name	NA	-	ykgH
OLN_00302	gene product name	Oxygen-dependent choline dehydrogenase	Choline dehydrogenase	Choline dehydrogenase
	EC	EC 1.1.99.1	EC 1.1.99.1	EC 1.1.99.1
	gene name	betA	-	betA
OLN_00303	gene product name	NAD/NADP-dependent betaine aldehyde dehydrogenase	Betaine aldehyde dehydrogenase	Betaine aldehyde dehydrogenase
	EC	EC 1.2.1.8	EC 1.2.1.8	EC 1.2.1.8
	gene name	betB	-	betB
OLN_00304	gene product name	HTH-type transcriptional regulator BetI	HTH-type transcriptional regulator BetI	HTH-type transcriptional regulator BetI
	EC	NA	NA	NA
	gene name	betI_1	-	betI
OLN_00305	gene product name	High-affinity choline transport protein	High-affinity choline uptake protein BetT	High-affinity choline transport protein
	EC	NA	NA	NA
	gene name	betT	-	betT
OLN_00306	gene product name	Cyclic di-GMP phosphodiesterase YahA	FIG00638331: hypothetical protein	Cyclic di-GMP phosphodiesterase YahA
	EC	EC 3.1.4.-	NA	EC 3.1.4.-
	gene name	yahA_1	-	yahA
OLN_00307	gene product name	HTH-type transcriptional activator AllS	Putative HTH-type transcriptional regulator yahB	Uncharacterized HTH-type transcriptional regulator YahB
	EC	NA	NA	NA
	gene name	allS_1	-	yahB
OLN_00308	gene product name	hypothetical protein	FIG00638603: hypothetical protein	Uncharacterized protein YahC
	EC	NA	NA	NA
	gene name	NA	-	yahC
OLN_00309	gene product name	Ankyrin repeats (3 copies)	Putative transcription factor	Putative ankyrin repeat protein YahD
	EC	NA	NA	NA
	gene name	NA	-	yahD
OLN_00310	gene product name	hypothetical protein	FIG00637989: hypothetical protein	Uncharacterized protein YahE
	EC	NA	NA	NA
	gene name	NA	-	yahE
OLN_00311	gene product name	Succinyl-CoA ligase [ADP-forming] subunit alpha	Putative oxidoreductase subunit	Uncharacterized protein YahF
	EC	EC 6.2.1.5	NA	NA
	gene name	sucD_1	-	yahF
OLN_00312	gene product name	hypothetical protein	FIG074102: hypothetical protein	Uncharacterized protein YahG
	EC	NA	NA	NA
	gene name	NA	-	yahG
OLN_00313	gene product name	hypothetical protein	FIG00639198: hypothetical protein	Putative uncharacterized protein YahH
	EC	NA	NA	NA
	gene name	NA	-	yahH
OLN_00314	gene product name	Carbamate kinase 2	Carbamate kinase	Carbamate kinase-like protein YahI
	EC	EC 2.7.2.2	EC 2.7.2.2	NA
	gene name	arcC2_1	-	yahI
OLN_00315	gene product name	N-isopropylammelide isopropyl amidohydrolase	Cytosine deaminase	Uncharacterized protein YahJ precursor
	EC	EC 3.5.99.4	EC 3.5.4.1	NA
	gene name	atzC	-	yahJ
OLN_00316	gene product name	Aldehyde reductase YahK	Alcohol dehydrogenase	Uncharacterized zinc-type alcohol dehydrogenase-like protein YahK
	EC	EC 1.1.1.2	EC 1.1.1.1	EC 1.-.-.-
	gene name	yahK	-	yahK
OLN_00317	gene product name	hypothetical protein	FIG00638728: hypothetical protein	Uncharacterized protein YahL
	EC	NA	NA	NA
	gene name	NA	-	yahL
OLN_00318	gene product name	Threonine efflux protein	NA	Uncharacterized membrane protein YahN
	EC	NA	NA	NA
	gene name	rhtC_1	-	yahN
OLN_00319	gene product name	Multiple stress resistance protein BhsA precursor	FIG00639237: hypothetical protein	Uncharacterized protein YahO precursor
	EC	NA	NA	NA
	gene name	bhsA_1	-	yahO
OLN_00320	gene product name	Propionate catabolism operon regulatory protein	Propionate catabolism operon regulatory protein PrpR	Propionate catabolism operon regulatory protein
	EC	NA	NA	NA
	gene name	prpR	-	prpR:yahP
OLN_00321	gene product name	Methylisocitrate lyase	Methylisocitrate lyase	Methylisocitrate lyase
	EC	EC 4.1.3.30	EC 4.1.3.30	EC 4.1.3.30
	gene name	prpB	-	prpB:yahQ
OLN_00322	gene product name	hypothetical protein	NA	NA
	EC	NA	NA	NA
	gene name	NA	-	NA
OLN_00323	gene product name	2-methylcitrate synthase	2-methylcitrate synthase	2-methylcitrate synthase
	EC	EC 2.3.3.5	EC 2.3.3.5	EC 2.3.3.5
	gene name	prpC	-	yzzD:prpC:yahS
OLN_00324	gene product name	2-methylcitrate dehydratase	2-methylcitrate dehydratase	2-methylcitrate dehydratase
	EC	EC 4.2.1.79	EC 4.2.1.79	EC 4.2.1.79
	gene name	prpD	-	prpD:yahT
OLN_00325	gene product name	Acetyl-coenzyme A synthetase	Propionate--CoA ligase	Propionate--CoA ligase
	EC	EC 6.2.1.1	EC 6.2.1.17	EC 6.2.1.17
	gene name	acsA	-	prpE:yahU
OLN_00326	gene product name	Cytosine permease	NA	Cytosine permease
	EC	NA	NA	NA
	gene name	codB	-	codB
OLN_00327	gene product name	Cytosine deaminase	Cytosine deaminase	Cytosine deaminase
	EC	EC 3.5.4.1	EC 3.5.4.1	EC 3.5.4.1
	gene name	codA	-	codA
OLN_00328	gene product name	HTH-type transcriptional regulator CynR	Cyn operon transcriptional activator	HTH-type transcriptional regulator CynR
	EC	NA	NA	NA
	gene name	cynR_1	-	cynR
OLN_00329	gene product name	Carbonic anhydrase 1	Carbonic anhydrase	Carbonic anhydrase 1
	EC	EC 4.2.1.1	EC 4.2.1.1	EC 4.2.1.1
	gene name	cynT	-	cynT
OLN_00330	gene product name	Cyanate hydratase	NA	Cyanate hydratase
	EC	EC 4.2.1.104	NA	EC 4.2.1.104
	gene name	cynS	-	cnt:cynS
OLN_00331	gene product name	putative transporter YycB	Cyanate transport protein CynX	Cyanate transport protein CynX
	EC	NA	NA	NA
	gene name	yycB	-	cynX
OLN_00332	gene product name	Galactoside O-acetyltransferase	Galactoside O-acetyltransferase	Galactoside O-acetyltransferase
	EC	EC 2.3.1.18	EC 2.3.1.18	EC 2.3.1.18
	gene name	lacA_1	-	lacA
OLN_00333	gene product name	Lactose permease	Lactose permease	Lactose permease
	EC	NA	NA	NA
	gene name	lacY	-	lacY
OLN_00334	gene product name	Beta-galactosidase	Beta-galactosidase	Beta-galactosidase
	EC	EC 3.2.1.23	EC 3.2.1.23	EC 3.2.1.23
	gene name	lacZ	-	lacZ
OLN_00335	gene product name	Lactose operon repressor	Transcriptional repressor of the lac operon	Lactose operon repressor
	EC	NA	NA	NA
	gene name	lacI	-	lacI
OLN_00336	gene product name	HTH-type transcriptional regulator YiaJ	Mhp operon transcriptional activator	Mhp operon transcriptional activator
	EC	NA	NA	NA
	gene name	yiaJ_1	-	mhpR
OLN_00337	gene product name	3-(3-hydroxy-phenyl)propionate/3-hydroxycinnamic acid hydroxylase	3-(3-hydroxy-phenyl)propionate hydroxylase	3-(3-hydroxy-phenyl)propionate/3-hydroxycinnamic acid hydroxylase
	EC	EC 1.14.13.127	EC 1.14.13.-	EC 1.14.13.127
	gene name	mhpA_1	-	mhpA
OLN_00338	gene product name	2,3-dihydroxyphenylpropionate/2,3-dihydroxicinnamic acid 1,2-dioxygenase	NA	2,3-dihydroxyphenylpropionate/2,3-dihydroxicinnamic acid 1,2-dioxygenase
	EC	EC 1.13.11.16	NA	EC 1.13.11.16
	gene name	mhpB	-	mhpB
OLN_00339	gene product name	2-hydroxy-6-oxononadienedioate/2-hydroxy-6-oxononatrienedioate hydrolase	2-hydroxy-6-ketonona-2,4-dienedioic acid hydrolase	2-hydroxy-6-oxononadienedioate/2-hydroxy-6-oxononatrienedioate hydrolase
	EC	EC 3.7.1.14	EC 3.7.1.-	EC 3.7.1.14
	gene name	mhpC	-	mhpC
OLN_00340	gene product name	2-keto-4-pentenoate hydratase	2-keto-4-pentenoate hydratase	2-keto-4-pentenoate hydratase
	EC	EC 4.2.1.80	EC 4.2.1.80	EC 4.2.1.80
	gene name	mhpD	-	mhpD
OLN_00341	gene product name	Acetaldehyde dehydrogenase	Acetaldehyde dehydrogenase, acetylating, in gene cluster for degradation of phenols, cresols, catechol	Acetaldehyde dehydrogenase
	EC	EC 1.2.1.10	EC 1.2.1.10	EC 1.2.1.10
	gene name	mhpF	-	cbzQ:mhpF:mhpE
OLN_00342	gene product name	4-hydroxy-2-oxovalerate aldolase	4-hydroxy-2-oxovalerate aldolase	4-hydroxy-2-oxovalerate aldolase 4:4-hydroxy-2-oxovalerate aldolase
	EC	EC 4.1.3.39	EC 4.1.3.39	EC 4.1.3.39
	gene name	mhpE	-	mhpE
OLN_00343	gene product name	4-hydroxybenzoate transporter PcaK	4-hydroxybenzoate transporter	Putative 3-hydroxyphenylpropionic acid transporter
	EC	NA	NA	NA
	gene name	pcaK	-	yaiK:mhpT
OLN_00344	gene product name	hypothetical protein	Nucleoprotein/polynucleotide-associated enzyme	Uncharacterized protein YaiL
	EC	NA	NA	NA
	gene name	NA	-	yaiL
OLN_00345	gene product name	S-formylglutathione hydrolase FrmB	S-formylglutathione hydrolase	S-formylglutathione hydrolase FrmB
	EC	EC 3.1.2.12	EC 3.1.2.12	EC 3.1.2.12
	gene name	frmB	-	frmB:yaiM
OLN_00346	gene product name	S-(hydroxymethyl)glutathione dehydrogenase	S-(hydroxymethyl)glutathione dehydrogenase	S-(hydroxymethyl)glutathione dehydrogenase
	EC	EC 1.1.1.284	EC 1.1.1.284	EC 1.1.1.284
	gene name	frmA	-	adhC:frmA
OLN_00347	gene product name	Transcriptional repressor FrmR	FrmR: Negative transcriptional regulator of formaldehyde detoxification operon	Transcriptional repressor FrmR
	EC	NA	NA	NA
	gene name	frmR	-	frmR:yaiN
OLN_00348	gene product name	hypothetical protein	Putative uncharacterized protein YaiO	Uncharacterized protein YaiO
	EC	NA	NA	NA
	gene name	NA	-	yaiO
OLN_00349	gene product name	UDP-3-O-(3-hydroxymyristoyl)glucosamine N-acyltransferase	Glucose-1-phosphate thymidylyltransferase	Uncharacterized acetyltransferase YaiX:Putative uncharacterized acetyltransferase YaiX
	EC	EC 2.3.1.191	EC 2.7.7.24	EC 2.3.1.-
	gene name	lpxD_2	-	yaiX:yaiF
OLN_00350	gene product name	IS2 repressor TnpA	Mobile element protein	Transposase InsC for insertion element IS2-11:Transposase InsC for insertion element IS2-10:Transposase InsC for insertion element IS2K:Transposase InsC for insertion element IS2:Transposase InsC for insertion element IS2I:Transposase InsC for insertion element IS2H:Transposase InsC for insertion element IS2A/D/F/H/I/K:Transposase InsC for insertion element IS2D:Transposase InsC for insertion ele…
	EC	NA	NA	NA
	gene name	NA	-	ybiA:yuaJ:insC21:insC20:insC1:insC2:insC3:insC4:insC5:insC6:insC7:insC8:insC9:insC:insC18:insC19:insC12:insC13:insC10:insC11:insC16:insC17:insC14:insC15
OLN_00351	gene product name	IS2 transposase TnpB	Mobile element protein	Insertion element IS2A uncharacterized 48.2 kDa protein
	EC	NA	NA	NA
	gene name	NA	-	NA
OLN_00352	gene product name	Poly-beta-1,6-N-acetyl-D-glucosamine synthase	Glucose-1-phosphate thymidylyltransferase	Uncharacterized protein YaiP
	EC	EC 2.4.1.-	EC 2.7.7.24	NA
	gene name	icaA	-	yaiP
OLN_00353	gene product name	1D-myo-inositol 2-acetamido-2-deoxy-alpha-D-glucopyranoside deacetylase	FIG00640332: hypothetical protein	Uncharacterized deacetylase YaiS
	EC	EC 3.5.1.103	NA	EC 3.-.-.-
	gene name	mshB	-	yaiS
OLN_00354	gene product name	Taurine-binding periplasmic protein precursor	Taurine-binding periplasmic protein TauA	Taurine-binding periplasmic protein precursor
	EC	NA	NA	NA
	gene name	tauA	-	ssiA:yaiR:tauA
OLN_00355	gene product name	Taurine import ATP-binding protein TauB	Taurine transport ATP-binding protein TauB	Taurine import ATP-binding protein TauB
	EC	EC 3.6.3.36	NA	EC 3.6.3.36
	gene name	tauB	-	tauB:yaiQ:ssiB
OLN_00356	gene product name	Putative aliphatic sulfonates transport permease protein SsuC	Taurine transport system permease protein TauC	Taurine transport system permease protein TauC
	EC	NA	NA	NA
	gene name	ssuC_1	-	tauC:ssiC:yaiJ
OLN_00357	gene product name	Alpha-ketoglutarate-dependent taurine dioxygenase	Alpha-ketoglutarate-dependent taurine dioxygenase	Alpha-ketoglutarate-dependent taurine dioxygenase
	EC	EC 1.14.11.17	EC 1.14.11.17	EC 1.14.11.17
	gene name	tauD	-	yaiG:ssiD:tauD
OLN_00358	gene product name	Delta-aminolevulinic acid dehydratase	Porphobilinogen synthase	Delta-aminolevulinic acid dehydratase
	EC	EC 4.2.1.24	EC 4.2.1.24	EC 4.2.1.24
	gene name	hemB	-	hemB:ncf
OLN_00359	gene product name	hypothetical protein	Putative flagellin structural protein	Uncharacterized protein YaiT precursor:Putative uncharacterized protein YaiT precursor
	EC	NA	NA	NA
	gene name	NA	-	yaiT
OLN_00360	gene product name	Integrase core domain protein	Mobile element protein	Transposase InsF for insertion sequence IS3fB:Transposase InsF for insertion sequence IS3fA:Transposase InsF for insertion sequence IS3E:Transposase InsF for insertion sequence IS3D:Transposase InsF for insertion sequence IS3C:Transposase InsF for insertion sequence IS3B:Transposase InsF for insertion sequence IS3A:Transposase InsF for insertion sequence IS3
	EC	NA	NA	NA
	gene name	NA	-	insF:ybfB:insF3:insF2:insF1:insF7:insF6:insF5:insF4:yaaB
OLN_00361	gene product name	Transposase	Mobile element protein	Transposase InsE for insertion sequence IS3fB:Transposase InsE for insertion sequence IS3fA:Transposase InsE for insertion sequence IS3A:Transposase InsE for insertion sequence IS3B:Transposase InsE for insertion sequence IS3C:Transposase InsE for insertion sequence IS3D:Transposase InsE for insertion sequence IS3E:Transposase InsE for insertion sequence IS3
	EC	NA	NA	NA
	gene name	NA	-	insE:ybfA:insE6:insE7:insE4:insE5:insE2:insE3:insE1:yaaA
OLN_00362	gene product name	Pertactin autotransporter precursor	Putative flagellin structural protein	NA
	EC	NA	NA	NA
	gene name	prn	-	NA
OLN_00363	gene product name	putative DNA-binding transcriptional regulator	FIG00637869: hypothetical protein	Uncharacterized protein YaiV
	EC	NA	NA	NA
	gene name	NA	-	yaiV
OLN_00364	gene product name	D-alanyl-D-alanine-carboxypeptidase/endopeptidase AmpH precursor	Penicillin-binding protein AmpH	D-alanyl-D-alanine-carboxypeptidase/endopeptidase AmpH precursor
	EC	EC 3.4.-.-	NA	EC 3.4.-.-
	gene name	ampH	-	yaiH:ampH
OLN_00365	gene product name	hypothetical protein	NA	NA
	EC	NA	NA	NA
	gene name	NA	-	NA
OLN_00366	gene product name	Peptide antibiotic transporter SbmA	SbmA protein	Peptide antibiotic transporter SbmA
	EC	NA	NA	NA
	gene name	sbmA	-	sbmA
OLN_00367	gene product name	hypothetical protein	Putative outer membrane lipoprotein	Uncharacterized protein YaiW
	EC	NA	NA	NA
	gene name	NA	-	yaiW
OLN_00368	gene product name	Inner membrane protein YaiY	Putative inner membrane protein	Inner membrane protein YaiY
	EC	NA	NA	NA
	gene name	yaiY	-	yaiY
OLN_00369	gene product name	hypothetical protein	NA	Uncharacterized protein YaiZ
	EC	NA	NA	NA
	gene name	NA	-	yaiZ
OLN_00370	gene product name	D-alanine--D-alanine ligase A	NA	D-alanine--D-alanine ligase A
	EC	EC 6.3.2.4	NA	EC 6.3.2.4
	gene name	ddlA	-	ddlA
OLN_00371	gene product name	Anti-adapter protein IraP	protein iraP	Anti-adapter protein IraP
	EC	NA	NA	NA
	gene name	iraP	-	iraP:yaiB
OLN_00372	gene product name	Alkaline phosphatase precursor	Alkaline phosphatase	Alkaline phosphatase precursor
	EC	EC 3.1.3.1	EC 3.1.3.1	EC 3.1.3.1
	gene name	phoA	-	phoA
OLN_00373	gene product name	Phosphate starvation-inducible protein PsiF precursor	Phosphate starvation-inducible protein PsiF	Phosphate starvation-inducible protein PsiF precursor
	EC	NA	NA	NA
	gene name	psiF	-	psiF
OLN_00374	gene product name	putative diguanylate cyclase AdrA	Protein YaiC	Probable diguanylate cyclase AdrA:Protein AdrA
	EC	EC 2.7.7.65	NA	EC 2.7.7.65
	gene name	adrA	-	adrA:yaiC
OLN_00375	gene product name	Pyrroline-5-carboxylate reductase	Pyrroline-5-carboxylate reductase	Pyrroline-5-carboxylate reductase
	EC	EC 1.5.1.2	EC 1.5.1.2	EC 1.5.1.2
	gene name	proC	-	proC
OLN_00376	gene product name	hypothetical protein	Protein YaiI	UPF0178 protein YaiI
	EC	NA	NA	NA
	gene name	NA	-	yaiI
OLN_00377	gene product name	Shikimate kinase 2	Shikimate kinase III	Shikimate kinase 2
	EC	EC 2.7.1.71	EC 2.7.1.71	EC 2.7.1.71
	gene name	aroL	-	aroL
OLN_00378	gene product name	hypothetical protein	Protein YaiA	Uncharacterized protein YaiA
	EC	NA	NA	NA
	gene name	NA	-	yaiA
OLN_00379	gene product name	hypothetical protein	AroM protein	Protein AroM
	EC	NA	NA	NA
	gene name	NA	-	aroM
OLN_00380	gene product name	hypothetical protein	Cytoplasmic protein YaiE	UPF0345 protein KPK_4351:UPF0345 protein ETA_25560:UPF0345 protein KPN78578_03260:UPF0345 protein CKO_02780:UPF0345 protein Ent638_0862:UPF0345 protein YaiE:UPF0345 protein ESA_02910
	EC	NA	NA	NA
	gene name	NA	-	yaiE
OLN_00381	gene product name	hypothetical protein	FIG00638865: hypothetical protein	NA
	EC	NA	NA	NA
	gene name	NA	-	NA
OLN_00382	gene product name	Recombination-associated protein RdgC	DNA recombination-dependent growth factor C	Recombination-associated protein RdgC
	EC	NA	NA	NA
	gene name	rdgC	-	rdgC:yaiD
OLN_00383	gene product name	Fructokinase	Glucokinase, ROK family	Fructokinase
	EC	EC 2.7.1.4	EC 2.7.1.2	EC 2.7.1.4
	gene name	mak	-	mak:yajF
OLN_00384	gene product name	Inner membrane transport protein YdhP	Protein AraJ precursor	Protein AraJ
	EC	NA	NA	NA
	gene name	ydhP_1	-	araJ
OLN_00385	gene product name	Nuclease SbcCD subunit C	Exonuclease SbcC	Nuclease SbcCD subunit C
	EC	NA	NA	NA
	gene name	sbcC	-	sbcC:rmuA
OLN_00386	gene product name	Nuclease SbcCD subunit D	Exonuclease SbcD	Nuclease SbcCD subunit D
	EC	NA	NA	NA
	gene name	sbcD	-	yajA:sbcD
OLN_00387	gene product name	Phosphate regulon transcriptional regulatory protein PhoB	Phosphate regulon transcriptional regulatory protein PhoB (SphR)	Phosphate regulon transcriptional regulatory protein PhoB
	EC	NA	NA	NA
	gene name	phoB	-	phoB
OLN_00388	gene product name	Phosphate regulon sensor protein PhoR	Phosphate regulon sensor protein PhoR (SphS)	Phosphate regulon sensor protein PhoR
	EC	EC 2.7.13.3	EC 2.7.13.3	EC 2.7.13.3
	gene name	phoR	-	nmpB:phoR
OLN_00389	gene product name	Branched-chain amino acid transport system 2 carrier protein	Branched-chain amino acid transport system carrier protein	Branched-chain amino acid transport system 2 carrier protein
	EC	NA	NA	NA
	gene name	brnQ	-	brnQ
OLN_00390	gene product name	Proline-specific permease ProY	Proline-specific permease proY	Proline-specific permease ProY
	EC	NA	NA	NA
	gene name	proY	-	yajM:proY
OLN_00391	gene product name	Maltodextrin glucosidase	Maltodextrin glucosidase	Maltodextrin glucosidase
	EC	EC 3.2.1.20	EC 3.2.1.20	EC 3.2.1.20
	gene name	malZ	-	malZ
OLN_00392	gene product name	Acyl carrier protein phosphodiesterase	Acyl carrier protein phosphodiesterase	Acyl carrier protein phosphodiesterase
	EC	EC 3.1.4.14	EC 3.1.4.14	EC 3.1.4.14
	gene name	acpH	-	yajB:acpH
OLN_00393	gene product name	S-adenosylmethionine:tRNA ribosyltransferase-isomerase	S-adenosylmethionine:tRNA ribosyltransferase-isomerase	tRNA ribosyltransferase-isomerase:S-adenosylmethionine
	EC	EC 2.4.99.17	EC 5.-.-.-	EC 2.4.99.17
	gene name	queA	-	queA
OLN_00394	gene product name	Queuine tRNA-ribosyltransferase	tRNA-guanine transglycosylase	Queuine tRNA-ribosyltransferase
	EC	EC 2.4.2.29	EC 2.4.2.29	EC 2.4.2.29
	gene name	tgt	-	vacC:tgt
OLN_00395	gene product name	preprotein translocase subunit YajC	Preprotein translocase subunit YajC (TC 3.A.5.1.1)	UPF0092 membrane protein YajC
	EC	NA	NA	NA
	gene name	NA	-	yajC
OLN_00396	gene product name	Protein translocase subunit SecD	Protein-export membrane protein SecD (TC 3.A.5.1.1)	Protein translocase subunit SecD
	EC	NA	NA	NA
	gene name	secD	-	secD
OLN_00397	gene product name	Protein-export membrane protein SecF	Protein-export membrane protein SecF (TC 3.A.5.1.1)	Protein translocase subunit SecF
	EC	NA	NA	NA
	gene name	secF	-	secF
OLN_00398	gene product name	hypothetical protein	NA	Uncharacterized protein YajD
	EC	NA	NA	NA
	gene name	NA	-	yajD
OLN_00399	gene product name	Nucleoside-specific channel-forming protein tsx precursor	Nucleoside-specific channel-forming protein Tsx precursor	Nucleoside-specific channel-forming protein tsx precursor
	EC	NA	NA	NA
	gene name	tsx	-	nupA:tsx
OLN_00400	gene product name	putative lipoprotein YajI precursor	Hypothetical lipoprotein yajI	Uncharacterized lipoprotein YajI precursor
	EC	NA	NA	NA
	gene name	yajI	-	yajI
OLN_00401	gene product name	Transcriptional repressor NrdR	Ribonucleotide reductase transcriptional regulator NrdR	Transcriptional repressor NrdR
	EC	NA	NA	NA
	gene name	nrdR	-	nrdR:ybaD
OLN_00402	gene product name	Riboflavin biosynthesis protein RibD	Diaminohydroxyphosphoribosylaminopyrimidine deaminase / 5-amino-6-(5-phosphoribosylamino)uracil reductase	Diaminohydroxyphosphoribosylaminopyrimidine deaminase:5-amino-6-(5-phosphoribosylamino)uracil reductase:Riboflavin biosynthesis protein RibD
	EC	NA	EC 3.5.4.26:1.1.1.193	EC 3.5.4.26:EC 1.1.1.193
	gene name	ribD	-	ribD:ribG:ybaE
OLN_00403	gene product name	6,7-dimethyl-8-ribityllumazine synthase	6,7-dimethyl-8-ribityllumazine synthase	6,7-dimethyl-8-ribityllumazine synthase
	EC	EC 2.5.1.78	EC 2.5.1.78	EC 2.5.1.78
	gene name	ribE	-	ribH:ybaF:ribE
OLN_00404	gene product name	N utilization substance protein B	Transcription termination protein NusB	N utilization substance protein B:N utilization substance protein B homolog
	EC	NA	NA	NA
	gene name	nusB	-	ssyB:nusB
OLN_00405	gene product name	Thiamine-monophosphate kinase	Thiamine-monophosphate kinase	Thiamine-monophosphate kinase
	EC	EC 2.7.4.16	EC 2.7.4.16	EC 2.7.4.16
	gene name	thiL	-	thiL
OLN_00406	gene product name	Phosphatidylglycerophosphatase A	Phosphatidylglycerophosphatase A	Phosphatidylglycerophosphatase A
	EC	EC 3.1.3.27	EC 3.1.3.27	EC 3.1.3.27
	gene name	pgpA	-	pgpA:yajN
OLN_00407	gene product name	L-glyceraldehyde 3-phosphate reductase	FIG00553873: hypothetical protein	Uncharacterized oxidoreductase YajO
	EC	EC 1.1.1.-	NA	EC 1.-.-.-
	gene name	gpr_1	-	yajO
OLN_00408	gene product name	1-deoxy-D-xylulose-5-phosphate synthase	1-deoxy-D-xylulose 5-phosphate synthase	1-deoxy-D-xylulose-5-phosphate synthase
	EC	EC 2.2.1.7	EC 2.2.1.7	EC 2.2.1.7
	gene name	dxs	-	dxs
OLN_00409	gene product name	Farnesyl diphosphate synthase	NA	Farnesyl diphosphate synthase
	EC	EC 2.5.1.10	NA	EC 2.5.1.10
	gene name	ispA	-	ispA
OLN_00410	gene product name	Exodeoxyribonuclease 7 small subunit	Exodeoxyribonuclease VII small subunit	Exodeoxyribonuclease 7 small subunit
	EC	EC 3.1.11.6	EC 3.1.11.6	EC 3.1.11.6
	gene name	xseB	-	xseB:yajE
OLN_00411	gene product name	tRNA sulfurtransferase	NA	tRNA sulfurtransferase
	EC	EC 2.8.1.4	NA	EC 2.8.1.4
	gene name	thiI	-	thiI:yajK
OLN_00412	gene product name	Chaperone protein YajL	DJ-1/YajL/PfpI superfamily, includes chaperone protein YajL (former ThiJ), parkinsonism-associated protein DJ-1, peptidases PfpI, Hsp31	Chaperone protein YajL
	EC	NA	NA	NA
	gene name	yajL	-	thiJ:yajL
OLN_00413	gene product name	2-dehydropantoate 2-reductase	2-dehydropantoate 2-reductase	2-dehydropantoate 2-reductase
	EC	EC 1.1.1.169	EC 1.1.1.169	EC 1.1.1.169
	gene name	panE	-	apbA:panE
OLN_00414	gene product name	putative nucleotide-binding protein	FIG001943: hypothetical protein YajQ	UPF0234 protein YajQ
	EC	NA	NA	NA
	gene name	NA	-	yajQ
OLN_00415	gene product name	Inner membrane transport protein YajR	Putative transport protein	Inner membrane transport protein YajR
	EC	NA	NA	NA
	gene name	yajR	-	yajR
OLN_00416	gene product name	Protoheme IX farnesyltransferase	NA	Protoheme IX farnesyltransferase
	EC	EC 2.5.1.-	NA	EC 2.5.1.-
	gene name	cyoE	-	cyoE
OLN_00417	gene product name	Cytochrome bo(3) ubiquinol oxidase subunit 4	Cytochrome O ubiquinol oxidase subunit IV	Cytochrome o ubiquinol oxidase protein CyoD
	EC	NA	EC 1.10.3.-	NA
	gene name	cyoD	-	cyoD
OLN_00418	gene product name	Cytochrome bo(3) ubiquinol oxidase subunit 3	Cytochrome O ubiquinol oxidase subunit III	Cytochrome o ubiquinol oxidase subunit 3
	EC	NA	EC 1.10.3.-	EC 1.10.3.-
	gene name	cyoC	-	cyoC
OLN_00419	gene product name	Cytochrome bo(3) ubiquinol oxidase subunit 1	Cytochrome O ubiquinol oxidase subunit I	Ubiquinol oxidase subunit 1
	EC	EC 1.10.3.10	EC 1.10.3.-	EC 1.10.3.-
	gene name	cyoB	-	cyaA
OLN_00420	gene product name	Cytochrome bo(3) ubiquinol oxidase subunit 2 precursor	Cytochrome O ubiquinol oxidase subunit II	Ubiquinol oxidase subunit 2 precursor
	EC	NA	EC 1.10.3.-	EC 1.10.3.-
	gene name	cyoA	-	cyoA
OLN_00421	gene product name	muropeptide transporter	AmpG permease	Protein AmpG
	EC	NA	NA	NA
	gene name	NA	-	ampG
OLN_00422	gene product name	hypothetical protein	Hypothetical lipoprotein YajG precursor	Uncharacterized lipoprotein YajG precursor
	EC	NA	NA	NA
	gene name	NA	-	yajG
OLN_00423	gene product name	transcriptional regulator BolA	Cell division protein BolA	Protein BolA
	EC	NA	NA	NA
	gene name	NA	-	bolA
OLN_00424	gene product name	Trigger factor	Cell division trigger factor	Trigger factor
	EC	EC 5.2.1.8	EC 5.2.1.8	EC 5.2.1.8
	gene name	tig	-	tig
OLN_00425	gene product name	ATP-dependent Clp protease proteolytic subunit precursor	ATP-dependent Clp protease proteolytic subunit	ATP-dependent Clp protease proteolytic subunit precursor:ATP-dependent Clp protease proteolytic subunit
	EC	EC 3.4.21.92	EC 3.4.21.92	EC 3.4.21.92
	gene name	clpP	-	clpP:lopP
OLN_00426	gene product name	ATP-dependent Clp protease ATP-binding subunit ClpX	ATP-dependent Clp protease ATP-binding subunit ClpX	ATP-dependent Clp protease ATP-binding subunit ClpX
	EC	NA	NA	NA
	gene name	clpX	-	clpX:lopC
OLN_00427	gene product name	Lon protease	NA	Lon protease 1
	EC	EC 3.4.21.53	NA	EC 3.4.21.53
	gene name	lon_1	-	lon1:lonA
OLN_00428	gene product name	DNA-binding protein HU-beta	DNA-binding protein HU-beta	DNA-binding protein HU-beta
	EC	NA	NA	NA
	gene name	hupB	-	hupB:hopD
OLN_00429	gene product name	Peptidyl-prolyl cis-trans isomerase D	Peptidyl-prolyl cis-trans isomerase PpiD	Peptidyl-prolyl cis-trans isomerase D
	EC	EC 5.2.1.8	EC 5.2.1.8	EC 5.2.1.8
	gene name	ppiD	-	ppiD:ybaU
OLN_00430	gene product name	ComE operon protein 1	FIG01200701: possible membrane protein	Uncharacterized protein YbaV precursor
	EC	NA	NA	NA
	gene name	comEA	-	ybaV
OLN_00431	gene product name	Long-chain acyl-CoA thioesterase FadM	NA	Long-chain acyl-CoA thioesterase FadM
	EC	EC 3.1.2.-	NA	EC 3.1.2.-
	gene name	fadM	-	ybaW:fadM:tesC
OLN_00432	gene product name	7-cyano-7-deazaguanine synthase	Queuosine Biosynthesis QueC ATPase	7-cyano-7-deazaguanine synthase
	EC	EC 6.3.4.20	NA	EC 6.3.4.20
	gene name	queC	-	queC:ybaX
OLN_00433	gene product name	HTH-type transcriptional regulator SgrR	Oligopeptide ABC transporter, periplasmic oligopeptide-binding protein OppA (TC 3.A.1.5.1)	Uncharacterized protein YbaE
	EC	NA	NA	NA
	gene name	sgrR_2	-	ybaE
OLN_00434	gene product name	HMP-PP phosphatase	NA	HMP-PP phosphatase
	EC	EC 3.6.1.-	NA	EC 3.6.1.-
	gene name	cof	-	cof
OLN_00435	gene product name	Leucine-responsive regulatory protein	Putative HTH-type transcriptional regulator ybaO	Uncharacterized HTH-type transcriptional regulator YbaO
	EC	NA	NA	NA
	gene name	lrp_1	-	ybaO
OLN_00436	gene product name	putative multidrug resistance ABC transporter ATP-binding/permease protein YheI	ATP-binding component of a transport system	Multidrug resistance-like ATP-binding protein MdlA
	EC	EC 3.6.3.-	NA	EC 3.6.3.44
	gene name	yheI	-	mdlA:mdl
OLN_00437	gene product name	Multidrug resistance-like ATP-binding protein MdlB	Multidrug resistance-like ATP-binding protein mdlB	Multidrug resistance-like ATP-binding protein MdlB
	EC	EC 3.6.3.44	NA	EC 3.6.3.44
	gene name	mdlB	-	mdlB:mdl
OLN_00438	gene product name	Nitrogen regulatory protein P-II 2	NA	Nitrogen regulatory protein P-II 2
	EC	NA	NA	NA
	gene name	glnK	-	glnK:ybaI
OLN_00439	gene product name	Ammonia channel precursor	Ammonium transporter	Ammonia channel precursor
	EC	NA	NA	NA
	gene name	amtB	-	amtB:ybaG
OLN_00440	gene product name	Acyl-CoA thioesterase 2	Acyl-CoA thioesterase II	Acyl-CoA thioesterase 2
	EC	EC 3.1.2.-	EC 3.1.2.-	EC 3.1.2.-
	gene name	tesB	-	tesB
OLN_00441	gene product name	hypothetical protein	Glycoprotein-polysaccharide metabolism	Uncharacterized lipoprotein YbaY precursor
	EC	NA	NA	NA
	gene name	NA	-	ybaY
OLN_00442	gene product name	Methylated-DNA--protein-cysteine methyltransferase	methylated-DNA--protein-cysteine methyltransferase-related protein	Uncharacterized protein YbaZ
	EC	EC 2.1.1.63	NA	NA
	gene name	ogt_1	-	ybaZ
OLN_00443	gene product name	hypothetical protein	RNA signal recognition particle 4.5S RNA	Uncharacterized protein YbaA
	EC	NA	NA	NA
	gene name	NA	-	ybaA
OLN_00444	gene product name	putative membrane protein YjcC	Uncharacterized protein ylaB	Uncharacterized protein YlaB
	EC	NA	NA	NA
	gene name	yjcC_1	-	ylaB
OLN_00445	gene product name	Inner membrane protein YlaC	Putative inner membrane protein	Inner membrane protein YlaC
	EC	NA	NA	NA
	gene name	ylaC	-	ylaC
OLN_00446	gene product name	Maltose O-acetyltransferase	Maltose O-acetyltransferase	Maltose O-acetyltransferase
	EC	EC 2.3.1.79	EC 2.3.1.79	EC 2.3.1.79
	gene name	maa	-	maa:ylaD
OLN_00447	gene product name	Hemolysin expression-modulating protein Hha	Haemolysin expression modulating protein	Hemolysin expression-modulating protein Hha
	EC	NA	NA	NA
	gene name	hha	-	hha
OLN_00448	gene product name	Hha toxicity modulator TomB	FIG00948312: hypothetical protein	Hha toxicity modulator TomB
	EC	NA	NA	NA
	gene name	tomB	-	ybaJ:tomB
OLN_00449	gene product name	Multidrug efflux pump subunit AcrB	RND efflux system, inner membrane transporter CmeB	Probable aminoglycoside efflux pump
	EC	NA	NA	NA
	gene name	acrB_1	-	yffA:acrD
OLN_00450	gene product name	Multidrug efflux pump subunit AcrA precursor	NA	Acriflavine resistance protein A precursor
	EC	NA	NA	NA
	gene name	acrA	-	acrA:mtcA:lir
OLN_00451	gene product name	HTH-type transcriptional regulator AcrR	Transcription repressor of multidrug efflux pump acrAB operon, TetR (AcrR) family	HTH-type transcriptional regulator AcrR
	EC	NA	NA	NA
	gene name	acrR	-	acrR:ybaH
OLN_00452	gene product name	Mechanosensitive channel MscK precursor	NA	Mechanosensitive channel MscK precursor
	EC	NA	NA	NA
	gene name	mscK	-	aefA:mscK:kefA
OLN_00453	gene product name	hypothetical protein	Putative inner membrane protein	Uncharacterized protein YbaM
	EC	NA	NA	NA
	gene name	NA	-	ybaM
OLN_00454	gene product name	Primosomal replication protein N''	Primosomal replication protein N prime prime	Primosomal replication protein N''
	EC	NA	NA	NA
	gene name	priC	-	priC
OLN_00455	gene product name	Inner membrane protein YbaN	Hypothetical protein DUF454	Inner membrane protein YbaN
	EC	NA	NA	NA
	gene name	ybaN	-	ybaN
OLN_00456	gene product name	Adenine phosphoribosyltransferase	Adenine phosphoribosyltransferase	Adenine phosphoribosyltransferase
	EC	EC 2.4.2.7	EC 2.4.2.7	EC 2.4.2.7
	gene name	apt	-	apt
OLN_00457	gene product name	DNA polymerase III subunit tau	DNA polymerase III subunits gamma and tau	DNA polymerase III subunit tau
	EC	EC 2.7.7.7	EC 2.7.7.7	EC 2.7.7.7
	gene name	dnaX	-	dnaZX:dnaX:dnaZ
OLN_00458	gene product name	Nucleoid-associated protein YbaB	FIG000557: hypothetical protein co-occurring with RecR	Nucleoid-associated protein KPN78578_04440:Nucleoid-associated protein APL_0075:Nucleoid-associated protein APJL_0075:Nucleoid-associated protein YbaB:Nucleoid-associated protein CKO_02678:Nucleoid-associated protein KPK_4227:Nucleoid-associated protein NT01EI_1109:Nucleoid-associated protein Ent638_0951:Nucleoid-associated protein ETA_24730:Nucleoid-associated protein APP7_0075:Nucleoid-associat…
	EC	NA	NA	NA
	gene name	ybaB	-	ybaB
OLN_00459	gene product name	Recombination protein RecR	Recombination protein RecR	Recombination protein RecR
	EC	NA	NA	NA
	gene name	recR	-	recR
OLN_00460	gene product name	Chaperone protein HtpG	Chaperone protein HtpG	Chaperone protein HtpG
	EC	NA	NA	NA
	gene name	htpG	-	htpG
OLN_00461	gene product name	Adenylate kinase	Adenylate kinase	Adenylate kinase
	EC	EC 2.7.4.3	EC 2.7.4.3	EC 2.7.4.3
	gene name	adk	-	plsA:adk:dnaW
OLN_00462	gene product name	Ferrochelatase	Ferrochelatase, protoheme ferro-lyase	Ferrochelatase
	EC	EC 4.99.1.1	EC 4.99.1.1	EC 4.99.1.1
	gene name	hemH	-	hemH:visA:popA
OLN_00463	gene product name	Acetyl esterase	Acetyl esterase	Acetyl esterase
	EC	EC 3.1.1.-	EC 3.1.1.-	EC 3.1.1.-
	gene name	aes	-	ybaC:aes
OLN_00464	gene product name	Inosine-guanosine kinase	Inosine-guanosine kinase	Inosine-guanosine kinase
	EC	EC 2.7.1.73	EC 2.7.1.73	EC 2.7.1.73
	gene name	gsk	-	gsk
OLN_00465	gene product name	Inner membrane protein YbaL	POTASSIUM/PROTON ANTIPORTER ROSB	Inner membrane protein YbaL
	EC	NA	NA	NA
	gene name	ybaL	-	ylaA:ybaL
OLN_00466	gene product name	Fosmidomycin resistance protein	Fosmidomycin resistance protein	Fosmidomycin resistance protein
	EC	NA	NA	NA
	gene name	fsr	-	fsr
OLN_00467	gene product name	Trifunctional nucleotide phosphoesterase protein YfkN precursor	UDP-sugar hydrolase ; 5'-nucleotidase	5'-nucleotidase:UDP-sugar hydrolase:Protein UshA precursor
	EC	NA	EC 3.6.1.45:3.1.3.5	EC 3.1.3.5:EC 3.6.1.45
	gene name	yfkN	-	ushA
OLN_00468	gene product name	Cys-tRNA(Pro)/Cys-tRNA(Cys) deacylase YbaK	Cys-tRNA(Pro) deacylase YbaK	Cys-tRNA(Pro)/Cys-tRNA(Cys) deacylase YbaK
	EC	EC 4.2.-.-	NA	EC 4.2.-.-
	gene name	ybaK	-	ybaK
OLN_00469	gene product name	TraB family protein	FIG00921183: possible ligase	Uncharacterized protein YbaP
	EC	NA	NA	NA
	gene name	NA	-	ybaP
OLN_00470	gene product name	putative HTH-type transcriptional regulator YbaQ	HigA protein (antitoxin to HigB)	Uncharacterized HTH-type transcriptional regulator YbaQ
	EC	NA	NA	NA
	gene name	ybaQ	-	ybaQ
OLN_00471	gene product name	Copper-exporting P-type ATPase A	Lead, cadmium, zinc and mercury transporting ATPase ; Copper-translocating P-type ATPase	Copper-exporting P-type ATPase A
	EC	EC 3.6.3.54	EC 3.6.3.3:3.6.3.5:3.6.3.4	EC 3.6.3.-
	gene name	copA	-	ybaR:copA
OLN_00472	gene product name	Glutaminase 1	Glutaminase	Glutaminase:Glutaminase 1
	EC	EC 3.5.1.2	EC 3.5.1.2	EC 3.5.1.2
	gene name	glsA1	-	ybaS:glsA:glsA1
OLN_00473	gene product name	Inner membrane transport protein YbaT	Inner membrane transport protein YbaT	Inner membrane transport protein YbaT
	EC	NA	NA	NA
	gene name	ybaT	-	ybaT
OLN_00474	gene product name	HTH-type transcriptional regulator CueR	HTH-type transcriptional regulator cueR	HTH-type transcriptional regulator CueR
	EC	NA	NA	NA
	gene name	cueR	-	cueR:ybbI
OLN_00475	gene product name	Inner membrane protein YbbJ	Putative activity regulator of membrane protease YbbK	Inner membrane protein YbbJ
	EC	NA	NA	NA
	gene name	ybbJ	-	ybbJ
OLN_00476	gene product name	Modulator of FtsH protease HflK	Putative stomatin/prohibitin-family membrane protease subunit YbbK	Protein QmcA
	EC	NA	NA	NA
	gene name	hflK_1	-	ybbK:qmcA
OLN_00477	gene product name	putative ABC transporter ATP-binding protein YbbL	YbbL ABC transporter ATP-binding protein	Uncharacterized ABC transporter ATP-binding protein YbbL
	EC	NA	NA	NA
	gene name	ybbL	-	ybbL
OLN_00478	gene product name	hypothetical protein	YbbM seven transmembrane helix protein	UPF0014 inner membrane protein YbbM
	EC	NA	NA	NA
	gene name	NA	-	ybbM
OLN_00479	gene product name	Thioredoxin	FIG000875: Thioredoxin domain-containing protein EC-YbbN	Uncharacterized protein YbbN
	EC	NA	NA	NA
	gene name	trxA_1	-	ybbN
OLN_00480	gene product name	Putative oxidoreductase SadH	Putative NAD(P)-dependent oxidoreductase EC-YbbO	Uncharacterized oxidoreductase YbbO
	EC	EC 1.-.-.-	NA	EC 1.-.-.-
	gene name	sadH	-	ybbO
OLN_00481	gene product name	Acyl-CoA thioesterase I precursor	Arylesterase precursor	Acyl-CoA thioesterase I precursor
	EC	EC 3.1.2.-	EC 3.1.1.2	EC 3.1.2.-
	gene name	tesA	-	apeA:tesA:pldC
OLN_00482	gene product name	Lipoprotein-releasing system ATP-binding protein LolD	Uncharacterized metabolite ABC transporter in Enterobacteriaceae, ATP-binding protein EC-YbbA	Uncharacterized ABC transporter ATP-binding protein YbbA
	EC	EC 3.6.3.-	NA	NA
	gene name	lolD_1	-	ybbA
OLN_00483	gene product name	FtsX-like permease family protein	FIG00809136: hypothetical protein	Uncharacterized ABC transporter permease YbbP
	EC	NA	NA	NA
	gene name	NA	-	ybbP
OLN_00484	gene product name	putative deoxyribonuclease RhsA	core protein	Protein RhsD
	EC	EC 3.1.-.-	NA	NA
	gene name	rhsA	-	rhsD
OLN_00485	gene product name	hypothetical protein	FIG00637923: hypothetical protein	Uncharacterized protein YbbC precursor
	EC	NA	NA	NA
	gene name	NA	-	ybbC
OLN_00486	gene product name	Putative deoxyribonuclease RhsC	core protein	Putative uncharacterized protein YlbH
	EC	EC 3.1.-.-	NA	NA
	gene name	rhsC_1	-	ylbH
OLN_00487	gene product name	hypothetical protein	FIG00642948: hypothetical protein	Putative uncharacterized protein YbbD
	EC	NA	NA	NA
	gene name	NA	-	ybbD
OLN_00488	gene product name	hypothetical protein	NA	Putative uncharacterized protein YlbG:Uncharacterized protein YlbG
	EC	NA	NA	NA
	gene name	NA	-	ylbG
OLN_00489	gene product name	tRNA 2-selenouridine synthase	Selenophosphate-dependent tRNA 2-selenouridine synthase	tRNA 2-selenouridine synthase
	EC	EC 2.9.1.-	NA	EC 2.9.1.-
	gene name	selU	-	selU:ybbB
OLN_00490	gene product name	HTH-type transcriptional activator AllS	DNA-binding transcriptional activator of the allD operon	HTH-type transcriptional activator AllS
	EC	NA	NA	NA
	gene name	allS_2	-	glxA1:allS:ybbS
OLN_00491	gene product name	Ureidoglycolate lyase	Ureidoglycolate hydrolase	Ureidoglycolate hydrolase
	EC	EC 4.3.2.3	EC 3.5.3.19	EC 3.5.3.19
	gene name	allA	-	ybbT:allA:glxA2
OLN_00492	gene product name	HTH-type transcriptional repressor AllR	Negative regulator of allantoin and glyoxylate utilization operons	HTH-type transcriptional repressor AllR
	EC	NA	NA	NA
	gene name	allR	-	ybbU:allR:glxA3
OLN_00493	gene product name	Glyoxylate carboligase	Glyoxylate carboligase	Glyoxylate carboligase
	EC	EC 4.1.1.47	EC 4.1.1.47	EC 4.1.1.47
	gene name	gcl	-	gcl
OLN_00494	gene product name	Hydroxypyruvate isomerase	Hydroxypyruvate isomerase	Hydroxypyruvate isomerase
	EC	EC 5.3.1.22	EC 5.3.1.22	EC 5.3.1.22
	gene name	hyi	-	ybbG:hyi:gip
OLN_00495	gene product name	2-hydroxy-3-oxopropionate reductase	2-hydroxy-3-oxopropionate reductase	2-hydroxy-3-oxopropionate reductase
	EC	EC 1.1.1.60	EC 1.1.1.60	EC 1.1.1.60
	gene name	glxR	-	glxB1:ybbQ:glxR
OLN_00496	gene product name	Putative allantoin permease	Allantoin permease	Putative allantoin permease
	EC	NA	NA	NA
	gene name	ybbW	-	ybbW:glxB2
OLN_00497	gene product name	Allantoinase	Allantoinase	Allantoinase
	EC	EC 3.5.2.5	EC 3.5.2.5	EC 3.5.2.5
	gene name	allB	-	ybbX:allB:glxB3
OLN_00498	gene product name	Putative purine permease YbbY	NA	Putative purine permease YbbY
	EC	NA	NA	NA
	gene name	ybbY	-	glxB4:ybbY
OLN_00499	gene product name	Glycerate kinase	Glycerate kinase	Glycerate kinase
	EC	EC 2.7.1.31	EC 2.7.1.31	EC 2.7.1.31
	gene name	glxK	-	glxB5:ybbZ:glxK
OLN_00500	gene product name	hypothetical protein	Ureidoglycine aminohydrolase	Uncharacterized protein YlbA
	EC	NA	NA	NA
	gene name	NA	-	ylbA:glxB6
OLN_00501	gene product name	Allantoate amidohydrolase	Allantoate amidohydrolase	Allantoate amidohydrolase
	EC	EC 3.5.3.-	EC 3.5.3.9	EC 3.5.3.-
	gene name	allC	-	glxB7:allC:ylbB
OLN_00502	gene product name	Ureidoglycolate dehydrogenase (NAD(+))	Ureidoglycolate dehydrogenase	Ureidoglycolate dehydrogenase (NAD(+))
	EC	EC 1.1.1.350	EC 1.1.1.154	EC 1.1.1.350
	gene name	allD	-	ylbC:allD:glxB8
OLN_00503	gene product name	membrane protein FdrA	Protein fdrA	Protein FdrA
	EC	NA	NA	NA
	gene name	NA	-	fdrA:ylbD
OLN_00504	gene product name	hypothetical protein	FIG074102: hypothetical protein	NA
	EC	NA	NA	NA
	gene name	NA	-	NA
OLN_00505	gene product name	hypothetical protein	FIG074102: hypothetical protein	Uncharacterized protein YlbE
	EC	NA	NA	NA
	gene name	NA	-	ylbE
OLN_00506	gene product name	hypothetical protein	FIG074102: hypothetical protein	Uncharacterized protein YlbF
	EC	NA	NA	NA
	gene name	NA	-	ylbF
OLN_00507	gene product name	Carbamate kinase 2	Carbamate kinase	Carbamate kinase
	EC	EC 2.7.2.2	EC 2.7.2.2	EC 2.7.2.2
	gene name	arcC2_2	-	ybcF:arcC
OLN_00508	gene product name	N5-carboxyaminoimidazole ribonucleotide synthase	Phosphoribosylaminoimidazole carboxylase ATPase subunit	N5-carboxyaminoimidazole ribonucleotide synthase
	EC	EC 6.3.4.18	EC 4.1.1.21	EC 6.3.4.18
	gene name	purK	-	purK
OLN_00509	gene product name	N5-carboxyaminoimidazole ribonucleotide mutase	Phosphoribosylaminoimidazole carboxylase catalytic subunit	N5-carboxyaminoimidazole ribonucleotide mutase
	EC	EC 5.4.99.18	EC 4.1.1.21	EC 5.4.99.18
	gene name	purE	-	purE
OLN_00510	gene product name	UDP-2,3-diacylglucosamine hydrolase	UDP-2,3-diacylglucosamine diphosphatase	UDP-2,3-diacylglucosamine hydrolase
	EC	EC 3.6.1.54	EC 3.6.1.54	EC 3.6.1.54
	gene name	lpxH	-	lpxH:ybbF
OLN_00511	gene product name	Peptidyl-prolyl cis-trans isomerase B	Peptidyl-prolyl cis-trans isomerase PpiB	Peptidyl-prolyl cis-trans isomerase B
	EC	EC 5.2.1.8	EC 5.2.1.8	EC 5.2.1.8
	gene name	ppiB	-	ppiB
OLN_00512	gene product name	Cysteine--tRNA ligase	Cysteinyl-tRNA synthetase	Cysteine--tRNA ligase
	EC	EC 6.1.1.16	EC 6.1.1.16	EC 6.1.1.16
	gene name	cysS	-	cysS
OLN_00513	gene product name	Inner membrane protein YbcI	Putative membrane-bound metal-dependent hydrolases	Inner membrane protein YbcI
	EC	NA	NA	NA
	gene name	ybcI	-	ybcI
OLN_00514	gene product name	ribosome-associated protein	FIG002958: hypothetical protein	Uncharacterized protein YbcJ
	EC	NA	NA	NA
	gene name	NA	-	ybcJ
OLN_00515	gene product name	Bifunctional protein FolD protein	Methylenetetrahydrofolate dehydrogenase (NADP+) / Methenyltetrahydrofolate cyclohydrolase	Methenyltetrahydrofolate cyclohydrolase:Bifunctional protein FolD:Methylenetetrahydrofolate dehydrogenase
	EC	NA	EC 1.5.1.5:3.5.4.9	EC 3.5.4.9:EC 1.5.1.5
	gene name	folD	-	folD:ads
OLN_00516	gene product name	Type-1 fimbrial protein, A chain precursor	NA	Sfm fimbrial protein, A chain precursor
	EC	NA	NA	NA
	gene name	fimA_1	-	sfmA
OLN_00517	gene product name	Chaperone protein FimC precursor	Fimbrial periplasmic chaperone SfmC	Chaperone protein SfmC precursor
	EC	NA	NA	NA
	gene name	fimC_1	-	sfmC
OLN_00518	gene product name	Outer membrane usher protein FimD precursor	Outer membrane usher protein SfmD	Outer membrane usher protein FimD precursor
	EC	NA	NA	NA
	gene name	fimD_1	-	fimD
OLN_00519	gene product name	putative fimbrial-like protein ElfG precursor	Fimbriae-like adhesin SfmH	Protein SfmH precursor
	EC	NA	NA	NA
	gene name	elfG_1	-	sfmH
OLN_00520	gene product name	Type-1 fimbrial protein, A chain precursor	Fimbriae-like periplasmic protein SfmF	Fimbrial-like protein SfmF precursor
	EC	NA	NA	NA
	gene name	fimA_2	-	sfmF:ybcG
OLN_00521	gene product name	Virulence factors putative positive transcription regulator BvgA	Transcriptional regulator of fimbriae expression FimZ (LuxR/UhpA family)	Fimbriae Z protein
	EC	NA	NA	NA
	gene name	bvgA_1	-	fimZ:ybcA
OLN_00522	gene product name	Tyrosine recombinase XerD	Mobile element protein	Prophage DLP12 integrase
	EC	NA	NA	NA
	gene name	xerD_1	-	int:intD
OLN_00523	gene product name	hypothetical protein	Phage exonuclease ; Putative phage-encoded enzyme involved in integration-recombination	Putative uncharacterized protein ExoD
	EC	NA	EC 3.1.11.3	NA
	gene name	NA	-	exoD:ybcC
OLN_00524	gene product name	hypothetical protein	Ren protein	NA
	EC	NA	NA	NA
	gene name	NA	-	NA
OLN_00525	gene product name	Transposase	Mobile element protein	Transposase InsE for insertion sequence IS3fB:Transposase InsE for insertion sequence IS3fA:Transposase InsE for insertion sequence IS3A:Transposase InsE for insertion sequence IS3B:Transposase InsE for insertion sequence IS3C:Transposase InsE for insertion sequence IS3D:Transposase InsE for insertion sequence IS3E:Transposase InsE for insertion sequence IS3
	EC	NA	NA	NA
	gene name	NA	-	insE:ybfA:insE6:insE7:insE4:insE5:insE2:insE3:insE1:yaaA
OLN_00526	gene product name	Integrase core domain protein	Mobile element protein	Transposase InsF for insertion sequence IS3fB:Transposase InsF for insertion sequence IS3fA:Transposase InsF for insertion sequence IS3E:Transposase InsF for insertion sequence IS3D:Transposase InsF for insertion sequence IS3C:Transposase InsF for insertion sequence IS3B:Transposase InsF for insertion sequence IS3A:Transposase InsF for insertion sequence IS3
	EC	NA	NA	NA
	gene name	NA	-	insF:ybfB:insF3:insF2:insF1:insF7:insF6:insF5:insF4:yaaB
OLN_00527	gene product name	Multidrug transporter EmrE	Ethidium bromide-methyl viologen resistance protein EmrE	Multidrug transporter EmrE
	EC	NA	NA	NA
	gene name	emrE	-	mvrC:emrE:eb
OLN_00528	gene product name	hypothetical protein	FIG00637998: hypothetical protein	Uncharacterized protein YbcK
	EC	NA	NA	NA
	gene name	NA	-	ybcK
OLN_00529	gene product name	putative kinase inhibitor	UPF0098 protein ybcL precursor	UPF0098 protein YbcL precursor
	EC	NA	NA	NA
	gene name	NA	-	ybcL
OLN_00530	gene product name	Urease operon transcriptional activator	Transcriptional regulator, AraC/XylS family	Uncharacterized HTH-type transcriptional regulator YbcM
	EC	NA	NA	NA
	gene name	ureR	-	ybcM
OLN_00531	gene product name	hypothetical protein	FIG00638895: hypothetical protein	Uncharacterized protein YbcN:Uncharacterized protein in rusA 5'region
	EC	NA	NA	NA
	gene name	NA	-	ybcN
OLN_00532	gene product name	prophage protein NinE	Protein NinE	Protein NinE homolog from lambdoid prophage DLP12:Protein ninE
	EC	NA	NA	NA
	gene name	NA	-	ninE
OLN_00533	gene product name	hypothetical protein	FIG00639062: hypothetical protein	Uncharacterized protein YbcO:Uncharacterized protein ybcO
	EC	NA	NA	NA
	gene name	NA	-	ybcO
OLN_00534	gene product name	Crossover junction endodeoxyribonuclease RusA	Holliday junction resolvase / Crossover junction endodeoxyribonuclease rusA	Crossover junction endodeoxyribonuclease rusA:Crossover junction endodeoxyribonuclease RusA
	EC	EC 3.1.22.4	EC 3.1.22.-	EC 3.1.22.4
	gene name	rusA	-	rus:rusA:ybcP
OLN_00535	gene product name	hypothetical protein	NA	Uncharacterized protein YlcG:Uncharacterized protein in rusA 3'region
	EC	NA	NA	NA
	gene name	NA	-	ylcG
OLN_00536	gene product name	Phage antitermination protein Q	Phage antitermination protein Q	Antitermination protein Q homolog from lambdoid prophage DLP12
	EC	NA	NA	NA
	gene name	NA	-	quuD:ybcQ
OLN_00537	gene product name	hypothetical protein	NA	NA
	EC	NA	NA	NA
	gene name	NA	-	NA
OLN_00538	gene product name	Transposase DDE domain protein	Mobile element protein	Transposase InsH for insertion sequence element IS5-14:Transposase InsH for insertion sequence element IS5K:Transposase InsH for insertion sequence element IS5I:Transposase InsH for insertion sequence element IS5H:Transposase InsH for insertion sequence element IS5F:Transposase InsH for insertion sequence element IS5D:Transposase InsH for insertion sequence element IS5B:Transposase InsH for inser…
	EC	NA	NA	NA
	gene name	NA	-	insH11:insH10:insH1:insH3:insH2:insH5:insH4:insH7:insH6:insH9:insH8
OLN_00539	gene product name	Outer membrane porin protein OmpD precursor	Outer membrane porin protein NmpC precursor	Outer membrane porin protein LC precursor:Putative outer membrane porin protein NmpC precursor
	EC	NA	NA	NA
	gene name	ompD_1	-	nmpC:phmA:LC
OLN_00540	gene product name	Lysis protein S	Phage holin	Lysis protein S homolog from lambdoid prophage DLP12:Lysis protein S homolog from lambdoid prophage Qin
	EC	NA	NA	NA
	gene name	NA	-	essQ:ydfS:essD:ybcR
OLN_00541	gene product name	Lysozyme RrrD	NA	Lysozyme:Lysozyme RrrD
	EC	EC 3.2.1.17	NA	EC 3.2.1.17
	gene name	rrrD_1	-	ybcS:rrrD:R:15:arrD
OLN_00542	gene product name	Bacteriophage lysis protein	NA	Spanin, inner membrane subunit
	EC	NA	NA	NA
	gene name	NA	-	Rz
OLN_00543	gene product name	Bor protein	Lipoprotein Bor	Lipoprotein bor precursor:Lipoprotein bor homolog from lambdoid prophage DLP12 precursor
	EC	NA	NA	NA
	gene name	NA	-	ybcU:bor:borD
OLN_00544	gene product name	hypothetical protein	putative envelope protein	Uncharacterized protein YbcV
	EC	NA	NA	NA
	gene name	NA	-	ybcV
OLN_00545	gene product name	hypothetical protein	FIG00638683: hypothetical protein	Uncharacterized protein YbcW precursor
	EC	NA	NA	NA
	gene name	NA	-	ybcW
OLN_00546	gene product name	Phage DNA packaging protein Nu1	Terminase small subunit	Putative prophage Qin DNA-packaging protein NU1 homolog:Terminase small subunit:DNA-packaging protein NU1 homolog
	EC	NA	NA	NA
	gene name	NA	-	nohA:nohB:nohD:Nu1
OLN_00547	gene product name	Caudovirales tail fibre assembly protein	NA	Putative tail fiber assembly protein homolog from lambdoid prophage DLP12
	EC	NA	NA	NA
	gene name	NA	-	tfaD
OLN_00548	gene product name	hypothetical protein	Putative SAM-dependent methyltransferases	Putative uncharacterized protein YbcY
	EC	NA	NA	NA
	gene name	NA	-	ybcY
OLN_00549	gene product name	Caudovirales tail fibre assembly protein	Phage tail fiber assembly protein	Putative uncharacterized protein TfaX
	EC	NA	NA	NA
	gene name	NA	-	tfaX:ylcE
OLN_00550	gene product name	HTH-type transcriptional regulator AppY	NA	HTH-type transcriptional regulator AppY
	EC	NA	NA	NA
	gene name	appY	-	appY
OLN_00551	gene product name	Protease 7 precursor	Protease VII (Omptin) precursor	Protease 7 precursor
	EC	EC 3.4.23.49	EC 3.4.23.49	EC 3.4.23.49
	gene name	ompT	-	ompT
OLN_00552	gene product name	HTH-type transcriptional regulator GadX	Transcriptional regulator of catabolic arginine decarboxylase (adiA)	Porin thermoregulatory protein EnvY
	EC	NA	NA	NA
	gene name	gadX_1	-	envY
OLN_00553	gene product name	hypothetical protein	FIG00638135: hypothetical protein	Uncharacterized protein YbcH precursor
	EC	NA	NA	NA
	gene name	NA	-	ybcH
OLN_00554	gene product name	bacteriophage N4 receptor, outer membrane subunit	Bacteriophage N4 adsorption protein A	Bacteriophage N4 adsorption protein A precursor
	EC	NA	NA	NA
	gene name	NA	-	nfrA
OLN_00555	gene product name	bacteriophage N4 adsorption protein B	NA	Bacteriophage N4 adsorption protein B
	EC	NA	NA	NA
	gene name	NA	-	nfrB
OLN_00556	gene product name	Sensor kinase CusS	NA	Sensor kinase CusS
	EC	EC 2.7.13.3	NA	EC 2.7.13.3
	gene name	cusS	-	cusS:ybcZ
OLN_00557	gene product name	Transcriptional regulatory protein CusR	NA	Probable transcriptional regulatory protein SilR:Transcriptional regulatory protein CusR
	EC	NA	NA	NA
	gene name	cusR	-	silR:cusR:ylcA
OLN_00558	gene product name	Cation efflux system protein CusC precursor	Cation efflux system protein CusC precursor	Cation efflux system protein CusC precursor
	EC	NA	NA	NA
	gene name	cusC	-	ylcB:cusC:ibeB
OLN_00559	gene product name	Cation efflux system protein CusF precursor	Cation efflux system protein CusF precursor	Cation efflux system protein CusF precursor
	EC	NA	NA	NA
	gene name	cusF	-	cusX:ylcC:cusF
OLN_00560	gene product name	Cation efflux system protein CusB precursor	Cobalt/zinc/cadmium efflux RND transporter, membrane fusion protein, CzcB family	Cation efflux system protein CusB precursor
	EC	NA	NA	NA
	gene name	cusB	-	ylcD:cusB
OLN_00561	gene product name	Cation efflux system protein CusA	Cobalt-zinc-cadmium resistance protein CzcA; Cation efflux system protein CusA	Cation efflux system protein CusA:Putative cation efflux system protein SilA
	EC	NA	NA	NA
	gene name	cusA	-	cusA:silA:ybdE
OLN_00562	gene product name	Phenylalanine-specific permease	Phenylalanine-specific permease	Phenylalanine-specific permease
	EC	NA	NA	NA
	gene name	pheP	-	pheP
OLN_00563	gene product name	Miniconductance mechanosensitive channel YbdG	Uncharacterized protein ybdG	Miniconductance mechanosensitive channel YbdG
	EC	NA	NA	NA
	gene name	ybdG	-	mscM:ybdG
OLN_00564	gene product name	Oxygen-insensitive NAD(P)H nitroreductase	Oxygen-insensitive NAD(P)H nitroreductase / Dihydropteridine reductase	Oxygen-insensitive NAD(P)H nitroreductase
	EC	EC 1.-.-.-	EC 1.-.-.-:1.5.1.34	EC 1.-.-.-
	gene name	nfnB	-	nfnB:nfsI:nfsB:ntr:dprA
OLN_00565	gene product name	hypothetical protein	FIG074102: hypothetical protein	Uncharacterized protein YbdF
	EC	NA	NA	NA
	gene name	NA	-	ybdF
OLN_00566	gene product name	hypothetical protein	Putative inner membrane protein	Uncharacterized protein YbdJ
	EC	NA	NA	NA
	gene name	NA	-	ybdJ
OLN_00567	gene product name	Carboxylate-amine ligase YbdK	FIG00638355: hypothetical protein	Carboxylate-amine ligase YbdK:Carboxylate-amine ligase CKO_02585
	EC	EC 6.3.-.-	NA	EC 6.3.-.-
	gene name	ybdK	-	ybdK
OLN_00568	gene product name	small toxic polypeptide	HokE protein	Protein HokE
	EC	NA	NA	NA
	gene name	NA	-	ybdY:hokE
OLN_00569	gene product name	Transposase DDE domain protein	Mobile element protein	Putative transposase InsL for insertion sequence element IS186A:Putative transposase InsL for insertion sequence element IS186B:Putative transposase InsL for insertion sequence element IS186C:Transposase for insertion sequence element IS421
	EC	NA	NA	NA
	gene name	NA	-	insL1:insL3:insL2
OLN_00570	gene product name	hypothetical protein	Mobile element protein	NA
	EC	NA	NA	NA
	gene name	NA	-	NA
OLN_00571	gene product name	4'-phosphopantetheinyl transferase Npt	4'-phosphopantetheinyl transferase [enterobactin] siderophore	4'-phosphopantetheinyl transferase EntD
	EC	EC 2.7.8.7	EC 2.7.8.-	EC 2.7.8.-
	gene name	npt	-	entD
OLN_00572	gene product name	Ferrienterobactin receptor precursor	TonB-dependent receptor; Outer membrane receptor for ferric enterobactin and colicins B, D	Ferrienterobactin receptor precursor
	EC	NA	NA	NA
	gene name	fepA	-	fepA:feuB:fep
OLN_00573	gene product name	Enterochelin esterase	Enterobactin esterase	Enterochelin esterase
	EC	NA	NA	NA
	gene name	fes	-	fes
OLN_00574	gene product name	MbtH-like protein	NA	Uncharacterized protein YbdZ
	EC	NA	NA	NA
	gene name	NA	-	ybdZ
OLN_00575	gene product name	Enterobactin synthase component F	Enterobactin synthetase component F, serine activating enzyme	Enterobactin synthase component F
	EC	EC 2.7.7.-	EC 2.7.7.-	EC 2.7.7.-
	gene name	entF	-	entF
OLN_00576	gene product name	Ferric enterobactin transport protein FepE	Ferric enterobactin uptake protein FepE	Ferric enterobactin transport protein FepE
	EC	NA	NA	NA
	gene name	fepE	-	fepE
OLN_00577	gene product name	putative siderophore transport system ATP-binding protein YusV	Ferric enterobactin transport ATP-binding protein FepC (TC 3.A.1.14.2)	Ferric enterobactin transport ATP-binding protein FepC
	EC	NA	NA	NA
	gene name	yusV_1	-	fepC
OLN_00578	gene product name	Ferric enterobactin transport system permease protein FepG	NA	Ferric enterobactin transport system permease protein FepG
	EC	NA	NA	NA
	gene name	fepG	-	fepG
OLN_00579	gene product name	Ferric enterobactin transport system permease protein FepD	NA	Ferric enterobactin transport system permease protein FepD
	EC	NA	NA	NA
	gene name	fepD	-	fepD
OLN_00580	gene product name	Enterobactin exporter EntS	Enterobactin exporter EntS	Enterobactin exporter EntS
	EC	NA	NA	NA
	gene name	entS	-	ybdA:entS
OLN_00581	gene product name	Ferrienterobactin-binding periplasmic protein precursor	Ferric enterobactin-binding periplasmic protein FepB (TC 3.A.1.14.2)	Ferrienterobactin-binding periplasmic protein precursor
	EC	NA	NA	NA
	gene name	fepB	-	fepB
OLN_00582	gene product name	Isochorismate synthase EntC	NA	Isochorismate synthase EntC
	EC	EC 5.4.4.2	NA	EC 5.4.4.2
	gene name	entC	-	entC
OLN_00583	gene product name	Enterobactin synthase component E	2,3-dihydroxybenzoate-AMP ligase [enterobactin] siderophore	S-dihydroxybenzoyltransferase:Enterobactin synthase component E:2,3-dihydroxybenzoate-AMP ligase
	EC	NA	EC 2.7.7.58	EC 2.7.7.58:EC 2.3.1.-
	gene name	entE	-	entE
OLN_00584	gene product name	Isochorismatase	NA	Isochorismatase
	EC	EC 3.3.2.1	NA	EC 3.3.2.1
	gene name	entB	-	entB:entG
OLN_00585	gene product name	2,3-dihydro-2,3-dihydroxybenzoate dehydrogenase	NA	2,3-dihydro-2,3-dihydroxybenzoate dehydrogenase
	EC	EC 1.3.1.28	NA	EC 1.3.1.28
	gene name	entA	-	entA
OLN_00586	gene product name	Proofreading thioesterase EntH	Proofreading thioesterase in enterobactin biosynthesis EntH	Proofreading thioesterase EntH
	EC	EC 3.1.2.-	NA	EC 3.1.2.-
	gene name	entH	-	entH:ybdB
OLN_00587	gene product name	Carbon starvation protein A	Carbon starvation protein A	Carbon starvation protein A
	EC	NA	NA	NA
	gene name	cstA	-	ybdC:cstA
OLN_00588	gene product name	hypothetical protein	COG2879, Hypothetical small protein yjiX	Uncharacterized protein YbdD
	EC	NA	NA	NA
	gene name	NA	-	ybdD
OLN_00589	gene product name	Glycerol dehydrogenase	Glycerol dehydrogenase	Uncharacterized oxidoreductase YbdH
	EC	EC 1.1.1.6	EC 1.1.1.6	EC 1.1.-.-
	gene name	gldA_1	-	ybdH
OLN_00590	gene product name	Methionine aminotransferase	Methionine aminotransferase, PLP-dependent	Methionine aminotransferase
	EC	EC 2.6.1.88	NA	EC 2.6.1.88
	gene name	ybdL	-	ybdL
OLN_00591	gene product name	Nucleoid occlusion protein	Co-activator of prophage gene expression IbrB	Uncharacterized protein YbdM
	EC	NA	NA	NA
	gene name	noc_1	-	ybdM
OLN_00592	gene product name	Phosphoadenosine phosphosulfate reductase	Co-activator of prophage gene expression IbrA	Uncharacterized protein YbdN
	EC	EC 1.8.4.8	NA	NA
	gene name	cysH_1	-	ybdN
OLN_00593	gene product name	putative HTH-type transcriptional regulator YbdO	LysR-family transcriptional regulator YbeF	Uncharacterized HTH-type transcriptional regulator YbdO
	EC	NA	NA	NA
	gene name	ybdO_1	-	ybdO
OLN_00594	gene product name	Thiol:disulfide interchange protein DsbG precursor	Thiol:disulfide interchange protein DsbG precursor	Thiol:disulfide interchange protein DsbG precursor
	EC	NA	NA	NA
	gene name	dsbG	-	ybdP:dsbG
OLN_00595	gene product name	Alkyl hydroperoxide reductase subunit C	Alkyl hydroperoxide reductase protein C	Alkyl hydroperoxide reductase subunit C
	EC	EC 1.11.1.15	EC 1.6.4.-	EC 1.11.1.15
	gene name	ahpC	-	ahpC
OLN_00596	gene product name	Alkyl hydroperoxide reductase subunit F	Alkyl hydroperoxide reductase protein F	Alkyl hydroperoxide reductase subunit F
	EC	EC 1.8.1.-	EC 1.6.4.-	EC 1.8.1.-
	gene name	ahpF	-	ahpF
OLN_00597	gene product name	Universal stress protein G	Universal stress protein G	Universal stress protein G
	EC	NA	NA	NA
	gene name	uspG	-	ybdQ:yzzU:uspG
OLN_00598	gene product name	Formaldehyde dismutase	Uncharacterized zinc-type alcohol dehydrogenase-like protein ybdR	Uncharacterized zinc-type alcohol dehydrogenase-like protein YbdR
	EC	EC 1.2.99.4	NA	EC 1.-.-.-
	gene name	fdm	-	ybdR
OLN_00599	gene product name	hypothetical protein	FIG00639549: hypothetical protein	NA
	EC	NA	NA	NA
	gene name	NA	-	NA
OLN_00600	gene product name	Regulator of nucleoside diphosphate kinase	Regulator of nucleoside diphosphate kinase	Regulator of nucleoside diphosphate kinase
	EC	NA	NA	NA
	gene name	rnk	-	rnk
OLN_00601	gene product name	Ribonuclease I precursor	Ribonuclease I precursor	Ribonuclease I precursor
	EC	EC 3.1.27.6	EC 3.1.27.6	EC 3.1.27.6
	gene name	rna	-	rna:rnsA
OLN_00602	gene product name	Citrate carrier	Citrate Succinate antiporter (TC 2.A.47.3.2)	Citrate carrier
	EC	NA	NA	NA
	gene name	citT	-	ybdS:citT
OLN_00603	gene product name	2-(5''-triphosphoribosyl)-3'-dephosphocoenzyme-A synthase	2-(5''-triphosphoribosyl)-3'-dephosphocoenzyme-A synthase	Probable 2-(5''-triphosphoribosyl)-3'-dephosphocoenzyme-A synthase:2-(5''-triphosphoribosyl)-3'-dephosphocoenzyme-A synthase
	EC	EC 2.4.2.52	EC 2.7.8.25	EC 2.4.2.52
	gene name	citG	-	ybdT:citG
OLN_00604	gene product name	Apo-citrate lyase phosphoribosyl-dephospho-CoA transferase	Apo-citrate lyase phosphoribosyl-dephospho-CoA transferase	Apo-citrate lyase phosphoribosyl-dephospho-CoA transferase:Probable apo-citrate lyase phosphoribosyl-dephospho-CoA transferase
	EC	EC 2.7.7.61	EC 2.7.7.61	EC 2.7.7.61
	gene name	citX	-	citX:ybdU
OLN_00605	gene product name	Citrate lyase alpha chain	Citrate lyase alpha chain	Citrate lyase alpha chain
	EC	EC 4.1.3.6	EC 4.1.3.6	EC 4.1.3.6
	gene name	citF	-	citF:ybdV
OLN_00606	gene product name	Citrate lyase subunit beta	Citrate lyase beta chain	Citrate lyase subunit beta
	EC	EC 4.1.3.6	EC 4.1.3.6	EC 4.1.3.6
	gene name	citE	-	citE:ybdW
OLN_00607	gene product name	Citrate lyase acyl carrier protein	Citrate lyase gamma chain, acyl carrier protein	Citrate lyase acyl carrier protein
	EC	NA	EC 4.1.3.6	NA
	gene name	citD	-	ybdX:citD
OLN_00608	gene product name	[Citrate [pro-3S]-lyase] ligase	[Citrate [pro-3S]-lyase] ligase	[Citrate [pro-3S]-lyase] ligase
	EC	EC 6.2.1.22	EC 6.2.1.22	EC 6.2.1.22
	gene name	citC	-	ybeO:citC
OLN_00609	gene product name	Sensor histidine kinase DpiB	Sensor kinase CitA, DpiB	Sensor histidine kinase DpiB
	EC	EC 2.7.13.3	EC 2.7.3.-	EC 2.7.13.3
	gene name	dpiB	-	dpiB:mpdB:ybeP:citA
OLN_00610	gene product name	Transcriptional regulatory protein DpiA	NA	Transcriptional regulatory protein DpiA
	EC	NA	NA	NA
	gene name	dpiA	-	dpiA:mpdA:citB:criR
OLN_00611	gene product name	Putative cryptic C4-dicarboxylate transporter DcuD	C4-dicarboxylate transporter DcuC (TC 2.A.61.1.1)	NA
	EC	NA	NA	NA
	gene name	dcuD_1	-	NA
OLN_00612	gene product name	Transposase DDE domain protein	Mobile element protein	Transposase InsH for insertion sequence element IS5-14:Transposase InsH for insertion sequence element IS5K:Transposase InsH for insertion sequence element IS5I:Transposase InsH for insertion sequence element IS5H:Transposase InsH for insertion sequence element IS5F:Transposase InsH for insertion sequence element IS5D:Transposase InsH for insertion sequence element IS5B:Transposase InsH for inser…
	EC	NA	NA	NA
	gene name	NA	-	insH11:insH10:insH1:insH3:insH2:insH5:insH4:insH7:insH6:insH9:insH8
OLN_00613	gene product name	Putative cryptic C4-dicarboxylate transporter DcuD	C4-dicarboxylate transporter DcuC (TC 2.A.61.1.1)	Anaerobic C4-dicarboxylate transporter DcuC
	EC	NA	NA	NA
	gene name	dcuD_2	-	dcuC
OLN_00614	gene product name	Lipid A palmitoyltransferase PagP precursor	Lipid A acylation protein PagP, palmitoyltransferase	Lipid A palmitoyltransferase PagP precursor
	EC	EC 2.3.1.-	NA	EC 2.3.1.-
	gene name	pagP	-	pagP:ybeG:crcA
OLN_00615	gene product name	Cold shock-like protein CspE	NA	Cold shock-like protein CspE
	EC	NA	NA	NA
	gene name	cspE	-	gicA:cspE:msmC
OLN_00616	gene product name	Putative fluoride ion transporter CrcB	CrcB protein	Protein CrcB homolog:Protein CrcB
	EC	NA	NA	NA
	gene name	crcB	-	crcB:ybeI
OLN_00617	gene product name	hypothetical protein	Aliphatic amidase AmiE	NA
	EC	NA	EC 3.5.1.4	NA
	gene name	NA	-	NA
OLN_00618	gene product name	2-oxoglutaramate amidase	Aliphatic amidase AmiE	Putative UPF0012 hydrolase YbeM:UPF0012 hydrolase YbeM
	EC	EC 3.5.1.111	EC 3.5.1.4	EC 3.5.-.-
	gene name	NA	-	ybeM
OLN_00619	gene product name	Sec-independent protein translocase protein TatE	Twin-arginine translocation protein TatE	Sec-independent protein translocase protein TatE:Probable Sec-independent protein translocase protein TatE
	EC	NA	NA	NA
	gene name	tatE	-	tatE:ybeC
OLN_00620	gene product name	Lipoyl synthase	Lipoate synthase	Lipoyl synthase
	EC	EC 2.8.1.8	NA	EC 2.8.1.8
	gene name	lipA	-	lipA:lip
OLN_00621	gene product name	putative HTH-type transcriptional regulator YbdO	LysR-family transcriptional regulator YbeF	Uncharacterized HTH-type transcriptional regulator YbeF
	EC	NA	NA	NA
	gene name	ybdO_2	-	ybeF
OLN_00622	gene product name	Octanoyltransferase	Octanoate-[acyl-carrier-protein]-protein-N-octanoyltransferase	Octanoyltransferase
	EC	EC 2.3.1.181	NA	EC 2.3.1.181
	gene name	lipB	-	lipB
OLN_00623	gene product name	hypothetical protein	Proposed lipoate regulatory protein YbeD	UPF0250 protein YPK_3025:UPF0250 protein PC1_1177:UPF0250 protein SG0794:UPF0250 protein YPTB1093:UPF0250 protein YPO2600/y1174/YP_1113:UPF0250 protein YE3006:UPF0250 protein plu1293:UPF0250 protein ECA1299:UPF0250 protein YPDSF_2653:UPF0250 protein CKO_02527:UPF0250 protein KPK_3910:UPF0250 protein YPTS_1150:UPF0250 protein NT01EI_2946:UPF0250 protein YbeD:UPF0250 protein YPN_1085:UPF0250 protei…
	EC	NA	NA	NA
	gene name	NA	-	ybeD
OLN_00624	gene product name	D-alanyl-D-alanine carboxypeptidase DacA precursor	D-alanyl-D-alanine carboxypeptidase	D-alanyl-D-alanine carboxypeptidase DacA precursor
	EC	EC 3.4.16.4	EC 3.4.16.4	EC 3.4.16.4
	gene name	dacA	-	dacA:pfv
OLN_00625	gene product name	Rare lipoprotein A precursor	Rare lipoprotein A precursor	Rare lipoprotein A precursor
	EC	NA	NA	NA
	gene name	rlpA	-	rlpA
OLN_00626	gene product name	Rod shape-determining protein RodA	Rod shape-determining protein RodA	Rod shape-determining protein RodA
	EC	NA	NA	NA
	gene name	mrdB	-	rodA:mrdB
OLN_00627	gene product name	Stage V sporulation protein D	Penicillin-binding protein 2 (PBP-2)	Penicillin-binding protein 2
	EC	NA	NA	NA
	gene name	spoVD	-	mrdA:pbpA
OLN_00628	gene product name	Ribosomal RNA large subunit methyltransferase H	LSU m3Psi1915 methyltransferase RlmH	Ribosomal RNA large subunit methyltransferase H
	EC	EC 2.1.1.177	NA	EC 2.1.1.177
	gene name	rlmH	-	rlmH:ybeA
OLN_00629	gene product name	Ribosomal silencing factor RsfS	NA	Ribosomal silencing factor RsfS
	EC	NA	NA	NA
	gene name	rsfS	-	slm3:ybeB:rsfS:rsfA
OLN_00630	gene product name	Alpha-ribazole phosphatase	Alpha-ribazole-5'-phosphate phosphatase	Alpha-ribazole phosphatase
	EC	EC 3.1.3.73	EC 3.1.3.73	EC 3.1.3.73
	gene name	cobC	-	phpB:cobC
OLN_00631	gene product name	Nicotinate-nucleotide adenylyltransferase	Nicotinate-nucleotide adenylyltransferase	Nicotinate-nucleotide adenylyltransferase:Probable nicotinate-nucleotide adenylyltransferase
	EC	EC 2.7.7.18	EC 2.7.7.18	EC 2.7.7.18
	gene name	nadD	-	ybeN:nadD
OLN_00632	gene product name	DNA polymerase III subunit delta	DNA polymerase III delta subunit	DNA polymerase III subunit delta
	EC	EC 2.7.7.7	EC 2.7.7.7	EC 2.7.7.7
	gene name	holA	-	holA
OLN_00633	gene product name	LPS-assembly lipoprotein LptE precursor	LPS-assembly lipoprotein RlpB precursor (Rare lipoprotein B)	LPS-assembly lipoprotein LptE precursor
	EC	NA	NA	NA
	gene name	lptE	-	lptE:rlpB
OLN_00634	gene product name	Leucine--tRNA ligase	Leucyl-tRNA synthetase	Leucine--tRNA ligase
	EC	EC 6.1.1.4	EC 6.1.1.4	EC 6.1.1.4
	gene name	leuS	-	leuS
OLN_00635	gene product name	hypothetical protein	FIG002095: hypothetical protein	Uncharacterized protein YbeL
	EC	NA	NA	NA
	gene name	NA	-	ybeL
OLN_00636	gene product name	Putative beta-lactamase HcpD precursor	FIG00639187: hypothetical protein	Uncharacterized protein YbeQ
	EC	EC 3.5.2.6	NA	NA
	gene name	hcpD	-	ybeQ
OLN_00637	gene product name	hypothetical protein	FIG00637867: hypothetical protein	Uncharacterized protein YbeR
	EC	NA	NA	NA
	gene name	NA	-	ybeR
OLN_00638	gene product name	hypothetical protein	FIG00638911: hypothetical protein	Uncharacterized J domain-containing protein DjlB
	EC	NA	NA	NA
	gene name	NA	-	djlB:ybeS
OLN_00639	gene product name	Localization factor PodJL	FIG00639103: hypothetical protein	Uncharacterized protein YbeT
	EC	NA	NA	NA
	gene name	podJ	-	ybeT
OLN_00640	gene product name	hypothetical protein	FIG00637867: hypothetical protein	Uncharacterized protein YbeU
	EC	NA	NA	NA
	gene name	NA	-	ybeU
OLN_00641	gene product name	hypothetical protein	FIG00638911: hypothetical protein	Uncharacterized J domain-containing protein DjlC
	EC	NA	NA	NA
	gene name	NA	-	ybeV:djlC
OLN_00642	gene product name	Chaperone protein HscC	Chaperone protein DnaK	Chaperone protein HscC
	EC	NA	NA	NA
	gene name	hscC	-	hscC:ybeW
OLN_00643	gene product name	Pyrimidine-specific ribonucleoside hydrolase RihA	Inosine-uridine preferring nucleoside hydrolase	Pyrimidine-specific ribonucleoside hydrolase RihA
	EC	EC 3.2.-.-	EC 3.2.2.1	EC 3.2.-.-
	gene name	rihA	-	rihA:ybeK
OLN_00644	gene product name	Glutamine transport ATP-binding protein GlnQ	NA	Glutamate/aspartate transport ATP-binding protein GltL
	EC	NA	NA	NA
	gene name	glnQ_1	-	gltL
OLN_00645	gene product name	Glutamate/aspartate transport system permease protein GltK	Glutamate Aspartate transport system permease protein GltK (TC 3.A.1.3.4)	Glutamate/aspartate transport system permease protein GltK
	EC	NA	NA	NA
	gene name	gltK	-	gltK
OLN_00646	gene product name	putative glutamine ABC transporter permease protein GlnM	Glutamate Aspartate transport system permease protein GltJ (TC 3.A.1.3.4)	Glutamate/aspartate transport system permease protein GltJ
	EC	NA	NA	NA
	gene name	glnM_1	-	gltJ
OLN_00647	gene product name	Glutamate/aspartate periplasmic-binding protein precursor	Glutamate Aspartate periplasmic binding protein precursor GltI (TC 3.A.1.3.4)	Glutamate/aspartate periplasmic-binding protein precursor
	EC	NA	NA	NA
	gene name	gltI	-	gltI:yzzK:ybeJ
OLN_00648	gene product name	Transposase DDE domain protein	Mobile element protein	Transposase InsH for insertion sequence element IS5-14:Transposase InsH for insertion sequence element IS5K:Transposase InsH for insertion sequence element IS5I:Transposase InsH for insertion sequence element IS5H:Transposase InsH for insertion sequence element IS5F:Transposase InsH for insertion sequence element IS5D:Transposase InsH for insertion sequence element IS5B:Transposase InsH for inser…
	EC	NA	NA	NA
	gene name	NA	-	insH11:insH10:insH1:insH3:insH2:insH5:insH4:insH7:insH6:insH9:insH8
OLN_00649	gene product name	Apolipoprotein N-acyltransferase	Apolipoprotein N-acyltransferase / Copper homeostasis protein CutE	Apolipoprotein N-acyltransferase
	EC	EC 2.3.1.-	EC 2.3.1.-	EC 2.3.1.-
	gene name	lnt	-	lnt:cutE
OLN_00650	gene product name	Magnesium and cobalt efflux protein CorC	Magnesium and cobalt efflux protein CorC	Magnesium and cobalt efflux protein CorC
	EC	NA	NA	NA
	gene name	corC_1	-	ybeX:corC
OLN_00651	gene product name	Endoribonuclease YbeY	Metal-dependent hydrolase YbeY, involved in rRNA and/or ribosome maturation and assembly	Endoribonuclease YbeY
	EC	EC 3.1.-.-	NA	EC 3.1.-.-
	gene name	ybeY	-	ybeY
OLN_00652	gene product name	PhoH-like protein	Phosphate starvation-inducible protein PhoH, predicted ATPase	PhoH-like protein
	EC	NA	NA	NA
	gene name	ybeZ_1	-	ybeZ
OLN_00653	gene product name	(Dimethylallyl)adenosine tRNA methylthiotransferase MiaB	tRNA-i(6)A37 methylthiotransferase	(Dimethylallyl)adenosine tRNA methylthiotransferase MiaB
	EC	EC 2.-.-.-	NA	EC 2.-.-.-
	gene name	miaB	-	miaB
OLN_00654	gene product name	2-octaprenyl-3-methyl-6-methoxy-1,4-benzoquinol hydroxylase	2-octaprenyl-3-methyl-6-methoxy-1,4-benzoquinol hydroxylase	2-octaprenyl-3-methyl-6-methoxy-1,4-benzoquinol hydroxylase
	EC	EC 1.14.13.-	EC 1.14.13.-	EC 1.14.13.-
	gene name	ubiF	-	ubiF:yleB
OLN_00655	gene product name	Asparagine synthetase B [glutamine-hydrolyzing]	Asparagine synthetase [glutamine-hydrolyzing]	Asparagine synthetase B [glutamine-hydrolyzing]
	EC	EC 6.3.5.4	EC 6.3.5.4	EC 6.3.5.4
	gene name	asnB	-	asnB
OLN_00656	gene product name	Ribonucleotide monophosphatase NagD	Phosphatase NagD predicted to act in N-acetylglucosamine utilization subsystem	Ribonucleotide monophosphatase NagD
	EC	EC 3.1.3.5	NA	EC 3.1.3.5
	gene name	nagD	-	nagD
OLN_00657	gene product name	N-acetylglucosamine repressor	N-acetylglucosamine-6P-responsive transcriptional repressor NagC, ROK family	N-acetylglucosamine repressor
	EC	NA	NA	NA
	gene name	nagC_1	-	nagR:nagC
OLN_00658	gene product name	N-acetylglucosamine-6-phosphate deacetylase	N-acetylglucosamine-6-phosphate deacetylase	N-acetylglucosamine-6-phosphate deacetylase
	EC	EC 3.5.1.25	EC 3.5.1.25	EC 3.5.1.25
	gene name	nagA_1	-	nagA
OLN_00659	gene product name	Glucosamine-6-phosphate deaminase	Glucosamine-6-phosphate deaminase	Glucosamine-6-phosphate deaminase
	EC	EC 3.5.99.6	EC 3.5.99.6	EC 3.5.99.6
	gene name	nagB_1	-	glmD:nagB
OLN_00660	gene product name	PTS system glucose-specific EIICBA component	NA	N-acetylglucosamine-specific phosphotransferase enzyme IIA component:PTS system N-acetylglucosamine-specific EIICBA component:N-acetylglucosamine permease IIC component:N-acetylglucosamine-specific phosphotransferase enzyme IIB component
	EC	NA	NA	EC 2.7.1.-:EC 2.7.1.69
	gene name	ptsG_1	-	nagE:pstN
OLN_00661	gene product name	hypothetical protein	NA	NA
	EC	NA	NA	NA
	gene name	NA	-	NA
OLN_00662	gene product name	Glutamine--tRNA ligase	Glutaminyl-tRNA synthetase	Glutamine--tRNA ligase
	EC	EC 6.1.1.18	EC 6.1.1.18	EC 6.1.1.18
	gene name	glnS	-	glnS
OLN_00663	gene product name	Chitoporin precursor	N-acetylglucosamine-regulated outer membrane porin	Chitoporin precursor
	EC	NA	NA	NA
	gene name	chiP	-	chiP
OLN_00664	gene product name	putative lipoprotein ChiQ precursor	Hypothetical lipoprotein ybfN precursor	Uncharacterized lipoprotein ChiQ precursor
	EC	NA	NA	NA
	gene name	chiQ	-	chiQ:ybfN
OLN_00665	gene product name	Ferric uptake regulation protein	Ferric uptake regulation protein FUR	Ferric uptake regulation protein
	EC	NA	NA	NA
	gene name	fur	-	fur
OLN_00666	gene product name	Flavodoxin-1	Flavodoxin 1	Flavodoxin-1:Flavodoxin
	EC	NA	NA	NA
	gene name	fldA	-	fldA
OLN_00667	gene product name	LexA regulated protein	Uncharacterized protein ybfE	Uncharacterized protein YbfE
[truncated: 10,981 more rows]

## Sheet: M.jannaschii DSM 2661
ProteinID	Annotation Field	Prokka	RAST*	UniFam
OLN_00001	gene product name	Endonuclease NucS	NA	NA
	EC	NA	NA	NA
	gene name	nucS_1	-	NA
OLN_00002	gene product name	hypothetical protein	NA	NA
	EC	NA	NA	NA
	gene name	NA	-	NA
OLN_00003	gene product name	hypothetical protein	NA	Uncharacterized protein MJECL02
	EC	NA	NA	NA
	gene name	NA	-	NA
OLN_00004	gene product name	hypothetical protein	NA	Uncharacterized protein MJECL03
	EC	NA	NA	NA
	gene name	NA	-	NA
OLN_00005	gene product name	Archaeal ATPase	archaeal ATPase, fused to C-terminal DUF234 domain	Uncharacterized protein MJECL04
	EC	NA	NA	NA
	gene name	NA	-	NA
OLN_00006	gene product name	hypothetical protein	NA	Uncharacterized protein MJECL05
	EC	NA	NA	NA
	gene name	NA	-	NA
OLN_00007	gene product name	hypothetical protein	NA	NA
	EC	NA	NA	NA
	gene name	NA	-	NA
OLN_00008	gene product name	hypothetical protein	NA	Uncharacterized protein MJECL06
	EC	NA	NA	NA
	gene name	NA	-	NA
OLN_00009	gene product name	hypothetical protein	NA	NA
	EC	NA	NA	NA
	gene name	NA	-	NA
OLN_00010	gene product name	NurA domain protein	Single-stranded exonuclease associated with Rad50/Mre11 complex	Uncharacterized protein MJECL07
	EC	NA	NA	NA
	gene name	NA	-	NA
OLN_00011	gene product name	AAA-like domain protein	Bipolar DNA helicase HerA	Uncharacterized protein MJECL08
	EC	NA	NA	NA
	gene name	NA	-	NA
OLN_00012	gene product name	hypothetical protein	NA	NA
	EC	NA	NA	NA
	gene name	NA	-	NA
OLN_00013	gene product name	hypothetical protein	NA	Uncharacterized protein MJECL09
	EC	NA	NA	NA
	gene name	NA	-	NA
OLN_00014	gene product name	ATP/GTP phosphatase	NA	Uncharacterized protein MJECL10
	EC	EC 3.6.1.-	NA	NA
	gene name	NA	-	NA
OLN_00015	gene product name	hypothetical protein	NA	Uncharacterized protein MJECL11
	EC	NA	NA	NA
	gene name	NA	-	NA
OLN_00016	gene product name	hypothetical protein	NA	Uncharacterized protein MJECL12
	EC	NA	NA	NA
	gene name	NA	-	NA
OLN_00017	gene product name	MCM2/3/5 family protein	DNA replication helicase protein MCM	Uncharacterized MCM-type protein MJECL13
	EC	NA	NA	NA
	gene name	NA	-	NA
OLN_00018	gene product name	hypothetical protein	NA	NA
	EC	NA	NA	NA
	gene name	NA	-	NA
OLN_00019	gene product name	Archaeal ATPase	NA	Putative uncharacterized protein MJ0821
	EC	NA	NA	NA
	gene name	NA	-	NA
OLN_00020	gene product name	Archaeal ATPase	NA	Uncharacterized protein MJECL14
	EC	NA	NA	NA
	gene name	NA	-	NA
OLN_00021	gene product name	Archaeal ATPase	NA	Uncharacterized ATP-binding protein MJECL15
	EC	NA	NA	NA
	gene name	NA	-	NA
OLN_00022	gene product name	hypothetical protein	NA	Uncharacterized protein MJECL16
	EC	NA	NA	NA
	gene name	NA	-	NA
OLN_00023	gene product name	hypothetical protein	NA	NA
	EC	NA	NA	NA
	gene name	NA	-	NA
OLN_00024	gene product name	hypothetical protein	NA	NA
	EC	NA	NA	NA
	gene name	NA	-	NA
OLN_00025	gene product name	hypothetical protein	NA	NA
	EC	NA	NA	NA
	gene name	NA	-	NA
OLN_00026	gene product name	Tetratricopeptide repeat protein	NA	Uncharacterized protein MJECL18
	EC	NA	NA	NA
	gene name	NA	-	NA
OLN_00027	gene product name	Anaphase-promoting complex, cyclosome, subunit 3	NA	Uncharacterized protein MJECL19
	EC	NA	NA	NA
	gene name	NA	-	NA
OLN_00028	gene product name	hypothetical protein	NA	Uncharacterized protein MJ0215:Uncharacterized protein MJECL20
	EC	NA	NA	NA
	gene name	NA	-	NA
OLN_00029	gene product name	hypothetical protein	NA	Uncharacterized protein MJECL21
	EC	NA	NA	NA
	gene name	NA	-	NA
OLN_00030	gene product name	PQQ enzyme repeat protein	NA	Uncharacterized protein MJECL22
	EC	NA	NA	NA
	gene name	NA	-	NA
OLN_00031	gene product name	Serine/threonine-protein kinase AfsK	NA	Uncharacterized protein MJECL23
	EC	EC 2.7.11.1	NA	NA
	gene name	afsK	-	NA
OLN_00032	gene product name	Sporulation initiation inhibitor protein Soj	Chromosome (plasmid) partitioning protein ParA / Sporulation initiation inhibitor protein Soj	Uncharacterized protein MJECL24
	EC	EC 3.6.-.-	NA	NA
	gene name	soj_1	-	NA
OLN_00033	gene product name	hypothetical protein	NA	Uncharacterized protein MJECL25
	EC	NA	NA	NA
	gene name	NA	-	NA
OLN_00034	gene product name	Archaeal ATPase	NA	Uncharacterized ATP-binding protein MJECL26
	EC	NA	NA	NA
	gene name	NA	-	NA
OLN_00035	gene product name	hypothetical protein	NA	Uncharacterized protein MJECL27
	EC	NA	NA	NA
	gene name	NA	-	NA
OLN_00036	gene product name	hypothetical protein	NA	Uncharacterized protein MJECL28
	EC	NA	NA	NA
	gene name	NA	-	NA
OLN_00037	gene product name	Histone-like transcription factor (CBF/NF-Y) and archaeal histone	NA	Probable archaeal histone 1:Probable archaeal histone 2:Probable archaeal histone 4
	EC	NA	NA	NA
	gene name	NA	-	NA
OLN_00038	gene product name	tRNA(fMet)-specific endonuclease VapC	predicted nucleic acid-binding protein, containing PIN domain COG1848	Probable ribonuclease VapC6
	EC	NA	NA	EC 3.1.-.-
	gene name	vapC_1	-	vapC6
OLN_00039	gene product name	hypothetical protein	NA	Putative antitoxin MJECL31
	EC	NA	NA	NA
	gene name	NA	-	NA
OLN_00040	gene product name	hypothetical protein	NA	Uncharacterized protein MJECL32
	EC	NA	NA	NA
	gene name	NA	-	NA
OLN_00041	gene product name	hypothetical protein	NA	Uncharacterized protein MJECL33
	EC	NA	NA	NA
	gene name	NA	-	NA
OLN_00042	gene product name	hypothetical protein	NA	Uncharacterized protein MJECL34
	EC	NA	NA	NA
	gene name	NA	-	NA
OLN_00043	gene product name	DNA replication and repair protein RecF	NA	Uncharacterized protein MJECL35
	EC	NA	NA	NA
	gene name	recF_1	-	NA
OLN_00044	gene product name	hypothetical protein	NA	UPF0310 protein MJ1382:UPF0310 protein MJECL36
	EC	NA	NA	NA
	gene name	NA	-	NA
OLN_00045	gene product name	hypothetical protein	NA	Uncharacterized protein MJECL37
	EC	NA	NA	NA
	gene name	NA	-	NA
OLN_00046	gene product name	hypothetical protein	NA	NA
	EC	NA	NA	NA
	gene name	NA	-	NA
OLN_00047	gene product name	putative nucleotide-binding protein, containing PIN domain	NA	Uncharacterized protein MJECL38
	EC	NA	NA	NA
	gene name	NA	-	NA
OLN_00048	gene product name	hypothetical protein	NA	NA
	EC	NA	NA	NA
	gene name	NA	-	NA
OLN_00049	gene product name	Transglutaminase-like domain protein	NA	UPF0252 protein MJECL39
	EC	NA	NA	NA
	gene name	NA	-	NA
OLN_00050	gene product name	Type-1 restriction enzyme R protein	Type I restriction-modification system, restriction subunit R	Putative type-1 restriction enzyme MjaXP R protein
	EC	EC 3.1.21.3	EC 3.1.21.3	EC 3.1.21.3
	gene name	hsdR_1	-	NA
OLN_00051	gene product name	Putative type-1 restriction enzyme specificity protein MG438	Type I restriction-modification system, specificity subunit S	Putative type-1 restriction enzyme MjaXP specificity protein
	EC	NA	EC 3.1.21.3	NA
	gene name	NA	-	NA
OLN_00052	gene product name	hypothetical protein	NA	NA
	EC	NA	NA	NA
	gene name	NA	-	NA
OLN_00053	gene product name	putative type I restriction enzymeP M protein	Type I restriction-modification system, DNA-methyltransferase subunit M	Putative type I restriction enzyme MjaXP M protein
	EC	EC 2.1.1.72	EC 2.1.1.72	EC 2.1.1.72
	gene name	NA	-	NA
OLN_00054	gene product name	hypothetical protein	NA	Uncharacterized protein MJECL43
	EC	NA	NA	NA
	gene name	NA	-	NA
OLN_00055	gene product name	DNA replication and repair protein RecF	NA	Uncharacterized protein MJECL44
	EC	NA	NA	NA
	gene name	recF_2	-	NA
OLN_00056	gene product name	hypothetical protein	NA	NA
	EC	NA	NA	NA
	gene name	NA	-	NA
OLN_00057	gene product name	hypothetical protein	NA	Uncharacterized protein MJECS01
	EC	NA	NA	NA
	gene name	NA	-	NA
OLN_00058	gene product name	Type IIS restriction enzyme Eco57I	NA	Uncharacterized adenine-specific methylase MJECS02
	EC	EC 3.1.21.4	NA	EC 2.1.1.72
	gene name	NA	-	NA
OLN_00059	gene product name	hypothetical protein	NA	Uncharacterized protein MJECS03
	EC	NA	NA	NA
	gene name	NA	-	NA
OLN_00060	gene product name	hypothetical protein	NA	NA
	EC	NA	NA	NA
	gene name	NA	-	NA
OLN_00061	gene product name	hypothetical protein	NA	Uncharacterized protein MJECS04
	EC	NA	NA	NA
	gene name	NA	-	NA
OLN_00062	gene product name	hypothetical protein	NA	Uncharacterized protein MJECS05
	EC	NA	NA	NA
	gene name	NA	-	NA
OLN_00063	gene product name	hypothetical protein	NA	Uncharacterized protein MJECS06
	EC	NA	NA	NA
	gene name	NA	-	NA
OLN_00064	gene product name	hypothetical protein	NA	Uncharacterized protein MJECS07
	EC	NA	NA	NA
	gene name	NA	-	NA
OLN_00065	gene product name	hypothetical protein	NA	Uncharacterized protein MJECS08
	EC	NA	NA	NA
	gene name	NA	-	NA
OLN_00066	gene product name	hypothetical protein	NA	Uncharacterized protein MJECS09
	EC	NA	NA	NA
	gene name	NA	-	NA
OLN_00067	gene product name	hypothetical protein	NA	Uncharacterized protein MJECS10
	EC	NA	NA	NA
	gene name	NA	-	NA
OLN_00068	gene product name	hypothetical protein	NA	UPF0304 protein MJECS11
	EC	NA	NA	NA
	gene name	NA	-	NA
OLN_00069	gene product name	Transglutaminase-like domain protein	NA	UPF0252 protein MJECL39
	EC	NA	NA	NA
	gene name	NA	-	NA
OLN_00070	gene product name	Aspartate aminotransferase	Cysteine desulfurase	Probable aspartate aminotransferase 1
	EC	EC 2.6.1.1	EC 2.8.1.7	EC 2.6.1.1
	gene name	aspC_1	-	NA
OLN_00071	gene product name	putative nucleotidyltransferase	NA	Uncharacterized protein MJ0002
	EC	NA	NA	NA
	gene name	NA	-	NA
OLN_00072	gene product name	hypothetical protein	NA	Uncharacterized protein MJ0003
	EC	NA	NA	NA
	gene name	NA	-	NA
OLN_00073	gene product name	R-phenyllactate dehydratase activator	Benzoyl-CoA reductase subunit BadG	Uncharacterized protein MJ0004
	EC	EC 3.-.-.-	EC 1.3.99.15	NA
	gene name	fldI_1	-	NA
OLN_00074	gene product name	coenzyme F420-reducing hydrogenase subunit beta	Formate dehydrogenase beta subunit	Formate dehydrogenase subunit beta
	EC	NA	EC 1.2.1.2	EC 1.2.1.2
	gene name	NA	-	fdhB
OLN_00075	gene product name	Putative formate dehydrogenase	NA	Uncharacterized oxidoreductase MJ0006
	EC	EC 1.2.1.2	NA	EC 1.-.-.-
	gene name	NA	-	NA
OLN_00076	gene product name	R-phenyllactate dehydratase beta subunit	2-hydroxyglutaryl-CoA dehydratase (Component D) related protein	Uncharacterized protein MJ0007
	EC	EC 4.2.1.-	NA	NA
	gene name	fldC	-	NA
OLN_00077	gene product name	Xylose isomerase-like TIM barrel	Uncharacterized protein MJ0008	Uncharacterized protein MJ0008
	EC	NA	NA	NA
	gene name	NA	-	NA
OLN_00078	gene product name	hypothetical protein	Uncharacterized protein MJ0009	Uncharacterized protein MJ0009
	EC	NA	NA	NA
	gene name	NA	-	NA
OLN_00079	gene product name	2,3-bisphosphoglycerate-independent phosphoglycerate mutase	2,3-bisphosphoglycerate-independent phosphoglycerate mutase, archaeal type	2,3-bisphosphoglycerate-independent phosphoglycerate mutase 2
	EC	NA	EC 5.4.2.1	EC 5.4.2.1
	gene name	apgM_1	-	apgM2
OLN_00080	gene product name	hypothetical protein	Uncharacterized protein MJ0011	Uncharacterized protein MJ0011
	EC	NA	NA	NA
	gene name	NA	-	NA
OLN_00081	gene product name	Putative transposase DNA-binding domain protein	NA	Putative transposase MJ0012
	EC	NA	NA	NA
	gene name	NA	-	NA
OLN_00082	gene product name	hypothetical protein	NA	NA
	EC	NA	NA	NA
	gene name	NA	-	NA
OLN_00083	gene product name	hypothetical protein	NA	Uncharacterized protein MJ0013
	EC	NA	NA	NA
	gene name	NA	-	NA
OLN_00084	gene product name	hypothetical protein	NA	Uncharacterized protein MJ0014
	EC	NA	NA	NA
	gene name	NA	-	NA
OLN_00085	gene product name	D-glycero-alpha-D-manno-heptose-1,7-bisphosphate 7-phosphatase	NA	Uncharacterized protein MJ0015
	EC	EC 3.1.3.83	NA	NA
	gene name	gmhB	-	NA
OLN_00086	gene product name	Transposase DDE domain protein	NA	NA
	EC	NA	NA	NA
	gene name	NA	-	NA
OLN_00087	gene product name	hypothetical protein	NA	NA
	EC	NA	NA	NA
	gene name	NA	-	NA
OLN_00088	gene product name	hypothetical protein	NA	Uncharacterized protein MJ0017:Uncharacterized protein MJ1466
	EC	NA	NA	NA
	gene name	NA	-	NA
OLN_00089	gene product name	Class III signal peptide	NA	Uncharacterized protein MJ0018
	EC	NA	NA	NA
	gene name	NA	-	NA
OLN_00090	gene product name	Aspartyl/glutamyl-tRNA(Asn/Gln) amidotransferase subunit B	Glutamyl-tRNA(Gln) amidotransferase transferase subunit	Glutamyl-tRNA(Gln) amidotransferase subunit E
	EC	EC 6.3.5.-	EC 6.3.5.7	EC 6.3.5.-
	gene name	gatB_1	-	gatE
OLN_00091	gene product name	L-asparaginase 1	Glutamyl-tRNA(Gln) amidotransferase asparaginase subunit	Glutamyl-tRNA(Gln) amidotransferase subunit D
	EC	EC 3.5.1.1	EC 6.3.5.7	EC 6.3.5.-
	gene name	ansA	-	gatD
OLN_00092	gene product name	7-carboxy-7-deazaguanine synthase	Uncharacterized protein MJ0021	Uncharacterized protein MJ0021
	EC	EC 4.3.99.3	NA	NA
	gene name	queE_1	-	NA
OLN_00093	gene product name	cobalt-precorrin-6A synthase	Cobalt-precorrin-6 synthase, anaerobic	Putative cobalt-precorrin-6A synthase [deacetylating]
	EC	NA	NA	EC 2.1.1.-
	gene name	NA	-	cbiD
OLN_00094	gene product name	hypothetical protein	NA	Uncharacterized protein MJ0023
	EC	NA	NA	NA
	gene name	NA	-	NA
OLN_00095	gene product name	Protein archease	Archease	Protein archease
	EC	NA	NA	NA
	gene name	NA	-	NA
OLN_00096	gene product name	RNA 3'-terminal phosphate cyclase	RNA 3'-terminal phosphate cyclase	RNA 3'-terminal phosphate cyclase
	EC	EC 6.5.1.4	EC 6.5.1.4	EC 6.5.1.4
	gene name	rtcA	-	rtcA
OLN_00097	gene product name	Ribosomal RNA small subunit methyltransferase F	tRNA/RNA cytosine-C5-methylase	tRNA (cytosine(48)-C(5))-methyltransferase
	EC	EC 2.1.1.178	EC 2.1.1.-	EC 2.1.1.-
	gene name	rsmF	-	trm4
OLN_00098	gene product name	Transmembrane exosortase (Exosortase_EpsH)	NA	Uncharacterized protein MJ0027
	EC	NA	NA	NA
	gene name	NA	-	NA
OLN_00099	gene product name	Thiamine-monophosphate kinase	Thiamine-monophosphate kinase	Thiamine-monophosphate kinase
	EC	EC 2.7.4.16	EC 2.7.4.16	EC 2.7.4.16
	gene name	thiL_1	-	thiL
OLN_00100	gene product name	Periplasmic [NiFeSe] hydrogenase large subunit	Coenzyme F420 hydrogenase alpha subunit (FruA) @ selenocysteine-containing	Coenzyme F420 hydrogenase subunit alpha
	EC	EC 1.12.99.6	EC 1.12.98.1	EC 1.12.98.1
	gene name	NA	-	frhA
OLN_00101	gene product name	Hydrogenase 3 maturation protease	Coenzyme F420 hydrogenase maturation protease	Coenzyme F420 hydrogenase subunit delta
	EC	EC 3.4.23.51	EC 3.4.24.-	NA
	gene name	hycI_1	-	frhD
OLN_00102	gene product name	NAD-reducing hydrogenase HoxS subunit delta	Coenzyme F420 hydrogenase gamma subunit (FruG)	Coenzyme F420 hydrogenase subunit gamma
	EC	EC 1.12.1.2	EC 1.12.98.1	EC 1.12.98.1
	gene name	hoxY_1	-	frhG
OLN_00103	gene product name	coenzyme F420-reducing hydrogenase subunit beta	Coenzyme F420 hydrogenase beta subunit (FruB)	Coenzyme F420 hydrogenase subunit beta
	EC	NA	EC 1.12.98.1	EC 1.12.98.1
	gene name	NA	-	frhB
OLN_00104	gene product name	Fumarate reductase flavoprotein subunit	Succinate dehydrogenase flavoprotein subunit	Uncharacterized FAD-dependent oxidoreductase MJ0033
	EC	EC 1.3.5.4	EC 1.3.99.1	NA
	gene name	frdA	-	NA
OLN_00105	gene product name	cysteine desulfurase activator complex subunit SufB	Iron-sulfur cluster assembly protein SufB	UPF0051 protein MJ0034
	EC	NA	NA	NA
	gene name	NA	-	NA
OLN_00106	gene product name	Vegetative protein 296	Iron-sulfur cluster assembly ATPase protein SufC	Uncharacterized ABC transporter ATP-binding protein MJ0035
	EC	NA	NA	NA
	gene name	yurY	-	NA
OLN_00107	gene product name	30S ribosomal protein S15	SSU ribosomal protein S13e (S15p)	30S ribosomal protein S15/S13e
	EC	NA	NA	NA
	gene name	rpsO	-	rps15
OLN_00108	gene product name	Calcineurin-like phosphoesterase	FIG006285: ICC-like protein phosphoesterase	Uncharacterized protein MJ0037
	EC	NA	NA	NA
	gene name	NA	-	NA
OLN_00109	gene product name	hypothetical protein	Predicted RNA-binding protein COG1491	Uncharacterized protein MJ0038
	EC	NA	NA	NA
	gene name	NA	-	NA
OLN_00110	gene product name	RNA polymerase Rpb4	DNA-directed RNA polymerase subunit F	Uncharacterized protein MJ0039
	EC	NA	EC 2.7.7.6	NA
	gene name	NA	-	NA
OLN_00111	gene product name	50S ribosomal protein L21e	LSU ribosomal protein L21e	50S ribosomal protein L21e
	EC	NA	NA	NA
	gene name	NA	-	rpl21e
OLN_00112	gene product name	H/ACA RNA-protein complex component Cbf5p	tRNA pseudouridine 55 synthase Archaea	tRNA pseudouridine synthase Pus10
	EC	NA	NA	EC 5.4.99.-
	gene name	NA	-	pus10
OLN_00113	gene product name	hypothetical protein	NA	Uncharacterized protein MJ0042
	EC	NA	NA	NA
	gene name	NA	-	NA
OLN_00114	gene product name	hypothetical protein	DNA helicase II	Mja hyp1 intein:Uncharacterized protein MJ0043
	EC	NA	EC 3.6.1.-	NA
	gene name	NA	-	NA
OLN_00115	gene product name	Acetylglutamate kinase	Isopentenyl phosphate kinase	Uncharacterized protein MJ0044
	EC	NA	NA	NA
	gene name	argB_1	-	NA
OLN_00116	gene product name	hypothetical protein	NA	Uncharacterized protein MJ0045
	EC	NA	NA	NA
	gene name	NA	-	NA
OLN_00117	gene product name	Release factor glutamine methyltransferase	UPF0049 protein MJ0046, possible RNA methyltransferase	Putative methyltransferase MJ0046
	EC	NA	NA	EC 2.1.1.-
	gene name	prmC	-	NA
OLN_00118	gene product name	Ribonuclease	NA	Uncharacterized protein MJ0047
	EC	EC 3.1.-.-	NA	NA
	gene name	NA	-	NA
OLN_00119	gene product name	translation initiation factor IF-6	Eukaryotic translation initiation factor 6	Translation initiation factor 6
	EC	NA	NA	NA
	gene name	NA	-	eif6
OLN_00120	gene product name	50S ribosomal protein L31e	LSU ribosomal protein L31e	50S ribosomal protein L31e
	EC	NA	NA	NA
	gene name	NA	-	rpl31e
OLN_00121	gene product name	hypothetical protein	NA	NA
	EC	NA	NA	NA
	gene name	NA	-	NA
OLN_00122	gene product name	L-2,4-diaminobutyrate decarboxylase	L-tyrosine decarboxylase	L-tyrosine decarboxylase
	EC	EC 4.1.1.86	EC 4.1.1.25	EC 4.1.1.25
	gene name	ddc	-	mfnA
OLN_00123	gene product name	peptidyl-tRNA hydrolase	Peptidyl-tRNA hydrolase, archaeal type	Peptidyl-tRNA hydrolase
	EC	NA	EC 3.1.1.29	EC 3.1.1.29
	gene name	NA	-	pth2:pth
OLN_00124	gene product name	tRNA 2-selenouridine synthase	Selenophosphate-dependent tRNA 2-selenouridine synthase	Uncharacterized protein MJ0052
	EC	EC 2.9.1.-	NA	NA
	gene name	selU_1	-	NA
OLN_00125	gene product name	tRNA 2-selenouridine synthase	Selenophosphate-dependent tRNA 2-selenouridine synthase	Uncharacterized protein MJ0053
	EC	NA	NA	NA
	gene name	selU_2	-	NA
OLN_00126	gene product name	hypothetical protein	Uncharacterized protein MJ0054	Uncharacterized protein MJ0054
	EC	NA	NA	NA
	gene name	NA	-	NA
OLN_00127	gene product name	Riboflavin biosynthesis protein RibBA	3,4-dihydroxy-2-butanone 4-phosphate synthase	3,4-dihydroxy-2-butanone 4-phosphate synthase
	EC	NA	EC 4.1.99.12	EC 4.1.99.12
	gene name	ribBA	-	ribB
OLN_00128	gene product name	hypothetical protein	CTP-dependent archaeal riboflavin kinase	Riboflavin kinase
	EC	NA	NA	EC 2.7.1.161
	gene name	NA	-	ribK
OLN_00129	gene product name	K(+)/H(+) antiporter NhaP	Na+/H+ antiporter	Na(+)/H(+) antiporter 1
	EC	NA	NA	NA
	gene name	nhaP_1	-	NA
OLN_00130	gene product name	Ammonia channel precursor	Ammonium transporter	Putative ammonium transporter MJ0058
	EC	NA	NA	NA
	gene name	amtB_1	-	NA
OLN_00131	gene product name	Nitrogen regulatory protein P-II	Nitrogen regulatory protein P-II	Uncharacterized nitrogen regulatory PII-like protein MJ1344:Uncharacterized nitrogen regulatory PII-like protein MJ0059
	EC	NA	NA	NA
	gene name	glnB_1	-	NA
OLN_00132	gene product name	S-methyl-5'-thioinosine phosphorylase	5'-methylthioadenosine phosphorylase	Probable S-methyl-5'-thioinosine phosphorylase
	EC	EC 2.4.2.44	EC 2.4.2.28	EC 2.4.2.44
	gene name	NA	-	NA
OLN_00133	gene product name	Ferredoxin-2	Ferredoxin	Uncharacterized ferredoxin MJ0061
	EC	NA	NA	NA
	gene name	NA	-	NA
OLN_00134	gene product name	Threonylcarbamoyl-AMP synthase	TsaC protein (YrdC domain) required for threonylcarbamoyladenosine t(6)A37 modification in tRNA	Uncharacterized protein MJ0062
	EC	EC 2.7.7.87	NA	NA
	gene name	ywlC	-	NA
OLN_00135	gene product name	hypothetical protein	NA	Uncharacterized protein MJ0063
	EC	NA	NA	NA
	gene name	NA	-	NA
OLN_00136	gene product name	hypothetical protein	NA	Uncharacterized protein MJ0064
	EC	NA	NA	NA
	gene name	NA	-	NA
OLN_00137	gene product name	hypothetical protein	Uncharacterized protein MJ0065	Uncharacterized protein MJ0065
	EC	NA	NA	NA
	gene name	NA	-	NA
OLN_00138	gene product name	Phosphoadenosine phosphosulfate reductase	PUA-PAPS reductase like fusion	Uncharacterized protein MJ0066
	EC	EC 1.8.4.8	NA	NA
	gene name	cysH_1	-	NA
OLN_00139	gene product name	FUN14 family protein	NA	Uncharacterized protein MJ0067
	EC	NA	NA	NA
	gene name	NA	-	NA
OLN_00140	gene product name	hypothetical protein	Uncharacterized protein MJ0068	UPF0212 protein MJ0068
	EC	NA	NA	NA
	gene name	NA	-	NA
OLN_00141	gene product name	Acetylglutamate kinase	Acetylglutamate kinase	Probable acetylglutamate kinase
	EC	EC 2.7.2.8	EC 2.7.2.8	EC 2.7.2.8
	gene name	argB_2	-	argB
OLN_00142	gene product name	hypothetical protein	NA	Putative antitoxin RelB1
	EC	NA	NA	NA
	gene name	NA	-	relB1
OLN_00143	gene product name	Plasmid stabilisation system protein	NA	Putative toxin RelE1
	EC	NA	NA	NA
	gene name	NA	-	relE1
OLN_00144	gene product name	hypothetical protein	NA	Uncharacterized protein MJ0072
	EC	NA	NA	NA
	gene name	NA	-	NA
OLN_00145	gene product name	hypothetical protein	NA	Uncharacterized protein MJ0073
	EC	NA	NA	NA
	gene name	NA	-	NA
OLN_00146	gene product name	Archaeal ATPase	NA	Uncharacterized ATP-binding protein MJ0074
	EC	NA	NA	NA
	gene name	NA	-	NA
OLN_00147	gene product name	Archaeal ATPase	NA	Uncharacterized ATP-binding protein MJ0075
	EC	NA	NA	NA
	gene name	NA	-	NA
OLN_00148	gene product name	Protein ViaA	NA	Uncharacterized protein MJ0077
	EC	NA	NA	NA
	gene name	viaA_1	-	NA
OLN_00149	gene product name	hypothetical protein	NA	Uncharacterized protein MJ0076
	EC	NA	NA	NA
	gene name	NA	-	NA
OLN_00150	gene product name	hypothetical protein	NA	Uncharacterized protein MJ0078
	EC	NA	NA	NA
	gene name	NA	-	NA
OLN_00151	gene product name	ATPase RavA	NA	Uncharacterized protein MJ0079
	EC	EC 3.6.3.-	NA	NA
	gene name	ravA_1	-	NA
OLN_00152	gene product name	Putative nickel-responsive regulator	NA	Uncharacterized transcriptional regulator MJ0080
	EC	NA	NA	NA
	gene name	nikR_1	-	NA
OLN_00153	gene product name	hypothetical protein	Methyl coenzyme M reductase beta subunit	Methyl-coenzyme M reductase II subunit beta
	EC	NA	EC 2.8.4.1	EC 2.8.4.1
	gene name	NA	-	mrtB
OLN_00154	gene product name	Methyl-coenzyme M reductase gamma subunit	Methyl coenzyme M reductase gamma subunit	Methyl-coenzyme M reductase II subunit gamma
	EC	NA	EC 2.8.4.1	EC 2.8.4.1
	gene name	NA	-	mcrIIG:mrtG:mtrG
OLN_00155	gene product name	hypothetical protein	Methyl coenzyme M reductase alpha subunit	Methyl-coenzyme M reductase subunit alpha:Methyl-coenzyme M reductase I subunit alpha
	EC	NA	EC 2.8.4.1	EC 2.8.4.1
	gene name	NA	-	mcrA
OLN_00156	gene product name	Adenylyl-sulfate kinase	Nickel insertion protein	Uncharacterized ATP-binding protein MJ0084
	EC	EC 2.7.1.25	NA	NA
	gene name	cysC_1	-	NA
OLN_00157	gene product name	Fe(3+)-citrate-binding protein YfmC precursor	Vitamin B12 ABC transporter, B12-binding component BtuF	Uncharacterized lipoprotein MJ0085 precursor
	EC	NA	NA	NA
	gene name	yfmC	-	NA
OLN_00158	gene product name	O-methyltransferase	SAM-dependent methyltransferase MJ0086	Uncharacterized protein MJ0086
	EC	NA	NA	NA
	gene name	NA	-	NA
OLN_00159	gene product name	Hemin transport system permease protein HmuU	Iron(III) dicitrate transport system permease protein	Putative ABC transporter permease protein MJ0087
	EC	NA	NA	NA
	gene name	hmuU	-	NA
OLN_00160	gene product name	hypothetical protein	NA	Uncharacterized protein MJ0088
	EC	NA	NA	NA
	gene name	NA	-	NA
OLN_00161	gene product name	putative siderophore transport system ATP-binding protein YusV	Iron(III) dicitrate transport ATP-binding protein	Uncharacterized ABC transporter ATP-binding protein MJ0089
	EC	NA	NA	NA
	gene name	yusV_1	-	NA
OLN_00162	gene product name	putative protease YhbU precursor	Collagenase	Uncharacterized protease MJ0090
	EC	EC 3.4.-.-	NA	EC 3.4.-.-
	gene name	yhbU	-	NA
OLN_00163	gene product name	Inner membrane protein YrbG	Uncharacterized membrane protein MJ0091	Uncharacterized membrane protein MJ0091
	EC	NA	NA	NA
	gene name	yrbG	-	NA
OLN_00164	gene product name	Fumarate reductase iron-sulfur subunit	Succinate dehydrogenase iron-sulfur protein	Uncharacterized iron-sulfur protein MJ0092
	EC	EC 1.3.99.1	EC 1.3.99.1	NA
	gene name	frdB	-	NA
OLN_00165	gene product name	hypothetical protein	NA	Uncharacterized protein MJ0093
	EC	NA	NA	NA
	gene name	NA	-	NA
OLN_00166	gene product name	Methyl-coenzyme M reductase operon protein C	Uncharacterized protein MJ0094	Uncharacterized protein MJ0094
	EC	NA	NA	NA
	gene name	NA	-	NA
OLN_00167	gene product name	hypothetical protein	NA	Uncharacterized protein MJ0095
	EC	NA	NA	NA
	gene name	NA	-	NA
OLN_00168	gene product name	hypothetical protein	NA	Uncharacterized protein MJ0096
	EC	NA	NA	NA
	gene name	NA	-	NA
OLN_00169	gene product name	translation initiation factor IF-2 subunit beta	Eukaryotic translation initiation factor 2 beta subunit	Translation initiation factor 2 subunit beta
	EC	NA	NA	NA
	gene name	NA	-	eif2b
OLN_00170	gene product name	50S ribosomal protein L37e	LSU ribosomal protein L37e	50S ribosomal protein L37e
	EC	NA	NA	NA
	gene name	NA	-	rpl37e
OLN_00171	gene product name	Ferredoxin-2	Uncharacterized ferredoxin MJ0099	Uncharacterized ferredoxin MJ0099
	EC	NA	NA	NA
	gene name	NA	-	NA
OLN_00172	gene product name	Inosine-5'-monophosphate dehydrogenase	Uncharacterized ferredoxin oxidoreductase MJ0100	Uncharacterized protein MJ0100
	EC	EC 1.1.1.205	NA	NA
	gene name	guaB_1	-	NA
OLN_00173	gene product name	Signal recognition particle protein	Signal recognition particle, subunit Ffh SRP54 (TC 3.A.5.1.1)	Signal recognition particle 54 kDa protein
	EC	NA	NA	NA
	gene name	ffh	-	srp54
OLN_00174	gene product name	putative aromatic acid decarboxylase	UbiX family decarboxylase associated with menaquinone via futalosine	Probable aromatic acid decarboxylase
	EC	EC 4.1.1.-	NA	EC 4.1.1.-
	gene name	NA	-	NA
OLN_00175	gene product name	Cyclic pyranopterin monophosphate synthase	UPF0063 protein MJ0103	Uncharacterized protein MJ0103
	EC	NA	NA	NA
	gene name	moaA_1	-	NA
OLN_00176	gene product name	RecBCD enzyme subunit RecD	Uncharacterized ATP-dependent helicase MJ0104	Uncharacterized ATP-dependent helicase MJ0104
	EC	EC 3.1.11.5	NA	EC 3.6.4.-
	gene name	recD_1	-	NA
OLN_00177	gene product name	hypothetical protein	NA	Uncharacterized protein MJ0105
	EC	NA	NA	NA
	gene name	NA	-	NA
OLN_00178	gene product name	PAC2 family protein	COG2047: Uncharacterized protein (ATP-grasp superfamily)	Uncharacterized protein MJ0106
	EC	NA	NA	NA
	gene name	NA	-	NA
OLN_00179	gene product name	methyltetrahydrofolate:corrinoid/iron-sulfur protein methyltransferase	Related to Dihydropteroate synthase	Uncharacterized protein MJ0107
	EC	NA	NA	NA
	gene name	NA	-	NA
OLN_00180	gene product name	Pyruvate kinase	Pyruvate kinase	Pyruvate kinase
	EC	EC 2.7.1.40	EC 2.7.1.40	EC 2.7.1.40
	gene name	pyk	-	NA
OLN_00181	gene product name	Inositol-1-monophosphatase	Inositol-1-monophosphatase	Inositol-1-monophosphatase
	EC	EC 3.1.3.25	EC 3.1.3.25	EC 3.1.3.25
	gene name	suhB	-	suhB
OLN_00182	gene product name	PQ loop repeat protein	NA	Uncharacterized protein MJ0110
	EC	NA	NA	NA
	gene name	NA	-	NA
OLN_00183	gene product name	Protein translocase subunit SecD	Protein-export membrane protein SecD (TC 3.A.5.1.1)	Protein-export membrane protein SecD
	EC	NA	NA	NA
	gene name	secD	-	secD
OLN_00184	gene product name	Corrinoid/iron-sulfur protein large subunit	5-tetrahydromethanopterin:corrinoid iron-sulfur protein methyltransferase / CO dehydrogenase/acetyl-CoA synthase subunit gamma, corrinoid iron-sulfur subcomplex large subunit	Acetyl-CoA decarbonylase/synthase complex subunit gamma
	EC	NA	NA	EC 2.1.1.245
	gene name	acsC	-	cdhE
OLN_00185	gene product name	Corrinoid/iron-sulfur protein small subunit	CO dehydrogenase/acetyl-CoA synthase subunit delta, corrinoid iron-sulfur subcomplex small subunit	Acetyl-CoA decarbonylase/synthase complex subunit delta
	EC	NA	NA	NA
	gene name	acsD	-	cdhD
OLN_00186	gene product name	hypothetical protein	Uncharacterized protein MJ0114	Uncharacterized protein MJ0114
	EC	NA	NA	NA
	gene name	NA	-	NA
OLN_00187	gene product name	hypothetical protein	tRNA dihydrouridine synthase B like	Uncharacterized protein MJ0115
	EC	NA	NA	NA
	gene name	NA	-	NA
OLN_00188	gene product name	Creatinine amidohydrolase	FO biosynthesis ArfB	2-amino-5-formylamino-6-ribosylaminopyrimidin-4(3H)-one 5'-monophosphate deformylase
	EC	NA	NA	EC 3.5.1.102
	gene name	NA	-	arfB
OLN_00189	gene product name	H/ACA RNA-protein complex component Nop10p	Ribosome biogenesis protein Nop10	Ribosome biogenesis protein Nop10
	EC	NA	NA	NA
	gene name	NA	-	nop10
OLN_00190	gene product name	General stress protein 13	Eukaryotic translation initiation factor 2 alpha subunit	Translation initiation factor 2 subunit alpha
	EC	NA	NA	NA
	gene name	yugI	-	eif2a
OLN_00191	gene product name	Methyl-coenzyme M reductase operon protein D	Methyl coenzyme M reductase operon protein D	Methyl-coenzyme M reductase II operon protein D
	EC	NA	NA	NA
	gene name	NA	-	mrtD:mtrD
OLN_00192	gene product name	Electron transport complex subunit RsxB	Uncharacterized protein MJ0119	Uncharacterized protein MJ0119
	EC	NA	NA	NA
	gene name	rsxB_1	-	NA
OLN_00193	gene product name	Urease accessory protein UreG	Ni2+-binding GTPase involved in regulation of expression and maturation of hydrogenase	Uncharacterized protein MJ0120
	EC	NA	NA	NA
	gene name	ureG	-	NA
OLN_00194	gene product name	sn-glycerol-3-phosphate import ATP-binding protein UgpC	Uncharacterized ABC transporter ATP-binding protein MJ0121	Uncharacterized ABC transporter ATP-binding protein MJ0121
	EC	EC 3.6.3.20	NA	NA
	gene name	ugpC	-	NA
OLN_00195	gene product name	Methylthioribose-1-phosphate isomerase	Ribose-1,5-bisphosphate isomerase	Ribose 1,5-bisphosphate isomerase
	EC	EC 5.3.1.23	NA	EC 5.3.1.-
	gene name	mtnA_1	-	NA
OLN_00196	gene product name	hypothetical protein	NA	Uncharacterized protein MJ0123
	EC	NA	NA	NA
	gene name	NA	-	NA
OLN_00197	gene product name	Type I restriction enzyme EcoR124II R protein	Type I restriction-modification system, restriction subunit R	Uncharacterized protein MJ0124
	EC	EC 3.1.21.3	EC 3.1.21.3	NA
	gene name	hsdR_2	-	NA
OLN_00198	gene product name	hypothetical protein	Type I restriction-modification system, restriction subunit R	NA
	EC	NA	EC 3.1.21.3	NA
	gene name	NA	-	NA
OLN_00199	gene product name	hypothetical protein	NA	UPF0331 protein MJ0125:UPF0331 protein MJ1216
	EC	NA	NA	NA
	gene name	NA	-	NA
OLN_00200	gene product name	Nucleotidyltransferase domain protein	NA	Uncharacterized protein MJ0126:Uncharacterized protein MJ1217
	EC	NA	NA	NA
	gene name	NA	-	NA
OLN_00201	gene product name	hypothetical protein	UPF0331 protein MJ0127	UPF0331 protein MJ0127
	EC	NA	NA	NA
	gene name	NA	-	NA
OLN_00202	gene product name	Nucleotidyltransferase domain protein	NA	Uncharacterized protein MJ1215:Uncharacterized protein MJ0128
	EC	NA	NA	NA
	gene name	NA	-	NA
OLN_00203	gene product name	hypothetical protein	NA	Uncharacterized protein MJ0129
	EC	NA	NA	NA
	gene name	NA	-	NA
OLN_00204	gene product name	hypothetical protein	NA	NA
	EC	NA	NA	NA
	gene name	NA	-	NA
OLN_00205	gene product name	Type-1 restriction enzyme EcoKI specificity protein	Type I restriction-modification system, specificity subunit S	Type-1 restriction enzyme MjaXIP specificity protein
	EC	NA	EC 3.1.21.3	NA
	gene name	hsdS_1	-	NA
OLN_00206	gene product name	hypothetical protein	NA	Uncharacterized protein MJ0131
	EC	NA	NA	NA
	gene name	NA	-	NA
OLN_00207	gene product name	N-6 DNA Methylase	Type I restriction-modification system, DNA-methyltransferase subunit M	Uncharacterized protein MJ0132
	EC	NA	EC 2.1.1.72	NA
	gene name	NA	-	NA
OLN_00208	gene product name	putative type I restriction enzymeP M protein	Type I restriction-modification system, DNA-methyltransferase subunit M	Uncharacterized adenine-specific methylase MJ1220
	EC	EC 2.1.1.72	EC 2.1.1.72	EC 2.1.1.72
	gene name	NA	-	NA
OLN_00209	gene product name	endonuclease 4	Endonuclease IV	Uncharacterized protein MJ0133
	EC	EC 3.1.21.2	EC 3.1.21.2	NA
	gene name	nfo_1	-	NA
OLN_00210	gene product name	tRNA (adenine(58)-N(1))-methyltransferase TrmI	tRNA (adenine57/58-N1)-methyltransferase	tRNA (adenine(57)-N(1)/adenine(58)-N(1))-methyltransferase TrmI
	EC	EC 2.1.1.220	EC 2.1.1.36	EC 2.1.1.219
	gene name	trmI	-	trmI
OLN_00211	gene product name	Ribonuclease HII	Ribonuclease HII	Ribonuclease HII
	EC	EC 3.1.26.4	EC 3.1.26.4	EC 3.1.26.4
	gene name	rnhB	-	rnhB
OLN_00212	gene product name	hypothetical protein	Phosphoribosylaminoimidazolecarboxamide formyltransferase [alternate form]	5-formaminoimidazole-4-carboxamide-1-(beta)-D-ribofuranosyl 5'-monophosphate synthetase
	EC	NA	NA	EC 6.3.4.-
	gene name	NA	-	purP
OLN_00213	gene product name	Serine dehydrogenase proteinase	NA	Uncharacterized protein MJ0137
	EC	NA	NA	NA
	gene name	NA	-	NA
OLN_00214	gene product name	Cobyric acid synthase	Cobyrinic acid A,C-diamide synthase	Putative glutamine amidotransferase-like protein MJ0138
	EC	NA	NA	NA
	gene name	cobQ_1	-	NA
OLN_00215	gene product name	voltage-gated potassium channel	NA	Hyperpolarization-activated voltage-gated potassium channel
	EC	NA	NA	NA
	gene name	NA	-	mvp
OLN_00216	gene product name	Voltage-gated potassium channel Kch	Potassium channel protein 1 (MjK1)	Potassium channel protein 1
	EC	NA	NA	NA
	gene name	kch_1	-	NA
OLN_00217	gene product name	hypothetical protein	NA	NA
	EC	NA	NA	NA
	gene name	NA	-	NA
OLN_00218	gene product name	hypothetical protein	NA	Uncharacterized protein MJ0139.1
	EC	NA	NA	NA
	gene name	NA	-	NA
OLN_00219	gene product name	Precorrin-2 dehydrogenase	Siroheme synthase / Precorrin-2 oxidase / Sirohydrochlorin ferrochelatase	Uncharacterized protein MJ0140
	EC	EC 1.3.1.76	EC 1.3.1.76:4.99.1.4	NA
	gene name	sirC	-	NA
OLN_00220	gene product name	Nucleotidyltransferase domain protein	NA	Uncharacterized protein MJ0141
	EC	NA	NA	NA
	gene name	NA	-	NA
OLN_00221	gene product name	HEPN domain protein	NA	UPF0332 protein MJ0142
	EC	NA	NA	NA
	gene name	NA	-	NA
OLN_00222	gene product name	Glutamyl-tRNA reductase	Glutamyl-tRNA reductase	Glutamyl-tRNA reductase
	EC	EC 1.2.1.70	EC 1.2.1.70	EC 1.2.1.70
	gene name	hemA	-	hemA
OLN_00223	gene product name	tRNA-dihydrouridine synthase B	tRNA dihydrouridine synthase B like	Uncharacterized protein MJ0144
	EC	NA	NA	NA
	gene name	NA	-	NA
OLN_00224	gene product name	GTP cyclohydrolase III	GTP cyclohydrolase III	GTP cyclohydrolase III
	EC	NA	EC 3.5.4.29	EC 3.5.4.29
	gene name	NA	-	gch3
OLN_00225	gene product name	Electron transport complex subunit RsxB	2-oxoglutarate oxidoreductase, delta subunit, putative	Uncharacterized ferredoxin MJ0146
	EC	NA	EC 1.2.7.3	NA
	gene name	rsxB_2	-	NA
OLN_00226	gene product name	Archaeal ATPase	NA	Uncharacterized ATP-binding protein MJ0147
	EC	NA	NA	NA
	gene name	NA	-	NA
OLN_00227	gene product name	tRNA pseudouridine synthase B	tRNA pseudouridine 55 synthase	Probable tRNA pseudouridine synthase B
	EC	EC 5.4.99.25	EC 4.2.1.70	EC 5.4.99.25
	gene name	truB	-	truB
OLN_00228	gene product name	Putative F0F1-ATPase subunit (ATPase_gene1)	NA	Uncharacterized protein MJ0149
	EC	NA	NA	NA
	gene name	NA	-	NA
OLN_00229	gene product name	V4R domain protein	NA	Uncharacterized protein MJ0150
	EC	NA	NA	NA
	gene name	NA	-	NA
OLN_00230	gene product name	Regulatory protein AsnC	NA	HTH-type transcriptional regulator Ptr1
	EC	NA	NA	NA
	gene name	asnC_1	-	ptr1
OLN_00231	gene product name	Carbon monoxide dehydrogenase/acetyl-CoA synthase subunit alpha	CO dehydrogenase/acetyl-CoA synthase, acetyl-CoA synthase subunit	Acetyl-CoA decarbonylase/synthase complex subunit beta 1
	EC	EC 2.3.1.169	EC 2.3.1.169	EC 2.3.1.-
	gene name	NA	-	cdhC1
OLN_00232	gene product name	Carbon monoxide dehydrogenase 1	CO dehydrogenase/acetyl-CoA synthase subunit alpha, CO dehydrogenase subcomplex	Acetyl-CoA decarbonylase/synthase complex subunit alpha
	EC	EC 1.2.99.2	EC 1.2.99.2	EC 1.2.99.2
	gene name	cooS1_1	-	cdhA
OLN_00233	gene product name	acetyl-CoA decarbonylase/synthase complex subunit epsilon	CO dehydrogenase/acetyl-CoA synthase subunit epsilon, CO dehydrogenase subcomplex	Acetyl-CoA decarbonylase/synthase complex subunit epsilon
	EC	NA	EC 1.2.99.2	NA
	gene name	NA	-	cdhB
OLN_00234	gene product name	Iron-sulfur protein	Iron-sulfur protein clustered with CO dehydrogenase/acetyl-CoA synthase	Uncharacterized ferredoxin MJ0155
	EC	NA	NA	NA
	gene name	cooF_1	-	NA
OLN_00235	gene product name	Carbon monoxide dehydrogenase/acetyl-CoA synthase subunit alpha	CO dehydrogenase/acetyl-CoA synthase subunit beta, acetyl-CoA synthase	Acetyl-CoA decarbonylase/synthase complex subunit beta 2
	EC	EC 2.3.1.169	EC 2.3.1.169	EC 2.3.1.-
	gene name	NA	-	cdhC2
OLN_00236	gene product name	hypothetical protein	NA	NA
	EC	NA	NA	NA
	gene name	NA	-	NA
OLN_00237	gene product name	hypothetical protein	Uncharacterized protein MJ0157	Uncharacterized protein MJ0157
	EC	NA	NA	NA
	gene name	NA	-	NA
OLN_00238	gene product name	L-seryl-tRNA(Sec) selenium transferase	UPF0425 pyridoxal phosphate-dependent protein MJ0158	UPF0425 pyridoxal phosphate-dependent protein MJ0158
	EC	EC 2.9.1.1	NA	NA
	gene name	selA	-	NA
OLN_00239	gene product name	Ribonuclease R winged-helix domain protein	Transcriptional repressor of nif and glnA operons	Uncharacterized protein MJ0159
	EC	NA	NA	NA
	gene name	NA	-	NA
OLN_00240	gene product name	Aspartyl/glutamyl-tRNA(Asn/Gln) amidotransferase subunit B	Aspartyl-tRNA(Asn) amidotransferase subunit B @ Glutamyl-tRNA(Gln) amidotransferase subunit B	Aspartyl/glutamyl-tRNA(Asn/Gln) amidotransferase subunit B
	EC	EC 6.3.5.-	EC 6.3.5.6:6.3.5.7	EC 6.3.5.-
	gene name	gatB_2	-	gatB
OLN_00241	gene product name	Putative acetolactate synthase small subunit	Acetolactate synthase small subunit	Probable acetolactate synthase small subunit
	EC	EC 2.2.1.6	EC 2.2.1.6	EC 2.2.1.6
	gene name	ilvH	-	ilvN:ilvH
OLN_00242	gene product name	Ribonuclease	Protein similar to polyadenylation specificity factor, MJ0162 type	Uncharacterized protein MJ0162
	EC	EC 3.1.-.-	NA	NA
	gene name	NA	-	NA
OLN_00243	gene product name	Roadblock/LC7 domain protein	Uncharacterized protein MJ0163	Uncharacterized protein MJ0163
	EC	NA	NA	NA
	gene name	NA	-	NA
OLN_00244	gene product name	hypothetical protein	Uncharacterized protein MJ0164	Uncharacterized protein MJ0164
	EC	NA	NA	NA
	gene name	NA	-	NA
OLN_00245	gene product name	N5-carboxyaminoimidazole ribonucleotide mutase	Circadian phase modifier	Uncharacterized protein MJ0165
	EC	EC 5.4.99.18	NA	NA
	gene name	purE_1	-	NA
OLN_00246	gene product name	hypothetical protein	UPF0204 protein MJ0166	D-tyrosyl-tRNA(Tyr) deacylase
	EC	NA	NA	EC 3.1.-.-
	gene name	NA	-	dtdA
OLN_00247	gene product name	Molybdenum cofactor biosynthesis protein B	Molybdenum cofactor biosynthesis protein MoaB	Probable molybdopterin adenylyltransferase
	EC	NA	NA	EC 2.7.7.75
	gene name	moaB	-	moaB
OLN_00248	gene product name	Histone-like transcription factor (CBF/NF-Y) and archaeal histone	Archaeal histone	Probable archaeal histone 1:Probable archaeal histone 2:Probable archaeal histone 4
	EC	NA	NA	NA
	gene name	NA	-	NA
OLN_00249	gene product name	Septum site-determining protein MinD	Septum site-determining protein MinD	Uncharacterized ATP-binding protein MJ0169
	EC	NA	NA	NA
	gene name	minD_1	-	NA
OLN_00250	gene product name	Low conductance mechanosensitive channel YnaI	NA	Small-conductance mechanosensitive channel MscMJ
	EC	NA	NA	NA
	gene name	ynaI_1	-	NA
OLN_00251	gene product name	Putative DNA ligase-like protein/MT0965	ATP-dependent DNA ligase	DNA ligase
	EC	NA	EC 6.5.1.1	EC 6.5.1.1
	gene name	NA	-	lig
OLN_00252	gene product name	Protein-L-isoaspartate O-methyltransferase	Protein-L-isoaspartate O-methyltransferase	Protein-L-isoaspartate O-methyltransferase
	EC	EC 2.1.1.77	EC 2.1.1.77	EC 2.1.1.77
	gene name	pcm	-	pcm
OLN_00253	gene product name	putative transcriptional regulator	NA	Putative transcriptional regulatory protein MJ0173
	EC	NA	NA	NA
	gene name	NA	-	NA
OLN_00254	gene product name	peptide chain release factor 1	putative cell division protein [Pyrobaculum aerophilum]; COG1537: Predicted RNA-binding proteins	Protein pelota homolog
	EC	NA	NA	EC 3.1.-.-
	gene name	NA	-	pelA
OLN_00255	gene product name	Translin family protein	Uncharacterized protein MJ0175	Uncharacterized protein MJ0175
	EC	NA	NA	NA
	gene name	NA	-	NA
OLN_00256	gene product name	50S ribosomal protein L3	LSU ribosomal protein L3e (L3p)	50S ribosomal protein L3
	EC	NA	NA	NA
	gene name	rplC	-	rpl3
OLN_00257	gene product name	50S ribosomal protein L4	LSU ribosomal protein L1e (L4p)	50S ribosomal protein L4
	EC	NA	NA	NA
	gene name	rplD	-	rpl4
OLN_00258	gene product name	50S ribosomal protein L23	LSU ribosomal protein L23Ae (L23p)	50S ribosomal protein L23P
	EC	NA	NA	NA
	gene name	rplW	-	rpl23p
OLN_00259	gene product name	50S ribosomal protein L2	LSU ribosomal protein L8e (L2p)	50S ribosomal protein L2
	EC	NA	NA	NA
	gene name	rplB	-	rpl2
OLN_00260	gene product name	30S ribosomal protein S19	SSU ribosomal protein S15e (S19p)	30S ribosomal protein S19
	EC	NA	NA	NA
	gene name	rpsS	-	rps19
OLN_00261	gene product name	hypothetical protein	NA	Uncharacterized protein MJ0181
	EC	NA	NA	NA
	gene name	NA	-	NA
OLN_00262	gene product name	KAP family P-loop domain protein	NA	Uncharacterized protein MJ0182
	EC	NA	NA	NA
	gene name	NA	-	NA
OLN_00263	gene product name	hypothetical protein	NA	Uncharacterized protein MJ0183
	EC	NA	NA	NA
	gene name	NA	-	NA
OLN_00264	gene product name	hypothetical protein	NA	Uncharacterized protein MJ0184
	EC	NA	NA	NA
	gene name	NA	-	NA
OLN_00265	gene product name	hypothetical protein	NA	Uncharacterized protein MJ0185
	EC	NA	NA	NA
	gene name	NA	-	NA
OLN_00266	gene product name	hypothetical protein	NA	NA
	EC	NA	NA	NA
	gene name	NA	-	NA
OLN_00267	gene product name	Arginine biosynthesis bifunctional protein ArgJ	Glutamate N-acetyltransferase / N-acetylglutamate synthase	Glutamate N-acetyltransferase alpha chain:Glutamate N-acetyltransferase:Glutamate N-acetyltransferase beta chain
	EC	NA	EC 2.3.1.35:2.3.1.1	EC 2.3.1.35
	gene name	argJ	-	argJ
OLN_00268	gene product name	Kinase binding protein CGI-121	NA	Uncharacterized protein MJ0187
	EC	NA	NA	NA
	gene name	NA	-	NA
OLN_00269	gene product name	Magnesium transporter MgtE	CBS/parB domain-containing protein	Uncharacterized protein MJ0188
	EC	NA	NA	NA
	gene name	NA	-	NA
OLN_00270	gene product name	30S ribosomal protein S13	SSU ribosomal protein S18e (S13p)	30S ribosomal protein S13
	EC	NA	NA	NA
	gene name	rpsM	-	rps13
OLN_00271	gene product name	30S ribosomal protein S4	SSU ribosomal protein S9e (S4p)	30S ribosomal protein S4
	EC	NA	NA	NA
	gene name	rpsD	-	rps4
OLN_00272	gene product name	30S ribosomal protein S11	SSU ribosomal protein S14e (S11p)	30S ribosomal protein S11
	EC	NA	NA	NA
	gene name	rpsK	-	rps11
OLN_00273	gene product name	DNA-directed RNA polymerase subunit alpha	DNA-directed RNA polymerase subunit D	DNA-directed RNA polymerase subunit D
	EC	EC 2.7.7.6	EC 2.7.7.6	EC 2.7.7.6
	gene name	rpoA	-	rpoD
OLN_00274	gene product name	50S ribosomal protein L15	LSU ribosomal protein L18e	50S ribosomal protein L18e
	EC	NA	NA	NA
	gene name	rplO_1	-	rpl18e
OLN_00275	gene product name	50S ribosomal protein L13	LSU ribosomal protein L13Ae (L13p)	50S ribosomal protein L13P
	EC	NA	NA	NA
	gene name	rplM	-	rpl13p
OLN_00276	gene product name	30S ribosomal protein S9	SSU ribosomal protein S16e (S9p)	30S ribosomal protein S9
	EC	NA	NA	NA
	gene name	rpsI	-	rps9
OLN_00277	gene product name	DNA-directed RNA polymerase subunit N	DNA-directed RNA polymerase subunit N	DNA-directed RNA polymerase subunit N
	EC	NA	EC 2.7.7.6	EC 2.7.7.6
	gene name	NA	-	rpoN
OLN_00278	gene product name	DNA-directed RNA polymerase subunit K	DNA-directed RNA polymerase subunit K	DNA-directed RNA polymerase subunit K
	EC	NA	EC 2.7.7.6	EC 2.7.7.6
	gene name	NA	-	rpoK
OLN_00279	gene product name	Enolase	Enolase	Uncharacterized protein MJ0198
	EC	EC 4.2.1.11	NA	NA
	gene name	eno_1	-	NA
OLN_00280	gene product name	Ferredoxin-1	Ferredoxin	Uncharacterized ferredoxin MJ0199
	EC	NA	NA	NA
	gene name	NA	-	NA
OLN_00281	gene product name	Hydrogenase isoenzymes formation protein HypC	[NiFe] hydrogenase metallocenter assembly protein HypC	Uncharacterized hydrogenase expression/formation protein MJ0200
	EC	NA	NA	NA
	gene name	hypC	-	NA
OLN_00282	gene product name	SNARE associated Golgi protein	Uncharacterized protein MJ0201	Uncharacterized protein MJ0201
	EC	NA	NA	NA
	gene name	NA	-	NA
OLN_00283	gene product name	hypothetical protein	Uncharacterized protein MJ0202	Uncharacterized protein MJ0202
	EC	NA	NA	NA
	gene name	NA	-	NA
OLN_00284	gene product name	Phosphoribosylformylglycinamidine cyclo-ligase	Phosphoribosylformylglycinamidine cyclo-ligase	Phosphoribosylformylglycinamidine cyclo-ligase
	EC	EC 6.3.3.1	EC 6.3.3.1	EC 6.3.3.1
	gene name	purM	-	purM
OLN_00285	gene product name	Amidophosphoribosyltransferase precursor	Amidophosphoribosyltransferase	Probable amidophosphoribosyltransferase
	EC	EC 2.4.2.14	EC 2.4.2.14	EC 2.4.2.14
	gene name	purF	-	purF
OLN_00286	gene product name	Aspartate-semialdehyde dehydrogenase	Aspartate-semialdehyde dehydrogenase	Aspartate-semialdehyde dehydrogenase
	EC	EC 1.2.1.11	EC 1.2.1.11	EC 1.2.1.11
	gene name	asd	-	asd
OLN_00287	gene product name	hypothetical protein	Uncharacterized protein MJ0206	Uncharacterized protein MJ0206
	EC	NA	NA	NA
	gene name	NA	-	NA
OLN_00288	gene product name	hypothetical protein	NA	Uncharacterized protein MJ0207
	EC	NA	NA	NA
	gene name	NA	-	NA
OLN_00289	gene product name	Electron transport protein HydN	Archaeal flavoprotein COG1036	Uncharacterized protein MJ0208
	EC	NA	NA	NA
	gene name	hydN	-	NA
OLN_00290	gene product name	hypothetical protein	Phosphopantothenate synthetase, archaeal	Probable pantothenate synthetase
	EC	NA	NA	EC 6.3.2.-
	gene name	NA	-	NA
OLN_00291	gene product name	Succinyl-CoA ligase [ADP-forming] subunit beta	Succinyl-CoA ligase [ADP-forming] beta chain	Succinyl-CoA ligase [ADP-forming] subunit beta
	EC	EC 6.2.1.5	EC 6.2.1.5	EC 6.2.1.5
	gene name	sucC	-	sucC
OLN_00292	gene product name	hypothetical protein	NA	Uncharacterized protein MJ0210.1
	EC	NA	NA	NA
	gene name	NA	-	NA
OLN_00293	gene product name	UDP-glucose 4-epimerase	UDP-glucose 4-epimerase	Putative UDP-glucose 4-epimerase
	EC	EC 5.1.3.2	EC 5.1.3.2	EC 5.1.3.2
	gene name	NA	-	NA
OLN_00294	gene product name	DNA/RNA-binding protein albA	DNA/RNA-binding protein Alba	DNA/RNA-binding protein Alba
	EC	NA	NA	NA
	gene name	NA	-	albA
OLN_00295	gene product name	hypothetical protein	NA	Uncharacterized protein MJ0213
	EC	NA	NA	NA
	gene name	NA	-	NA
OLN_00296	gene product name	hydrogenase nickel incorporation protein HypA	[NiFe] hydrogenase nickel incorporation protein HypA	Probable hydrogenase nickel incorporation protein HypA
	EC	NA	NA	NA
	gene name	hypA	-	hypA
OLN_00297	gene product name	hypothetical protein	NA	Uncharacterized protein MJ0215:Uncharacterized protein MJECL20
	EC	NA	NA	NA
	gene name	NA	-	NA
OLN_00298	gene product name	V-type sodium ATPase subunit B	V-type ATP synthase subunit B	V-type ATP synthase beta chain
	EC	NA	EC 3.6.3.14	NA
	gene name	ntpB	-	atpB
OLN_00299	gene product name	V-type sodium ATPase catalytic subunit A	V-type ATP synthase subunit A	V-type ATP synthase alpha chain
	EC	EC 3.6.3.15	EC 3.6.3.14	EC 3.6.3.14
	gene name	ntpA	-	atpA
OLN_00300	gene product name	V-type sodium ATPase subunit G	V-type ATP synthase subunit F	V-type ATP synthase subunit F
	EC	NA	EC 3.6.3.14	NA
	gene name	ntpG	-	atpF
OLN_00301	gene product name	V-type ATP synthase subunit C	V-type ATP synthase subunit C	V-type ATP synthase subunit C
	EC	NA	EC 3.6.3.14	NA
	gene name	atpC	-	atpC
OLN_00302	gene product name	V-type proton ATPase subunit E	V-type ATP synthase subunit E	V-type ATP synthase subunit E
	EC	NA	EC 3.6.3.14	NA
	gene name	atpE	-	atpE
OLN_00303	gene product name	V-type sodium ATPase subunit K	V-type ATP synthase subunit K	Probable ATPase proteolipid chain
	EC	NA	EC 3.6.3.14	NA
	gene name	ntpK	-	NA
OLN_00304	gene product name	V-type ATP synthase subunit I	V-type ATP synthase subunit I	V-type ATP synthase subunit I
	EC	NA	EC 3.6.3.14	NA
	gene name	NA	-	atpI
OLN_00305	gene product name	hypothetical protein	V-type ATP synthase subunit G	Uncharacterized protein MJ0223
	EC	NA	EC 3.6.3.14	NA
	gene name	NA	-	NA
OLN_00306	gene product name	hypothetical protein	Uncharacterized protein conserved in archaea (DUF531)	Uncharacterized protein MJ0224
	EC	NA	NA	NA
	gene name	NA	-	NA
OLN_00307	gene product name	Endonuclease NucS	Protein of unknown function DUF91	Endonuclease NucS
	EC	NA	NA	EC 3.1.-.-
	gene name	nucS_2	-	nucS
OLN_00308	gene product name	Non-canonical purine NTP pyrophosphatase	Xanthosine/inosine triphosphate pyrophosphatase	Non-canonical purine NTP pyrophosphatase
	EC	EC 3.6.1.19	NA	EC 3.6.1.19
	gene name	NA	-	NA
OLN_00309	gene product name	hypothetical protein	NA	Uncharacterized protein MJ0226.1
	EC	NA	NA	NA
	gene name	NA	-	NA
OLN_00310	gene product name	hypothetical protein	NA	Uncharacterized protein MJ0226.2
	EC	NA	NA	NA
	gene name	NA	-	NA
OLN_00311	gene product name	ATP:dephospho-CoA triphosphoribosyl transferase	Triphosphoribosyl-dephospho-CoA synthetase	Uncharacterized protein MJ0227
	EC	NA	NA	NA
	gene name	NA	-	NA
OLN_00312	gene product name	Glycine--tRNA ligase	Glycyl-tRNA synthetase	Glycine--tRNA ligase
	EC	EC 6.1.1.14	EC 6.1.1.14	EC 6.1.1.14
	gene name	glyQS	-	glyS
OLN_00313	gene product name	Bacterial regulatory protein, arsR family	NA	Uncharacterized HTH-type transcriptional regulator MJ0229
	EC	NA	NA	NA
	gene name	NA	-	NA
OLN_00314	gene product name	hypothetical protein	NA	Uncharacterized protein MJ0230
	EC	NA	NA	NA
	gene name	NA	-	NA
OLN_00315	gene product name	protease TldD	TldE protein, part of TldE/TldD proteolytic complex	Uncharacterized protein MJ0231
	EC	NA	NA	NA
	gene name	NA	-	NA
OLN_00316	gene product name	Enolase	Enolase	Enolase
	EC	EC 4.2.1.11	EC 4.2.1.11	EC 4.2.1.11
	gene name	eno_2	-	eno
OLN_00317	gene product name	hypothetical protein	NA	Uncharacterized protein MJ0233
	EC	NA	NA	NA
	gene name	NA	-	NA
OLN_00318	gene product name	Anthranilate phosphoribosyltransferase	Anthranilate phosphoribosyltransferase	Anthranilate phosphoribosyltransferase
	EC	EC 2.4.2.18	EC 2.4.2.18	EC 2.4.2.18
	gene name	trpD	-	trpD
OLN_00319	gene product name	hypothetical protein	Uncharacterized protein MJ0235	Uncharacterized protein MJ0235
	EC	NA	NA	NA
	gene name	NA	-	NA
OLN_00320	gene product name	Bifunctional thiamine biosynthesis protein ThiDN	Phosphomethylpyrimidine kinase / Thiamin-phosphate synthase ThiN	Hydroxymethylpyrimidine/phosphomethylpyrimidine kinase:Bifunctional thiamine biosynthesis protein ThiDN:Thiamine-phosphate synthase ThiN
	EC	NA	EC 2.7.4.7:2.5.1.3	EC 2.7.4.7:EC 2.7.1.49:EC 2.5.1.3
	gene name	thiDN	-	thiDN
OLN_00321	gene product name	Arginine--tRNA ligase	Arginyl-tRNA synthetase	Arginine--tRNA ligase
	EC	EC 6.1.1.19	EC 6.1.1.19	EC 6.1.1.19
	gene name	argS	-	argS
OLN_00322	gene product name	Aminodeoxychorismate/anthranilate synthase component 2	Anthranilate synthase, amidotransferase component	Anthranilate synthase component II
	EC	EC 2.6.1.85	EC 4.1.3.27	EC 4.1.3.27
	gene name	pabA	-	trpG
OLN_00323	gene product name	hypothetical protein	Uncharacterized protein MJ0239	Uncharacterized protein MJ0239
	EC	NA	NA	NA
	gene name	NA	-	NA
OLN_00324	gene product name	hypothetical protein	NA	NA
	EC	NA	NA	NA
	gene name	NA	-	NA
OLN_00325	gene product name	CYTH domain protein	Adenylate cyclase	Uncharacterized protein MJ0240
	EC	NA	EC 4.6.1.1	NA
	gene name	NA	-	NA
OLN_00326	gene product name	Transcriptional regulator	Uncharacterized protein MJ0241	Uncharacterized protein MJ0241
	EC	NA	NA	NA
	gene name	NA	-	NA
OLN_00327	gene product name	aspartyl/glutamyl-tRNA amidotransferase subunit C	Aspartyl-tRNA(Asn) amidotransferase subunit C @ Glutamyl-tRNA(Gln) amidotransferase subunit C	Probable glutamyl-tRNA(Gln) amidotransferase subunit C
	EC	NA	EC 6.3.5.6:6.3.5.7	EC 6.3.5.-
	gene name	NA	-	NA
OLN_00328	gene product name	4-hydroxy-tetrahydrodipicolinate synthase	4-hydroxy-tetrahydrodipicolinate synthase	4-hydroxy-tetrahydrodipicolinate synthase
	EC	EC 4.3.3.7	EC 4.3.3.7	EC 4.3.3.7
	gene name	dapA	-	dapA
OLN_00329	gene product name	30S ribosomal protein S17e	SSU ribosomal protein S17e	30S ribosomal protein S17e
	EC	NA	NA	NA
	gene name	NA	-	rps17e
OLN_00330	gene product name	P-protein	Chorismate mutase I	Uncharacterized protein MJ0246
	EC	NA	EC 5.4.99.5	NA
	gene name	pheA_1	-	NA
OLN_00331	gene product name	DNA polymerase sliding clamp	DNA polymerase sliding clamp protein PCNA	DNA polymerase sliding clamp
	EC	NA	NA	NA
	gene name	NA	-	pcn
OLN_00332	gene product name	hypothetical protein	Uncharacterized protein MJ0248	Uncharacterized protein MJ0248
	EC	NA	NA	NA
	gene name	NA	-	NA
OLN_00333	gene product name	50S ribosomal protein L44e	LSU ribosomal protein L44e	50S ribosomal protein L44e
	EC	NA	NA	NA
	gene name	NA	-	rpl44e
OLN_00334	gene product name	30S ribosomal protein S27e	SSU ribosomal protein S27e	30S ribosomal protein S27e
	EC	NA	NA	NA
	gene name	NA	-	rps27e
OLN_00335	gene product name	hypothetical protein	NA	Uncharacterized ferredoxin MJ0251
	EC	NA	NA	NA
	gene name	NA	-	NA
OLN_00336	gene product name	Orotidine 5'-phosphate decarboxylase	Orotidine 5'-phosphate decarboxylase	Orotidine 5'-phosphate decarboxylase
	EC	EC 4.1.1.23	EC 4.1.1.23	EC 4.1.1.23
	gene name	pyrF	-	pyrF
OLN_00337	gene product name	Hydrogenase 2 maturation protease	Hydrogenase maturation protease	Putative hydrogenase maturation protease MJ0253
	EC	EC 3.4.23.-	EC 3.4.24.-	EC 3.4.23.-
	gene name	hybD	-	NA
OLN_00338	gene product name	Protein RecA	DNA repair and recombination protein RadB	DNA repair and recombination protein RadB
	EC	NA	NA	NA
	gene name	recA_1	-	radB
OLN_00339	gene product name	Phosphosulfolactate synthase	Phosphosulfolactate synthase	Phosphosulfolactate synthase
	EC	EC 4.4.1.19	EC 4.4.1.19	EC 4.4.1.19
	gene name	yitD	-	comA
OLN_00340	gene product name	hypothetical protein	Sulfopyruvate decarboxylase - alpha subunit	Sulfopyruvate decarboxylase subunit alpha
	EC	NA	EC 4.1.1.79	EC 4.1.1.79
	gene name	NA	-	comD
OLN_00341	gene product name	hypothetical protein	Sulfopyruvate decarboxylase - beta subunit	Sulfopyruvate decarboxylase subunit beta
	EC	NA	EC 4.1.1.79	EC 4.1.1.79
	gene name	NA	-	comE
OLN_00342	gene product name	Cyclic pyranopterin monophosphate synthase	Fe-S OXIDOREDUCTASE (1.8.-.-) Wyeosine biosynthesis	tRNA wyosine derivatives biosynthesis protein Taw1
	EC	NA	NA	NA
	gene name	moaA_2	-	taw1
OLN_00343	gene product name	UDP-N-acetylmuramoylalanine--D-glutamate ligase	methanogen enzyme similar to murein synthesis amino acid ligase	Uncharacterized protein MJ0258
	EC	EC 6.3.2.9	NA	NA
	gene name	murD	-	NA
OLN_00344	gene product name	hypothetical protein	Uncharacterized protein MJ0259	Uncharacterized protein MJ0259
	EC	NA	NA	NA
	gene name	NA	-	NA
OLN_00345	gene product name	hypothetical protein	Signal peptidase I	Uncharacterized protein MJ0260
	EC	NA	EC 3.4.21.89	NA
	gene name	NA	-	NA
OLN_00346	gene product name	Non-canonical purine NTP phosphatase	Inosine/xanthosine triphosphatase	Probable non-canonical purine NTP phosphatase
	EC	EC 3.6.1.-	EC 3.6.1.-	EC 3.6.1.-
	gene name	NA	-	NA
OLN_00347	gene product name	Translation initiation factor IF-2	Translation initiation factor 2 @ intein-containing	Probable translation initiation factor IF-2:Pab infB intein
	EC	NA	NA	NA
	gene name	infB_1	-	infB
OLN_00348	gene product name	Photosystem I assembly protein Ycf3	NA	TPR repeat-containing protein MJ0263
	EC	NA	NA	NA
	gene name	ycf3_1	-	NA
OLN_00349	gene product name	Iron-sulfur protein	Pyruvate:ferredoxin oxidoreductase, porF subunit	Uncharacterized protein MJ0264
	EC	NA	EC 1.2.7.1	NA
	gene name	cooF_2	-	NA
OLN_00350	gene product name	Hydrogenase-4 component A	Pyruvate:ferredoxin oxidoreductase, porE subunit	Uncharacterized ferredoxin MJ0265
	EC	EC 1.-.-.-	EC 1.2.7.1	NA
	gene name	hyfA	-	NA
OLN_00351	gene product name	Pyruvate synthase subunit PorB	Pyruvate:ferredoxin oxidoreductase, beta subunit	Pyruvate synthase subunit PorB
	EC	EC 1.2.7.1	EC 1.2.7.1	EC 1.2.7.1
	gene name	porB	-	porB
OLN_00352	gene product name	Pyruvate synthase subunit PorA	Pyruvate:ferredoxin oxidoreductase, alpha subunit	Pyruvate synthase subunit PorA
	EC	EC 1.2.7.1	EC 1.2.7.1	EC 1.2.7.1
	gene name	porA	-	porA
OLN_00353	gene product name	Pyruvate synthase subunit PorD	Pyruvate:ferredoxin oxidoreductase, delta subunit	Pyruvate synthase subunit PorD
	EC	NA	EC 1.2.7.1	NA
	gene name	porD	-	porD
OLN_00354	gene product name	Pyruvate synthase subunit PorC	Pyruvate:ferredoxin oxidoreductase, gamma subunit	Pyruvate synthase subunit PorC
	EC	EC 1.2.7.1	EC 1.2.7.1	EC 1.2.7.1
	gene name	porC	-	porC
OLN_00355	gene product name	hypothetical protein	NA	Uncharacterized protein MJ0270
	EC	NA	NA	NA
	gene name	NA	-	NA
OLN_00356	gene product name	hypothetical protein	NA	NA
	EC	NA	NA	NA
	gene name	NA	-	NA
OLN_00357	gene product name	hypothetical protein	NA	Uncharacterized protein MJ0271
	EC	NA	NA	NA
	gene name	NA	-	NA
OLN_00358	gene product name	hypothetical protein	Uncharacterized HTH-type transcriptional regulator MJ0272	Uncharacterized HTH-type transcriptional regulator MJ0272
	EC	NA	NA	NA
	gene name	NA	-	NA
OLN_00359	gene product name	hypothetical protein	NA	NA
	EC	NA	NA	NA
	gene name	NA	-	NA
OLN_00360	gene product name	hypothetical protein	Uncharacterized protein MJ0273	Uncharacterized protein MJ0273
	EC	NA	NA	NA
	gene name	NA	-	NA
OLN_00361	gene product name	Radical SAM superfamily protein	Uncharacterized protein MJ0274	Uncharacterized protein MJ0274
	EC	NA	NA	NA
	gene name	NA	-	NA
OLN_00362	gene product name	hypothetical protein	NA	Uncharacterized protein MJ0275
	EC	NA	NA	NA
	gene name	NA	-	NA
OLN_00363	gene product name	hypothetical protein	NA	Uncharacterized protein MJ0275.1
	EC	NA	NA	NA
	gene name	NA	-	NA
OLN_00364	gene product name	2-oxoglutarate oxidoreductase subunit KorA	2-oxoglutarate oxidoreductase, alpha subunit	2-oxoglutarate synthase subunit KorA
	EC	EC 1.2.-.-	EC 1.2.7.3	EC 1.2.7.3
	gene name	korA	-	korA
OLN_00365	gene product name	Acetolactate synthase large subunit	Acetolactate synthase large subunit	Probable acetolactate synthase large subunit
	EC	EC 2.2.1.6	EC 2.2.1.6	EC 2.2.1.6
	gene name	ilvB	-	ilvB
OLN_00366	gene product name	FKBP-type peptidyl-prolyl cis-trans isomerase SlyD	FKBP-type peptidyl-prolyl cis-trans isomerase SlyD	Putative FKBP-type peptidyl-prolyl cis-trans isomerase MJ0278
	EC	EC 5.2.1.8	EC 5.2.1.8	EC 5.2.1.8
	gene name	slyD_1	-	NA
OLN_00367	gene product name	Protoheme IX farnesyltransferase 2	(S)-2,3-di-O-geranylgeranylglyceryl phosphate synthase	Digeranylgeranylglyceryl phosphate synthase
	EC	EC 2.5.1.-	NA	EC 2.5.1.42
	gene name	ctaB2	-	NA
OLN_00368	gene product name	nascent polypeptide-associated complex protein	Nascent polypeptide-associated complex protein	Nascent polypeptide-associated complex protein
	EC	NA	NA	NA
	gene name	NA	-	nac
OLN_00369	gene product name	Peptidase family M54	NA	Archaemetzincin
	EC	NA	NA	EC 3.4.-.-
	gene name	NA	-	amzA
OLN_00370	gene product name	Pyridoxamine 5'-phosphate oxidase	Uncharacterized protein MJ0282	Uncharacterized protein MJ0282
	EC	NA	NA	NA
	gene name	NA	-	NA
OLN_00371	gene product name	Septum site-determining protein MinD	Cytosolic Fe-S cluster assembling factor NBP35	Uncharacterized ATP-binding protein MJ0283
	EC	NA	NA	NA
	gene name	minD_2	-	NA
OLN_00372	gene product name	Ribosomal protein L11 methyltransferase	Predicted RNA methylase COG2263	Uncharacterized protein MJ0284
	EC	NA	NA	NA
	gene name	prmA_1	-	NA
OLN_00373	gene product name	Hsp20/alpha crystallin family protein	Small heat shock protein HSP16.5	Small heat shock protein HSP16.5
	EC	NA	NA	NA
	gene name	NA	-	NA
OLN_00374	gene product name	hypothetical protein	NA	Uncharacterized protein MJ0286
	EC	NA	NA	NA
	gene name	NA	-	NA
OLN_00375	gene product name	hypothetical protein	NA	Uncharacterized protein MJ0287
	EC	NA	NA	NA
	gene name	NA	-	NA
OLN_00376	gene product name	hypothetical protein	NA	Uncharacterized protein MJ0288
	EC	NA	NA	NA
	gene name	NA	-	NA
OLN_00377	gene product name	hypothetical protein	NA	Uncharacterized protein MJ0289
	EC	NA	NA	NA
	gene name	NA	-	NA
OLN_00378	gene product name	hypothetical protein	NA	Uncharacterized protein MJ0290
	EC	NA	NA	NA
	gene name	NA	-	NA
OLN_00379	gene product name	Signal recognition particle receptor FtsY	Signal recognition particle receptor protein FtsY (=alpha subunit) (TC 3.A.5.1.1)	Signal recognition particle receptor FtsY
	EC	NA	NA	NA
	gene name	ftsY	-	ftsY
OLN_00380	gene product name	putative monovalent cation/H+ antiporter subunit G	Energy conserving hydrogenase Ehb protein C	Uncharacterized protein MJ0292
	EC	NA	NA	NA
	gene name	NA	-	NA
OLN_00381	gene product name	Thymidylate kinase	Thymidylate kinase	Probable thymidylate kinase
	EC	EC 2.7.4.9	EC 2.7.4.9	EC 2.7.4.9
	gene name	tmk	-	tmk
OLN_00382	gene product name	ATP-dependent RNA helicase DbpA	FIG003033: Helicase domain protein	Uncharacterized ATP-dependent helicase MJ0294
	EC	EC 3.6.4.13	NA	EC 3.6.4.-
	gene name	dbpA	-	NA
OLN_00383	gene product name	Protein FdhD	Formate dehydrogenase chain D	Protein FdhD homolog
	EC	NA	EC 1.2.1.2	NA
	gene name	fdhD	-	fdhD
OLN_00384	gene product name	N-acyl homoserine lactonase	Uncharacterized protein MJ0296	Uncharacterized protein MJ0296
	EC	EC 3.1.1.81	NA	NA
	gene name	ahlD	-	NA
OLN_00385	gene product name	hypothetical protein	NA	Uncharacterized protein MJ0297
	EC	NA	NA	NA
	gene name	NA	-	NA
OLN_00386	gene product name	flavodoxin	Flavodoxin	Uncharacterized protein MJ0298
	EC	NA	NA	NA
	gene name	NA	-	NA
OLN_00387	gene product name	Fructose-1,6-bisphosphatase	Fructose-1,6-bisphosphatase, type V, archaeal	Uncharacterized protein MJ0299
	EC	NA	EC 3.1.3.11	NA
	gene name	NA	-	NA
OLN_00388	gene product name	HTH-type transcriptional regulator CysL	LysR family transcriptional regulator YeiE	Uncharacterized HTH-type transcriptional regulator MJ0300
	EC	NA	NA	NA
	gene name	cysL	-	NA
OLN_00389	gene product name	Ribonuclease BN	NA	7,8-dihydropterin-6-methyl-4-(beta-D-ribofuranosyl)-aminobenzene-5'-phosphate synthase
	EC	EC 3.1.26.11	NA	EC 2.5.1.105
	gene name	rbn_1	-	NA
OLN_00390	gene product name	Phosphoribosyl-ATP pyrophosphatase	Phosphoribosyl-ATP pyrophosphatase	Phosphoribosyl-ATP pyrophosphatase
	EC	EC 3.6.1.31	EC 3.6.1.31	EC 3.6.1.31
	gene name	hisE	-	hisE
OLN_00391	gene product name	6,7-dimethyl-8-ribityllumazine synthase	6,7-dimethyl-8-ribityllumazine synthase	6,7-dimethyl-8-ribityllumazine synthase
	EC	EC 2.5.1.78	EC 2.5.1.78	EC 2.5.1.78
	gene name	ribH_1	-	ribH
OLN_00392	gene product name	2,3,4,5-tetrahydropyridine-2,6-dicarboxylate N-acetyltransferase	NA	Uncharacterized protein MJ0304
	EC	EC 2.3.1.89	NA	NA
	gene name	dapH	-	NA
OLN_00393	gene product name	Voltage-gated ClC-type chloride channel ClcB	NA	Uncharacterized protein MJ0305
	EC	NA	NA	NA
	gene name	clcB	-	NA
OLN_00394	gene product name	hypothetical protein	NA	Uncharacterized protein MJ0306
	EC	NA	NA	NA
	gene name	NA	-	NA
OLN_00395	gene product name	Thioredoxin	NA	Thioredoxin
	EC	NA	NA	NA
	gene name	trxA	-	trx
OLN_00396	gene product name	hypothetical protein	Uncharacterized protein MJ0308	Uncharacterized protein MJ0308
	EC	NA	NA	NA
	gene name	NA	-	NA
OLN_00397	gene product name	Agmatinase	Agmatinase	Uncharacterized protein MJ0309
	EC	EC 3.5.3.11	EC 3.5.3.11	NA
	gene name	speB	-	NA
OLN_00398	gene product name	Roadblock/LC7 domain protein	Uncharacterized protein MJ0714	Uncharacterized protein MJ0310:Uncharacterized protein MJ0714:Uncharacterized protein MJ1340
	EC	NA	NA	NA
	gene name	NA	-	NA
OLN_00399	gene product name	Roadblock/LC7 domain protein	NA	Uncharacterized protein MJ0311
	EC	NA	NA	NA
	gene name	NA	-	NA
OLN_00400	gene product name	hypothetical protein	NA	Uncharacterized protein MJ0312
	EC	NA	NA	NA
	gene name	NA	-	NA
OLN_00401	gene product name	Spermidine synthase	Spermidine synthase	Probable spermidine synthase
	EC	EC 2.5.1.16	EC 2.5.1.16	EC 2.5.1.16
	gene name	speE_1	-	speE
OLN_00402	gene product name	Helix-turn-helix domain of resolvase	NA	Uncharacterized protein MJ0314
	EC	NA	NA	NA
	gene name	NA	-	NA
OLN_00403	gene product name	S-adenosylmethionine decarboxylase proenzyme precursor	S-adenosylmethionine decarboxylase proenzyme , prokaryotic class 1B	S-adenosylmethionine decarboxylase beta chain:S-adenosylmethionine decarboxylase alpha chain:S-adenosylmethionine decarboxylase proenzyme precursor
	EC	EC 4.1.1.50	EC 4.1.1.50	EC 4.1.1.50
	gene name	speH	-	speH
OLN_00404	gene product name	Pyruvoyl-dependent arginine decarboxylase	Pyruvoyl-dependent arginine decarboxylase	Pyruvoyl-dependent arginine decarboxylase subunit beta:Pyruvoyl-dependent arginine decarboxylase:Pyruvoyl-dependent arginine decarboxylase subunit alpha
	EC	EC 4.1.1.19	EC 4.1.1.19	EC 4.1.1.19
	gene name	pdaD	-	pdaD
OLN_00405	gene product name	hypothetical protein	NA	Uncharacterized protein MJ0317
	EC	NA	NA	NA
	gene name	NA	-	NA
OLN_00406	gene product name	Formyltransferase/hydrolase complex subunit D	Formylmethanofuran--tetrahydromethanopterin N-formyltransferase	Formylmethanofuran--tetrahydromethanopterin formyltransferase
	EC	EC 2.3.1.101	EC 2.3.1.101	EC 2.3.1.101
	gene name	fhcD	-	ftr
OLN_00407	gene product name	hypothetical protein	Uncharacterized protein MJ0319	Uncharacterized protein MJ0319
	EC	NA	NA	NA
	gene name	NA	-	NA
OLN_00408	gene product name	putative GTP-binding protein EngB	GTP-binding protein EngB	Probable GTP-binding protein EngB
	EC	NA	NA	NA
	gene name	engB	-	engB
OLN_00409	gene product name	hypothetical protein	NA	Uncharacterized protein MJ0321
	EC	NA	NA	NA
	gene name	NA	-	NA
OLN_00410	gene product name	30S ribosomal protein S10	SSU ribosomal protein S20e (S10p)	30S ribosomal protein S10
	EC	NA	NA	NA
	gene name	rpsJ	-	rps10
OLN_00411	gene product name	Elongation factor Tu	Translation elongation factor 1 alpha subunit	Elongation factor 1-alpha
	EC	NA	NA	NA
	gene name	tuf	-	tuf
OLN_00412	gene product name	Selenocysteine-specific elongation factor	Translation elongation factor 1 alpha-related protein	Uncharacterized protein MJ0325
	EC	NA	NA	NA
	gene name	selB_1	-	NA
OLN_00413	gene product name	Putative permease YicO	Xanthine/uracil/thiamine/ascorbate permease family protein	Putative permease MJ0326
	EC	NA	NA	NA
	gene name	yicO	-	NA
OLN_00414	gene product name	Dinitrogenase iron-molybdenum cofactor	NA	Uncharacterized protein MJ0327
	EC	NA	NA	NA
	gene name	NA	-	NA
OLN_00415	gene product name	hypothetical protein	NA	Uncharacterized protein MJ0328
	EC	NA	NA	NA
	gene name	NA	-	NA
OLN_00416	gene product name	Phage Mu protein F like protein	NA	Uncharacterized protein MJ0329
	EC	NA	NA	NA
	gene name	NA	-	NA
OLN_00417	gene product name	hypothetical protein	NA	Uncharacterized protein MJ0330
	EC	NA	NA	NA
	gene name	NA	-	NA
OLN_00418	gene product name	Phage virion morphogenesis family protein	NA	Uncharacterized protein MJ0331
	EC	NA	NA	NA
	gene name	NA	-	NA
OLN_00419	gene product name	hypothetical protein	NA	Uncharacterized protein MJ0332
	EC	NA	NA	NA
	gene name	NA	-	NA
OLN_00420	gene product name	hypothetical protein	NA	Uncharacterized protein MJ0332.1
	EC	NA	NA	NA
	gene name	NA	-	NA
OLN_00421	gene product name	hypothetical protein	NA	Uncharacterized protein MJ0333
	EC	NA	NA	NA
	gene name	NA	-	NA
OLN_00422	gene product name	hypothetical protein	NA	Uncharacterized protein MJ0334
	EC	NA	NA	NA
	gene name	NA	-	NA
OLN_00423	gene product name	hypothetical protein	NA	Uncharacterized protein MJ0335
	EC	NA	NA	NA
	gene name	NA	-	NA
OLN_00424	gene product name	hypothetical protein	NA	Uncharacterized protein MJ0336
	EC	NA	NA	NA
	gene name	NA	-	NA
OLN_00425	gene product name	hypothetical protein	NA	Uncharacterized protein MJ0337
	EC	NA	NA	NA
	gene name	NA	-	NA
OLN_00426	gene product name	hypothetical protein	NA	Uncharacterized protein MJ0338
	EC	NA	NA	NA
	gene name	NA	-	NA
OLN_00427	gene product name	hypothetical protein	NA	Uncharacterized protein MJ0339
	EC	NA	NA	NA
	gene name	NA	-	NA
OLN_00428	gene product name	hypothetical protein	NA	Uncharacterized protein MJ0340
	EC	NA	NA	NA
	gene name	NA	-	NA
OLN_00429	gene product name	hypothetical protein	NA	Uncharacterized protein MJ0341
	EC	NA	NA	NA
	gene name	NA	-	NA
OLN_00430	gene product name	hypothetical protein	NA	Uncharacterized protein MJ0342
	EC	NA	NA	NA
	gene name	NA	-	NA
OLN_00431	gene product name	hypothetical protein	NA	Uncharacterized protein MJ0343
	EC	NA	NA	NA
	gene name	NA	-	NA
OLN_00432	gene product name	hypothetical protein	NA	Uncharacterized protein MJ0344
	EC	NA	NA	NA
	gene name	NA	-	NA
OLN_00433	gene product name	hypothetical protein	NA	Uncharacterized protein MJ0345
	EC	NA	NA	NA
	gene name	NA	-	NA
OLN_00434	gene product name	hypothetical protein	NA	Uncharacterized protein MJ0346
	EC	NA	NA	NA
	gene name	NA	-	NA
OLN_00435	gene product name	hypothetical protein	NA	Uncharacterized protein MJ0347
	EC	NA	NA	NA
	gene name	NA	-	NA
OLN_00436	gene product name	hypothetical protein	NA	Uncharacterized protein MJ0347.1
	EC	NA	NA	NA
	gene name	NA	-	NA
OLN_00437	gene product name	hypothetical protein	NA	Uncharacterized protein MJ0348
	EC	NA	NA	NA
	gene name	NA	-	NA
OLN_00438	gene product name	hypothetical protein	NA	Uncharacterized protein MJ0349
	EC	NA	NA	NA
	gene name	NA	-	NA
OLN_00439	gene product name	hypothetical protein	NA	Uncharacterized protein MJ0350
	EC	NA	NA	NA
	gene name	NA	-	NA
OLN_00440	gene product name	hypothetical protein	NA	Uncharacterized protein MJ0351
	EC	NA	NA	NA
	gene name	NA	-	NA
OLN_00441	gene product name	hypothetical protein	NA	Uncharacterized protein MJ0352
	EC	NA	NA	NA
	gene name	NA	-	NA
OLN_00442	gene product name	hypothetical protein	NA	Uncharacterized protein MJ0353
	EC	NA	NA	NA
	gene name	NA	-	NA
OLN_00443	gene product name	hypothetical protein	NA	Uncharacterized protein MJ0354
	EC	NA	NA	NA
	gene name	NA	-	NA
OLN_00444	gene product name	hypothetical protein	NA	Uncharacterized protein MJ0355
	EC	NA	NA	NA
	gene name	NA	-	NA
OLN_00445	gene product name	hypothetical protein	NA	Uncharacterized protein MJ0356
	EC	NA	NA	NA
	gene name	NA	-	NA
OLN_00446	gene product name	hypothetical protein	NA	NA
	EC	NA	NA	NA
	gene name	NA	-	NA
OLN_00447	gene product name	Protein-export protein SecB	NA	Uncharacterized protein MJ0357
	EC	NA	NA	NA
	gene name	secB	-	NA
OLN_00448	gene product name	hypothetical protein	NA	Uncharacterized protein MJ0358
	EC	NA	NA	NA
	gene name	NA	-	NA
OLN_00449	gene product name	hypothetical protein	NA	Uncharacterized protein MJ0359
	EC	NA	NA	NA
	gene name	NA	-	NA
OLN_00450	gene product name	hypothetical protein	NA	Uncharacterized protein MJ0360
	EC	NA	NA	NA
	gene name	NA	-	NA
OLN_00451	gene product name	hypothetical protein	NA	NA
	EC	NA	NA	NA
	gene name	NA	-	NA
OLN_00452	gene product name	hypothetical protein	NA	NA
	EC	NA	NA	NA
	gene name	NA	-	NA
OLN_00453	gene product name	Transcriptional regulator PadR-like family protein	NA	Uncharacterized HTH-type transcriptional regulator MJ0361
	EC	NA	NA	NA
	gene name	NA	-	NA
OLN_00454	gene product name	hypothetical protein	NA	Uncharacterized protein MJ0362
	EC	NA	NA	NA
	gene name	NA	-	NA
OLN_00455	gene product name	MCM2/3/5 family protein	DNA replication helicase protein MCM	Uncharacterized MCM-type protein MJ0363
	EC	NA	NA	NA
	gene name	NA	-	NA
OLN_00456	gene product name	hypothetical protein	NA	Uncharacterized protein MJ0364
	EC	NA	NA	NA
	gene name	NA	-	NA
OLN_00457	gene product name	hypothetical protein	NA	Uncharacterized protein MJ0365
	EC	NA	NA	NA
	gene name	NA	-	NA
OLN_00458	gene product name	hypothetical protein	NA	Uncharacterized protein MJ0366
	EC	NA	NA	NA
	gene name	NA	-	NA
OLN_00459	gene product name	Tyrosine recombinase XerD	Site-specific tyrosine recombinase	Probable integrase/recombinase protein MJ0367
	EC	NA	NA	NA
	gene name	xerD	-	NA
OLN_00460	gene product name	hypothetical protein	NA	Uncharacterized protein MJ0368
	EC	NA	NA	NA
	gene name	NA	-	NA
OLN_00461	gene product name	DNA topoisomerase 6 subunit A	DNA topoisomerase VI subunit A	Type 2 DNA topoisomerase 6 subunit A
	EC	EC 5.99.1.3	EC 5.99.1.3	EC 5.99.1.3
	gene name	TOP6A	-	top6A
OLN_00462	gene product name	Cell division protein FtsZ	Cell division protein FtsZ	Cell division protein FtsZ 1
	EC	NA	EC 3.4.24.-	NA
	gene name	ftsZ_1	-	ftsZ1
OLN_00463	gene product name	Protein translocase subunit SecE	NA	Protein translocase subunit SecE
	EC	NA	NA	NA
	gene name	secE	-	secE
OLN_00464	gene product name	hypothetical protein	Putative transcription antitermination protein NusG	Transcription elongation factor Spt5
	EC	NA	NA	NA
	gene name	NA	-	spt5
OLN_00465	gene product name	50S ribosomal protein L11	LSU ribosomal protein L12e (L11p)	50S ribosomal protein L11
	EC	NA	NA	NA
	gene name	rplK	-	rpl11
OLN_00466	gene product name	Undecaprenyl-diphosphatase BcrC	NA	Uncharacterized protein MJ0374
	EC	EC 3.6.1.27	NA	NA
	gene name	bcrC	-	NA
OLN_00467	gene product name	CRISPR associated protein Cas6	CRISPR repeat RNA endoribonuclease Cas6	CRISPR-associated endoribonuclease Cas6 1
	EC	NA	NA	EC 3.1.-.-
	gene name	NA	-	cas6a
OLN_00468	gene product name	Putative CRISPR-associated nuclease/helicase Cas3	CRISPR-associated helicase Cas3	Putative CRISPR-associated nuclease/helicase Cas3
	EC	EC 3.1.-.-	NA	EC 3.6.4.-:EC 3.1.-.-
	gene name	cas3	-	cas3
OLN_00469	gene product name	hypothetical protein	CRISPR-associated RecB family exonuclease Cas4a	CRISPR-associated exonuclease Cas4
	EC	NA	NA	EC 3.1.-.-
	gene name	NA	-	cas4
OLN_00470	gene product name	CRISPR-associated endonuclease Cas1	CRISPR-associated protein Cas1	CRISPR-associated endonuclease Cas1
	EC	EC 3.1.-.-	NA	EC 3.1.-.-
	gene name	cas1	-	cas1
OLN_00471	gene product name	MarR family protein	NA	CRISPR locus-related putative DNA-binding protein Csa3
	EC	NA	NA	NA
	gene name	NA	-	csa3
OLN_00472	gene product name	hypothetical protein	CRISPR-associated protein, Csa5 family	Uncharacterized protein MJ0380
	EC	NA	NA	NA
	gene name	NA	-	NA
OLN_00473	gene product name	CRISPR-associated negative autoregulator DevR/Csa2	CRISPR-associated protein, Csa2 family	CRISPR-associated protein Cas7/Cst2/DevR
	EC	NA	NA	NA
	gene name	NA	-	cas7
OLN_00474	gene product name	CRISPR-associated protein (Cas_Cas5)	Function Code: 16.1 Conserved Hypothetical	CRISPR-associated protein Cas5
	EC	NA	NA	NA
	gene name	NA	-	cas5
OLN_00475	gene product name	CRISPR-associated endonuclease/helicase Cas3	CRISPR-associated helicase Cas3	CRISPR-associated helicase Cas3
	EC	EC 3.1.-.-	NA	EC 3.6.4.-
	gene name	ygcB	-	cas3':cas3
OLN_00476	gene product name	hypothetical protein	NA	CRISPR-associated endonuclease Cas3-HD
	EC	NA	NA	EC 3.1.-.-
	gene name	NA	-	cas3'':cas3
OLN_00477	gene product name	CRISPR-associated protein (Cas_Csa4)	CRISPR-associated protein, Csa4 family	CRISPR-associated protein Cas8a2/Csa4
	EC	NA	NA	NA
	gene name	NA	-	cas8a2
OLN_00478	gene product name	CRISPR-associated endoribonuclease Cas2	CRISPR-associated protein Cas2	CRISPR-associated endoribonuclease Cas2
	EC	EC 3.1.-.-	NA	EC 3.1.-.-
	gene name	cas2	-	cas2
OLN_00479	gene product name	DNA-directed RNA polymerase subunit L	DNA-directed RNA polymerase subunit L	DNA-directed RNA polymerase subunit L
	EC	NA	EC 2.7.7.6	EC 2.7.7.6
	gene name	NA	-	rpoL
OLN_00480	gene product name	hypothetical protein	NA	Uncharacterized protein MJ0388
	EC	NA	NA	NA
	gene name	NA	-	NA
OLN_00481	gene product name	Tyrosine--tRNA ligase	Tyrosyl-tRNA synthetase	Tyrosine--tRNA ligase
	EC	EC 6.1.1.1	EC 6.1.1.1	EC 6.1.1.1
	gene name	tyrS	-	tyrS
OLN_00482	gene product name	hypothetical protein	NA	Uncharacterized protein MJ0390
	EC	NA	NA	NA
	gene name	NA	-	NA
OLN_00483	gene product name	putative cobalt-precorrin-6Y C(15)-methyltransferase [decarboxylating]	Cobalt-precorrin-6y C15-methyltransferase [decarboxylating]	Probable cobalt-precorrin-6Y C(15)-methyltransferase [decarboxylating]
	EC	EC 2.1.1.-	EC 2.1.1.-	EC 2.1.1.-
	gene name	cbiT	-	cbiT
OLN_00484	gene product name	Putative zinc metalloprotease Rip3	Putative zinc metalloprotease MJ0392	Zinc metalloprotease MJ0392
	EC	NA	EC 3.4.24.-	EC 3.4.24.-
	gene name	rip3	-	NA
OLN_00485	gene product name	30S ribosomal protein S27ae	SSU ribosomal protein S27Ae	30S ribosomal protein S27ae
	EC	NA	NA	NA
	gene name	NA	-	rps27ae
OLN_00486	gene product name	30S ribosomal protein S24e	SSU ribosomal protein S24e	30S ribosomal protein S24e
	EC	NA	NA	NA
	gene name	NA	-	rps24e
OLN_00487	gene product name	hypothetical protein	UPF0218 protein MJ0395	UPF0218 protein MJ0395
	EC	NA	NA	NA
	gene name	NA	-	NA
OLN_00488	gene product name	DNA-directed RNA polymerase subunit E''	DNA-directed RNA polymerase subunit E''	Transcription elongation factor Spt4
	EC	NA	NA	NA
	gene name	NA	-	rpoE2:rpoE'':spt4
OLN_00489	gene product name	Ribonuclease R	DNA-directed RNA polymerase subunit E'	DNA-directed RNA polymerase subunit E'
	EC	EC 3.1.13.1	EC 2.7.7.6	EC 2.7.7.6
	gene name	rnr	-	rpoE1
OLN_00490	gene product name	hypothetical protein	Similar to intein-encoded homing endonucleases	Uncharacterized protein MJ0398
	EC	NA	NA	NA
	gene name	NA	-	NA
OLN_00491	gene product name	Phosphomannomutase/phosphoglucomutase	Phosphomannomutase	Phosphomannomutase
	EC	EC 5.4.2.2	EC 5.4.2.8	EC 5.4.2.8
	gene name	algC	-	manB
OLN_00492	gene product name	2-amino-4,5-dihydroxy-6-one-heptanoic acid-7-phosphate synthase	2-amino-3,7-dideoxy-D-threo-hept-6-ulosonate synthase	2-amino-3,7-dideoxy-D-threo-hept-6-ulosonate synthase
	EC	EC 4.1.2.-	EC 2.5.1.-	EC 2.2.1.10
	gene name	griI	-	aroA'
OLN_00493	gene product name	hypothetical protein	NA	Uncharacterized protein MJ0401
	EC	NA	NA	NA
	gene name	NA	-	NA
OLN_00494	gene product name	hypothetical protein	NA	Uncharacterized protein MJ0402
	EC	NA	NA	NA
	gene name	NA	-	NA
OLN_00495	gene product name	hypothetical protein	Candidate gene for the hypothesized phosphomevalonate decarboxylase; COG1355, Predicted dioxygenase	MEMO1 family protein MJ0403
	EC	NA	NA	NA
	gene name	NA	-	NA
OLN_00496	gene product name	hypothetical protein	NA	NA
	EC	NA	NA	NA
	gene name	NA	-	NA
OLN_00497	gene product name	hypothetical protein	Uncharacterized protein MJ0404	Uncharacterized protein MJ0404
	EC	NA	NA	NA
	gene name	NA	-	NA
OLN_00498	gene product name	hypothetical protein	Uncharacterized protein MJ0405	Uncharacterized protein MJ0405
	EC	NA	NA	NA
	gene name	NA	-	NA
OLN_00499	gene product name	Adenosine kinase	Inosine-guanosine kinase ; Cytidine kinase	Uncharacterized sugar kinase MJ0406
	EC	EC 2.7.1.20	EC 2.7.1.73	EC 2.7.1.-
	gene name	adoK	-	NA
OLN_00500	gene product name	Quinolinate synthase A	Quinolinate synthetase	Quinolinate synthase A
	EC	EC 2.5.1.72	EC 2.5.1.72	EC 2.5.1.72
	gene name	nadA	-	nadA
OLN_00501	gene product name	hypothetical protein	NA	Dihydroneopterin aldolase
	EC	NA	NA	EC 4.1.2.25
	gene name	NA	-	mptD
OLN_00502	gene product name	hypothetical protein	Uncharacterized protein MJ0409	Uncharacterized protein MJ0409
	EC	NA	NA	NA
	gene name	NA	-	NA
OLN_00503	gene product name	Tyrosine-protein kinase etk	NA	Uncharacterized ATP-binding protein MJ0410
	EC	EC 2.7.10.-	NA	NA
	gene name	etk	-	NA
OLN_00504	gene product name	Imidazole glycerol phosphate synthase subunit HisF	Imidazole glycerol phosphate synthase cyclase subunit	Imidazole glycerol phosphate synthase subunit HisF
	EC	EC 4.1.3.-	EC 4.1.3.-	EC 4.1.3.-
	gene name	hisF	-	hisF
OLN_00505	gene product name	Aliphatic sulfonates import ATP-binding protein SsuB	ABC-type nitrate/sulfonate/bicarbonate transport system, ATPase component	Uncharacterized ABC transporter ATP-binding protein MJ0412
	EC	EC 3.6.3.-	NA	NA
	gene name	ssuB	-	NA
OLN_00506	gene product name	Bicarbonate transport system permease protein CmpB	ABC-type nitrate/sulfonate/bicarbonate transport system, permease component	Putative ABC transporter permease protein MJ0413
	EC	NA	NA	NA
	gene name	cmpB	-	NA
OLN_00507	gene product name	ATP dependent DNA ligase domain protein	ATP-dependent DNA ligase, homolog of eukaryotic ligase III	Uncharacterized protein MJ0414
	EC	NA	NA	NA
	gene name	NA	-	NA
OLN_00508	gene product name	hypothetical protein	NA	Uncharacterized protein MJ0415
	EC	NA	NA	NA
	gene name	NA	-	NA
OLN_00509	gene product name	Double zinc ribbon	NA	Uncharacterized protein MJ0416
	EC	NA	NA	NA
	gene name	NA	-	NA
OLN_00510	gene product name	hypothetical protein	NA	Uncharacterized protein MJ0417
	EC	NA	NA	NA
	gene name	NA	-	NA
OLN_00511	gene product name	Archaeal transcriptional regulator TrmB	NA	Uncharacterized protein MJ0418
	EC	NA	NA	NA
	gene name	NA	-	NA
OLN_00512	gene product name	hypothetical protein	Molybdenum ABC transporter, periplasmic molybdenum-binding protein ModA (TC 3.A.1.8.1)	Uncharacterized protein MJ0419
	EC	NA	NA	NA
	gene name	NA	-	NA
OLN_00513	gene product name	hypothetical protein	Molybdenum ABC transporter, periplasmic molybdenum-binding protein ModA (TC 3.A.1.8.1)	Uncharacterized protein MJ0420
	EC	NA	NA	NA
	gene name	NA	-	NA
OLN_00514	gene product name	tRNA sulfurtransferase	RNA-binding protein, containing THUMP domain	Uncharacterized protein MJ0421
	EC	EC 2.8.1.4	NA	NA
	gene name	thiI_1	-	NA
OLN_00515	gene product name	4-hydroxy-tetrahydrodipicolinate reductase	4-hydroxy-tetrahydrodipicolinate reductase	4-hydroxy-tetrahydrodipicolinate reductase
	EC	EC 1.17.1.8	EC 1.17.1.8	EC 1.17.1.8
	gene name	dapB	-	dapB
OLN_00516	gene product name	Archaeal ATPase	archaeal ATPase, fused to C-terminal DUF234 domain	Uncharacterized ATP-binding protein MJ0423
	EC	NA	NA	NA
	gene name	NA	-	NA
OLN_00517	gene product name	Archaeal ATPase	archaeal ATPase, fused to C-terminal DUF234 domain	Uncharacterized protein MJ0424
	EC	NA	NA	NA
	gene name	NA	-	NA
OLN_00518	gene product name	Archaea bacterial proteins of unknown function	NA	Uncharacterized protein MJ0425
	EC	NA	NA	NA
	gene name	NA	-	NA
OLN_00519	gene product name	hypothetical protein	NA	Uncharacterized protein MJ0426
	EC	NA	NA	NA
	gene name	NA	-	NA
OLN_00520	gene product name	hypothetical protein	NA	Uncharacterized protein MJ0427
	EC	NA	NA	NA
	gene name	NA	-	NA
OLN_00521	gene product name	UDP-N-acetyl-D-glucosamine 6-dehydrogenase	UDP-glucose dehydrogenase	UDP-N-acetyl-D-mannosamine dehydrogenase
	EC	EC 1.1.1.136	EC 1.1.1.22	EC 1.1.1.336
	gene name	wbpA	-	wecC
OLN_00522	gene product name	Argininosuccinate synthase	Argininosuccinate synthase	Argininosuccinate synthase
	EC	EC 6.3.4.5	EC 6.3.4.5	EC 6.3.4.5
	gene name	argG	-	argG
OLN_00523	gene product name	Deoxycytidine triphosphate deaminase	Deoxycytidine triphosphate deaminase (dUMP-forming)	dCTP deaminase, dUMP-forming
	EC	EC 3.5.4.13	EC 3.5.4.30	EC 3.5.4.30
	gene name	dcd_1	-	dcd
OLN_00524	gene product name	Class III signal peptide	NA	UPF0333 protein MJ0431
	EC	NA	NA	NA
	gene name	NA	-	NA
OLN_00525	gene product name	hypothetical protein	NA	UPF0333 protein MJ0431
	EC	NA	NA	NA
	gene name	NA	-	NA
OLN_00526	gene product name	Bacterial regulatory protein, arsR family	NA	Uncharacterized protein MJ0432
	EC	NA	NA	NA
	gene name	NA	-	NA
OLN_00527	gene product name	hypothetical protein	NA	Uncharacterized protein MJ0433
	EC	NA	NA	NA
	gene name	NA	-	NA
OLN_00528	gene product name	AIG2-like family protein	NA	UPF0331 family protein MJ0434:Gamma-glutamylcyclotransferase and UPF0331 family protein MJ0434:Gamma-glutamylcyclotransferase family protein MJ0434
	EC	NA	NA	NA
	gene name	NA	-	NA
OLN_00529	gene product name	Nucleotidyltransferase domain protein	NA	Uncharacterized protein MJ0435
	EC	NA	NA	NA
	gene name	NA	-	NA
OLN_00530	gene product name	Queuine tRNA-ribosyltransferase	archaeosine tRNA-ribosyltransferase type 1 / archaeosine tRNA-ribosyltransferase PUA domain	tRNA-guanine(15) transglycosylase
	EC	EC 2.4.2.29	EC 2.4.2.-:2.4.2.-	EC 2.4.2.48
	gene name	tgt	-	tgtA
OLN_00531	gene product name	hypothetical protein	NA	NA
	EC	NA	NA	NA
	gene name	NA	-	NA
OLN_00532	gene product name	hypothetical protein	Energy conserving hydrogenase Ehb protein D	Uncharacterized protein MJ0437
	EC	NA	NA	NA
	gene name	NA	-	NA
OLN_00533	gene product name	Ribosomal RNA large subunit methyltransferase L	Predicted N6-adenine-specific RNA methylase containing THUMP domain	tRNA (guanine(6)-N2)-methyltransferase
	EC	EC 2.1.1.173	NA	EC 2.1.1.256
	gene name	rlmL_1	-	trm14
OLN_00534	gene product name	Archaeal ATPase	NA	Uncharacterized ATP-binding protein MJ0439
	EC	NA	NA	NA
	gene name	NA	-	NA
OLN_00535	gene product name	hypothetical protein	Uncharacterized protein MJ0440	Uncharacterized protein MJ0440
	EC	NA	NA	NA
	gene name	NA	-	NA
OLN_00536	gene product name	Sulfite exporter TauE/SafE	NA	UPF0721 transmembrane protein MJ0441
	EC	NA	NA	NA
	gene name	NA	-	NA
OLN_00537	gene product name	Hydrogenase isoenzymes nickel incorporation protein HypB	[NiFe] hydrogenase nickel incorporation-associated protein HypB	Probable hydrogenase nickel incorporation protein HypB
	EC	NA	NA	NA
	gene name	hypB	-	hypB
OLN_00538	gene product name	Polyribonucleotide nucleotidyltransferase	Putative RNA-binding protein COG1094	KH domain-containing protein MJ0443
	EC	EC 2.7.7.8	NA	NA
	gene name	pnp_1	-	NA
OLN_00539	gene product name	RIO1 family protein	Serine/threonine-protein kinase RIO1	RIO-type serine/threonine-protein kinase Rio1
	EC	NA	EC 2.7.11.1	EC 2.7.11.1
	gene name	NA	-	rio1
OLN_00540	gene product name	translation initiation factor IF-1A	Translation initiation factor 1A	Translation initiation factor 1A
	EC	NA	NA	NA
	gene name	NA	-	eIF1A
OLN_00541	gene product name	FO synthase subunit 1	7,8-didemethyl-8-hydroxy-5-deazariboflavin synthase subunit 1	FO synthase subunit 1
	EC	EC 2.5.1.77	NA	EC 2.5.1.77
	gene name	cofG	-	cofG
OLN_00542	gene product name	hypothetical protein	NA	Uncharacterized protein MJ0447
	EC	NA	NA	NA
	gene name	NA	-	NA
OLN_00543	gene product name	Metallo-beta-lactamase superfamily protein	7,8 dihydropteroate synthase (methanopterin)	Uncharacterized protein MJ0448
	EC	NA	NA	NA
	gene name	NA	-	NA
OLN_00544	gene product name	Ferrous-iron efflux pump FieF	Cobalt-zinc-cadmium resistance protein	Uncharacterized transporter MJ0449
	EC	NA	NA	NA
	gene name	fieF	-	NA
OLN_00545	gene product name	Inosine-5'-monophosphate dehydrogenase	NA	Uncharacterized protein MJ0450
	EC	EC 1.1.1.205	NA	NA
	gene name	guaB_2	-	NA
OLN_00546	gene product name	N-(5'-phosphoribosyl)anthranilate isomerase	Phosphoribosylanthranilate isomerase	N-(5'-phosphoribosyl)anthranilate isomerase
	EC	EC 5.3.1.24	EC 5.3.1.24	EC 5.3.1.24
	gene name	trpF	-	trpF
OLN_00547	gene product name	hypothetical protein	Uncharacterized protein MJ0452	Uncharacterized protein MJ0452
	EC	NA	NA	NA
	gene name	NA	-	NA
OLN_00548	gene product name	hypothetical protein	Uncharacterized protein MJ0453	Uncharacterized protein MJ0453
	EC	NA	NA	NA
	gene name	NA	-	NA
OLN_00549	gene product name	Methylthioribose-1-phosphate isomerase	Methylthioribose-1-phosphate isomerase	Putative methylthioribose-1-phosphate isomerase
	EC	EC 5.3.1.23	EC 5.3.1.23	EC 5.3.1.23
	gene name	mtnA_2	-	NA
OLN_00550	gene product name	hypothetical protein	M. jannaschii predicted coding region MJ0455	Uncharacterized protein MJ0455
	EC	NA	NA	NA
	gene name	NA	-	NA
OLN_00551	gene product name	Inner membrane protein YbiR	NA	Uncharacterized transporter MJ0456
	EC	NA	NA	NA
	gene name	ybiR	-	NA
OLN_00552	gene product name	Succinyl-diaminopimelate desuccinylase	Acetylornithine deacetylase	Uncharacterized metallohydrolase MJ0457
	EC	EC 3.5.1.18	EC 3.5.1.16	EC 3.-.-.-
	gene name	dapE	-	NA
OLN_00553	gene product name	Uridylate kinase	delta 1-pyrroline-5-carboxylate synthetase	Uncharacterized protein MJ0458
	EC	NA	NA	NA
	gene name	pyrH_1	-	NA
OLN_00554	gene product name	hypothetical protein	Predicted Zn-ribbon RNA-binding protein with a function in translation	Uncharacterized protein MJ0458.1
	EC	NA	NA	NA
	gene name	NA	-	NA
OLN_00555	gene product name	elongation factor 1-beta	Translation elongation factor 1 beta subunit	Elongation factor 1-beta
	EC	NA	NA	NA
	gene name	NA	-	ef1b
OLN_00556	gene product name	50S ribosomal protein L22	LSU ribosomal protein L17e (L22p)	50S ribosomal protein L22P
	EC	NA	NA	NA
	gene name	rplV	-	rpl22p
OLN_00557	gene product name	30S ribosomal protein S3	SSU ribosomal protein S3e (S3p)	30S ribosomal protein S3
	EC	NA	NA	NA
	gene name	rpsC	-	rps3
OLN_00558	gene product name	50S ribosomal protein L29	LSU ribosomal protein L35e (L29p)	50S ribosomal protein L29P
	EC	NA	NA	NA
	gene name	rpmC	-	rpl29p
OLN_00559	gene product name	translation initiation factor Sui1	Translation initiation factor SUI1-related protein	Protein translation factor SUI1 homolog
	EC	NA	NA	NA
	gene name	NA	-	NA
OLN_00560	gene product name	ribonuclease P protein component 1	Ribonuclease P protein component 1	Ribonuclease P protein component 1
	EC	NA	EC 3.1.26.5	EC 3.1.26.5
	gene name	NA	-	rnp1
OLN_00561	gene product name	30S ribosomal protein S17	SSU ribosomal protein S11e (S17p)	30S ribosomal protein S17P
	EC	NA	NA	NA
	gene name	rpsQ	-	rps17p
OLN_00562	gene product name	50S ribosomal protein L14	LSU ribosomal protein L23e (L14p)	50S ribosomal protein L14P
	EC	NA	NA	NA
	gene name	rplN	-	rpl14p
OLN_00563	gene product name	50S ribosomal protein L24	LSU ribosomal protein L26e (L24p)	50S ribosomal protein L24P
	EC	NA	NA	NA
	gene name	rplX	-	rpl24p
OLN_00564	gene product name	30S ribosomal protein S4e	SSU ribosomal protein S4e	30S ribosomal protein S4e
	EC	NA	NA	NA
	gene name	NA	-	rps4e
OLN_00565	gene product name	50S ribosomal protein L5	LSU ribosomal protein L11e (L5p)	50S ribosomal protein L5
	EC	NA	NA	NA
	gene name	rplE	-	rpl5
OLN_00566	gene product name	30S ribosomal protein S14 type Z	SSU ribosomal protein S29e (S14p)	30S ribosomal protein S14 type Z
	EC	NA	NA	NA
	gene name	rpsZ	-	rps14
OLN_00567	gene product name	30S ribosomal protein S8	SSU ribosomal protein S15Ae (S8p)	30S ribosomal protein S8
	EC	NA	NA	NA
	gene name	rpsH	-	rps8
OLN_00568	gene product name	50S ribosomal protein L6	LSU ribosomal protein L9e (L6p)	50S ribosomal protein L6
	EC	NA	NA	NA
	gene name	rplF	-	rpl6
OLN_00569	gene product name	50S ribosomal protein L32e	LSU ribosomal protein L32e	50S ribosomal protein L32e
	EC	NA	NA	NA
	gene name	NA	-	rpl32e
OLN_00570	gene product name	50S ribosomal protein L19e	LSU ribosomal protein L19e	50S ribosomal protein L19e
	EC	NA	NA	NA
	gene name	NA	-	rpl19e
OLN_00571	gene product name	50S ribosomal protein L18	LSU ribosomal protein L5e (L18p)	50S ribosomal protein L18P
	EC	NA	NA	NA
	gene name	rplR	-	rpl18p
OLN_00572	gene product name	30S ribosomal protein S5	SSU ribosomal protein S2e (S5p)	30S ribosomal protein S5
	EC	NA	NA	NA
	gene name	rpsE	-	rps5
OLN_00573	gene product name	50S ribosomal protein L30	LSU ribosomal protein L7e (L30p)	50S ribosomal protein L30P
	EC	NA	NA	NA
	gene name	rpmD	-	rpl30p
OLN_00574	gene product name	50S ribosomal protein L15	LSU ribosomal protein L27Ae (L15p)	50S ribosomal protein L15P
	EC	NA	NA	NA
	gene name	rplO_2	-	rpl15p
OLN_00575	gene product name	Protein translocase subunit SecY	Preprotein translocase secY subunit (TC 3.A.5.1.1)	Protein translocase subunit SecY
	EC	NA	NA	NA
	gene name	secY	-	secY
OLN_00576	gene product name	Cytidylate kinase	Adenylate kinase, archaeal type	Adenylate kinase
	EC	EC 2.7.4.25	EC 2.7.4.3	EC 2.7.4.3
	gene name	cmk_1	-	adk:adkA
OLN_00577	gene product name	hypothetical protein	Uncharacterized protein MJ0480	Uncharacterized protein MJ0480
	EC	NA	NA	NA
	gene name	NA	-	NA
OLN_00578	gene product name	NYN domain protein	Uncharacterized protein MJ0482	Uncharacterized protein MJ0482
	EC	NA	NA	NA
	gene name	NA	-	NA
OLN_00579	gene product name	hypothetical protein	NA	Uncharacterized protein MJ0481
	EC	NA	NA	NA
	gene name	NA	-	NA
OLN_00580	gene product name	Putative diphthamide synthesis protein	diptheria toxin resistance protein required for diphthamide biosynthesis (Saccharomyces)-like 1	S-adenosyl-L-methionine:L-histidine 3-amino-3-carboxypropyltransferase
	EC	NA	NA	EC 2.5.1.-
	gene name	NA	-	dph2
OLN_00581	gene product name	Cobyric acid synthase	Cobyric acid synthase	Probable cobyric acid synthase
	EC	NA	EC 6.3.5.10	NA
	gene name	cobQ_2	-	cobQ
OLN_00582	gene product name	tRNA 2-thiocytidine biosynthesis protein TtcA	tRNA(Cytosine32)-2-thiocytidine synthetase	CTU1/ATPBD3 family protein MJ0485
	EC	NA	NA	NA
	gene name	ttcA_1	-	NA
OLN_00583	gene product name	Oxygen-independent coproporphyrinogen-III oxidase 2	COG1242: Predicted Fe-S oxidoreductase	Uncharacterized protein MJ0486
	EC	EC 1.3.99.22	NA	NA
	gene name	hemZ	-	NA
OLN_00584	gene product name	Phenylalanine--tRNA ligase alpha subunit	Phenylalanyl-tRNA synthetase alpha chain	Phenylalanine--tRNA ligase alpha subunit
	EC	EC 6.1.1.20	EC 6.1.1.20	EC 6.1.1.20
	gene name	pheS_1	-	pheS
OLN_00585	gene product name	hypothetical protein	Uncharacterized protein MJ0488	Uncharacterized protein MJ0488
	EC	NA	NA	NA
	gene name	NA	-	NA
OLN_00586	gene product name	hypothetical protein	Uncharacterized protein MJ0489	Uncharacterized protein MJ0489
	EC	NA	NA	NA
	gene name	NA	-	NA
OLN_00587	gene product name	L-lactate dehydrogenase	Malate dehydrogenase	Malate dehydrogenase
	EC	EC 1.1.1.27	EC 1.1.1.37	EC 1.1.1.37:EC 1.1.1.82
	gene name	ldh	-	mdh:mdhB
OLN_00588	gene product name	hypothetical protein	Uncharacterized protein MJ0491	Uncharacterized protein MJ0491
	EC	NA	NA	NA
	gene name	NA	-	NA
OLN_00589	gene product name	hypothetical protein	NA	Uncharacterized protein MJ0492
	EC	NA	NA	NA
	gene name	NA	-	NA
OLN_00590	gene product name	putative nicotinate-nucleotide pyrophosphorylase [carboxylating]	Quinolinate phosphoribosyltransferase [decarboxylating]	Probable nicotinate-nucleotide pyrophosphorylase [carboxylating]
	EC	EC 2.4.2.19	EC 2.4.2.19	EC 2.4.2.19
	gene name	nadC	-	nadC
OLN_00591	gene product name	ribonuclease P protein component 2	Ribonuclease P protein component 2	Ribonuclease P protein component 2
	EC	NA	EC 3.1.26.5	EC 3.1.26.5
	gene name	NA	-	rnp2
OLN_00592	gene product name	Selenocysteine-specific elongation factor	Selenocysteine-specific translation elongation factor	Selenocysteine-specific elongation factor
	EC	NA	NA	NA
	gene name	selB_2	-	selB
OLN_00593	gene product name	hypothetical protein	NA	Uncharacterized protein MJ0496
	EC	NA	NA	NA
	gene name	NA	-	NA
OLN_00594	gene product name	Archaeal holliday junction resolvase (hjc)	Uncharacterized protein MJ0497	Uncharacterized protein MJ0497
	EC	NA	NA	NA
	gene name	NA	-	NA
OLN_00595	gene product name	hypothetical protein	Uncharacterized protein MJ0498	Uncharacterized protein MJ0498
	EC	NA	NA	NA
	gene name	NA	-	NA
OLN_00596	gene product name	2,3-dimethylmalate dehydratase large subunit	3-isopropylmalate dehydratase large subunit	Isopropylmalate/citramalate isomerase large subunit
	EC	EC 4.2.1.85	EC 4.2.1.33	EC 4.2.1.33:EC 4.2.1.35
	gene name	dmdA_1	-	leuC
OLN_00597	gene product name	hypothetical protein	NA	Uncharacterized protein MJ0500
	EC	NA	NA	NA
	gene name	NA	-	NA
OLN_00598	gene product name	hypothetical protein	COG4073: protein of unknown function in methanogens	Uncharacterized protein MJ0501
	EC	NA	NA	NA
	gene name	NA	-	NA
OLN_00599	gene product name	3-phosphoshikimate 1-carboxyvinyltransferase	5-Enolpyruvylshikimate-3-phosphate synthase	Probable 3-phosphoshikimate 1-carboxyvinyltransferase
	EC	EC 2.5.1.19	EC 2.5.1.19	EC 2.5.1.19
	gene name	aroA	-	aroA
OLN_00600	gene product name	2-isopropylmalate synthase	Coenzyme B synthesis from 2-oxoglutarate: steps 1, 6, and 10	Probable homocitrate synthase AksA
	EC	EC 2.3.3.13	NA	EC 2.3.3.14
	gene name	leuA_1	-	aksA
OLN_00601	gene product name	Pyruvate kinase, alpha/beta domain	Uncharacterized protein MJ0504	Uncharacterized protein MJ0504
	EC	NA	NA	NA
	gene name	NA	-	NA
OLN_00602	gene product name	hypothetical protein	Uncharacterized protein MJ0505	Uncharacterized protein MJ0505
	EC	NA	NA	NA
	gene name	NA	-	NA
OLN_00603	gene product name	Imidazole glycerol phosphate synthase subunit HisH 1	Imidazole glycerol phosphate synthase amidotransferase subunit	Imidazole glycerol phosphate synthase subunit HisH
	EC	EC 2.4.2.-	EC 2.4.2.-	EC 2.4.2.-
	gene name	hisH1	-	hisH
OLN_00604	gene product name	transcription factor	TATA-box binding protein	TATA-box-binding protein
	EC	NA	NA	NA
	gene name	NA	-	tbp
OLN_00605	gene product name	50S ribosomal protein L12P	LSU ribosomal protein L12a (P1/P2)	50S ribosomal protein L12
	EC	NA	NA	NA
	gene name	NA	-	rpl12
OLN_00606	gene product name	50S ribosomal protein L10	LSU ribosomal protein P0 (L10p)	50S ribosomal protein L10
	EC	NA	NA	NA
	gene name	rplJ	-	rplP0:rpl10
OLN_00607	gene product name	50S ribosomal protein L1	LSU ribosomal protein L10Ae (L1p)	50S ribosomal protein L1
	EC	NA	NA	NA
	gene name	rplA	-	rpl1
OLN_00608	gene product name	Thymidylate synthase 1	Thymidylate synthase	Putative thymidylate synthase
	EC	EC 2.1.1.45	EC 2.1.1.45	EC 2.1.1.-
	gene name	thyA1	-	thyA
OLN_00609	gene product name	hypothetical protein	NA	Uncharacterized protein MJ0512
	EC	NA	NA	NA
	gene name	NA	-	NA
OLN_00610	gene product name	hypothetical protein	NA	Uncharacterized protein MJ0513
	EC	NA	NA	NA
	gene name	NA	-	NA
OLN_00611	gene product name	Ferredoxin	Energy conserving hydrogenase Eha associated polyferredoxin	Uncharacterized polyferredoxin-like protein MJ0514
	EC	NA	NA	NA
	gene name	NA	-	NA
OLN_00612	gene product name	Ferredoxin-2	Energy conserving hydrogenase Eha ferredoxin (protein P2)	Uncharacterized polyferredoxin-like protein MJ0514.1
	EC	NA	NA	NA
	gene name	NA	-	NA
OLN_00613	gene product name	Ferredoxin	Energy conserving hydrogenase Eha polyferredoxin (protein P3)	Uncharacterized polyferredoxin-like protein MJ0514.2
	EC	NA	NA	NA
	gene name	NA	-	NA
OLN_00614	gene product name	Hydrogenase-4 component G	Energy conserving hydrogenase Eha large subunit homolog (protein O)	Uncharacterized protein MJ0515
	EC	EC 1.-.-.-	NA	NA
	gene name	hyfG	-	NA
OLN_00615	gene product name	Formate hydrogenlyase subunit 7	Energy conserving hydrogenase Eha small subunit homolog (protein N)	Uncharacterized protein MJ0516
	EC	NA	NA	NA
	gene name	hycG_1	-	NA
OLN_00616	gene product name	hypothetical protein	Energy conserving hydrogenase Eha protein M	Uncharacterized protein MJ0517
	EC	NA	NA	NA
	gene name	NA	-	NA
OLN_00617	gene product name	hypothetical protein	Energy conserving hydrogenase Eha transmembrane protein L	Uncharacterized protein MJ0518
	EC	NA	NA	NA
	gene name	NA	-	NA
OLN_00618	gene product name	hypothetical protein	Energy conserving hydrogenase Eha transmembrane protein K2	Uncharacterized protein MJ0519
	EC	NA	NA	NA
	gene name	NA	-	NA
OLN_00619	gene product name	NADH-quinone oxidoreductase subunit H	Energy conserving hydrogenase Eha transmembrane protein J	Putative NADH-ubiquinone oxidoreductase MJ0520
	EC	EC 1.6.99.5	NA	EC 1.6.5.3
	gene name	nuoH	-	NA
OLN_00620	gene product name	hypothetical protein	Energy conserving hydrogenase Eha transmembrane protein I	Uncharacterized protein MJ0521
	EC	NA	NA	NA
	gene name	NA	-	NA
OLN_00621	gene product name	hydrogenase subunit F	Energy conserving hydrogenase Eha proton-sodium antiporter homolog protein H	Uncharacterized protein MJ0522
	EC	NA	NA	NA
	gene name	NA	-	NA
OLN_00622	gene product name	hypothetical protein	Energy conserving hydrogenase Eha transmembrane protein G	Uncharacterized protein MJ0523
	EC	NA	NA	NA
	gene name	NA	-	NA
OLN_00623	gene product name	hypothetical protein	Energy conserving hydrogenase Eha transmembrane protein F	Uncharacterized protein MJ0524
	EC	NA	NA	NA
	gene name	NA	-	NA
OLN_00624	gene product name	hypothetical protein	NA	Uncharacterized protein MJ0525
	EC	NA	NA	NA
	gene name	NA	-	NA
OLN_00625	gene product name	hypothetical protein	Energy conserving hydrogenase Eha transmembrane protein D	Uncharacterized protein MJ0526
	EC	NA	NA	NA
	gene name	NA	-	NA
OLN_00626	gene product name	hypothetical protein	Energy conserving hydrogenase Eha transmembrane protein C	Uncharacterized protein MJ0526.1
	EC	NA	NA	NA
	gene name	NA	-	NA
OLN_00627	gene product name	hypothetical protein	Energy conserving hydrogenase Eha transmembrane protein B	Uncharacterized protein MJ0527
	EC	NA	NA	NA
	gene name	NA	-	NA
OLN_00628	gene product name	hypothetical protein	Energy conserving hydrogenase Eha transmembrane protein A	Probable [NiFe]-hydrogenase-type-3 Eha complex membrane subunit A
	EC	NA	NA	NA
	gene name	NA	-	ehaA
OLN_00629	gene product name	Helix-turn-helix	Energy conserving hydrogenase Eha-associated regulator	Uncharacterized HTH-type transcriptional regulator MJ0529
	EC	NA	NA	NA
	gene name	NA	-	NA
OLN_00630	gene product name	ZPR1 zinc-finger domain protein	Zn finger containing protein [Methanopyrus kandeleri]; COG1779: C4-type Zn finger	Uncharacterized ZPR1-like protein MJ0530
	EC	NA	NA	NA
	gene name	NA	-	NA
OLN_00631	gene product name	Putative universal stress protein	NA	Universal stress protein MJ0531
	EC	NA	NA	NA
	gene name	NA	-	NA
OLN_00632	gene product name	Kynurenine 3-monooxygenase	Digeranylgeranylglycerophospholipid reductase	Digeranylgeranylglycerophospholipid reductase
	EC	EC 1.14.13.9	NA	EC 1.3.99.34
	gene name	kmo	-	NA
OLN_00633	gene product name	NAD(P)H-quinone oxidoreductase subunit I, chloroplastic	Ferredoxin	Uncharacterized ferredoxin MJ0533
	EC	EC 1.6.99.5	NA	NA
	gene name	ndhI_1	-	NA
OLN_00634	gene product name	Nitric oxide reductase	Flavoprotein MJ0732	Uncharacterized protein MJ0534
	EC	EC 1.-.-.-	NA	NA
	gene name	fprA_1	-	NA
OLN_00635	gene product name	Histone deacetylase-like amidohydrolase	NA	Uncharacterized protein MJ0535
	EC	EC 3.5.1.-	NA	NA
	gene name	hdaH	-	NA
OLN_00636	gene product name	NADH-dependent phenylglyoxylate dehydrogenase subunit gamma	2-oxoglutarate oxidoreductase, gamma subunit	2-oxoglutarate synthase subunit KorC
	EC	EC 1.2.1.58	EC 1.2.7.3	EC 1.2.7.3
	gene name	padE	-	korC
OLN_00637	gene product name	2-oxoglutarate oxidoreductase subunit KorB	2-oxoglutarate oxidoreductase, beta subunit	2-oxoglutarate synthase subunit KorB
	EC	EC 1.2.-.-	EC 1.2.7.3	EC 1.2.7.3
	gene name	korB	-	korB
OLN_00638	gene product name	hypothetical protein	Uncharacterized protein MJ0538	Uncharacterized protein MJ0538
	EC	NA	NA	NA
	gene name	NA	-	NA
OLN_00639	gene product name	Lysine--tRNA ligase	Lysyl-tRNA synthetase (class I)	Lysine--tRNA ligase
	EC	EC 6.1.1.6	EC 6.1.1.6	EC 6.1.1.6
	gene name	lysS	-	lysS
OLN_00640	gene product name	hypothetical protein	NA	Uncharacterized protein MJ0540
	EC	NA	NA	NA
	gene name	NA	-	NA
OLN_00641	gene product name	Bifunctional NMN adenylyltransferase/Nudix hydrolase	Nicotinamide-nucleotide adenylyltransferase, NadM family	Nicotinamide-nucleotide adenylyltransferase
	EC	NA	EC 2.7.7.1	EC 2.7.7.1
	gene name	NA	-	NA
OLN_00642	gene product name	Phosphoenolpyruvate synthase	Phosphoenolpyruvate synthase @ intein-containing	Mja pep intein:Probable phosphoenolpyruvate synthase
	EC	EC 2.7.9.2	EC 2.7.9.2	EC 2.7.9.2
	gene name	ppsA	-	ppsA
OLN_00643	gene product name	50S ribosomal protein L16	LSU ribosomal protein L10e (L16p)	50S ribosomal protein L10e
	EC	NA	NA	NA
	gene name	rplP	-	rpl10e
OLN_00644	gene product name	Undecaprenyl-phosphate mannosyltransferase	Glycosyl transferase, family 2	Uncharacterized protein MJ0544
	EC	EC 2.4.1.54	EC 2.4.1.83	NA
	gene name	NA	-	NA
OLN_00645	gene product name	hypothetical protein	NA	Uncharacterized protein MJ0545
	EC	NA	NA	NA
	gene name	NA	-	NA
OLN_00646	gene product name	hypothetical protein	NA	Uncharacterized protein MJ0546
	EC	NA	NA	NA
	gene name	NA	-	NA
OLN_00647	gene product name	Septum site-determining protein MinD	Septum site-determining protein MinD	Uncharacterized ATP-binding protein MJ0547
	EC	NA	NA	NA
	gene name	minD_3	-	NA
OLN_00648	gene product name	hypothetical protein	Uncharacterized protein MJ0548	Uncharacterized protein MJ0548
	EC	NA	NA	NA
	gene name	NA	-	NA
OLN_00649	gene product name	Putative nickel-responsive regulator	Nickel responsive regulator NikR	Putative nickel-responsive regulator
	EC	NA	NA	NA
	gene name	NA	-	NA
OLN_00650	gene product name	Radical SAM superfamily protein	Uncharacterized Fe-S oxidoreductase MJ0550	Uncharacterized protein MJ0550
	EC	NA	NA	NA
	gene name	NA	-	NA
OLN_00651	gene product name	Anaerobic sulfite reductase subunit C	Sulfite reductase-related protein	Uncharacterized protein MJ0551
	EC	EC 1.8.1.-	NA	NA
	gene name	asrC_1	-	NA
OLN_00652	gene product name	Precorrin-6A reductase	Cobalt-precorrin-6x reductase	Probable cobalt-precorrin-6A reductase
	EC	EC 1.3.1.54	EC 1.3.1.54	EC 1.3.1.-
	gene name	cobK	-	cbiJ
OLN_00653	gene product name	Acylphosphatase	NA	Acylphosphatase-like protein MJ0553
	EC	EC 3.6.1.7	NA	NA
	gene name	yccX_1	-	NA
OLN_00654	gene product name	hypothetical protein	NA	NA
	EC	NA	NA	NA
	gene name	NA	-	NA
OLN_00655	gene product name	hypothetical protein	NA	NA
	EC	NA	NA	NA
	gene name	NA	-	NA
OLN_00656	gene product name	hypothetical protein	NA	Uncharacterized protein MJ0554
	EC	NA	NA	NA
	gene name	NA	-	NA
OLN_00657	gene product name	hypothetical protein	NA	NA
	EC	NA	NA	NA
	gene name	NA	-	NA
OLN_00658	gene product name	Putative aminopeptidase YsdC	Uncharacterized hydrolase MJ0555	Putative aminopeptidase MJ0555
	EC	EC 3.4.11.-	NA	EC 3.4.11.-
	gene name	ysdC	-	NA
OLN_00659	gene product name	Inosine-5'-monophosphate dehydrogenase	NA	Methylated protein MJ0556
	EC	EC 1.1.1.205	NA	NA
	gene name	guaB_3	-	NA
OLN_00660	gene product name	ribosome biogenesis protein	N1-specific pseudouridine methyltransferase NEP1, biosynthesis of m1acp3-psi in 18S/16S rRNA in Eukaryotes and Archaea	Ribosomal RNA small subunit methyltransferase Nep1
	EC	NA	NA	EC 2.1.1.-
	gene name	NA	-	nep1
OLN_00661	gene product name	MarR family protein	MarR family transcriptional regulator MJ0558	Uncharacterized protein MJ0558
	EC	NA	NA	NA
	gene name	NA	-	NA
OLN_00662	gene product name	5'-nucleotidase SurE	5-nucleotidase SurE	5'-nucleotidase SurE
	EC	EC 3.1.3.5	EC 3.1.3.5	EC 3.1.3.5
	gene name	surE	-	surE
OLN_00663	gene product name	hypothetical protein	NA	Uncharacterized protein MJ0560
	EC	NA	NA	NA
	gene name	NA	-	NA
OLN_00664	gene product name	Adenylosuccinate synthetase	Adenylosuccinate synthetase	Adenylosuccinate synthetase
	EC	EC 6.3.4.4	EC 6.3.4.4	EC 6.3.4.4
	gene name	purA	-	purA
OLN_00665	gene product name	hypothetical protein	NA	Uncharacterized protein MJ0562
	EC	NA	NA	NA
	gene name	NA	-	NA
OLN_00666	gene product name	Modification methylase AplI	DNA-cytosine modification methylase MJ0563	Probable modification methylase MJ0563
	EC	EC 2.1.1.37	EC 2.1.1.37	EC 2.1.1.37
	gene name	aplIM	-	NA
OLN_00667	gene product name	Alanine--tRNA ligase	Alanyl-tRNA synthetase	Alanine--tRNA ligase
[truncated: 3,628 more rows]

## Sheet: P.aeruginosa M18
ProteinID	Annotation Field	Prokka	RAST*	UniFam
OLN_00001	gene product name	Chromosomal replication initiator protein DnaA	Chromosomal replication initiator protein DnaA	NA
	EC	NA	NA	NA
	gene name	dnaA	-	NA
OLN_00002	gene product name	DNA polymerase III subunit beta	DNA polymerase III beta subunit	DNA polymerase III subunit beta
	EC	EC 2.7.7.7	EC 2.7.7.7	EC 2.7.7.7
	gene name	dnaN	-	dnaN
OLN_00003	gene product name	DNA replication and repair protein RecF	DNA recombination and repair protein RecF	DNA replication and repair protein RecF
	EC	NA	NA	NA
	gene name	recF_1	-	recF
OLN_00004	gene product name	DNA gyrase subunit B	DNA gyrase subunit B	DNA gyrase subunit B
	EC	EC 5.99.1.3	EC 5.99.1.3	EC 5.99.1.3
	gene name	gyrB	-	gyrB
OLN_00005	gene product name	1-acyl-sn-glycerol-3-phosphate acyltransferase	1-acyl-sn-glycerol-3-phosphate acyltransferase	1-acyl-sn-glycerol-3-phosphate acyltransferase
	EC	EC 2.3.1.51	EC 2.3.1.51	EC 2.3.1.51
	gene name	plsC	-	plsC
OLN_00006	gene product name	D-glycero-beta-D-manno-heptose-1,7-bisphosphate 7-phosphatase	NA	D,D-heptose 1,7-bisphosphate phosphatase
	EC	EC 3.1.3.82	NA	EC 3.1.3.-
	gene name	NA	-	gmhB
OLN_00007	gene product name	hypothetical protein	FIG00956319: hypothetical protein	Uncharacterized protein y4iJ
	EC	NA	NA	NA
	gene name	NA	-	NA
OLN_00008	gene product name	Glycine--tRNA ligase beta subunit	Glycyl-tRNA synthetase beta chain	Glycine--tRNA ligase beta subunit
	EC	EC 6.1.1.14	EC 6.1.1.14	EC 6.1.1.14
	gene name	glyS	-	glyS
OLN_00009	gene product name	Glycine--tRNA ligase alpha subunit	Glycyl-tRNA synthetase alpha chain	Glycine--tRNA ligase alpha subunit
	EC	EC 6.1.1.14	EC 6.1.1.14	EC 6.1.1.14
	gene name	glyQ	-	glyQ
OLN_00010	gene product name	DNA-3-methyladenine glycosylase 1	DNA-3-methyladenine glycosylase	DNA-3-methyladenine glycosylase 1
	EC	EC 3.2.2.20	EC 3.2.2.20	EC 3.2.2.20
	gene name	tag_1	-	tag
OLN_00011	gene product name	Lipid A biosynthesis lauroyl acyltransferase	Lipid A biosynthesis lauroyl acyltransferase	Lipid A biosynthesis lauroyl acyltransferase
	EC	EC 2.3.1.-	EC 2.3.1.-	EC 2.3.1.-
	gene name	htrB_1	-	htrB:waaM
OLN_00012	gene product name	PilZ domain protein	FIG00954045: hypothetical protein	NA
	EC	NA	NA	NA
	gene name	NA	-	NA
OLN_00013	gene product name	Inner membrane protein YhhQ	Putative preQ0 transporter	Inner membrane protein YhhQ
	EC	NA	NA	NA
	gene name	yhhQ	-	yhhQ
OLN_00014	gene product name	hypothetical protein	FIG00964692: hypothetical protein	NA
	EC	NA	NA	NA
	gene name	NA	-	NA
OLN_00015	gene product name	Tetratricopeptide repeat protein	Chaperone protein YscY (Yop proteins translocation protein Y)	TPR repeat-containing protein PA0015
	EC	NA	NA	NA
	gene name	NA	-	NA
OLN_00016	gene product name	Trk system potassium uptake protein TrkA	Trk system potassium uptake protein TrkA	Trk system potassium uptake protein TrkA
	EC	NA	NA	NA
	gene name	trkA	-	trkA
OLN_00017	gene product name	Ribosomal RNA small subunit methyltransferase B	Ribosomal RNA small subunit methyltransferase B	Ribosomal RNA small subunit methyltransferase B
	EC	EC 2.1.1.176	EC 2.1.1.-	EC 2.1.1.176
	gene name	rsmB	-	rsmB:rrmB
OLN_00018	gene product name	Methionyl-tRNA formyltransferase	Methionyl-tRNA formyltransferase	Methionyl-tRNA formyltransferase
	EC	EC 2.1.2.9	EC 2.1.2.9	EC 2.1.2.9
	gene name	fmt	-	fmt
OLN_00019	gene product name	Peptide deformylase	Peptide deformylase	Peptide deformylase:Peptide deformylase 1
	EC	EC 3.5.1.88	EC 3.5.1.88	EC 3.5.1.88
	gene name	def_1	-	def1:def
OLN_00020	gene product name	LysM domain/BON superfamily protein	Uncharacterized protein with LysM domain, COG1652	NA
	EC	NA	NA	NA
	gene name	NA	-	NA
OLN_00021	gene product name	hypothetical protein	Rossmann fold nucleotide-binding protein Smf possibly involved in DNA uptake	Protein smf
	EC	NA	NA	NA
	gene name	NA	-	smf
OLN_00022	gene product name	Threonylcarbamoyl-AMP synthase	TsaC protein (YrdC domain) required for threonylcarbamoyladenosine t(6)A37 modification in tRNA	tRNA threonylcarbamoyladenosine biosynthesis protein RimN
	EC	EC 2.7.7.87	NA	NA
	gene name	tsaC	-	rimN
OLN_00023	gene product name	Quinone oxidoreductase 1	Quinone oxidoreductase	Quinone oxidoreductase
	EC	EC 1.6.5.5	EC 1.6.5.5	EC 1.6.5.5
	gene name	qorA_1	-	qor
OLN_00024	gene product name	Coproporphyrinogen-III oxidase, aerobic	Coproporphyrinogen III oxidase, aerobic	Coproporphyrinogen-III oxidase, aerobic
	EC	EC 1.3.3.3	EC 1.3.3.3	EC 1.3.3.3
	gene name	hemF	-	hemF
OLN_00025	gene product name	Shikimate dehydrogenase	Shikimate 5-dehydrogenase I alpha	Shikimate dehydrogenase
	EC	EC 1.1.1.25	EC 1.1.1.25	EC 1.1.1.25
	gene name	aroE_1	-	aroE
OLN_00026	gene product name	Zinc dependent phospholipase C	FIG00954501: hypothetical protein	NA
	EC	NA	NA	NA
	gene name	NA	-	NA
OLN_00027	gene product name	Foldase protein PrsA	Parvulin-like peptidyl-prolyl isomerase	NA
	EC	EC 5.2.1.8	NA	NA
	gene name	prsA	-	NA
OLN_00028	gene product name	hypothetical protein	FIG00958158: hypothetical protein	NA
	EC	NA	NA	NA
	gene name	NA	-	NA
OLN_00029	gene product name	putative sulfate transporter/MT1781	Sulfate permease	Putative sulfate transporter YvdB
	EC	NA	NA	NA
	gene name	NA	-	yvdB
OLN_00030	gene product name	Glycine betaine-binding protein OpuAC precursor	L-proline glycine betaine binding ABC transporter protein ProX (TC 3.A.1.12.1)	Glycine betaine-binding protein OpuAC precursor
	EC	NA	NA	NA
	gene name	opuAC	-	opuAC
OLN_00031	gene product name	Choline-sulfatase	Choline-sulfatase	Choline-sulfatase
	EC	EC 3.1.6.6	EC 3.1.6.6	EC 3.1.6.6
	gene name	betC_1	-	betC
OLN_00032	gene product name	Glycine cleavage system transcriptional activator	Transcriptional regulator, LysR family	HTH-type transcriptional activator AmpR
	EC	NA	NA	NA
	gene name	gcvA_1	-	ampR
OLN_00033	gene product name	Dopa 4,5-dioxygenase family	Aromatic ring-cleaving dioxygenase	NA
	EC	NA	NA	NA
	gene name	NA	-	NA
OLN_00034	gene product name	Hpt domain protein	FIG00958443: hypothetical protein	NA
	EC	NA	NA	NA
	gene name	NA	-	NA
OLN_00035	gene product name	Putative transcriptional regulator	DNA-binding response regulator, LuxR family	Putative transcriptional regulator
	EC	NA	NA	NA
	gene name	NA	-	NA
OLN_00036	gene product name	Tryptophan synthase alpha chain	Tryptophan synthase alpha chain	Tryptophan synthase alpha chain
	EC	EC 4.2.1.20	EC 4.2.1.20	EC 4.2.1.20
	gene name	trpA	-	trpA
OLN_00037	gene product name	Tryptophan synthase beta chain	Tryptophan synthase beta chain	Tryptophan synthase beta chain
	EC	EC 4.2.1.20	EC 4.2.1.20	EC 4.2.1.20
	gene name	trpB	-	trpB
OLN_00038	gene product name	Glycine cleavage system transcriptional activator	HTH-type transcriptional regulator trpI	HTH-type transcriptional regulator TrpI
	EC	NA	NA	NA
	gene name	gcvA_2	-	trpI
OLN_00039	gene product name	hypothetical protein	Dodecin (COG3360) Flavin-binding	NA
	EC	NA	NA	NA
	gene name	NA	-	NA
OLN_00040	gene product name	hypothetical protein	NA	Uncharacterized protein YnfD precursor
	EC	NA	NA	NA
	gene name	NA	-	ynfD
OLN_00041	gene product name	Hemolysin transporter protein ShlB precursor	Channel-forming transporter/cytolysins activator of TpsB family	Hemolysin transporter protein HpmB precursor
	EC	NA	NA	NA
	gene name	shlB	-	hpmB
OLN_00042	gene product name	Hemolysin precursor	Putative large exoprotein involved in heme utilization or adhesion of ShlA/HecA/FhaA family	NA
	EC	NA	NA	NA
	gene name	hpmA	-	NA
OLN_00043	gene product name	Transposase IS200 like protein	Transposase and inactivated derivatives	NA
	EC	NA	NA	NA
	gene name	NA	-	NA
OLN_00044	gene product name	hypothetical protein	FIG00953153: hypothetical protein	NA
	EC	NA	NA	NA
	gene name	NA	-	NA
OLN_00045	gene product name	MgtC family protein	FIG00956950: hypothetical protein	Uncharacterized protein aq_1828
	EC	NA	NA	NA
	gene name	NA	-	NA
OLN_00046	gene product name	Outer membrane virulence protein YopE	Methyl-accepting chemotaxis protein	ADP-ribosyltransferase toxin AexT
	EC	NA	NA	EC 2.4.2.-
	gene name	yopE_1	-	aexT
OLN_00047	gene product name	Putative lipoprotein/NMB1164 precursor	Probable lipoprotein	Putative lipoprotein NMB1126/NMB1164 precursor
	EC	NA	NA	NA
	gene name	NA	-	NA
OLN_00048	gene product name	hypothetical protein	Probable lipoprotein	NA
	EC	NA	NA	NA
	gene name	NA	-	NA
OLN_00049	gene product name	Putative lipoprotein/NMB1162 precursor	Phosphonate ABC transporter phosphate-binding periplasmic component (TC 3.A.1.9.1)	Putative lipoprotein NMB1124/NMB1162 precursor
	EC	NA	NA	NA
	gene name	NA	-	NA
OLN_00050	gene product name	anaerobic benzoate catabolism transcriptional regulator	Predicted transcriptional regulators	Cryptic phage CTXphi transcriptional repressor RstR
	EC	NA	NA	NA
	gene name	NA	-	rstR1:rstR2
OLN_00051	gene product name	hypothetical protein	putative secreted protein	Uncharacterized protein PA0049 precursor
	EC	NA	NA	NA
	gene name	NA	-	NA
OLN_00052	gene product name	hypothetical protein	NA	NA
	EC	NA	NA	NA
	gene name	NA	-	NA
OLN_00053	gene product name	hypothetical protein	NA	NA
	EC	NA	NA	NA
	gene name	NA	-	NA
OLN_00054	gene product name	Asparagine synthetase [glutamine-hydrolyzing] 3	Phenazine modifying protein PhzH / Asparagine synthetase [glutamine-hydrolyzing]	Putative asparagine synthetase [glutamine-hydrolyzing] 2
	EC	EC 6.3.5.4	EC 6.3.5.4	EC 6.3.5.4
	gene name	asnO_1	-	NA
OLN_00055	gene product name	Asparagine synthetase [glutamine-hydrolyzing] 3	Phenazine modifying protein PhzH / Asparagine synthetase [glutamine-hydrolyzing]	NA
	EC	EC 6.3.5.4	EC 6.3.5.4	NA
	gene name	asnO_2	-	NA
OLN_00056	gene product name	hypothetical protein	FIG00957746: hypothetical protein	NA
	EC	NA	NA	NA
	gene name	NA	-	NA
OLN_00057	gene product name	RNA 2'-phosphotransferase	NA	Probable RNA 2'-phosphotransferase
	EC	NA	NA	EC 2.7.1.-
	gene name	NA	-	kptA
OLN_00058	gene product name	hypothetical protein	Uncharacterized protein conserved in bacteria	NA
	EC	NA	NA	NA
	gene name	NA	-	NA
OLN_00059	gene product name	HTH-type transcriptional regulator DmlR	LysR-family transcriptional regulator clustered with PA0057	Probable HTH-type transcriptional regulator LtrA
	EC	NA	NA	NA
	gene name	dmlR_1	-	ltrA
OLN_00060	gene product name	Metallo-beta-lactamase superfamily protein	Metallo-beta-lactamase superfamily protein PA0057	NA
	EC	NA	NA	NA
	gene name	NA	-	NA
OLN_00061	gene product name	hypothetical protein	Thioredoxin-like protein clustered with PA0057	NA
	EC	NA	NA	NA
	gene name	NA	-	NA
OLN_00062	gene product name	Peroxiredoxin OsmC	Osmotically inducible protein C	Peroxiredoxin OsmC
	EC	EC 1.11.1.15	NA	EC 1.11.1.15
	gene name	osmC	-	osmC
OLN_00063	gene product name	hypothetical protein	FIG00955509: hypothetical protein	Uncharacterized protein YnfD precursor
	EC	NA	NA	NA
	gene name	NA	-	ynfD
OLN_00064	gene product name	hypothetical protein	NA	NA
	EC	NA	NA	NA
	gene name	NA	-	NA
OLN_00065	gene product name	hypothetical protein	NA	NA
	EC	NA	NA	NA
	gene name	NA	-	NA
OLN_00066	gene product name	hypothetical protein	PUTATIVE ZINC PROTEASE PROTEIN	NA
	EC	NA	NA	NA
	gene name	NA	-	NA
OLN_00067	gene product name	hypothetical protein	FIG00955692: hypothetical protein	NA
	EC	NA	NA	NA
	gene name	NA	-	NA
OLN_00068	gene product name	5'-nucleotidase	Phosphoglycolate phosphatase	5'-nucleotidase
	EC	EC 3.1.3.5	EC 3.1.3.18	EC 3.1.3.5
	gene name	NA	-	NA
OLN_00069	gene product name	Carnitine operon protein CaiE	carbonic anhydrase, family 3	Protein YrdA
	EC	NA	NA	NA
	gene name	caiE_1	-	yrdA
OLN_00070	gene product name	Oligopeptidase A	Oligopeptidase A	Oligopeptidase A
	EC	EC 3.4.24.70	EC 3.4.24.70	EC 3.4.24.70
	gene name	prlC	-	prlC:opdA:optA
OLN_00071	gene product name	hypothetical protein	FIG00954395: hypothetical protein	NA
	EC	NA	NA	NA
	gene name	NA	-	NA
OLN_00072	gene product name	Radical SAM superfamily protein	Radical SAM domain protein	Uncharacterized protein Rv2578c/MT2655:Uncharacterized protein Mb2609c
	EC	NA	NA	NA
	gene name	NA	-	NA
OLN_00073	gene product name	hypothetical protein	Autotransporter adhesin	NA
	EC	NA	NA	NA
	gene name	NA	-	NA
OLN_00074	gene product name	Formylglycine-generating sulfatase enzyme	FIG00957151: hypothetical protein	NA
	EC	NA	NA	NA
	gene name	NA	-	NA
OLN_00075	gene product name	FtsX-like permease family protein	ABC-type antimicrobial peptide transport system, permease component	NA
	EC	NA	NA	NA
	gene name	NA	-	NA
OLN_00076	gene product name	Macrolide export ATP-binding/permease protein MacB	ABC transporter, ATP-binding protein	Lipoprotein-releasing system ATP-binding protein LolD
	EC	EC 3.6.3.-	NA	EC 3.6.3.-
	gene name	macB_1	-	lolD
OLN_00077	gene product name	hypothetical protein	Serine/threonine protein kinase PpkA	NA
	EC	NA	EC 2.7.11.1	NA
	gene name	NA	-	NA
OLN_00078	gene product name	hypothetical protein	NA	NA
	EC	NA	NA	NA
	gene name	NA	-	NA
OLN_00079	gene product name	PP2C-family Ser/Thr phosphatase	Phosphoprotein phosphatase PppA	Protein phosphatase PrpC
	EC	EC 3.1.3.16	NA	EC 3.1.3.16
	gene name	pstP_1	-	prpC:yloO
OLN_00080	gene product name	hypothetical protein	Protein phosphatase ImpM	NA
	EC	NA	NA	NA
	gene name	NA	-	NA
OLN_00081	gene product name	Intracellular multiplication and human macrophage-killing	IcmF-related protein	NA
	EC	NA	NA	NA
	gene name	NA	-	NA
OLN_00082	gene product name	putative lipoprotein YiaD precursor	Outer membrane protein ImpK/VasF, OmpA/MotB domain	NA
	EC	NA	NA	NA
	gene name	yiaD_1	-	NA
OLN_00083	gene product name	hypothetical protein	Uncharacterized protein ImpJ/VasE	NA
	EC	NA	NA	NA
	gene name	NA	-	NA
OLN_00084	gene product name	Type VI secretion lipoprotein	Type VI secretion lipoprotein/VasD	NA
	EC	NA	NA	NA
	gene name	NA	-	NA
OLN_00085	gene product name	FHA domain protein	Uncharacterized protein ImpI/VasC	NA
	EC	NA	NA	NA
	gene name	NA	-	NA
OLN_00086	gene product name	hypothetical protein	Uncharacterized protein ImpA	NA
	EC	NA	NA	NA
	gene name	NA	-	NA
OLN_00087	gene product name	hypothetical protein	Uncharacterized protein ImpB	NA
	EC	NA	NA	NA
	gene name	NA	-	NA
OLN_00088	gene product name	hypothetical protein	Uncharacterized protein ImpC	NA
	EC	NA	NA	NA
	gene name	NA	-	NA
OLN_00089	gene product name	hypothetical protein	Uncharacterized protein ImpD	Protein hcp1
	EC	NA	NA	NA
	gene name	NA	-	hcp1
OLN_00090	gene product name	ImpE protein	Protein of avirulence locus ImpE	NA
	EC	NA	NA	NA
	gene name	NA	-	NA
OLN_00091	gene product name	Gene 25-like lysozyme	Uncharacterized protein ImpF	NA
	EC	NA	NA	NA
	gene name	NA	-	NA
OLN_00092	gene product name	hypothetical protein	Protein ImpG/VasA	NA
	EC	NA	NA	NA
	gene name	NA	-	NA
OLN_00093	gene product name	hypothetical protein	Uncharacterized protein ImpH/VasB	NA
	EC	NA	NA	NA
	gene name	NA	-	NA
OLN_00094	gene product name	Chaperone protein ClpB	ClpB protein	Chaperone protein ClpB
	EC	NA	NA	NA
	gene name	clpB_1	-	clpB
OLN_00095	gene product name	Phage-related baseplate assembly protein	NA	NA
	EC	NA	NA	NA
	gene name	NA	-	NA
OLN_00096	gene product name	hypothetical protein	NA	NA
	EC	NA	NA	NA
	gene name	NA	-	NA
OLN_00097	gene product name	putative deoxyribonuclease RhsB	Rhs family protein	NA
	EC	EC 3.1.-.-	NA	NA
	gene name	rhsB	-	NA
OLN_00098	gene product name	hypothetical protein	FIG00960169: hypothetical protein	NA
	EC	NA	NA	NA
	gene name	NA	-	NA
OLN_00099	gene product name	Ice nucleation protein	NA	NA
	EC	NA	NA	NA
	gene name	inaZ	-	NA
OLN_00100	gene product name	hypothetical protein	Mll2356 protein	NA
	EC	NA	NA	NA
	gene name	NA	-	NA
OLN_00101	gene product name	hypothetical protein	Mlr2351 protein	NA
	EC	NA	NA	NA
	gene name	NA	-	NA
OLN_00102	gene product name	3-oxoacyl-(acyl carrier protein) synthase	3-oxoacyl-[ACP] synthase	NA
	EC	NA	NA	NA
	gene name	NA	-	NA
OLN_00103	gene product name	hypothetical protein	FIG00957260: hypothetical protein	NA
	EC	NA	NA	NA
	gene name	NA	-	NA
OLN_00104	gene product name	hypothetical protein	FIG00958458: hypothetical protein	NA
	EC	NA	NA	NA
	gene name	NA	-	NA
OLN_00105	gene product name	hypothetical protein	FOG: HEAT repeat	NA
	EC	NA	NA	NA
	gene name	NA	-	NA
OLN_00106	gene product name	Carbonic anhydrase 1	Carbonic anhydrase	Carbonic anhydrase 1
	EC	EC 4.2.1.1	EC 4.2.1.1	EC 4.2.1.1
	gene name	cynT_1	-	cynT
OLN_00107	gene product name	Bicarbonate transporter BicA	Sulfate transporter family protein in cluster with carbonic anhydrase	Putative sulfate transporter YvdB
	EC	NA	NA	NA
	gene name	bicA_1	-	yvdB
OLN_00108	gene product name	hypothetical protein	FIG00953365: hypothetical protein	NA
	EC	NA	NA	NA
	gene name	NA	-	NA
OLN_00109	gene product name	Cytochrome c oxidase subunit 2 precursor	Cytochrome c oxidase polypeptide II	Probable cytochrome c oxidase subunit 2
	EC	EC 1.9.3.1	EC 1.9.3.1	EC 1.9.3.1
	gene name	ctaC	-	coxB:ctaC
OLN_00110	gene product name	Cytochrome c oxidase subunit 1	Cytochrome c oxidase polypeptide I	Cytochrome c oxidase subunit 1
	EC	EC 1.9.3.1	EC 1.9.3.1	EC 1.9.3.1
	gene name	ctaD	-	ctaD:coxA
OLN_00111	gene product name	Cytochrome c oxidase assembly protein CtaG	Cytochrome oxidase biogenesis protein Cox11-CtaG, copper delivery to Cox1	Cytochrome c oxidase assembly protein CtaG
	EC	NA	NA	NA
	gene name	ctaG	-	ctaG
OLN_00112	gene product name	Cytochrome c oxidase subunit 3	Cytochrome c oxidase polypeptide III	Cytochrome c oxidase subunit 3
	EC	EC 1.9.3.1	EC 1.9.3.1	EC 1.9.3.1
	gene name	ctaE	-	ctaE:coiII
OLN_00113	gene product name	hypothetical protein	NA	NA
	EC	NA	NA	NA
	gene name	NA	-	NA
OLN_00114	gene product name	SURF1 family protein	Cytochrome oxidase biogenesis protein Surf1, facilitates heme A insertion	NA
	EC	NA	NA	NA
	gene name	NA	-	NA
OLN_00115	gene product name	hypothetical protein	Probable transmembrane protein	NA
	EC	NA	NA	NA
	gene name	NA	-	NA
OLN_00116	gene product name	Heme A synthase	Heme A synthase, cytochrome oxidase biogenesis protein Cox15-CtaA	Heme A synthase
	EC	NA	NA	EC 1.3.-.-
	gene name	ctaA	-	ctaA
OLN_00117	gene product name	Protoheme IX farnesyltransferase	Cytochrome oxidase biogenesis protein Sco1/SenC/PrrC, putative copper metallochaperone	Protoheme IX farnesyltransferase 1
	EC	EC 2.5.1.-	NA	EC 2.5.1.-
	gene name	ctaB	-	cyoE1
OLN_00118	gene product name	hypothetical protein	Cytochrome oxidase biogenesis protein Sco1/SenC/PrrC, putative copper metallochaperone	Putative copper-binding protein
	EC	NA	NA	NA
	gene name	NA	-	scoP
OLN_00119	gene product name	putative acyltransferase	ElaA protein	Protein ElaA
	EC	NA	NA	NA
	gene name	NA	-	yfbC:elaA
OLN_00120	gene product name	HTH-type transcriptional regulator YodB	Transcriptional regulator, HxlR family	Uncharacterized HTH-type transcriptional regulator Rv3095/MT3179:Uncharacterized HTH-type transcriptional regulator Mb3122
	EC	NA	NA	NA
	gene name	yodB	-	NA
OLN_00121	gene product name	Diacetyl reductase [(S)-acetoin forming]	Short-chain dehydrogenase, associated with 2-hydroxychromene-2-carboxylate isomerase family protein	Diacetyl reductase [(S)-acetoin forming]
	EC	EC 1.1.1.304	NA	EC 1.1.1.304
	gene name	budC_1	-	budC
OLN_00122	gene product name	2-hydroxychromene-2-carboxylate isomerase	2-hydroxychromene-2-carboxylate isomerase family protein, glutathione-dependent	2-hydroxychromene-2-carboxylate isomerase
	EC	EC 5.99.1.4	NA	EC 5.99.1.4
	gene name	nsaD	-	nsaD
OLN_00123	gene product name	Aerobic C4-dicarboxylate transport protein	probable dicarboxylate transporter	C4-dicarboxylate transport protein 1
	EC	NA	NA	NA
	gene name	dctA_1	-	dctA1
OLN_00124	gene product name	Putative L-lactate dehydrogenase operon regulatory protein	GntR family transcriptional regulator PA0120 @ Transcriptional regulator, GntR family domain	Uxu operon regulator
	EC	NA	NA	NA
	gene name	lldR_1	-	uxuR
OLN_00125	gene product name	transcriptional regulator NanR	Transcriptional regulator, GntR family	Uncharacterized HTH-type transcriptional regulator in unstable DNA locus
	EC	NA	NA	NA
	gene name	NA	-	NA
OLN_00126	gene product name	Aegerolysin	FIG00957103: hypothetical protein	NA
	EC	NA	NA	NA
	gene name	NA	-	NA
OLN_00127	gene product name	HTH-type transcriptional regulator DmlR	Transcriptional regulator, LysR family	HTH-type transcriptional activator AaeR
	EC	NA	NA	NA
	gene name	dmlR_2	-	yhcS:aaeR
OLN_00128	gene product name	Plasmid stabilisation system protein	ParE toxin protein	Putative toxin Y4kP
	EC	NA	NA	NA
	gene name	NA	-	NA
OLN_00129	gene product name	Ribbon-helix-helix protein, copG family	Prevent host death protein, Phd antitoxin	Uncharacterized protein y4kO
	EC	NA	NA	NA
	gene name	NA	-	NA
OLN_00130	gene product name	hypothetical protein	FIG00957304: hypothetical protein	NA
	EC	NA	NA	NA
	gene name	NA	-	NA
OLN_00131	gene product name	Late embryogenesis abundant protein	Phosphonate ABC transporter phosphate-binding periplasmic component (TC 3.A.1.9.1)	NA
	EC	NA	NA	NA
	gene name	NA	-	NA
OLN_00132	gene product name	hypothetical protein	Alkylphosphonate utilization operon protein PhnA	Protein PhnA
	EC	NA	NA	NA
	gene name	NA	-	phnA
OLN_00133	gene product name	GABA permease	Aromatic amino acid transport protein AroP	GABA permease
	EC	NA	NA	NA
	gene name	gabP	-	gabP
OLN_00134	gene product name	Methylmalonate-semialdehyde dehydrogenase [acylating]	Methylmalonate-semialdehyde dehydrogenase	Methylmalonate semialdehyde dehydrogenase [acylating] 1:Methylmalonate semialdehyde dehydrogenase [acylating] 2:Methylmalonate semialdehyde dehydrogenase [acylating]
	EC	EC 1.2.1.27	EC 1.2.1.27	EC 1.2.1.27
	gene name	mmsA_1	-	iolA2:iolA:iolA1
OLN_00135	gene product name	Cupin domain protein	Protein export cytoplasm protein SecA ATPase RNA helicase (TC 3.A.5.1.1)	NA
	EC	NA	NA	NA
	gene name	NA	-	NA
OLN_00136	gene product name	Omega-amino acid--pyruvate aminotransferase	Omega-amino acid--pyruvate aminotransferase	Omega-amino acid--pyruvate aminotransferase
	EC	EC 2.6.1.18	EC 2.6.1.18	EC 2.6.1.18
	gene name	NA	-	NA
OLN_00137	gene product name	HTH-type transcriptional regulator CysL	LysR family transcriptional regulator PA0133	SDS degradation transcriptional activation protein
	EC	NA	NA	NA
	gene name	cysL_1	-	sdsB
OLN_00138	gene product name	Guanine deaminase	Guanine deaminase	Guanine deaminase
	EC	EC 3.5.4.3	EC 3.5.4.3	EC 3.5.4.3
	gene name	guaD_1	-	ygfP:guaD
OLN_00139	gene product name	hypothetical protein	NA	NA
	EC	NA	NA	NA
	gene name	NA	-	NA
OLN_00140	gene product name	Galactose/methyl galactoside import ATP-binding protein MglA	ABC transporter ATP-binding protein	Uncharacterized ABC transporter ATP-binding protein YufO
	EC	EC 3.6.3.17	NA	NA
	gene name	mglA	-	yufO
OLN_00141	gene product name	D-allose transporter subunit	Nucleoside ABC transporter, permease protein 1	Glucose ABC transporter permease protein TsgB13
	EC	NA	NA	NA
	gene name	NA	-	tsgB13
OLN_00142	gene product name	Branched-chain amino acid transport system / permease component	Nucleoside ABC transporter, permease protein 2	Putative glucose ABC transporter permease protein TsgC13
	EC	NA	NA	NA
	gene name	NA	-	tsgC13
OLN_00143	gene product name	Alkyl hydroperoxide reductase subunit C	Alkyl hydroperoxide reductase protein C	Alkyl hydroperoxide reductase subunit C
	EC	EC 1.11.1.15	EC 1.6.4.-	EC 1.11.1.15
	gene name	ahpC	-	ahpC
OLN_00144	gene product name	Alkyl hydroperoxide reductase subunit F	Alkyl hydroperoxide reductase protein F	Alkyl hydroperoxide reductase subunit F
	EC	EC 1.8.1.-	EC 1.6.4.-	EC 1.8.1.-
	gene name	ahpF_1	-	ahpF
OLN_00145	gene product name	Polyphosphate kinase 2 (PPK2)	Polyphosphate kinase 2	NA
	EC	NA	EC 2.7.4.1	NA
	gene name	NA	-	NA
OLN_00146	gene product name	8-oxoguanine deaminase	NA	8-oxoguanine deaminase
	EC	EC 3.5.4.32	NA	EC 3.5.4.32
	gene name	NA	-	NA
OLN_00147	gene product name	Pyrimidine-specific ribonucleoside hydrolase RihB	Inosine-uridine preferring nucleoside hydrolase	Pyrimidine-specific ribonucleoside hydrolase RihA
	EC	EC 3.2.2.8	EC 3.2.2.1	EC 3.2.-.-
	gene name	rihB	-	rihA
OLN_00148	gene product name	Nucleoside 2-deoxyribosyltransferase	Nucleoside 2-deoxyribosyltransferase	NA
	EC	NA	NA	NA
	gene name	NA	-	NA
OLN_00149	gene product name	Nucleoside 2-deoxyribosyltransferase	Nucleoside 2-deoxyribosyltransferase	NA
	EC	NA	NA	NA
	gene name	NA	-	NA
OLN_00150	gene product name	Purine-binding protein precursor	Nucleoside ABC transporter, periplasmic nucleoside-binding protein	Purine-binding protein BAB2_0673 precursor
	EC	NA	NA	NA
	gene name	NA	-	NA
OLN_00151	gene product name	2-oxoglutarate-dependent ethylene/succinate-forming enzyme	2-Oxobutyrate oxidase, putative	Isopenicillin N synthase
	EC	EC 1.13.12.19	NA	EC 1.21.3.1
	gene name	efe_1	-	pcbC
OLN_00152	gene product name	Adenine deaminase	Adenosine deaminase	Adenine deaminase
	EC	EC 3.5.4.2	EC 3.5.4.4	EC 3.5.4.2
	gene name	NA	-	NA
OLN_00153	gene product name	putative RNA polymerase sigma factor FecI	FIG006045: Sigma factor, ECF subfamily	Probable RNA polymerase sigma factor FecI
	EC	NA	NA	NA
	gene name	fecI_1	-	fecI
OLN_00154	gene product name	fec operon regulator FecR	Iron siderophore sensor protein	Protein FecR
	EC	NA	NA	NA
	gene name	NA	-	fecR
OLN_00155	gene product name	Ferric-pseudobactin BN7/BN8 receptor precursor	NA	Ferrichrome-iron receptor precursor
	EC	NA	NA	NA
	gene name	pupB	-	tonA:fhuA
OLN_00156	gene product name	HTH-type transcriptional regulator GbpR	NA	HTH-type transcriptional regulator PcaQ
	EC	NA	NA	NA
	gene name	gbpR_1	-	pcaQ
OLN_00157	gene product name	Protocatechuate 3,4-dioxygenase beta chain	Protocatechuate 3,4-dioxygenase beta chain	Protocatechuate 3,4-dioxygenase beta chain
	EC	EC 1.13.11.3	EC 1.13.11.3	EC 1.13.11.3
	gene name	pcaH	-	pcaH
OLN_00158	gene product name	Protocatechuate 3,4-dioxygenase alpha chain	Protocatechuate 3,4-dioxygenase alpha chain	Protocatechuate 3,4-dioxygenase alpha chain
	EC	EC 1.13.11.3	EC 1.13.11.3	EC 1.13.11.3
	gene name	pcaG	-	pcaG
OLN_00159	gene product name	Pca regulon regulatory protein	Pca regulon regulatory protein PcaR	Pca regulon regulatory protein
	EC	NA	NA	NA
	gene name	pcaR	-	pcaR
OLN_00160	gene product name	Multidrug resistance protein MdtA precursor	Membrane-fusion protein	Multidrug resistance protein MdtA precursor
	EC	NA	NA	NA
	gene name	mdtA_1	-	mdtA
OLN_00161	gene product name	Multidrug resistance protein MdtE precursor	Efflux membrane fusion protein, RND family	Multidrug resistance protein MdtA precursor
	EC	NA	NA	NA
	gene name	mdtE	-	mdtA
OLN_00162	gene product name	Cobalt-zinc-cadmium resistance protein CzcA	RND efflux transporter	Swarming motility protein SwrC
	EC	NA	NA	NA
	gene name	czcA_1	-	swrC
OLN_00163	gene product name	HTH-type transcriptional regulator DmlR	Transcriptional regulator	Uncharacterized HTH-type transcriptional regulator HI_1364
	EC	NA	NA	NA
	gene name	dmlR_3	-	NA
OLN_00164	gene product name	hypothetical protein	FIG00954876: hypothetical protein	NA
	EC	NA	NA	NA
	gene name	NA	-	NA
OLN_00165	gene product name	Porin D precursor	Outer membrane porin, coexpressed with pyoverdine biosynthesis regulon	Porin D precursor
	EC	EC 3.4.21.-	NA	EC 3.4.21.-
	gene name	oprD_1	-	oprD
OLN_00166	gene product name	HTH-type transcriptional repressor of iron proteins A	NA	Uncharacterized HTH-type transcriptional regulator YeaM
	EC	NA	NA	NA
	gene name	ripA_1	-	yeaM
OLN_00167	gene product name	Putative gamma-glutamyltransferase YwrD	Gamma-glutamyltranspeptidase	Gamma-glutamyltranspeptidase small chain:Putative gamma-glutamyltransferase YwrD:Gamma-glutamyltranspeptidase large chain
	EC	EC 2.3.2.2	EC 2.3.2.2	EC 2.3.2.2
	gene name	ywrD	-	ywrD
OLN_00168	gene product name	Nucleoside-specific channel-forming protein, Tsx	Nucleoside-binding outer membrane protein	Outer membrane protein OmpK precursor
	EC	NA	NA	NA
	gene name	NA	-	ompK
OLN_00169	gene product name	Xanthine permease XanP	Xanthine permease	Xanthine permease XanP
	EC	NA	NA	NA
	gene name	xanP_1	-	xanP:yicE
OLN_00170	gene product name	HTH-type transcriptional regulator RutR	Transcriptional regulator RutR of pyrimidine catabolism (TetR family)	HTH-type transcriptional regulator RutR
	EC	NA	NA	NA
	gene name	rutR_1	-	rutR:ycdC
OLN_00171	gene product name	IMPACT family member YigZ	FIG000605: protein co-occurring with transport systems (COG1739)	IMPACT family member in pol 5'region
	EC	NA	NA	NA
	gene name	yigZ	-	NA
OLN_00172	gene product name	Response regulator PleD	FIG066100: Diguanylate cyclase (GGDEF domain) with PAS/PAC sensor	Diguanylate cyclase YdeH
	EC	NA	NA	EC 2.7.7.65
	gene name	pleD_1	-	ydeG:ydeH
OLN_00173	gene product name	hypothetical protein	FIG057251: Fe-S oxidoreductase	NA
	EC	NA	NA	NA
	gene name	NA	-	NA
OLN_00174	gene product name	hypothetical protein	FIG062788: hypothetical protein	NA
	EC	NA	NA	NA
	gene name	NA	-	NA
OLN_00175	gene product name	Phosphoserine phosphatase RsbP	Serine phosphatase RsbU, regulator of sigma subunit	NA
	EC	EC 3.1.3.3	NA	NA
	gene name	rsbP	-	NA
OLN_00176	gene product name	Chemotaxis response regulator protein-glutamate methylesterase of group 2 operon	Chemotaxis response regulator protein-glutamate methylesterase CheB	Chemotaxis response regulator protein-glutamate methylesterase of group 2 operon
	EC	EC 3.1.1.61	EC 3.1.1.61	EC 3.1.1.61
	gene name	cheB2	-	cheB2
OLN_00177	gene product name	Chemoreceptor glutamine deamidase CheD	Chemotaxis protein CheD	Probable chemoreceptor glutamine deamidase CheD
	EC	EC 3.5.1.44	NA	EC 3.5.1.44
	gene name	cheD	-	cheD
OLN_00178	gene product name	Chemotaxis protein methyltransferase	Chemotaxis protein methyltransferase CheR	Chemotaxis protein methyltransferase 2
	EC	EC 2.1.1.80	EC 2.1.1.80	EC 2.1.1.80
	gene name	cheR	-	cheR2
OLN_00179	gene product name	Methyl-accepting chemotaxis protein II	NA	Methyl-accepting chemotaxis citrate transducer
	EC	NA	NA	NA
	gene name	tar_1	-	tcp
OLN_00180	gene product name	Chemotaxis protein CheW	Positive regulator of CheA protein activity (CheW)	Chemotaxis protein CheW
	EC	NA	NA	NA
	gene name	cheW_1	-	cheW
OLN_00181	gene product name	Chemotaxis protein CheA	Signal transduction histidine kinase CheA	Chemotaxis protein CheA
	EC	EC 2.7.13.3	EC 2.7.3.-	EC 2.7.13.3
	gene name	cheA_1	-	cheA
OLN_00182	gene product name	Chemotaxis protein CheY	Chemotaxis regulator - transmits chemoreceptor signals to flagelllar motor components CheY	Chemotaxis protein CheY
	EC	NA	NA	NA
	gene name	cheY_1	-	cheY
OLN_00183	gene product name	Methyl-accepting chemotaxis protein 4	Methyl-accepting chemotaxis protein	NA
	EC	NA	NA	NA
	gene name	mcp4	-	NA
OLN_00184	gene product name	HTH-type transcriptional regulator DmlR	Transcriptional regulator, LysR family	HTH-type transcriptional regulator DmlR
	EC	NA	NA	NA
	gene name	dmlR_4	-	yeaT:dmlR
OLN_00185	gene product name	Cyclic-di-GMP-binding biofilm dispersal mediator protein	Oxidoreductase, short chain dehydrogenase/reductase family	Cyclic-di-GMP-binding biofilm dispersal mediator protein
	EC	NA	NA	NA
	gene name	bdcA	-	yjgI:bdcA
OLN_00186	gene product name	Arylsulfatase	Choline-sulfatase	Arylsulfatase
	EC	EC 3.1.6.1	EC 3.1.6.6	EC 3.1.6.1
	gene name	atsA	-	atsA
OLN_00187	gene product name	Aliphatic sulfonates import ATP-binding protein SsuB	Alkanesulfonates ABC transporter ATP-binding protein / Sulfonate ABC transporter, ATP-binding subunit SsuB	Uncharacterized ABC transporter ATP-binding protein MJ0412
	EC	EC 3.6.3.-	NA	NA
	gene name	ssuB_1	-	NA
OLN_00188	gene product name	Putative aliphatic sulfonates transport permease protein SsuC	Alkanesulfonates transport system permease protein	Putative aliphatic sulfonates transport permease protein SsuC
	EC	NA	NA	NA
	gene name	ssuC_1	-	yzeB:ygaM:ssuC
OLN_00189	gene product name	Putative aliphatic sulfonates-binding protein precursor	Alkanesulfonates-binding protein	Putative aliphatic sulfonates-binding protein precursor
	EC	NA	NA	NA
	gene name	ssuA_1	-	yzeA:ssuA:ygbA
OLN_00190	gene product name	Taurine catabolism dioxygenase TauD, TfdA family	FIG00953273: hypothetical protein	Clavaminate synthase 2:Clavaminate synthase 1
	EC	NA	NA	EC 1.14.11.21
	gene name	NA	-	cs1:cs2
OLN_00191	gene product name	Membrane transport protein	membrane protein, putative	Uncharacterized transporter MTH_1382
	EC	NA	NA	NA
	gene name	NA	-	NA
OLN_00192	gene product name	Porin D precursor	Outer membrane porin, OprD family	Porin D precursor
	EC	EC 3.4.21.-	NA	EC 3.4.21.-
	gene name	oprD_2	-	oprD
OLN_00193	gene product name	Major phosphate-irrepressible acid phosphatase precursor	Membrane-associated phospholipid phosphatase	Non-specific acid phosphatase precursor
	EC	EC 3.1.3.2	NA	EC 3.1.3.2
	gene name	phoC	-	phoN
OLN_00194	gene product name	HTH-type transcriptional regulator CynR	LysR family transcriptional regulator PA0191	SDS degradation transcriptional activation protein
	EC	NA	NA	NA
	gene name	cynR_1	-	sdsB
OLN_00195	gene product name	Pesticin receptor precursor	Outer membrane receptor proteins, mostly Fe transport	Pesticin receptor precursor
	EC	NA	NA	NA
	gene name	fyuA_1	-	fyuA:psn
OLN_00196	gene product name	putative dioxygenase/MT3514	Alpha-ketoglutarate-dependent taurine dioxygenase	Uncharacterized dioxygenase Mb3440:Uncharacterized dioxygenase Rv3406/MT3514
	EC	EC 1.-.-.-	EC 1.14.11.17	EC 1.-.-.-
	gene name	NA	-	NA
OLN_00197	gene product name	Alpha-ketoglutarate-dependent 2,4-dichlorophenoxyacetate dioxygenase	Alpha-ketoglutarate-dependent taurine dioxygenase	Alpha-ketoglutarate-dependent 2,4-dichlorophenoxyacetate dioxygenase
	EC	EC 1.14.11.-	EC 1.14.11.17	EC 1.14.11.-
	gene name	tfdA	-	tfdA
OLN_00198	gene product name	NAD(P) transhydrogenase subunit alpha part 1	NAD(P) transhydrogenase alpha subunit	NAD(P) transhydrogenase subunit alpha part 1
	EC	EC 1.6.1.2	EC 1.6.1.2	EC 1.6.1.2
	gene name	pntAA	-	pntAA:nntA1
OLN_00199	gene product name	NAD(P) transhydrogenase subunit alpha	NAD(P) transhydrogenase alpha subunit	NAD(P) transhydrogenase subunit alpha part 2
	EC	EC 1.6.1.2	EC 1.6.1.2	EC 1.6.1.2
	gene name	pntA	-	pntAB
OLN_00200	gene product name	NAD(P) transhydrogenase subunit beta	NAD(P) transhydrogenase subunit beta	NAD(P) transhydrogenase subunit beta
	EC	EC 1.6.1.2	EC 1.6.1.2	EC 1.6.1.2
	gene name	pntB	-	pntB:nntB
OLN_00201	gene product name	transport protein TonB	Ferric siderophore transport system, periplasmic binding protein TonB	Protein tonB2
	EC	NA	NA	NA
	gene name	NA	-	tonB2
OLN_00202	gene product name	Biopolymer transport protein ExbB	NA	Biopolymer transport protein ExbB
	EC	NA	NA	NA
	gene name	exbB_1	-	exbB
OLN_00203	gene product name	Biopolymer transport protein ExbD	Biopolymer transport protein ExbD/TolR	Biopolymer transport protein ExbD
	EC	NA	NA	NA
	gene name	exbD_1	-	exbD
OLN_00204	gene product name	hypothetical protein	NA	NA
	EC	NA	NA	NA
	gene name	NA	-	NA
OLN_00205	gene product name	Alpha/beta hydrolase family protein	FIG00956092: hypothetical protein	NA
	EC	NA	NA	NA
	gene name	NA	-	NA
OLN_00206	gene product name	Acetyl-S-ACP:malonate ACP transferase	Malonate decarboxylase alpha subunit	NA
	EC	EC 2.3.1.187	NA	NA
	gene name	madA	-	NA
OLN_00207	gene product name	2-(5''-triphosphoribosyl)-3'-dephosphocoenzyme-A synthase	Triphosphoribosyl-dephospho-CoA synthetase	Probable 2-(5''-triphosphoribosyl)-3'-dephosphocoenzyme-A synthase
	EC	EC 2.4.2.52	EC 2.7.8.25	EC 2.4.2.52
	gene name	citG	-	mdcB
OLN_00208	gene product name	Malonate decarboxylase acyl carrier protein	Malonate decarboxylase delta subunit	Malonate decarboxylase acyl carrier protein
	EC	NA	NA	NA
	gene name	mdcC	-	mdcC
OLN_00209	gene product name	Malonyl-S-ACP:biotin-protein carboxyltransferase MADC	Malonate decarboxylase beta subunit	Acetyl-coenzyme A carboxylase carboxyl transferase subunit beta
	EC	EC 2.1.3.10	NA	EC 6.4.1.2
	gene name	madC	-	accD
OLN_00210	gene product name	Malonyl-S-ACP:biotin-protein carboxyltransferase MADD	Malonate decarboxylase gamma subunit	NA
	EC	EC 2.1.3.10	NA	NA
	gene name	madD	-	NA
OLN_00211	gene product name	Phosphoribosyl-dephospho-CoA transferase	Phosphoribosyl-dephospho-CoA transferase	Phosphoribosyl-dephospho-CoA transferase
	EC	EC 2.7.7.66	EC 2.7.7.-	EC 2.7.7.66
	gene name	mdcG	-	mdcG
OLN_00212	gene product name	Malonyl CoA-acyl carrier protein transacylase	Malonyl CoA acyl carrier protein transacylase	Malonyl CoA-acyl carrier protein transacylase
	EC	EC 2.3.1.39	EC 2.3.1.39	EC 2.3.1.39
	gene name	fabD_1	-	fabD
OLN_00213	gene product name	Malonate transporter MadL subunit	Malonate transporter, MadL subunit	NA
	EC	NA	NA	NA
	gene name	NA	-	NA
OLN_00214	gene product name	Malonate/sodium symporter MadM subunit	Malonate transporter, MadM subunit	NA
	EC	NA	NA	NA
	gene name	NA	-	NA
OLN_00215	gene product name	HTH-type transcriptional regulator GltC	Malonate utilization transcriptional regulator	Malonate utilization transcriptional regulator
	EC	NA	NA	NA
	gene name	gltC_1	-	mauR
OLN_00216	gene product name	hypothetical protein	FIG00956549: hypothetical protein	NA
	EC	NA	NA	NA
	gene name	NA	-	NA
OLN_00217	gene product name	HTH-type transcriptional regulator GltC	Cys regulon transcriptional activator CysB	Uncharacterized HTH-type transcriptional regulator YvbU
	EC	NA	NA	NA
	gene name	gltC_2	-	yvbU
OLN_00218	gene product name	Aldehyde dehydrogenase PuuC	Aldehyde dehydrogenase	Aldehyde dehydrogenase PuuC
	EC	EC 1.2.1.5	EC 1.2.1.3	EC 1.2.1.5
	gene name	puuC_1	-	puuC:aldH
[truncated: 16,658 more rows]

## Sheet: P.aeruginosa SJTD1
ProteinID	Annotation Field	Prokka	RAST*	UniFam
[truncated: 16,559 more rows]
