# Supplementary material for: Functional phylogenomics analysis of bacteria and archaea using consistent genome annotation with UniFam
Source: BMC Evol Biol. 2014 Oct 9;14:207. doi: 10.1186/s12862-014-0207-y (PMC4194380; doi:10.1186/s12862-014-0207-y)
Supplement: Additional file 5 — Comparison of functional annotations by Prokka, RAST and UniFam in representative genomes. [file 12862_2014_207_MOESM5_ESM.xls]

## Sheet: Sheet1
Comparison of functional annotations by Prokka, RAST and UniFam in representative genomes*
Genome	Total Proteins#	Prokka&	RAST&	UniFam&
Escherichia coli str K-12 substr W3110 (finished)	4326	3673	3520	4202
Escherichia coli str K-12 substr MG1655 (draft)	4317	3643	3512	4169
Pseudomonas aeruginosa M18 (finished)	5770	4508	4299	4231
Pseudomonas aeruginosa SJTD1 (draft)	5519	4382	4230	4123
Methanocaldococcus jannaschii DSM 2661 (finished)	1875	1233	1140	1785
*Annotation results are available in the Dryad repository:
#Number of proteins predicted by Prodigal
&Number of proteins with functional annotations
