# Supplementary material for: Functional phylogenomics analysis of bacteria and archaea using consistent genome annotation with UniFam
Source: BMC Evol Biol. 2014 Oct 9;14:207. doi: 10.1186/s12862-014-0207-y (PMC4194380; doi:10.1186/s12862-014-0207-y)
Supplement: Additional file 6 — Consistency of EC number assignments between Prokka, RAST and UniFam in representative genomes. [file 12862_2014_207_MOESM6_ESM.xls]

## Sheet: Sheet1
Consistency of EC number assignments between Prokka, RAST and UniFam in representative genomes
Genomes	Proteins with EC numbers*	Pairwise Comparison	Consistent EC numbers	Inconsistent EC numbers	More Specific EC numbers from former	More Specific EC numbers from latter	No EC number from former	No EC number from latter	No EC number from either
Escherichia coli str K-12 substr W3110 (finished)	1781	Prokka vs. RAST	0.464907	0.156654	0.0263897	0.0196519	0.0746771	0.244806	0.0129141
		RAST vs. UniFam	0.495227	0.141494	0.0297586	0.0190904	0.200449	0.0567097	0.0572712
		Prokka vs. UniFam	0.764177	0.0185289	0.0393038	0.0061763	0.0578327	0.0842224	0.0297586
Escherichia coli str K-12 substr MG1655 (draft)	1788	Prokka vs. RAST	0.466443	0.153803	0.0262863	0.0195749	0.0766219	0.244407	0.0128635
		RAST vs. UniFam	0.494407	0.14094	0.0296421	0.0190157	0.199664	0.0587248	0.0576063
		Prokka vs. UniFam	0.761186	0.0190157	0.0391499	0.00615212	0.0581656	0.0850112	0.0313199
Pseudomonas aeruginosa M18 (finished)	2199	Prokka vs. RAST	0.362438	0.187813	0.0168258	0.0254661	0.0786721	0.291496	0.0372897
		RAST vs. UniFam	0.382447	0.162801	0.0309231	0.0145521	0.262392	0.0804911	0.0663938
		Prokka vs. UniFam	0.683492	0.047749	0.0391087	0.00909504	0.0736698	0.104593	0.042292
Pseudomonas aeruginosa SJTD1 (draft)	2151	Prokka vs. RAST	0.364482	0.18689	0.0172013	0.0241748	0.079033	0.289168	0.0390516
		RAST vs. UniFam	0.387727	0.161785	0.0302185	0.0148768	0.263133	0.0771734	0.065086
		Prokka vs. UniFam	0.685728	0.0488145	0.0376569	0.0083682	0.0771734	0.101348	0.0409112
Methanocaldococcus jannaschii DSM 2661 (finished)	719	Prokka vs. RAST	0.297636	0.197497	0.0166898	0.0166898	0.184979	0.223922	0.0625869
		RAST vs. UniFam	0.403338	0.0848401	0.0403338	0.00973574	0.162726	0.175243	0.123783
		Prokka vs. UniFam	0.342142	0.0987483	0.0598053	0.0139082	0.18637	0.23783	0.0611961
*Proteins with EC numbers from Prokka, RAST or UniFam
