# Supplementary material for: Functional phylogenomics analysis of bacteria and archaea using consistent genome annotation with UniFam
Source: BMC Evol Biol. 2014 Oct 9;14:207. doi: 10.1186/s12862-014-0207-y (PMC4194380; doi:10.1186/s12862-014-0207-y)
Supplement: Additional file 7 — Top ten enriched GO terms for the archaeal phyla and top five enriched GO terms for the archaeal families. [file 12862_2014_207_MOESM7_ESM.xls]

## Sheet: Sheet1
GO enrichment in archaea
Phylum	GO Term (BP)	Significant*	Expected**	p-value	Family	GO Term (BP)	Significant*	Expected**	p-value
Crenarchaeota	defense response to virus	1099	393.81	< 1E-30	Desulfurococcaceae	sodium ion transport	124	37.49	< 1E-30
84					10	proton transport	132	70.08	4.1e-24
	regulation of defense response to virus	193	36.97	< 1E-30		translation	952	721.35	2e-20
						purine ribonucleoside triphosphate catab...	498	359.24	1.2e-14
	translation	7342	5813.73	< 1E-30		purine ribonucleotide catabolic process	498	359.36	1.2e-14
					Sulfolobaceae	transposition, DNA-mediated	527	332.51	< 1E-30
	carbon fixation by 3-hydroxypropionate c...	69	12.32	< 1E-30	32	fatty acid metabolic process	1050	814.88	< 1E-30
						acetoin catabolic process	163	103.76	3.6e-26
	carnitine metabolic process	102	22.86	< 1E-30		transposition	894	601.3	5e-25
						cobalamin biosynthetic process	655	520	5.4e-23
	glycolate catabolic process	69	12.5	< 1E-30	Thermoproteaceae	amino acid transport	170	70.46	< 1E-30
					12	cytochrome complex assembly	29	8.53	3.6e-11
	protein transport by the Tat complex	197	68.58	< 1E-30		alanine catabolic process	18	3.89	4.9e-11
						folic acid-containing compound biosynthe...	40	16.13	4.5e-09
	formaldehyde assimilation via ribulose m...	70	14.47	< 1E-30		heme biosynthetic process	119	73.98	3e-08
					Archaeoglobaceae	lactate oxidation	24	3.75	9.4e-13
	XMP salvage	174	64.47	< 1E-30	5	protein transport by the Tat complex	20	2.53	1.4e-12
						electron transport chain	298	203.38	2e-11
	acetoin catabolic process	202	81.8	< 1E-30		oxalate catabolic process	11	0.95	2.2e-09
						ciliary or flagellar motility	22	5.12	1.6e-08
Euryarchaeota	signal transduction by phosphorylation	3015	2424.76	< 1E-30	Halobacteriaceae	amino acid transport	3434	2545.7	< 1E-30
253					116	fatty acid biosynthetic process	1740	1246.81	< 1E-30
	chemotaxis	2917	2409.9	< 1E-30		glycerol catabolic process	672	443	< 1E-30
						fatty acid metabolic process	3968	2827.44	< 1E-30
	methanogenesis, from carbon dioxide	1604	1286.27	< 1E-30		oxygen transport	586	380.25	< 1E-30
					Methanobacteriaceae	methanogenesis	1091	339.88	< 1E-30
	intracellular signal transduction	2684	2269.94	< 1E-30	33	methanogenesis, from carbon dioxide	530	163.33	< 1E-30
						regulation of cell shape	267	49.9	< 1E-30
	protein phosphorylation	1465	1190.88	< 1E-30		peptidoglycan biosynthetic process	227	41.6	< 1E-30
						translation	3063	2172.88	< 1E-30
	protein-chromophore linkage	1112	896.87	< 1E-30	Methanocaldococcaceae	methanogenesis	317	98.13	< 1E-30
					10	defense response to virus	128	29.53	< 1E-30
	regulation of transcription, DNA-depende...	13689	12823.6	< 1E-30		intein-mediated protein splicing	111	23.19	< 1E-30
						translation	926	627.37	7.9e-30
	methanogenesis	3544	2932.23	< 1E-30		metabolic process	7400	6924.35	2.9e-28
					Methanococcaceae	methanogenesis	351	103.52	< 1E-30
	potassium ion transport	2292	1891.48	< 1E-30	10	viral entry into host cell	32	2.25	5.2e-29
						establishment of integrated proviral lat...	32	2.25	5.2e-29
	S-layer organization	1741	1486.44	< 1E-30		DNA replication initiation	25	1.22	2.2e-28
						translation	949	661.8	4.7e-27
Thaumarchaeota	ergothioneine biosynthesis from histidin...	26	1.42	1.6e-27	Methanomicrobiaceae	methanogenesis	171	65.98	2.4e-28
15					5	arsenite transport	12	1.15	1.4e-09
	lysine biosynthetic process via aminoadi...	136	50.48	1.5e-24		chemotaxis	105	56.77	3.5e-09
						quorum sensing	7	0.44	1.6e-07
	regulation of nitrogen utilization	58	11.95	5.3e-23		protein autophosphorylation	38	15.24	4.5e-07
					Methanosarcinaceae	methanogenesis	597	149.77	< 1E-30
	intracellular signal transduction	194	89.63	8.5e-22	10	transposition	405	156.99	< 1E-30
						methanogenesis, from acetate	66	5.51	< 1E-30
	de novo NAD biosynthetic process from as...	14	0.43	7.1e-22		DNA recombination	493	235.15	< 1E-30
						pyrrolysine biosynthetic process	31	2.17	3.8e-30
	DNA-dependent transcription, initiation	185	88.7	1.9e-19	Thermococcaceae	nucleic acid phosphodiester bond hydroly...	918	487.65	< 1E-30
					18	intein-mediated protein splicing	192	45.67	< 1E-30
	ciliary or flagellar motility	53	12.44	1.4e-18		sodium ion transport	377	155.54	< 1E-30
						defense response to virus	196	58.14	< 1E-30
	N-alpha,N-alpha,N-alpha-trimethyl-L-hist...	13	0.49	1.2e-17		intron homing	121	24.41	< 1E-30
					Nitrosopumilaceae	cellular polysaccharide biosynthetic pro...	144	130.23	0.0031
	lipopolysaccharide biosynthetic process	157	76.78	1.4e-16	9	nucleotide-sugar biosynthetic process	65	56.87	0.0058
						oxygen transport	22	18.13	0.0141
	cellular manganese ion homeostasis	27	3.83	1.2e-15		external encapsulating structure organiz...	34	28.85	0.0188
						peptidyl-histidine phosphorylation	20	16.48	0.0208
*The observed number of genes annotated with a GO term
**The expected number of genes annotated with a GO term
