# Supplementary material for: Functional phylogenomics analysis of bacteria and archaea using consistent genome annotation with UniFam
Source: BMC Evol Biol. 2014 Oct 9;14:207. doi: 10.1186/s12862-014-0207-y (PMC4194380; doi:10.1186/s12862-014-0207-y)
Supplement: Additional file 8 — Parsimony scores, occurrence frequencies and retention indices of metabolic pathways. [file 12862_2014_207_MOESM8_ESM.xls]

## Sheet: pwys.txt
Parsimony scores, occurrence frequencies and retention indices of metabolic pathways
Pathway name	Parsimony score	Occurrence freqency	Retention index
1,2-dichloroethane degradation	516	2175	0.763109
formylTHF biosynthesis I	107	736	0.855782
phenylethylamine degradation I	135	1212	0.889348
cholate degradation (bacteria, anaerobic)	145	651	0.778462
acetoacetate degradation (to acetyl CoA)	186	303	0.387417
aerobactin biosynthesis	210	750	0.720961
alanine degradation II (to D-lactate)	139	1075	0.871508
alanine biosynthesis II	282	7912	0.958761
alanine biosynthesis I	362	12936	0.798324
two-component alkanesulfonate monooxygenase	441	4260	0.896689
ammonia oxidation I (aerobic)	44	71	0.385714
glycolysis III (from glucose)	379	12274	0.84584
respiration (anaerobic)	50	2293	0.978621
L-arabinose degradation I	589	5425	0.891593
arginine degradation VII (arginase 3 pathway)	263	1010	0.740337
arginine degradation VI (arginase 2 pathway)	222	1448	0.84727
arginine degradation I (arginase pathway)	387	3683	0.895166
arginine biosynthesis II (acetyl cycle)	341	10572	0.918151
asparagine biosynthesis I	561	8875	0.90429
asparagine degradation I	530	12048	0.802465
asparagine biosynthesis II	509	10334	0.884335
aspartate degradation I	415	4899	0.915476
aspartate biosynthesis	619	7099	0.912933
arginine degradation II (AST pathway)	67	2849	0.976826
glycine betaine biosynthesis I (Gram-negative bacteria)	418	5487	0.923988
lactose degradation III	684	6952	0.901741
spermidine biosynthesis I	566	8154	0.914029
Calvin-Benson-Bassham cycle	324	1372	0.764406
catechol degradation to &beta;-ketoadipate	181	1113	0.838129
benzoyl-CoA degradation II (anaerobic)	24	35	0.323529
pyruvate fermentation to butanoate	11	12	0.0909091
chlorophyllide <i>a</i> biosynthesis I (aerobic, light-dependent)	216	669	0.678144
choline degradation I	418	5487	0.923988
citrulline degradation	581	6314	0.908126
methanogenesis from methanol	18	56	0.690909
coenzyme A biosynthesis	96	14551	0.457143
adenosylcobalamin salvage from cobinamide I	667	4362	0.847283
reductive acetyl coenzyme A pathway	59	106	0.447619
creatinine degradation I	540	1665	0.676082
cyanate degradation	401	2358	0.830293
cysteine biosynthesis I	329	13418	0.749235
lysine biosynthesis I	149	8372	0.976708
D-arabinose degradation I	37	53	0.307692
D-arabitol degradation	110	629	0.826433
nitrate reduction I (denitrification)	850	5448	0.844134
superoxide radicals degradation	424	10159	0.907379
glucose degradation (oxidative)	367	1582	0.768501
sulfate reduction IV (dissimilatory)	14	389	0.966495
dTDP-L-rhamnose biosynthesis I	1087	8819	0.81615
Entner-Doudoroff pathway I	203	5663	0.964324
ethanol degradation I	570	8188	0.91297
fatty acid &beta;-oxidation I	384	10554	0.908198
fatty acid elongation -- saturated	82	13986	0.890541
mixed acid fermentation	51	2591	0.980695
formaldehyde oxidation IV (thiol-independent)	466	1928	0.758692
fucose degradation	579	4742	0.878085
D-galactarate degradation I	209	2636	0.921063
D-galactonate degradation	620	4143	0.850555
D-galacturonate degradation I	421	3371	0.875371
galactose degradation II	61	98	0.381443
gallate degradation I	127	410	0.691932
GDP-D-rhamnose biosynthesis	385	1343	0.71386
glutamine biosynthesis I	123	579	0.788927
<i>N</i>-acetylglucosamine degradation I	405	8306	0.937072
<i>D</i>-glucarate degradation I	231	2652	0.91324
gluconeogenesis I	343	4769	0.928272
D-gluconate degradation	540	8188	0.917559
glucose and glucose-1-phosphate degradation	714	6093	0.882961
glutathione redox reactions II	272	7736	0.96123
glutamate degradation I	395	1692	0.767002
glutamate biosynthesis II	442	2599	0.830254
glutamine degradation I	59	14646	0.275
glutamine degradation II	378	10398	0.912893
glutathione biosynthesis	301	8159	0.954317
glutamate degradation II	524	7231	0.927663
ornithine biosynthesis	489	10170	0.892888
glutamate biosynthesis I	378	10398	0.912893
glutamate biosynthesis III	328	13047	0.805241
glycerol degradation V	336	3127	0.892834
glycine cleavage	367	9714	0.926975
glycogen degradation I	271	12611	0.87234
glycogen biosynthesis I (from ADP-D-Glucose)	584	8782	0.901918
glycolate and glyoxylate degradation I	208	2820	0.92657
glycolysis I (from glucose-6P)	527	9829	0.892587
glycolate and glyoxylate degradation II	328	3074	0.893589
glyoxylate cycle	323	6663	0.951666
glycine biosynthesis I	222	14185	0.591497
3-phenylpropanoate and 3-(3-hydroxyphenyl)propanoate degradation to 2-oxopent-4-enoate	45	1154	0.961839
heme biosynthesis from uroporphyrinogen-III I	238	10432	0.944807
heme biosynthesis from uroporphyrinogen-III II	361	12807	0.812402
hexaprenyl diphosphate biosynthesis	28	447	0.939462
histidine degradation I	369	3524	0.895544
histidine biosynthesis	109	14410	0.658228
cysteine biosynthesis/homocysteine degradation	153	454	0.664459
methionine biosynthesis I	483	10291	0.891319
threonine biosynthesis from homoserine	315	13285	0.782096
homoserine biosynthesis	192	14096	0.696825
methionine biosynthesis III	108	195	0.448454
L-idonate degradation	830	4454	0.813833
isoleucine biosynthesis I (from threonine)	420	10827	0.892537
(KDO)<sub>2</sub>-lipid A biosynthesis I	95	3504	0.973166
KDO transfer to lipid IV<sub>A</sub> I	390	6141	0.936645
lactose and galactose degradation I	205	1733	0.882217
xylitol degradation	121	342	0.648094
L-cysteine degradation II	567	7302	0.922476
leucine biosynthesis	301	11983	0.890631
triacylglycerol degradation	544	4865	0.888363
phospholipases	395	2778	0.85812
maltose degradation	173	1738	0.900979
D-mannose degradation	540	12437	0.764526
mannitol degradation I	666	7367	0.909634
menaquinol-8 biosynthesis	364	12704	0.820475
methanogenesis from CO<SUB>2</SUB>	6	55	0.907407
methyl-coenzyme M reduction to methane	3	88	0.977011
methionine degradation I (to homocysteine)	327	5408	0.939708
nitrogen fixation	411	1121	0.633929
NAD biosynthesis III	171	1548	0.89011
NAD phosphorylation and dephosphorylation	303	7370	0.958945
lipid IV<sub>A</sub> biosynthesis	190	8641	0.96894
methylerythritol phosphate pathway	276	12709	0.863659
pentose phosphate pathway (non-oxidative branch)	300	13660	0.719512
nopaline degradation	2	2	0
octopine degradation	7	7	0
ornithine degradation I (proline biosynthesis)	527	2187	0.759378
pentose phosphate pathway (oxidative branch)	322	13031	0.810619
ectoine biosynthesis	435	1645	0.73601
TCA cycle IV (2-oxoglutarate decarboxylase)	110	736	0.851701
pyruvate fermentation to propionate I	491	1171	0.581197
adenine and adenosine salvage I	390	9853	0.920172
heterolactic fermentation	40	98	0.597938
Bifidobacterium shunt	26	147	0.828767
acetylene degradation	131	232	0.437229
lysine fermentation to acetate and butyrate	294	5883	0.950187
catechol degradation to 2-oxopent-4-enoate I	404	818	0.506732
protocatechuate degradation I (<I>meta</I>-cleavage pathway)	10	11	0.1
2'-(5'-phosphoribosyl)-3'-dephospho-CoA biosynthesis I (citrate lyase)	241	3656	0.934337
pentose phosphate pathway (partial)	294	13683	0.71908
octane oxidation	175	1361	0.872059
sulfate reduction V (dissimilatory)	74	248	0.704453
reductive TCA cycle I	50	330	0.851064
hydrogen oxidation I (aerobic)	609	4750	0.871973
L-sorbose degradation	121	1309	0.908257
glycolysis V (Pyrococcus)	20	89	0.784091
incomplete reductive TCA cycle	68	128	0.472441
phosphonoacetate degradation	192	515	0.628405
glycine betaine biosynthesis IV (from glycine)	515	898	0.426979
<I>myo</I>-inositol degradation I	625	2542	0.754427
nylon-6 oligomer degradation	726	4872	0.85116
phenylmercury acetate degradation	941	2319	0.594478
phosphopantothenate biosynthesis I	322	10888	0.916363
parathion degradation	87	136	0.362963
pentachlorophenol degradation	215	459	0.532751
phenylalanine degradation I (aerobic)	384	4549	0.915787
phenylalanine biosynthesis I	289	12618	0.863378
2-aminoethylphosphonate degradation I	365	2752	0.867684
pyridoxal 5'-phosphate salvage I	458	3155	0.855105
ppGpp biosynthesis	156	13785	0.835282
methylmalonyl pathway	269	2831	0.9053
proline biosynthesis I	307	12063	0.885092
protocatechuate degradation II (ortho-cleavage pathway)	909	5268	0.827606
proline degradation	372	8678	0.938657
putrescine degradation I	256	3001	0.915
cellulose biosynthesis	577	4173	0.861937
photosynthesis light reactions	13	185	0.934783
taurine degradation I	103	336	0.695522
CMP-KDO biosynthesis I	279	6028	0.953874
sulfoacetaldehyde degradation I	176	389	0.548969
benzoyl-CoA degradation I (aerobic)	75	245	0.696721
formaldehyde assimilation I (serine pathway)	332	5430	0.939031
methane oxidation to methanol I	203	450	0.550111
formaldehyde oxidation V (tetrahydrofolate pathway)	386	6421	0.940031
formaldehyde oxidation VI (H<sub>4</sub>MPT pathway)	43	153	0.723684
formaldehyde oxidation II (glutathione-dependent)	441	6430	0.93156
formaldehyde assimilation II (RuMP Cycle)	339	1810	0.813156
formate oxidation to CO<sub>2</sub>	554	9209	0.899764
putrescine degradation IV	50	169	0.708333
folate polyglutamylation	197	13940	0.750636
<i>myo</i>-inositol biosynthesis	302	12275	0.877193
3-oxoadipate degradation	295	2043	0.856024
benzoate degradation I (aerobic)	123	856	0.85731
trehalose biosynthesis IV	353	1837	0.808279
trehalose biosynthesis V	336	2426	0.861856
trehalose degradation III	29	425	0.933962
trehalose degradation IV	172	630	0.72814
benzoate degradation II (aerobic and anaerobic)	261	763	0.658793
lysine biosynthesis III	230	815	0.718673
indole-3-acetate biosynthesis III (bacteria)	92	524	0.826004
phenylalanine biosynthesis II	305	1961	0.844898
glycine betaine degradation	69	207	0.669903
choline degradation II	72	263	0.729008
aerobic respiration (cytochrome c)	291	9383	0.945723
&beta;-alanine biosynthesis II	211	1772	0.881423
uracil degradation I (reductive)	440	3157	0.8609
putrescine biosynthesis I	326	1361	0.761029
glutathione redox reactions I	545	9051	0.904141
D-sorbitol degradation I	509	1430	0.644507
glutathionylspermidine biosynthesis	38	2264	0.98365
glutathione amide metabolism	157	416	0.624096
glycerol degradation I	507	11621	0.837037
glutamate biosynthesis V	7	8	0.142857
fatty acid biosynthesis initiation I	257	13429	0.802621
putrescine biosynthesis III	163	513	0.683594
arsenate detoxification II (glutaredoxin)	196	2182	0.910591
creatinine degradation II	116	641	0.820312
protein citrullination	643	4402	0.854124
4-aminobutyrate degradation V	7	213	0.971698
indole-3-acetate biosynthesis IV (bacteria)	183	368	0.504087
indole-3-acetate biosynthesis V (bacteria and fungi)	35	56	0.381818
<i>S</i>-adenosyl-L-methionine cycle II	509	3009	0.831117
2-oxoisovalerate decarboxylation to isobutanoyl-CoA	377	4083	0.907888
valine degradation II	490	12061	0.81651
mevalonate degradation	215	3039	0.929559
very long chain fatty acid biosynthesis I	442	4121	0.892961
2-oxoglutarate decarboxylation to succinyl-CoA	187	9295	0.965752
lysine biosynthesis VI	460	4936	0.906991
isoleucine biosynthesis IV	300	949	0.684599
CMP-KDO biosynthesis II (from D-arabinose 5-phosphate)	48	472	0.900212
geranylgeranyl diphosphate biosynthesis	290	612	0.527005
geranyl diphosphate biosynthesis	125	14436	0.572414
<i>trans, trans</i>-farnesyl diphosphate biosynthesis	255	12354	0.892917
fatty acid activation	345	10720	0.914129
acyl-CoA hydrolysis	577	6511	0.911521
arginine biosynthesis III	105	550	0.810565
&beta;-alanine biosynthesis III	478	8633	0.921713
2-oxopentenoate degradation	384	2143	0.821195
cyanurate degradation	16	47	0.673913
glutaryl-CoA degradation	203	581	0.651724
tetrapyrrole biosynthesis I (from glutamate)	454	8994	0.92097
tetrapyrrole biosynthesis II (from glycine)	250	561	0.555357
siroheme biosynthesis	401	10151	0.912568
factor 420 biosynthesis	17	253	0.936508
factor 420 polyglutamylation	160	1333	0.880631
methanogenesis from methylamine	16	33	0.53125
methanogenesis from dimethylamine	204	649	0.686728
methanogenesis from trimethylamine	67	110	0.394495
methanogenesis from dimethylsulfide	106	145	0.270833
methanogenesis from methanethiol	106	145	0.270833
methanogenesis from methylthiopropionate	106	145	0.270833
sulfide oxidation II (sulfide dehydrogenase)	716	3002	0.761746
thiosulfate disproportionation I (thiol-dependent)	194	1007	0.808151
astaxanthin biosynthesis	171	471	0.638298
thiosulfate oxidation II (to tetrathionate)	57	132	0.572519
lysine degradation VIII	576	3194	0.819919
sulfur reduction I	253	583	0.56701
sulfate activation for sulfonation	611	8612	0.900229
homocysteine biosynthesis	444	6053	0.926801
thiosulfate disproportionation III (rhodanese)	634	9206	0.885326
thiosulfate disproportionation II (non thiol-dependent)	194	1007	0.808151
tetrathionate reduction I (to thiosulfate)	305	1414	0.784855
sulfur reduction II (via polysulfide)	409	1228	0.667482
carbon tetrachloride degradation II	12	15	0.214286
hydrogen oxidation II (aerobic, NAD)	512	2390	0.786103
sucrose degradation IV (sucrose phosphorylase)	325	2931	0.88942
methylglyoxal degradation I	372	11276	0.892464
methylthiopropionate biosynthesis	305	2189	0.86106
phenol degradation I (aerobic)	349	1110	0.686204
catechol degradation to 2-oxopent-4-enoate II	155	208	0.256039
naphthalene degradation	238	406	0.414815
threonine degradation IV	534	5532	0.903634
threonine degradation I	384	8850	0.93482
aminopropanol phosphate biosynthesis	176	1302	0.865488
benzene degradation	113	256	0.560784
pyruvate fermentation to ethanol I	428	7377	0.941897
pyruvate fermentation to lactate	469	11833	0.83823
glycolysis II (from fructose-6P)	82	150	0.456376
pyruvate fermentation to ethanol II	17	74	0.780822
4-nitrophenol degradation II	164	307	0.46732
methyl parathion degradation	90	163	0.450617
paraoxon degradation	90	163	0.450617
reductive monocarboxylic acid cycle	226	350	0.355301
pyruvate fermentation to propionate II (acrylate pathway)	129	476	0.730526
adenosylcobalamin biosynthesis from cobyrinate <i>a,c</i>-diamide I	6	6	0
UDP-<i>N</i>-acetyl-D-galactosamine biosynthesis I	1	1	1
L-arabinose degradation III	193	535	0.640449
L-ascorbate biosynthesis III	283	1557	0.818766
sorbitol biosynthesis II	256	536	0.523364
adenosine nucleotides degradation IV	16	290	0.948097
acetone degradation II (to acetoacetate)	81	503	0.840637
propylene degradation	436	1029	0.576848
isopenicillin N biosynthesis	387	2236	0.827293
deacetylcephalosporin C biosynthesis	7	10	0.333333
cephamycin C biosynthesis	44	72	0.394366
nitrobenzene degradation I	44	225	0.808036
tryptophan degradation to 2-amino-3-carboxymuconate semialdehyde	394	2222	0.823053
NAD biosynthesis from 2-amino-3-carboxymuconate semialdehyde	259	1195	0.78392
2-amino-3-carboxymuconate semialdehyde degradation to 2-oxopentenoate	55	136	0.6
mannosylglycerate biosynthesis I	307	2935	0.895706
GDP-mannose biosynthesis	700	9647	0.862374
glucosylglycerate biosynthesis I	446	2624	0.830347
CDP-diacylglycerol biosynthesis I	182	13999	0.751032
cardiolipin biosynthesis I	406	10609	0.901627
phosphatidylethanolamine biosynthesis I	302	9799	0.938908
nitrate reduction IV (dissimilatory)	296	3376	0.912593
UMP biosynthesis	119	14317	0.711491
urate degradation to allantoin	426	5124	0.917041
urate biosynthesis/inosine 5'-phosphate degradation	490	11177	0.862215
allantoin degradation to ureidoglycolate I (urea producing)	144	1298	0.889746
allantoin degradation to ureidoglycolate II (ammonia producing)	370	3474	0.893752
urea degradation II	715	4945	0.855583
phenylethanol biosynthesis	257	1579	0.837769
4-hydroxybenzoate biosynthesis II (bacteria and fungi)	105	5123	0.979695
fosfomycin biosynthesis	103	209	0.509615
glutamate degradation X	442	2599	0.830254
2-keto-L-gulonate biosynthesis	283	1557	0.818766
octaprenyl diphosphate biosynthesis	293	7210	0.959495
di-<i>trans</i>,poly-<i>cis</i>-undecaprenyl phosphate biosynthesis	105	5155	0.979821
1,4-dihydroxy-2-naphthoate biosynthesis II (plants)	70	178	0.610169
malonate degradation I (biotin-independent)	98	344	0.717201
2'-(5'-phosphoribosyl)-3'-dephospho-CoA biosynthesis II (malonate decarboxylase)	239	1507	0.841965
nonaprenyl diphosphate biosynthesis I	203	1661	0.878313
heptaprenyl diphosphate biosynthesis	211	3846	0.945384
CDP-abequose biosynthesis	220	426	0.484706
CDP-paratose biosynthesis	39	307	0.875817
CDP-tyvelose biosynthesis	19	155	0.883117
1,4-dihydroxy-2-naphthoate biosynthesis I	624	7718	0.911102
menaquinol-7 biosynthesis	301	13476	0.76
menaquinol-9 biosynthesis	364	12704	0.820475
menaquinol-6 biosynthesis	364	12704	0.820475
demethylmenaquinol-9 biosynthesis	350	8054	0.947692
demethylmenaquinol-8 biosynthesis I	350	8054	0.947692
demethylmenaquinol-6 biosynthesis	350	8054	0.947692
4-hydroxyphenylpyruvate biosynthesis	140	14258	0.702991
albaflavenone biosynthesis	11	55	0.814815
menaquinol-10 biosynthesis	385	7282	0.94726
menaquinol-11 biosynthesis	385	7282	0.94726
menaquinol-12 biosynthesis	385	7282	0.94726
menaquinol-13 biosynthesis	385	7282	0.94726
2,3-dihydroxybenzoate biosynthesis	727	6122	0.881392
TCA cycle VI (obligate autotrophs)	277	4479	0.938365
phycoerythrobilin biosynthesis	36	65	0.453125
phycocyanobilin biosynthesis	10	160	0.943396
L-glutamine biosynthesis II (tRNA-dependent)	327	10677	0.919486
limonene degradation I (D-limonene)	213	599	0.645485
limonene degradation II (L-limonene)	213	599	0.645485
(4<i>S</i>)-carveol and (4<i>S</i>)-dihydrocarveol degradation	279	530	0.47448
(<i>R</i>)-acetoin biosynthesis II	311	3861	0.919689
glycogen degradation II	267	12145	0.896939
&beta;-carotene biosynthesis	208	586	0.646154
zeaxanthin biosynthesis	114	496	0.771717
geosmin biosynthesis	41	196	0.794872
(<i>R,R</i>)-butanediol biosynthesis	453	2516	0.820278
guanylyl molybdenum cofactor biosynthesis	538	10366	0.876835
fatty acid biosynthesis initiation II	581	4035	0.856222
palmitate biosynthesis II (bacteria and plants)	165	13762	0.829876
<i>cis</i>-vaccenate biosynthesis	209	13267	0.857437
sulfoacetaldehyde degradation II	20	89	0.784091
trehalose biosynthesis VI	132	268	0.509363
stearate biosynthesis II (bacteria and plants)	184	13711	0.819704
glycine betaine biosynthesis V (from glycine)	515	898	0.426979
acyl carrier protein metabolism	283	13910	0.654412
pseudouridine degradation	349	3358	0.896336
citrate degradation	547	6960	0.92154
4-sulfocatechol degradation	193	534	0.639775
dimethylsulfoniopropionate degradation I (cleavage)	53	118	0.555556
dimethylsulfoniopropionate degradation III (demethylation)	88	193	0.546875
dimethyl sulfide degradation III (oxidation)	59	92	0.362637
anthranilate degradation I (aerobic)	212	1095	0.80713
alginate biosynthesis II	41	309	0.87013
chlorosalicylate degradation	55	96	0.431579
mannosylfructose biosynthesis	24	52	0.54902
tyrosine biosynthesis III	245	1455	0.832187
5-aminoimidazole ribonucleotide biosynthesis I	251	13275	0.827705
5-aminoimidazole ribonucleotide biosynthesis II	64	215	0.705607
inosine-5'-phosphate biosynthesis I	278	13125	0.826983
glycerol degradation III	42	207	0.800971
glycerol degradation II	448	3946	0.886692
CMP-pseudaminate biosynthesis	702	1849	0.620671
6-hydroxymethyl-dihydropterin diphosphate biosynthesis I	191	4079	0.953409
autoinducer AI-2 biosynthesis I	248	8527	0.960155
autoinducer AI-1 biosynthesis	262	1593	0.836055
3-dehydroquinate biosynthesis II (archaea)	12	232	0.952381
chorismate biosynthesis from 3-dehydroquinate	154	14116	0.74918
3-dehydroquinate biosynthesis I	168	13603	0.851291
flavin biosynthesis II (archaea)	16	329	0.954268
histamine biosynthesis	178	603	0.70598
salicylate degradation I	56	97	0.427083
methylsalicylate degradation	56	97	0.427083
2,4-dichlorotoluene degradation	294	1333	0.78003
2-aminophenol degradation	70	152	0.543046
4-chlorobenzoate degradation	131	195	0.329897
2-chlorobenzoate degradation	64	329	0.807927
gentisate degradation	228	1262	0.819984
salicylate degradation II	82	217	0.625
demethylmenaquinol-8 biosynthesis II	90	480	0.814196
adenosylcobalamin salvage from cobalamin	347	9912	0.928126
adenosylcobalamin salvage from cobinamide II	135	511	0.737255
selenocysteine biosynthesis II (archaea and eukaryotes)	10	39	0.763158
palmitoleate biosynthesis I	200	13666	0.812264
spheroidene and spheroidenone biosynthesis	308	920	0.665941
neurosporene biosynthesis	471	1452	0.676085
zeaxanthin-&beta;-D-diglucoside biosynthesis	159	437	0.637615
cysteine biosynthesis II (RNA-dependent)	3	61	0.966667
galactose degradation I (Leloir pathway)	605	8710	0.899601
protocatechuate degradation III (<I>para</I>-cleavage pathway)	159	218	0.271889
guaiacylglycerol-&beta;-guaiacyl ether degradation	91	312	0.710611
ferulate degradation	296	1342	0.780015
phosphate acquisition	531	6005	0.911726
CDP-archaeol biosynthesis	10	349	0.974138
acrylate degradation	605	4304	0.859633
UDP-<i>N</i>-acetylmuramoyl-pentapeptide biosynthesis II (lysine-containing)	111	2995	0.96326
UDP-<i>N</i>-acetylmuramoyl-pentapeptide biosynthesis III (<i>meso</i>-DAP-containing)	150	14007	0.792768
(S,S)-butanediol degradation	62	130	0.527132
(<i>S</i>)-acetoin biosynthesis	617	3032	0.796767
(<i>S,S</i>)-butanediol biosynthesis	62	130	0.527132
salicylate biosynthesis I	254	1207	0.790216
quinate degradation II	4	13	0.75
arsenate detoxification III (mycothiol)	170	557	0.696043
uracil degradation II (oxidative)	19	36	0.485714
thymine degradation	416	3101	0.866129
vancomycin resistance I	93	246	0.62449
peptidoglycan cross-bridge biosynthesis I (S. aureus)	28	653	0.958589
polyvinyl alcohol degradation	52	206	0.75122
pyridoxal 5'-phosphate biosynthesis II	264	3829	0.931296
cytidylyl molybdenum cofactor biosynthesis	324	2056	0.842822
L-dopachrome biosynthesis	109	231	0.530435
diphthamide biosynthesis	16	329	0.954268
D-galactarate degradation II	204	1173	0.826792
D-glucarate degradation II	248	962	0.742976
oxidized GTP and dGTP detoxification	660	10646	0.83848
anthranilate degradation IV (aerobic)	161	265	0.393939
5-dehydro-4-deoxy-D-glucuronate degradation	841	6275	0.866114
methanol oxidation to formaldehyde III	36	96	0.631579
methanol oxidation to formaldehyde II	510	1112	0.541854
3-methylarginine biosynthesis	28	72	0.619718
hydrogen oxidation III (anaerobic, NADP)	563	3035	0.814766
glycocholate metabolism (bacteria)	537	3725	0.856069
8-amino-7-oxononanoate biosynthesis I	504	10934	0.867352
chlorate reduction	13	16	0.2
perchlorate reduction	51	71	0.285714
4-aminobutyrate degradation I	462	5017	0.908094
4-aminobutyrate degradation III	462	5312	0.913199
4-aminobutyrate degradation II	489	5457	0.910557
caffeine degradation III (bacteria, via demethylation)	226	990	0.772497
4-aminobenzoate biosynthesis	305	5003	0.939224
pyrimidine deoxyribonucleotides <i>de novo</i> biosynthesis III	411	3299	0.875682
carbazole degradation	551	1809	0.695796
pyrimidine ribonucleosides salvage II	632	7862	0.908071
chondroitin sulfate and dermatan sulfate degradation I (bacterial)	426	2137	0.80103
8-amino-7-oxononanoate biosynthesis III	456	9929	0.905149
spirilloxanthin and 2,2'-diketo-spirilloxanthin biosynthesis	45	111	0.6
pyruvate fermentation to ethanol III	275	438	0.372998
pyruvate fermentation to acetone	35	63	0.451613
sulfoacetate degradation	102	160	0.36478
guanine and guanosine salvage II	97	3603	0.973348
GDP-L-fucose biosynthesis I (from GDP-D-mannose)	862	5090	0.830812
adenine and adenosine salvage II	316	1809	0.825774
guanosine nucleotides degradation III	653	5854	0.888604
adenine and adenosine salvage III	324	9875	0.933416
adenine and adenosine salvage IV	681	7432	0.906773
adenine and adenosine salvage V	29	3166	0.991153
tetrahydrofolate salvage from 5,10-methenyltetrahydrofolate	302	13122	0.812344
tetrahydrofolate biosynthesis	293	12925	0.837868
sulfolactate degradation I	150	239	0.37395
adenosine nucleotides degradation III	190	4060	0.953437
guanine and guanosine salvage III	29	3166	0.991153
adenine and adenosine salvage VI	56	1427	0.961431
guanine and guanosine salvage I	329	9772	0.933791
heptadecane biosynthesis	262	4002	0.934766
caffeine degradation V (bacteria, to trimethylurate)	229	498	0.541247
2,3-dihydroxypropane-1-sulfonate degradation	49	66	0.261538
sulfolactate degradation II	41	85	0.52381
sulfolactate degradation III	262	592	0.558376
(<i>R</i>)-cysteate degradation	371	1457	0.745879
fluoroacetate degradation	528	1926	0.726234
phosphopantothenate biosynthesis III	27	339	0.923077
xanthan biosynthesis	179	361	0.505556
sulfur oxidation IV (intracellular sulfur)	14	389	0.966495
sulfate reduction III (assimilatory)	9	219	0.963303
mannosylglucosylglycerate biosynthesis I	426	2500	0.829932
tRNA splicing	11	349	0.971264
cinnamate and 3-hydroxycinnamate degradation to 2-oxopent-4-enoate	774	4975	0.844592
oxalate degradation II	440	3795	0.884291
oxalate degradation V	240	673	0.644345
queuosine biosynthesis	185	13490	0.851133
preQ<sub>0</sub> biosynthesis	431	10070	0.907646
ubiquinol-8 biosynthesis (prokaryotic)	225	5135	0.956369
archaeosine biosynthesis	17	322	0.950156
L-rhamnose degradation II	389	2174	0.821445
sulfoacetaldehyde degradation III	392	1785	0.78083
starch degradation III	54	99	0.459184
starch degradation V	19	89	0.795455
methane oxidation to methanol II	14	42	0.682927
hydrogen production I	21	460	0.956427
nitrate reduction VII (denitrification)	493	3591	0.862953
<i>S</i>-methyl-5'-thioadenosine degradation III	698	5188	0.865626
<i>S</i>-methyl-5'-thioadenosine degradation I	346	1532	0.774657
<i>S</i>-methyl-5-thio-&alpha;-D-ribose 1-phosphate degradation I	476	2698	0.823878
<i>S</i>-methyl-5'-thioadenosine degradation II	289	2768	0.895916
hydrogen production II	512	2390	0.786103
hydrogen production III	366	1803	0.797447
4,4'-diapolycopenedioate biosynthesis	253	940	0.731629
rhamnogalacturonan type I degradation II (bacteria)	390	2142	0.818309
hydrogen production V	161	1569	0.897959
hydrogen production VI	336	754	0.555113
hydrogen production VIII	25	120	0.798319
(1,3)-&beta;-D-xylan degradation	25	46	0.466667
6-hydroxymethyl-dihydropterin diphosphate biosynthesis II (archaea)	16	258	0.941634
glucuronoarabinoxylan degradation	221	503	0.561753
porphyran degradation	90	302	0.704319
agarose degradation	81	292	0.725086
&lambda;-carrageenan degradation	5	6	0.2
&kappa;-carrageenan degradation	16	27	0.423077
&iota;-carrageenan degradation	8	14	0.461538
molybdenum cofactor biosynthesis	503	11166	0.858989
phosphatidylcholine biosynthesis V	478	1561	0.694231
phosphatidylcholine biosynthesis VI	73	1060	0.932011
gellan degradation	201	458	0.562363
linezolid resistance	51	89	0.431818
pyrrolnitrin biosynthesis	130	372	0.652291
ethylene biosynthesis II (microbes)	174	422	0.589074
ethylene biosynthesis III (microbes)	187	3887	0.952136
chitin degradation I (archaea)	27	61	0.566667
4-amino-2-methyl-5-diphosphomethylpyrimidine biosynthesis	566	9031	0.90079
thiazole biosynthesis II (Bacillus)	321	1037	0.69112
thiazole biosynthesis I (E. coli)	101	14241	0.793814
thiamin diphosphate biosynthesis II (Bacillus)	455	8275	0.929623
thiamin diphosphate biosynthesis I (E. coli)	506	12536	0.769406
thiamin salvage I	61	3105	0.98067
thiamin salvage III	287	5528	0.948254
base-degraded thiamin salvage	516	5189	0.900732
chitin degradation II	629	3587	0.824875
thiamin diphosphate biosynthesis III (Staphylococcus)	645	8454	0.897321
hydroxymethylpyrimidine salvage	517	12793	0.733057
selenate reduction	374	8839	0.93664
NADH repair	425	10028	0.909749
styrene degradation	155	1050	0.853194
dTDP-D-desosamine biosynthesis	235	756	0.690066
testosterone and androsterone degradation to androstendione	426	1795	0.763099
androstenedione degradation	306	11503	0.905368
cholesterol degradation to androstenedione I (cholesterol oxidase)	160	1438	0.889353
cholesterol degradation to androstenedione II (cholesterol dehydrogenase)	280	1174	0.762148
sitosterol degradation to androstenedione	486	2668	0.818148
glycerophosphodiester degradation	515	11022	0.861231
dTDP-3-acetamido-3,6-dideoxy-&alpha;-D-galactose biosynthesis	463	1039	0.554913
L-ascorbate degradation II (bacterial, aerobic)	146	1962	0.926058
ammonia assimilation cycle II	7	8	0.142857
methanol oxidation to formaldehyde I	59	149	0.608108
methylamine degradation I	37	88	0.586207
oleandomycin biosynthesis	5	5	0
oleandomycin activation/inactivation	62	80	0.227848
lipoate salvage II	371	7124	0.948056
alginate degradation	179	580	0.692573
lipoate biosynthesis and incorporation III (Bacillus)	265	11749	0.91132
1,5-anhydrofructose degradation	551	1615	0.659232
nicotine degradation II	340	1745	0.805619
theophylline degradation	253	1051	0.76
4-hydroxyacetophenone degradation	147	536	0.727103
2,2'-dihydroxybiphenyl degradation	511	1317	0.612462
methionine degradation II	692	5968	0.884196
L-1,2-propanediol degradation	179	1072	0.8338
ribostamycin biosynthesis	358	703	0.491453
neomycin biosynthesis	1	1	1
butirosin biosynthesis	527	2119	0.751653
UDP-<i>N,N'</i>-diacetylbacillosamine biosynthesis	476	1095	0.565814
undecaprenyl diphosphate-linked heptasaccharide biosynthesis	11	185	0.945652
alkane biosynthesis I	1	1	1
5-nitroanthranilate degradation	264	628	0.580542
cyanophycin metabolism	280	844	0.669039
<i>N</i>-acetylglutaminylglutamine amide biosynthesis	454	8378	0.928639
2-methylisoborneol biosynthesis	48	111	0.572727
UDP-2,3-diacetamido-2,3-dideoxy-&alpha;-D-mannuronate biosynthesis	729	3583	0.796762
triclosan resistance	318	9584	0.938351
vanillin and vanillate degradation I	400	1817	0.780286
vanillin and vanillate degradation II	299	1110	0.731289
erythromycin D biosynthesis	336	1741	0.807471
erythromycin A biosynthesis	259	1032	0.749758
&beta; myrcene degradation	4	4	0
8-amino-7-oxononanoate biosynthesis II	298	641	0.535937
chlorophyllide <i>a</i> biosynthesis III (aerobic, light independent)	26	49	0.479167
<i>S</i>-methyl-5-thio-&alpha;-D-ribose 1-phosphate degradation II	214	2219	0.903968
UTP and CTP <i>de novo</i> biosynthesis	87	14624	0.156863
purine deoxyribonucleosides degradation	357	11408	0.892706
2'-deoxy-&alpha;-D-ribose 1-phosphate degradation	318	10613	0.922927
pyrimidine deoxyribonucleosides degradation	489	10206	0.892035
pyrimidine nucleobases salvage I	250	13000	0.855736
pyrimidine deoxyribonucleotides <i>de novo</i> biosynthesis I	313	11604	0.900064
UTP and CTP dephosphorylation I	4	14723	0
pyrimidine deoxyribonucleotides <i>de novo</i> biosynthesis II	375	13682	0.641762
pyrimidine ribonucleosides salvage I	454	8450	0.92782
pyrimidine ribonucleosides salvage III	632	7862	0.908071
pyrimidine deoxyribonucleotide phosphorylation	150	14392	0.553892
pyrimidine deoxyribonucleotides <i>de novo</i> biosynthesis IV	20	436	0.956322
pyrimidine deoxyribonucleosides salvage	352	8962	0.939105
CMP phosphorylation	122	14456	0.551852
pyrimidine deoxyribonucleotides dephosphorylation	204	13282	0.859418
pyrimidine deoxyribonucleotides biosynthesis from CTP	1	1	1
adenosine ribonucleotides <i>de novo</i> biosynthesis	32	14693	0.0606061
nicotinate degradation I	90	204	0.561576
adenosine deoxyribonucleotides <i>de novo</i> biosynthesis II	167	14114	0.728758
guanosine ribonucleotides <i>de novo</i> biosynthesis	107	14222	0.789683
guanosine deoxyribonucleotides <i>de novo</i> biosynthesis II	167	14114	0.728758
purine deoxyribonucleosides salvage	316	3655	0.913793
inosine-5'-phosphate biosynthesis III	15	166	0.915152
mycocyclosin biosynthesis	28	195	0.860825
D-fructuronate degradation	600	5433	0.889728
pectin degradation II	224	444	0.496614
&beta;-D-glucuronide and D-glucuronate degradation	855	6600	0.870586
pectin degradation III	55	119	0.542373
[2Fe-2S] iron-sulfur cluster biosynthesis	143	14508	0.348624
acrylonitrile degradation I	189	543	0.653137
acrylonitrile degradation II	282	722	0.610264
dTDP-<i>N</i>-acetylthomosamine biosynthesis	54	2568	0.979353
UDP-<i>N</i>-acetyl-&alpha;-D-mannosaminouronate biosynthesis	638	4365	0.854033
UDP-glucose biosynthesis	469	12108	0.821238
UDP-D-galactose biosynthesis	206	13946	0.737179
UDP-&alpha;-D-glucuronate biosynthesis (from UDP-glucose)	742	10092	0.840095
4-methyl-5(&beta;-hydroxyethyl)thiazole salvage (yeast)	574	7900	0.916056
thiamin salvage IV (yeast)	515	5185	0.900849
phosphatidylcholine resynthesis via glycerophosphocholine	621	9042	0.890922
thiocyanate degradation II	71	142	0.503546
fructan biosynthesis	156	634	0.755134
methylglyoxal degradation II	829	5526	0.850136
alanine biosynthesis III	143	14508	0.348624
trehalose degradation II (trehalase)	480	5214	0.908114
putrescine degradation II	201	3436	0.941776
ADP-L-<i>glycero</i>-&beta;-D-<i>manno</i>-heptose biosynthesis	24	2223	0.989649
1,6-anhydro-<i>N</i>-acetylmuramic acid recycling	453	9448	0.914362
biotin-carboxyl carrier protein assembly	120	14147	0.794473
ethylene glycol degradation	64	1785	0.964686
pyrimidine ribonucleosides degradation	378	9880	0.922204
purine ribonucleosides degradation	323	10596	0.922034
arginine dependent acid resistance	423	8571	0.931438
2-<I>O</I>-&alpha;-mannosyl-D-glycerate degradation	350	2714	0.87136
melibiose degradation	712	5929	0.880061
glutamate dependent acid resistance	479	3179	0.849591
acetate formation from acetyl-CoA I	502	11257	0.855578
acetate conversion to acetyl-CoA	302	9332	0.944197
fructose degradation	595	10021	0.873751
L-lactaldehyde degradation (anaerobic)	359	3130	0.885586
CDP-diacylglycerol biosynthesis II	389	12021	0.856562
<i>N</i>-acetylneuraminate and <i>N</i>-acetylmannosamine degradation	550	6718	0.918267
succinate to cytochrome <i>bo</i> oxidase electron transfer	198	4983	0.960458
NADH to cytochrome <i>bd</i> oxidase electron transfer	494	8622	0.919233
NADH to cytochrome <i>bo</i> oxidase electron transfer	313	6062	0.948523
oleate &beta;-oxidation	532	3109	0.829151
succinate to cytochrome <i>bd</i> oxidase electron transfer	345	5345	0.935629
formate to trimethylamine <i>N</i>-oxide electron transfer	284	3944	0.928227
formate to dimethyl sulfoxide electron transfer	302	3662	0.917782
<i>S</i>-methyl-5'-thioadenosine degradation IV	680	9912	0.858953
tetrahydromonapterin biosynthesis	84	2367	0.96492
trehalose degradation VI (periplasmic)	74	199	0.631313
uracil degradation III	581	3505	0.834475
tRNA processing	47	14320	0.8867
biotin biosynthesis from 8-amino-7-oxononanoate	419	10724	0.895552
curcumin degradation	405	3468	0.883473
methylphosphonate degradation	395	3713	0.893858
L-ascorbate degradation I (bacterial, anaerobic)	229	4262	0.946491
phenylacetate degradation I (aerobic)	277	8174	0.957875
2-methylcitrate cycle I	595	4603	0.870926
conversion of succinate to propionate	34	1207	0.972637
D-allose degradation	779	3691	0.78916
lysine degradation I	278	4716	0.941251
lipoate biosynthesis and incorporation I	302	10766	0.92399
fructoselysine and psicoselysine degradation	57	1033	0.945736
lipoate salvage I	391	7210	0.945901
cyclopropane fatty acid (CFA) biosynthesis	470	5792	0.919012
PRPP biosynthesis II	133	2497	0.947115
PRPP biosynthesis I	199	14254	0.580508
arginine degradation III (arginine decarboxylase/agmatinase pathway)	426	5029	0.915473
<i>cis</i>-dodecenoyl biosynthesis	92	13954	0.882124
selenocysteine biosynthesis I (bacteria)	492	5656	0.913174
taurine degradation IV	356	3673	0.903322
alanine degradation IV	678	6822	0.900748
polyhydroxybutyrate biosynthesis	293	2884	0.898717
sphingomyelin metabolism	121	1066	0.887324
(R,R)-butanediol degradation	453	2516	0.820278
NAD salvage pathway III	201	3363	0.940512
asparagine biosynthesis III (tRNA-dependent)	44	445	0.903153
biphenyl degradation	152	257	0.410156
ethanol degradation II	557	9559	0.892394
pulcherrimin biosynthesis	108	178	0.39548
CO<sub>2</sub> fixation into oxaloacetate (anapleurotic)	422	7715	0.939952
NAD salvage pathway I	370	7485	0.94904
NAD biosynthesis I (from aspartate)	396	11911	0.85968
pyridoxal 5'-phosphate biosynthesis I	287	11321	0.916006
pyruvate decarboxylation to acetyl CoA	266	11965	0.90402
pyruvate oxidation pathway	350	3922	0.910992
quinate degradation I	321	1452	0.779462
TCA cycle III (helicobacter)	266	5526	0.952036
L-rhamnose degradation I	330	3440	0.904333
ribose degradation	484	6293	0.923236
flavin biosynthesis I (bacteria and plants)	323	12971	0.816524
formaldehyde oxidation I	211	1116	0.811659
adenosine nucleotides degradation II	347	6437	0.94624
xanthine and xanthosine salvage	514	11140	0.856944
S-adenosyl-L-methionine biosynthesis	183	14292	0.580645
L-serine degradation	403	12345	0.831163
serine biosynthesis	174	14002	0.76105
shikimate degradation I	141	929	0.849138
D-sorbitol degradation II	245	3632	0.932801
TCA cycle I (prokaryotic)	290	4958	0.941699
thioredoxin pathway	189	14443	0.335689
threonine degradation III (to methylglyoxal)	252	1569	0.839923
threonine degradation II	542	5912	0.908476
trehalose degradation I (low osmolarity)	348	6174	0.943787
trehalose biosynthesis III	10	209	0.956731
trehalose biosynthesis I	347	4844	0.928557
tRNA charging	3	14724	0
tryptophan degradation I (via anthranilate)	343	2083	0.835735
tryptophan biosynthesis	296	12592	0.861762
tryptophan degradation II (via pyruvate)	280	2819	0.900994
tyrosine degradation I	6	69	0.926471
tyrosine biosynthesis I	425	11808	0.854695
UDP-<i>N</i>-acetyl-D-glucosamine biosynthesis I	334	13713	0.671273
valine biosynthesis	281	12238	0.88746
xylose degradation I	618	5216	0.881687
